# Supplementary material for: Functional annotation of rhizospheric phageome of the wild plant species Moringa oleifera
Source: Front Microbiol. 2023 May 16;14:1166148. doi: 10.3389/fmicb.2023.1166148 (PMC10227523; doi:10.3389/fmicb.2023.1166148)
Supplement: Supplementary file 1 [file Data_Sheet_1.zip › Table S1.xlsx]

## Sheet: Table S1
Table S1. Abundance of non-redundant genes in replicated samples of soil, e.g., bulk (S) and rhizosphere (R), microbiomes of Moringa oleifera.
Taxonomy	S1	S2	S3	R1	R2	R3
k__Archaea;p__Candidatus Bathyarchaeota;c__Unclassified;o__Unclassified;f__Unclassified;g__Unclassified;s__Candidatus Bathyarchaeota archaeon RBG_13_52_12	0	0	0	0	0	18.9384
k__Archaea;p__Candidatus Bathyarchaeota;c__Unclassified;o__Unclassified;f__Unclassified;g__Unclassified;s__Candidatus Bathyarchaeota archaeon ex4484_231	0	8.97417	0	0	0	3.68246
k__Archaea;p__Candidatus Bathyarchaeota;c__Unclassified;o__Unclassified;f__Unclassified;g__Unclassified;s__miscellaneous Crenarchaeota group-15 archaeon DG-45	10.4497	0	0	0	2.44525	0
k__Archaea;p__Candidatus Diapherotrites;c__Unclassified;o__Unclassified;f__Unclassified;g__Unclassified;s__Candidatus Diapherotrites archaeon CG11_big_fil_rev_8_21_14_0_20_37_9	0	0	0	3.53705	16.4857	3.041
k__Archaea;p__Candidatus Heimdallarchaeota;c__Unclassified;o__Unclassified;f__Unclassified;g__Unclassified;s__Candidatus Heimdallarchaeota archaeon AB_125	0	0	0	0	0	6.54659
k__Archaea;p__Candidatus Heimdallarchaeota;c__Unclassified;o__Unclassified;f__Unclassified;g__Unclassified;s__Candidatus Heimdallarchaeota archaeon LC_2	0	0	0	2.62317	15.6682	8.19993
k__Archaea;p__Candidatus Lokiarchaeota;c__Unclassified;o__Unclassified;f__Unclassified;g__Unclassified;s__Candidatus Lokiarchaeota archaeon CR_4	0	4.22314	12.4103	0	0	0
k__Archaea;p__Candidatus Micrarchaeota;c__Unclassified;o__Unclassified;f__Unclassified;g__Unclassified;s__Candidatus Micrarchaeota archaeon CG10_big_fil_rev_8_21_14_0_10_54_18	0	0	0	2.79715	5.21488	3.60731
k__Archaea;p__Candidatus Parvarchaeota;c__Unclassified;o__Unclassified;f__Unclassified;g__Candidatus Parvarchaeum;s__Candidatus Parvarchaeum acidophilus	0	0	0	6.4753	0	0
k__Archaea;p__Candidatus Thorarchaeota;c__Unclassified;o__Unclassified;f__Unclassified;g__Unclassified;s__Candidatus Thorarchaeota archaeon SMTZ-45	11.7419	0	54.4452	0	0	0
k__Archaea;p__Crenarchaeota;c__Thermoprotei;o__Sulfolobales;f__Sulfolobaceae;g__Metallosphaera;s__Metallosphaera yellowstonensis	0	0	0	0	13.6891	0
k__Archaea;p__Crenarchaeota;c__Thermoprotei;o__Sulfolobales;f__Sulfolobaceae;g__Sulfolobus;s__uncultured Sulfolobus sp.	0	0	6.32136	7.18669	11.4845	0.882687
k__Archaea;p__Crenarchaeota;c__Thermoprotei;o__Thermoproteales;f__Thermoproteaceae;g__Pyrobaculum;s__Pyrobaculum calidifontis	0	0	0	6.37491	11.8851	7.30783
k__Archaea;p__Crenarchaeota;c__Unclassified;o__Unclassified;f__Unclassified;g__Unclassified;s__Crenarchaeota archaeon 13_1_20CM_2_51_8	4.41209	0	0	8.3067	6.19465	0
k__Archaea;p__Crenarchaeota;c__Unclassified;o__Unclassified;f__Unclassified;g__Unclassified;s__uncultured crenarchaeote	18.4428	0	0	6.25925	7.06532	19.1579
k__Archaea;p__Crenarchaeota;c__Unclassified;o__Unclassified;f__Unclassified;g__Unclassified;s__uncultured crenarchaeote 76h13	7.74463	0	0	0	0	5.01441
k__Archaea;p__Euryarchaeota;c__Archaeoglobi;o__Archaeoglobales;f__Archaeoglobaceae;g__Archaeoglobus;s__Archaeoglobus veneficus	0	0	0	13.7061	4.25882	1.96398
k__Archaea;p__Euryarchaeota;c__Archaeoglobi;o__Archaeoglobales;f__Archaeoglobaceae;g__Geoglobus;s__Geoglobus acetivorans	5.12673	0	2.97148	0	0	4.9791
k__Archaea;p__Euryarchaeota;c__Archaeoglobi;o__Archaeoglobales;f__Unclassified;g__Unclassified;s__Archaeoglobales archaeon ex4484_92	18.3837	0	4.26213	0	0	0
k__Archaea;p__Euryarchaeota;c__Candidatus Thalassoarchaea;o__Unclassified;f__Unclassified;g__Unclassified;s__uncultured Candidatus Thalassoarchaea euryarchaeote	14.6331	0	0	23.4789	3.51243	72.8289
k__Archaea;p__Euryarchaeota;c__Hadesarchaea;o__Unclassified;f__Unclassified;g__Unclassified;s__Hadesarchaea archaeon YNP_N21	0	0	48.6866	0	0	0
k__Archaea;p__Euryarchaeota;c__Halobacteria;o__Halobacteriales;f__Haloarculaceae;g__Halomicrobium;s__Halomicrobium mukohataei	0	0	0	0	0	14.5032
k__Archaea;p__Euryarchaeota;c__Halobacteria;o__Halobacteriales;f__Haloarculaceae;g__Halomicrobium;s__uncultured Halomicrobium sp.	0	0	0	2.92656	7.27485	4.19355
k__Archaea;p__Euryarchaeota;c__Halobacteria;o__Halobacteriales;f__Haloarculaceae;g__Natronomonas;s__Natronomonas pharaonis	12.5516	14.8538	0	0	17.6227	0
k__Archaea;p__Euryarchaeota;c__Halobacteria;o__Halobacteriales;f__Halobacteriaceae;g__Haladaptatus;s__Haladaptatus cibarius	0	0	0	0	15.6446	2.40487
k__Archaea;p__Euryarchaeota;c__Halobacteria;o__Halobacteriales;f__Halobacteriaceae;g__Haladaptatus;s__Haladaptatus sp. R4	0	0	0	3.42651	8.51764	3.92796
k__Archaea;p__Euryarchaeota;c__Halobacteria;o__Halobacteriales;f__Halobacteriaceae;g__Halalkalicoccus;s__Halalkalicoccus paucihalophilus	20.2221	14.3587	4.68834	13.7061	0	11.7839
k__Archaea;p__Euryarchaeota;c__Halobacteria;o__Halobacteriales;f__Halobacteriaceae;g__Halobacterium;s__Halobacterium jilantaiense	8.31995	0	38.5783	0	0	2.69346
k__Archaea;p__Euryarchaeota;c__Halobacteria;o__Halobacteriales;f__Halobacteriaceae;g__Natronoarchaeum;s__Natronoarchaeum philippinense	0	0	0	0	13.5679	0
k__Archaea;p__Euryarchaeota;c__Halobacteria;o__Haloferacales;f__Haloferacaceae;g__Halogranum;s__Halogranum gelatinilyticum	0	0	0	0	0	12.9731
k__Archaea;p__Euryarchaeota;c__Halobacteria;o__Haloferacales;f__Halorubraceae;g__Halolamina;s__Halolamina rubra	0	65.4319	0	0	0	0
k__Archaea;p__Euryarchaeota;c__Halobacteria;o__Haloferacales;f__Halorubraceae;g__Halorubrum;s__Halorubrum aethiopicum	2.83267	0	0	0	7.31208	12.5567
k__Archaea;p__Euryarchaeota;c__Halobacteria;o__Haloferacales;f__Halorubraceae;g__Halorubrum;s__Halorubrum vacuolatum	0	0	0	17.1326	0	0
k__Archaea;p__Euryarchaeota;c__Halobacteria;o__Natrialbales;f__Natrialbaceae;g__Halopiger;s__Halopiger salifodinae	0	0	0	0	0	15.9241
k__Archaea;p__Euryarchaeota;c__Halobacteria;o__Natrialbales;f__Natrialbaceae;g__Haloterrigena;s__Haloterrigena turkmenica	17.2511	0	7.68469	20.7864	20.9204	23.1049
k__Archaea;p__Euryarchaeota;c__Halobacteria;o__Natrialbales;f__Natrialbaceae;g__Natrialba;s__Natrialba aegyptia	2.73682	0	0	21.6411	9.60636	35.4402
k__Archaea;p__Euryarchaeota;c__Halobacteria;o__Natrialbales;f__Natrialbaceae;g__Natrialba;s__Natrialba chahannaoensis	3.9565	4.68218	0	0	5.55498	3.84257
k__Archaea;p__Euryarchaeota;c__Halobacteria;o__Natrialbales;f__Natrialbaceae;g__Natronococcus;s__Natronococcus amylolyticus	2.58154	0	8.97767	18.7809	16.3104	14.4756
k__Archaea;p__Euryarchaeota;c__Halobacteria;o__Natrialbales;f__Natrialbaceae;g__Natronorubrum;s__Natronorubrum sediminis	0	0	0	4.51848	2.80801	10.3594
k__Archaea;p__Euryarchaeota;c__Methanobacteria;o__Methanobacteriales;f__Methanobacteriaceae;g__Methanobacterium;s__Methanobacterium paludis	0	0	9.22296	0	2.79267	5.15142
k__Archaea;p__Euryarchaeota;c__Methanobacteria;o__Methanobacteriales;f__Methanobacteriaceae;g__Methanobacterium;s__Methanobacterium sp. Maddingley MBC34	0	0	0	1.58451	2.95409	4.08689
k__Archaea;p__Euryarchaeota;c__Methanococci;o__Methanococcales;f__Methanococcaceae;g__Methanothermococcus;s__Methanothermococcus thermolithotrophicus	9.09994	0	3.51625	1.14217	0	0
k__Archaea;p__Euryarchaeota;c__Methanomicrobia;o__Methanocellales;f__Methanocellaceae;g__Methanocella;s__Methanocella conradii	0	0	0	7.70003	2.87111	3.97209
k__Archaea;p__Euryarchaeota;c__Methanomicrobia;o__Methanocellales;f__Methanocellaceae;g__Methanocella;s__Methanocella paludicola	15.5794	70.1531	23.246	4.56097	20.6511	22.5379
k__Archaea;p__Euryarchaeota;c__Methanomicrobia;o__Methanomicrobiales;f__Methanomicrobiaceae;g__Methanoculleus;s__Methanoculleus bourgensis	0	0	0	6.96918	0	0
k__Archaea;p__Euryarchaeota;c__Methanomicrobia;o__Methanomicrobiales;f__Methanomicrobiaceae;g__Methanoculleus;s__Methanoculleus sediminis	0	0	0	8.39146	0	7.21461
k__Archaea;p__Euryarchaeota;c__Methanomicrobia;o__Methanomicrobiales;f__Methanomicrobiaceae;g__Methanoculleus;s__Methanoculleus sp. MAB1	10.3577	3.50212	15.4372	6.12872	10.3874	9.10136
k__Archaea;p__Euryarchaeota;c__Methanomicrobia;o__Methanomicrobiales;f__Methanomicrobiaceae;g__Methanoculleus;s__Methanoculleus sp. MH98A	0	6.42926	0	8.18272	0	0
k__Archaea;p__Euryarchaeota;c__Methanomicrobia;o__Methanomicrobiales;f__Methanomicrobiaceae;g__Methanoculleus;s__Methanoculleus thermophilus	0	0	0	0	0	3.97768
k__Archaea;p__Euryarchaeota;c__Methanomicrobia;o__Methanomicrobiales;f__Methanomicrobiaceae;g__Methanofollis;s__Methanofollis ethanolicus	0	0	0	1.57089	0	5.40235
k__Archaea;p__Euryarchaeota;c__Methanomicrobia;o__Methanomicrobiales;f__Methanoregulaceae;g__Methanolinea;s__Methanolinea tarda	0	0	0	0	5.29594	3.66338
k__Archaea;p__Euryarchaeota;c__Methanomicrobia;o__Methanomicrobiales;f__Methanoregulaceae;g__Methanosphaerula;s__Methanosphaerula palustris	32.1174	0	0	0	0	0
k__Archaea;p__Euryarchaeota;c__Methanomicrobia;o__Methanosarcinales;f__Candidatus Methanoperedenaceae;g__Candidatus Methanoperedens;s__Candidatus Methanoperedens nitroreducens	15.9999	0	4.63682	68.7602	11.2538	8.21235
k__Archaea;p__Euryarchaeota;c__Methanomicrobia;o__Methanosarcinales;f__Candidatus Methanoperedenaceae;g__Candidatus Methanoperedens;s__Candidatus Methanoperedens sp. BLZ1	0	0	9.08366	27.4348	35.886	27.9174
k__Archaea;p__Euryarchaeota;c__Methanomicrobia;o__Methanosarcinales;f__Methanosaetaceae;g__Methanothrix;s__Methanothrix soehngenii	2.51902	0	0	10.4337	12.397	12.2579
k__Archaea;p__Euryarchaeota;c__Methanomicrobia;o__Methanosarcinales;f__Methanosarcinaceae;g__Methanolobus;s__Methanolobus tindarius	9.12847	0	2.64546	2.57794	3.20413	11.082
k__Archaea;p__Euryarchaeota;c__Methanomicrobia;o__Methanosarcinales;f__Methanosarcinaceae;g__Methanomethylovorans;s__Methanomethylovorans hollandica	0	7.76145	15.2054	2.46956	23.0206	10.6161
k__Archaea;p__Euryarchaeota;c__Methanomicrobia;o__Methanosarcinales;f__Methanosarcinaceae;g__Methanosarcina;s__Methanosarcina acetivorans	0	0	22.6045	0	13.6891	0
k__Archaea;p__Euryarchaeota;c__Methanomicrobia;o__Methanosarcinales;f__Methanosarcinaceae;g__Methanosarcina;s__Methanosarcina flavescens	3.772	11.5631	15.1524	9.42836	10.7395	8.19048
k__Archaea;p__Euryarchaeota;c__Methanomicrobia;o__Methanosarcinales;f__Methanosarcinaceae;g__Methanosarcina;s__Methanosarcina horonobensis	14.2744	5.63085	0	0	3.34025	3.08075
k__Archaea;p__Euryarchaeota;c__Methanomicrobia;o__Methanosarcinales;f__Methanosarcinaceae;g__Methanosarcina;s__Methanosarcina siciliae	19.5435	8.67303	0	0	1.71496	0
k__Archaea;p__Euryarchaeota;c__Methanomicrobia;o__Methanosarcinales;f__Methanosarcinaceae;g__Methanosarcina;s__Methanosarcina sp. 1.H.A.2.2	0	0	4.44158	4.32823	14.2418	6.20204
k__Archaea;p__Euryarchaeota;c__Methanomicrobia;o__Methanosarcinales;f__Methanosarcinaceae;g__Methanosarcina;s__Methanosarcina sp. 2.H.A.1B.4	4.98627	0	0	3.75508	0	8.07114
k__Archaea;p__Euryarchaeota;c__Methanomicrobia;o__Methanosarcinales;f__Methanosarcinaceae;g__Methanosarcina;s__Methanosarcina sp. Ant1	6.22218	0	7.21283	7.02874	4.36802	5.03584
k__Archaea;p__Euryarchaeota;c__Methanomicrobia;o__Methanosarcinales;f__Methanosarcinaceae;g__Methanosarcina;s__Methanosarcina sp. MTP4	0	0	0	3.02896	8.47058	3.90625
k__Archaea;p__Euryarchaeota;c__Methanomicrobia;o__Methanosarcinales;f__Methanosarcinaceae;g__Methanosarcina;s__Methanosarcina thermophila	0	0	0	0	0	14.9977
k__Archaea;p__Euryarchaeota;c__Methanomicrobia;o__Methanosarcinales;f__Unclassified;g__Candidatus Syntrophoarchaeum;s__Candidatus Syntrophoarchaeum butanivorans	0	13.8955	0	0	0	0
k__Archaea;p__Euryarchaeota;c__Methanomicrobia;o__Methanosarcinales;f__Unclassified;g__Unclassified;s__Methanosarcinales archeaon 56_1174	0	0	0	0	0	3.33506
k__Archaea;p__Euryarchaeota;c__Methanomicrobia;o__Unclassified;f__Unclassified;g__Unclassified;s__Arc I group archaeon U1lsi0528_Bin055	0	0	0	5.71085	3.54902	1.63665
k__Archaea;p__Euryarchaeota;c__Thermococci;o__Thermococcales;f__Thermococcaceae;g__Palaeococcus;s__Palaeococcus ferrophilus	0	4.60706	0	0	5.46586	3.78092
k__Archaea;p__Euryarchaeota;c__Thermoplasmata;o__Methanomassiliicoccales;f__Methanomassiliicoccaceae;g__Methanomassiliicoccus;s__Candidatus Methanomassiliicoccus intestinalis	0	0	0	3.70434	0	28.6635
k__Archaea;p__Euryarchaeota;c__Thermoplasmata;o__Methanomassiliicoccales;f__Methanomassiliicoccaceae;g__Methanomassiliicoccus;s__Methanomassiliicoccus luminyensis	0	0	0	12.2741	7.62773	7.03515
k__Archaea;p__Euryarchaeota;c__Thermoplasmata;o__Methanomassiliicoccales;f__Unclassified;g__Unclassified;s__Methanomassiliicoccales archaeon RumEn M1	0	0	0	0	0	18.2688
k__Archaea;p__Euryarchaeota;c__Thermoplasmata;o__Methanomassiliicoccales;f__Unclassified;g__Unclassified;s__Methanomassiliicoccales archaeon RumEn M2	7.58329	0	0	5.71085	0	49.0995
k__Archaea;p__Euryarchaeota;c__Thermoplasmata;o__Thermoplasmatales;f__Unclassified;g__Unclassified;s__Thermoplasmatales archaeon SCGC AB-539-N05	0	6.73063	0	8.56628	3.99264	57.0781
k__Archaea;p__Euryarchaeota;c__Thermoplasmata;o__Thermoplasmatales;f__Unclassified;g__Unclassified;s__Thermoplasmatales archaeon SM1-50	1.30232	0	0	20.5959	1.82847	63.2408
k__Archaea;p__Euryarchaeota;c__Thermoplasmata;o__Thermoplasmatales;f__Unclassified;g__Unclassified;s__Thermoplasmatales archaeon ex4484_30	0	0	0	3.51437	0	30.215
k__Archaea;p__Euryarchaeota;c__Unclassified;o__Candidatus Altiarchaeales;f__Unclassified;g__Unclassified;s__Candidatus Altiarchaeales archaeon A3	5.96718	42.3699	34.5861	0	0	0
k__Archaea;p__Euryarchaeota;c__Unclassified;o__Candidatus Altiarchaeales;f__Unclassified;g__Unclassified;s__Candidatus Altiarchaeales archaeon WOR_SM1_79	0	0	8.3143	5.4014	0	0
k__Archaea;p__Euryarchaeota;c__Unclassified;o__Unclassified;f__Unclassified;g__Unclassified;s__Euryarchaeota archaeon 13_1_20CM_2_64_92	0	0	0	32.5228	0	3.99453
k__Archaea;p__Euryarchaeota;c__Unclassified;o__Unclassified;f__Unclassified;g__Unclassified;s__Euryarchaeota archaeon 13_1_20CM_4_64_14	0	0	0	10.1971	11.1829	51.5705
k__Archaea;p__Euryarchaeota;c__Unclassified;o__Unclassified;f__Unclassified;g__Unclassified;s__Euryarchaeota archaeon RBG_13_31_8	0	0	0	9.90799	2.05244	51.1108
k__Archaea;p__Euryarchaeota;c__Unclassified;o__Unclassified;f__Unclassified;g__Unclassified;s__Euryarchaeota archaeon RBG_13_57_23	0	0	0	0	0	52.7173
k__Archaea;p__Euryarchaeota;c__Unclassified;o__Unclassified;f__Unclassified;g__Unclassified;s__Euryarchaeota archaeon RBG_13_61_15	0	0	0	0	0	17.4576
k__Archaea;p__Euryarchaeota;c__Unclassified;o__Unclassified;f__Unclassified;g__Unclassified;s__Euryarchaeota archaeon RBG_16_67_27	2.93547	0	0	19.2482	42.8826	80.7276
k__Archaea;p__Euryarchaeota;c__Unclassified;o__Unclassified;f__Unclassified;g__Unclassified;s__Euryarchaeota archaeon RBG_16_68_12	0	0	0	11.9491	16.3104	13.2829
k__Archaea;p__Euryarchaeota;c__Unclassified;o__Unclassified;f__Unclassified;g__Unclassified;s__Euryarchaeota archaeon RBG_16_68_13	0	0	0	1.22924	0	57.657
k__Archaea;p__Euryarchaeota;c__Unclassified;o__Unclassified;f__Unclassified;g__Unclassified;s__Euryarchaeota archaeon RBG_19FT_COMBO_69_17	0	0	0	0	0	5.91659
k__Archaea;p__Euryarchaeota;c__Unclassified;o__Unclassified;f__Unclassified;g__Unclassified;s__Euryarchaeota archaeon TMED103	0	0	0	10.2284	7.62773	56.2812
k__Archaea;p__Euryarchaeota;c__Unclassified;o__Unclassified;f__Unclassified;g__Unclassified;s__Euryarchaeota archaeon TMED117	5.68746	0	0	1.07079	5.98896	3.68246
k__Archaea;p__Euryarchaeota;c__Unclassified;o__Unclassified;f__Unclassified;g__Unclassified;s__Euryarchaeota archaeon TMED141	0	0	0	19.5064	35.0852	51.9834
k__Archaea;p__Euryarchaeota;c__Unclassified;o__Unclassified;f__Unclassified;g__Unclassified;s__Euryarchaeota archaeon TMED99	13.5651	0	0	0	2.77749	3.84257
k__Archaea;p__Euryarchaeota;c__Unclassified;o__Unclassified;f__Unclassified;g__Unclassified;s__Euryarchaeota archaeon ex4484_162	1.83837	0	0	31.5913	7.49618	76.4439
k__Archaea;p__Euryarchaeota;c__Unclassified;o__Unclassified;f__Unclassified;g__Unclassified;s__Marine Group II euryarchaeote MED-G35	0	0	0	16.1613	3.47659	53.4416
k__Archaea;p__Euryarchaeota;c__Unclassified;o__Unclassified;f__Unclassified;g__Unclassified;s__Marine Group III euryarchaeote CG-Bathy1	14.3683	17.0037	16.6559	0	0	0
k__Archaea;p__Euryarchaeota;c__Unclassified;o__Unclassified;f__Unclassified;g__Unclassified;s__Marine Group III euryarchaeote CG-Epi4	0	5.3845	15.8231	0	0	0
k__Archaea;p__Euryarchaeota;c__Unclassified;o__Unclassified;f__Unclassified;g__Unclassified;s__candidate divison MSBL1 archaeon SCGC-AAA259M10	15.5721	22.8171	13.5385	6.01179	25.2441	1.32403
k__Archaea;p__Euryarchaeota;c__Unclassified;o__Unclassified;f__Unclassified;g__Unclassified;s__candidate divison MSBL1 archaeon SCGC-AAA385M11	0	0	0	0	2.01999	6.52072
k__Archaea;p__Euryarchaeota;c__Unclassified;o__Unclassified;f__Unclassified;g__Unclassified;s__uncultured marine group III euryarchaeote KM3-28-E8	0	9.21412	0	0	5.46586	3.78092
k__Archaea;p__Euryarchaeota;c__Unclassified;o__Unclassified;f__Unclassified;g__Unclassified;s__uncultured marine group II_III euryarchaeote KM3_14_C07	0	0	19.7789	0	0	0
k__Archaea;p__Euryarchaeota;c__Unclassified;o__Unclassified;f__Unclassified;g__Unclassified;s__uncultured marine group II_III euryarchaeote KM3_174_A11	0	0	0	0	7.86243	2.4172
k__Archaea;p__Euryarchaeota;c__Unclassified;o__Unclassified;f__Unclassified;g__Unclassified;s__uncultured marine group II_III euryarchaeote KM3_59_B11	0	0	0	6.37491	11.8851	1.82696
k__Archaea;p__Thaumarchaeota;c__Nitrososphaeria;o__Nitrososphaerales;f__Nitrososphaeraceae;g__Candidatus Nitrosocosmicus;s__Candidatus Nitrocosmicus oleophilus	4162.59	3686.29	2721.27	2830.58	9300.23	5617.6
k__Archaea;p__Thaumarchaeota;c__Nitrososphaeria;o__Nitrososphaerales;f__Nitrososphaeraceae;g__Nitrososphaera;s__Candidatus Nitrososphaera evergladensis	31.4688	9.12417	33.1136	25.43	20.2418	30.6199
k__Archaea;p__Thaumarchaeota;c__Nitrososphaeria;o__Nitrososphaerales;f__Nitrososphaeraceae;g__Nitrososphaera;s__Candidatus Nitrososphaera gargensis	1687.6	730.354	324.716	209.671	301.338	605.809
k__Archaea;p__Thaumarchaeota;c__Nitrososphaeria;o__Nitrososphaerales;f__Nitrososphaeraceae;g__Nitrososphaera;s__Candidatus Nitrososphaera sp. 13_1_40CM_48_12	31.0925	40.2475	10.0891	1.47377	0	3.88654
k__Archaea;p__Thaumarchaeota;c__Nitrososphaeria;o__Nitrososphaerales;f__Nitrososphaeraceae;g__Nitrososphaera;s__Nitrososphaera viennensis	134.629	87.8246	8.90409	30.4252	49.1455	43.3647
k__Archaea;p__Thaumarchaeota;c__Unclassified;o__Nitrosopumilales;f__Nitrosopumilaceae;g__Nitrosopumilus;s__Candidatus Nitrosopumilus salaria	13.8009	0	19.9977	0	0	0
k__Archaea;p__Thaumarchaeota;c__Unclassified;o__Unclassified;f__Unclassified;g__Candidatus Caldiarchaeum;s__Candidatus Caldiarchaeum subterraneum	2.64726	1.5664	3.06873	3.48881	5.57518	4.28504
k__Archaea;p__Thaumarchaeota;c__Unclassified;o__Unclassified;f__Unclassified;g__Unclassified;s__Thaumarchaeota archaeon 13_1_40CM_2_39_4	0	3.97014	0	1.26323	0	4.34428
k__Archaea;p__Thaumarchaeota;c__Unclassified;o__Unclassified;f__Unclassified;g__Unclassified;s__Thaumarchaeota archaeon 13_1_40CM_38_12	10.8252	22.4188	0	0	0	0
k__Archaea;p__Thaumarchaeota;c__Unclassified;o__Unclassified;f__Unclassified;g__Unclassified;s__Thaumarchaeota archaeon 13_1_40CM_3_38_6	0	0	0	0	0	6.93169
k__Archaea;p__Thaumarchaeota;c__Unclassified;o__Unclassified;f__Unclassified;g__Unclassified;s__Thaumarchaeota archaeon 13_1_40CM_3_50_5	74.0647	33.805	5.58875	3.7657	34.1017	27.8548
k__Archaea;p__Thaumarchaeota;c__Unclassified;o__Unclassified;f__Unclassified;g__Unclassified;s__Thaumarchaeota archaeon 13_1_40CM_4_38_7	22.6086	0	5.24162	0	3.17427	4.3915
k__Archaea;p__Thaumarchaeota;c__Unclassified;o__Unclassified;f__Unclassified;g__Unclassified;s__Thaumarchaeota archaeon 13_1_40CM_4_48_7	8.58992	5.08272	0	18.3866	18.7523	5.17168
k__Archaea;p__Thaumarchaeota;c__Unclassified;o__Unclassified;f__Unclassified;g__Unclassified;s__Thaumarchaeota archaeon SCGC AB-539-E09	18.4303	0	0	0	0	0
k__Archaea;p__Thaumarchaeota;c__Unclassified;o__Unclassified;f__Unclassified;g__Unclassified;s__uncultured marine thaumarchaeote AD1000_06_A03	0	0	0	0	0	8.34256
k__Archaea;p__Thaumarchaeota;c__Unclassified;o__Unclassified;f__Unclassified;g__Unclassified;s__uncultured marine thaumarchaeote AD1000_100_C06	0	13.2542	0	4.21725	7.86243	7.25161
k__Archaea;p__Thaumarchaeota;c__Unclassified;o__Unclassified;f__Unclassified;g__Unclassified;s__uncultured marine thaumarchaeote KM3_70_D04	159.461	116.197	77.8061	211.704	114.79	175.313
k__Archaea;p__Unclassified;c__Unclassified;o__Unclassified;f__Unclassified;g__Unclassified;s__Candidatus Geothermarchaeota archaeon ex4572_27	0	0	10.2915	46.8011	18.6973	40.2376
k__Archaea;p__Unclassified;c__Unclassified;o__Unclassified;f__Unclassified;g__Unclassified;s__archaeon 13_1_20CM_2_54_9	0	31.6378	14.3034	3.09741	21.655	5.32604
k__Archaea;p__Unclassified;c__Unclassified;o__Unclassified;f__Unclassified;g__Unclassified;s__archaeon GW2011_AR13	15.9999	28.4018	18.5473	0	0	0
k__Archaea;p__Unclassified;c__Unclassified;o__Unclassified;f__Unclassified;g__Unclassified;s__archaeon GW2011_AR18	0	0	0	2.58605	0	13.3402
k__Archaea;p__Unclassified;c__Unclassified;o__Unclassified;f__Unclassified;g__Unclassified;s__uncultured archaeon	89.9507	42.7173	19.326	3.70798	21.9595	9.17999
k__Archaea;p__Unclassified;c__Unclassified;o__Unclassified;f__Unclassified;g__Unclassified;s__uncultured archaeon MedDCM-OCT-S04-C246	4.77374	2.82466	11.0676	4.49379	25.134	4.63628
k__Bacteria;p__Acidobacteria;c__Acidobacteriia;o__Acidobacteriales;f__Acidobacteriaceae;g__Acidobacterium;s__Acidobacterium ailaaui	48.4334	117.715	101.015	46.1282	63.3215	33.7815
k__Bacteria;p__Acidobacteria;c__Acidobacteriia;o__Acidobacteriales;f__Acidobacteriaceae;g__Acidobacterium;s__Acidobacterium capsulatum	10.8656	0	0	7.56489	10.6737	0
k__Bacteria;p__Acidobacteria;c__Acidobacteriia;o__Acidobacteriales;f__Acidobacteriaceae;g__Acidobacterium;s__Acidobacterium sp.	1739.06	3812.38	2347.1	1843.84	3908.3	2627.88
k__Bacteria;p__Acidobacteria;c__Acidobacteriia;o__Acidobacteriales;f__Acidobacteriaceae;g__Bryocella;s__Bryocella elongata	26.7503	20.4744	33.0373	2.69663	22.5495	6.29054
k__Bacteria;p__Acidobacteria;c__Acidobacteriia;o__Acidobacteriales;f__Acidobacteriaceae;g__Candidatus Koribacter;s__Candidatus Koribacter versatilis	152.259	357.067	216.239	54.7104	204.953	111.341
k__Bacteria;p__Acidobacteria;c__Acidobacteriia;o__Acidobacteriales;f__Acidobacteriaceae;g__Edaphobacter;s__Edaphobacter aggregans	100.217	266.002	153.73	90.2219	290.603	146.324
k__Bacteria;p__Acidobacteria;c__Acidobacteriia;o__Acidobacteriales;f__Acidobacteriaceae;g__Granulicella;s__Granulicella mallensis	6.58819	121.435	40.9833	31.0295	39.8967	51.3182
k__Bacteria;p__Acidobacteria;c__Acidobacteriia;o__Acidobacteriales;f__Acidobacteriaceae;g__Granulicella;s__Granulicella pectinivorans	0	4.81296	0	4.80914	24.5244	35.483
k__Bacteria;p__Acidobacteria;c__Acidobacteriia;o__Acidobacteriales;f__Acidobacteriaceae;g__Granulicella;s__Granulicella rosea	0	5.94152	0	13.8542	7.04908	13.6471
k__Bacteria;p__Acidobacteria;c__Acidobacteriia;o__Acidobacteriales;f__Acidobacteriaceae;g__Granulicella;s__Granulicella tundricola	34.6349	39.188	35.2995	2.96882	45.8016	7.46669
k__Bacteria;p__Acidobacteria;c__Acidobacteriia;o__Acidobacteriales;f__Acidobacteriaceae;g__Silvibacterium;s__Silvibacterium bohemicum	38.5586	84.4977	47.5954	22.3622	57.2	22.3543
k__Bacteria;p__Acidobacteria;c__Acidobacteriia;o__Acidobacteriales;f__Acidobacteriaceae;g__Terracidiphilus;s__Terracidiphilus gabretensis	12.1988	69.8884	34.475	3.58328	6.90619	19.4857
k__Bacteria;p__Acidobacteria;c__Acidobacteriia;o__Acidobacteriales;f__Acidobacteriaceae;g__Terriglobus;s__Terriglobus roseus	86.2293	128.098	30.3303	33.9099	89.4305	43.7441
k__Bacteria;p__Acidobacteria;c__Acidobacteriia;o__Acidobacteriales;f__Acidobacteriaceae;g__Terriglobus;s__Terriglobus saanensis	28.2527	15.4406	28.8513	6.44262	0	13.2662
k__Bacteria;p__Acidobacteria;c__Acidobacteriia;o__Acidobacteriales;f__Acidobacteriaceae;g__Terriglobus;s__Terriglobus sp. TAA 43	0	13.8955	9.0742	0	15.3702	7.08804
k__Bacteria;p__Acidobacteria;c__Acidobacteriia;o__Acidobacteriales;f__Acidobacteriaceae;g__Unclassified;s__Acidobacteria bacterium KBS 146	28.6101	9.41553	0	24.2543	11.3493	19.4002
k__Bacteria;p__Acidobacteria;c__Acidobacteriia;o__Acidobacteriales;f__Acidobacteriaceae;g__Unclassified;s__Acidobacteriaceae bacterium KBS 83	74.9691	129.301	115.751	21.38	24.1485	53.9671
k__Bacteria;p__Acidobacteria;c__Acidobacteriia;o__Acidobacteriales;f__Acidobacteriaceae;g__Unclassified;s__Acidobacteriaceae bacterium KBS 89	21.3543	62.5665	21.8387	76.7411	50.1893	50.3582
k__Bacteria;p__Acidobacteria;c__Acidobacteriia;o__Acidobacteriales;f__Acidobacteriaceae;g__Unclassified;s__Acidobacteriaceae bacterium KBS 96	288.128	784.919	603.163	431.1	1026.36	782.625
k__Bacteria;p__Acidobacteria;c__Acidobacteriia;o__Acidobacteriales;f__Acidobacteriaceae;g__Unclassified;s__Acidobacteriaceae bacterium TAA166	18.748	62.8302	26.3519	9.2243	91.4627	44.5516
k__Bacteria;p__Acidobacteria;c__Acidobacteriia;o__Acidobacteriales;f__Acidobacteriaceae;g__Unclassified;s__Acidobacteriaceae bacterium URHE0068	29.3072	117.407	39.2926	45.9682	103.425	106.546
k__Bacteria;p__Acidobacteria;c__Acidobacteriia;o__Acidobacteriales;f__Unclassified;g__Unclassified;s__Acidobacteriales bacterium 13_1_40CM_3_55_5	70.6851	394.558	136.205	13.8574	63.5604	56.9609
k__Bacteria;p__Acidobacteria;c__Acidobacteriia;o__Acidobacteriales;f__Unclassified;g__Unclassified;s__Acidobacteriales bacterium 13_2_20CM_2_55_5	0	34.3545	7.70686	0	2.3336	2.46783
k__Bacteria;p__Acidobacteria;c__Acidobacteriia;o__Acidobacteriales;f__Unclassified;g__Unclassified;s__Acidobacteriales bacterium 13_2_20CM_55_8	117.772	190.493	55.6357	19.0212	37.6395	26.4261
k__Bacteria;p__Acidobacteria;c__Acidobacteriia;o__Acidobacteriales;f__Unclassified;g__Unclassified;s__Acidobacteriales bacterium 59-55	37.2509	60.5287	40.5775	13.6429	42.796	6.54641
k__Bacteria;p__Acidobacteria;c__Acidobacteriia;o__Acidobacteriales;f__Unclassified;g__Unclassified;s__uncultured Acidobacteriales bacterium HF0200_23L05	13.0778	0	5.0533	0	0	0
k__Bacteria;p__Acidobacteria;c__Blastocatellia;o__Unclassified;f__Pyrinomonadaceae;g__Pyrinomonas;s__Pyrinomonas methylaliphatogenes	5820.04	8593.44	3619.52	865.139	1867.26	1870.47
k__Bacteria;p__Acidobacteria;c__Blastocatellia;o__Unclassified;f__Unclassified;g__Chloracidobacterium;s__Chloracidobacterium sp. CP2_5A	61.3736	42.2835	51.6278	54.9278	79.8229	65.002
k__Bacteria;p__Acidobacteria;c__Blastocatellia;o__Unclassified;f__Unclassified;g__Chloracidobacterium;s__Chloracidobacterium thermophilum	83.5161	212.884	128.438	73.8929	85.9771	74.8867
k__Bacteria;p__Acidobacteria;c__Holophagae;o__Holophagales;f__Holophagaceae;g__Geothrix;s__Geothrix fermentans	43.5076	151.648	112.709	74.3615	118.283	95.9032
k__Bacteria;p__Acidobacteria;c__Holophagae;o__Holophagales;f__Holophagaceae;g__Holophaga;s__Holophaga foetida	27.7611	39.7629	9.35407	17.319	12.752	25.2347
k__Bacteria;p__Acidobacteria;c__Solibacteres;o__Solibacterales;f__Bryobacteraceae;g__Bryobacter;s__Bryobacter aggregatus	170.067	444.768	530.384	299.853	606.213	517.77
k__Bacteria;p__Acidobacteria;c__Solibacteres;o__Solibacterales;f__Solibacteraceae;g__Candidatus Solibacter;s__Candidatus Solibacter usitatus	620.067	1647.72	1063.58	690.649	1682.12	1226.34
k__Bacteria;p__Acidobacteria;c__Solibacteres;o__Unclassified;f__Unclassified;g__Unclassified;s__Solibacteres bacterium 12-62-4	93.7681	244.882	194.487	150.431	294.137	292.987
k__Bacteria;p__Acidobacteria;c__Unclassified;o__Unclassified;f__Unclassified;g__Luteitalea;s__Luteitalea pratensis	2902.7	5281.98	3221.29	19249.4	22883.3	25812.3
k__Bacteria;p__Acidobacteria;c__Unclassified;o__Unclassified;f__Unclassified;g__Thermoanaerobaculum;s__Thermoanaerobaculum aquaticum	488.638	455.464	474.156	165.266	550.809	370.614
k__Bacteria;p__Acidobacteria;c__Unclassified;o__Unclassified;f__Unclassified;g__Unclassified;s__Acidobacteria bacterium	2.01104	59.4973	9.32487	0	1.41176	0
k__Bacteria;p__Acidobacteria;c__Unclassified;o__Unclassified;f__Unclassified;g__Unclassified;s__Acidobacteria bacterium 13_1_20CM_2_55_15	30.4837	59.7628	3.51625	16.0553	18.6765	14.8608
k__Bacteria;p__Acidobacteria;c__Unclassified;o__Unclassified;f__Unclassified;g__Unclassified;s__Acidobacteria bacterium 13_1_20CM_2_57_8	55.4431	42.9184	48.899	19.3884	37.5992	50.7707
k__Bacteria;p__Acidobacteria;c__Unclassified;o__Unclassified;f__Unclassified;g__Unclassified;s__Acidobacteria bacterium 13_1_20CM_2_60_10	11.7777	32.1463	24.4853	5.47729	37.0022	15.0815
k__Bacteria;p__Acidobacteria;c__Unclassified;o__Unclassified;f__Unclassified;g__Unclassified;s__Acidobacteria bacterium 13_1_20CM_2_65_9	111.249	232.826	147.919	123.159	209.941	212.397
k__Bacteria;p__Acidobacteria;c__Unclassified;o__Unclassified;f__Unclassified;g__Unclassified;s__Acidobacteria bacterium 13_1_20CM_2_68_14	45.3732	54.2771	103.169	25.5539	63	34.7978
k__Bacteria;p__Acidobacteria;c__Unclassified;o__Unclassified;f__Unclassified;g__Unclassified;s__Acidobacteria bacterium 13_1_20CM_2_68_7	23.9247	0	24.1398	0	9.74589	0.892717
k__Bacteria;p__Acidobacteria;c__Unclassified;o__Unclassified;f__Unclassified;g__Unclassified;s__Acidobacteria bacterium 13_1_20CM_3_53_8	14467.7	28080.1	8300.72	1056.29	2974.61	2660.95
k__Bacteria;p__Acidobacteria;c__Unclassified;o__Unclassified;f__Unclassified;g__Unclassified;s__Acidobacteria bacterium 13_1_20CM_3_58_11	11.0147	17.1273	16.9255	12.6255	49.4765	25.119
k__Bacteria;p__Acidobacteria;c__Unclassified;o__Unclassified;f__Unclassified;g__Unclassified;s__Acidobacteria bacterium 13_1_20CM_4_56_7	109.072	220.353	146.391	25.3982	111.956	82.4563
k__Bacteria;p__Acidobacteria;c__Unclassified;o__Unclassified;f__Unclassified;g__Unclassified;s__Acidobacteria bacterium 13_1_20CM_4_57_11	0	40.5559	28.13	0	16.6876	4.10431
k__Bacteria;p__Acidobacteria;c__Unclassified;o__Unclassified;f__Unclassified;g__Unclassified;s__Acidobacteria bacterium 13_1_20CM_58_21	62.6619	72.2404	63.5004	52.5442	91.0183	63.4766
k__Bacteria;p__Acidobacteria;c__Unclassified;o__Unclassified;f__Unclassified;g__Unclassified;s__Acidobacteria bacterium 13_1_40CM_2_56_11	34.2319	8.76324	32.8437	5.11815	5.87423	8.52324
k__Bacteria;p__Acidobacteria;c__Unclassified;o__Unclassified;f__Unclassified;g__Unclassified;s__Acidobacteria bacterium 13_1_40CM_2_56_5	61.319	147.145	66.6347	26.1408	37.3873	29.3911
k__Bacteria;p__Acidobacteria;c__Unclassified;o__Unclassified;f__Unclassified;g__Unclassified;s__Acidobacteria bacterium 13_1_40CM_2_60_7	0	10.5063	41.1659	11.9877	32.634	21.4476
k__Bacteria;p__Acidobacteria;c__Unclassified;o__Unclassified;f__Unclassified;g__Unclassified;s__Acidobacteria bacterium 13_1_40CM_2_64_6	88.1131	242.766	142.737	51.1323	154.559	138.499
k__Bacteria;p__Acidobacteria;c__Unclassified;o__Unclassified;f__Unclassified;g__Unclassified;s__Acidobacteria bacterium 13_1_40CM_2_68_10	29.7183	37.8529	108.813	24.987	46.2433	29.3381
k__Bacteria;p__Acidobacteria;c__Unclassified;o__Unclassified;f__Unclassified;g__Unclassified;s__Acidobacteria bacterium 13_1_40CM_2_68_5	42.3625	31.1598	21.2127	47.7231	70.3034	46.0408
k__Bacteria;p__Acidobacteria;c__Unclassified;o__Unclassified;f__Unclassified;g__Unclassified;s__Acidobacteria bacterium 13_1_40CM_3_55_6	3053.93	9252.23	1630.21	293.441	614.38	518.272
k__Bacteria;p__Acidobacteria;c__Unclassified;o__Unclassified;f__Unclassified;g__Unclassified;s__Acidobacteria bacterium 13_1_40CM_3_56_11	33.785	42.1013	71.86	5.0795	8.32129	16.8746
k__Bacteria;p__Acidobacteria;c__Unclassified;o__Unclassified;f__Unclassified;g__Unclassified;s__Acidobacteria bacterium 13_1_40CM_3_65_5	130.015	222.723	190.487	142.583	232.535	156.904
k__Bacteria;p__Acidobacteria;c__Unclassified;o__Unclassified;f__Unclassified;g__Unclassified;s__Acidobacteria bacterium 13_1_40CM_4_57_6	17.8649	21.3386	5.17731	1.70261	0	4.3915
k__Bacteria;p__Acidobacteria;c__Unclassified;o__Unclassified;f__Unclassified;g__Unclassified;s__Acidobacteria bacterium 13_1_40CM_4_58_4	144.162	247.771	187.92	31.0948	93.8344	95.704
k__Bacteria;p__Acidobacteria;c__Unclassified;o__Unclassified;f__Unclassified;g__Unclassified;s__Acidobacteria bacterium 13_1_40CM_4_61_5	31.8853	4.60706	42.5025	10.0342	41.6328	10.2761
k__Bacteria;p__Acidobacteria;c__Unclassified;o__Unclassified;f__Unclassified;g__Unclassified;s__Acidobacteria bacterium 13_1_40CM_4_65_8	110.297	436.174	181.195	177.648	422.541	322.167
k__Bacteria;p__Acidobacteria;c__Unclassified;o__Unclassified;f__Unclassified;g__Unclassified;s__Acidobacteria bacterium 13_1_40CM_4_69_4	99.111	85.1942	29.7817	46.2513	128.493	46.5394
k__Bacteria;p__Acidobacteria;c__Unclassified;o__Unclassified;f__Unclassified;g__Unclassified;s__Acidobacteria bacterium 13_1_40CM_56_16	36.0704	123.156	73.318	38.9674	76.5084	66.3245
k__Bacteria;p__Acidobacteria;c__Unclassified;o__Unclassified;f__Unclassified;g__Unclassified;s__Acidobacteria bacterium 13_1_40CM_65_14	292.151	481.016	369.371	207.22	570.822	441.902
k__Bacteria;p__Acidobacteria;c__Unclassified;o__Unclassified;f__Unclassified;g__Unclassified;s__Acidobacteria bacterium 13_2_20CM_2_57_12	10.2979	7.4269	11.9374	2.36311	22.0284	13.178
k__Bacteria;p__Acidobacteria;c__Unclassified;o__Unclassified;f__Unclassified;g__Unclassified;s__Acidobacteria bacterium 13_2_20CM_2_57_6	25.7199	43.7163	18.1678	21.9622	62.8628	21.593
k__Bacteria;p__Acidobacteria;c__Unclassified;o__Unclassified;f__Unclassified;g__Unclassified;s__Acidobacteria bacterium 13_2_20CM_2_66_4	518.95	902.988	547.462	412.556	908.811	801.795
k__Bacteria;p__Acidobacteria;c__Unclassified;o__Unclassified;f__Unclassified;g__Unclassified;s__Acidobacteria bacterium 13_2_20CM_56_17	24.2835	66.2629	107.856	21.2784	101.244	72.9258
k__Bacteria;p__Acidobacteria;c__Unclassified;o__Unclassified;f__Unclassified;g__Unclassified;s__Acidobacteria bacterium 13_2_20CM_57_17	1.56896	15.679	26.2709	7.93236	32.0942	35.6477
k__Bacteria;p__Acidobacteria;c__Unclassified;o__Unclassified;f__Unclassified;g__Unclassified;s__Acidobacteria bacterium 13_2_20CM_57_7	14.213	33.4945	17.8289	23.4248	44.8128	13.9029
k__Bacteria;p__Acidobacteria;c__Unclassified;o__Unclassified;f__Unclassified;g__Unclassified;s__Acidobacteria bacterium 13_2_20CM_58_27	66.4064	94.8266	21.7243	41.1991	169.748	113.017
k__Bacteria;p__Acidobacteria;c__Unclassified;o__Unclassified;f__Unclassified;g__Unclassified;s__Acidobacteria bacterium 21-70-11	36.3327	29.6117	49.7617	36.3749	126.01	57.2373
k__Bacteria;p__Acidobacteria;c__Unclassified;o__Unclassified;f__Unclassified;g__Unclassified;s__Acidobacteria bacterium 37-65-4	25.7339	107.624	99.3856	51.5638	211.754	65.5229
k__Bacteria;p__Acidobacteria;c__Unclassified;o__Unclassified;f__Unclassified;g__Unclassified;s__Acidobacteria bacterium 37-71-11	56.0061	174.001	123.965	193.504	216.033	268.318
k__Bacteria;p__Acidobacteria;c__Unclassified;o__Unclassified;f__Unclassified;g__Unclassified;s__Acidobacteria bacterium CG_4_9_14_3_um_filter_49_7	12.1333	0	0	0	0	0
k__Bacteria;p__Acidobacteria;c__Unclassified;o__Unclassified;f__Unclassified;g__Unclassified;s__Acidobacteria bacterium Mor1	203.672	371.092	435.992	198.505	533.873	243.807
k__Bacteria;p__Acidobacteria;c__Unclassified;o__Unclassified;f__Unclassified;g__Unclassified;s__Acidobacteria bacterium OLB17	3264.57	6101.29	3772.11	5398.44	11459.5	9979.83
k__Bacteria;p__Acidobacteria;c__Unclassified;o__Unclassified;f__Unclassified;g__Unclassified;s__Acidobacteria bacterium RBG_13_68_16	312.147	520.37	367.976	191.218	417.006	304.081
k__Bacteria;p__Acidobacteria;c__Unclassified;o__Unclassified;f__Unclassified;g__Unclassified;s__Acidobacteria bacterium RBG_16_64_8	200.831	383.534	315.753	138.24	377.928	165.037
k__Bacteria;p__Acidobacteria;c__Unclassified;o__Unclassified;f__Unclassified;g__Unclassified;s__Acidobacteria bacterium RBG_16_68_9	74.4237	125.601	102.691	252.885	359.766	328.272
k__Bacteria;p__Acidobacteria;c__Unclassified;o__Unclassified;f__Unclassified;g__Unclassified;s__Acidobacteria bacterium RBG_16_70_10	177.266	343.262	360.702	265.202	531.724	341.471
k__Bacteria;p__Acidobacteria;c__Unclassified;o__Unclassified;f__Unclassified;g__Unclassified;s__Acidobacteria bacterium RIFCSPHIGHO2_01_FULL_67_28	12.923	54.8441	32.7285	6.64962	11.5493	16.8588
k__Bacteria;p__Acidobacteria;c__Unclassified;o__Unclassified;f__Unclassified;g__Unclassified;s__Acidobacteria bacterium RIFCSPHIGHO2_02_FULL_67_57	14.528	5.6679	0	4.22804	15.8772	1.30932
k__Bacteria;p__Acidobacteria;c__Unclassified;o__Unclassified;f__Unclassified;g__Unclassified;s__Acidobacteria bacterium RIFCSPLOWO2_02_FULL_59_13	30.2988	128.267	90.2317	16.9461	121.089	54.8269
k__Bacteria;p__Acidobacteria;c__Unclassified;o__Unclassified;f__Unclassified;g__Unclassified;s__Acidobacteria bacterium RIFCSPLOWO2_02_FULL_60_20	30.5865	62.5346	135.519	15.8638	42.1788	40.8841
k__Bacteria;p__Acidobacteria;c__Unclassified;o__Unclassified;f__Unclassified;g__Unclassified;s__Acidobacteria bacterium RIFCSPLOWO2_02_FULL_61_28	29.0661	137.847	64.2973	51.6216	105.648	94.1699
k__Bacteria;p__Acidobacteria;c__Unclassified;o__Unclassified;f__Unclassified;g__Unclassified;s__Acidobacteria bacterium RIFCSPLOWO2_02_FULL_64_15	123.697	183.233	119.252	80.8728	148.328	128.232
k__Bacteria;p__Acidobacteria;c__Unclassified;o__Unclassified;f__Unclassified;g__Unclassified;s__Acidobacteria bacterium RIFCSPLOWO2_02_FULL_65_29	1439.99	3167.02	1815.75	1308.29	2676.33	2471.58
k__Bacteria;p__Acidobacteria;c__Unclassified;o__Unclassified;f__Unclassified;g__Unclassified;s__Acidobacteria bacterium RIFCSPLOWO2_02_FULL_67_21	223.422	886.823	522.771	153.662	488.418	332.158
k__Bacteria;p__Acidobacteria;c__Unclassified;o__Unclassified;f__Unclassified;g__Unclassified;s__Acidobacteria bacterium RIFCSPLOWO2_02_FULL_67_36	109.571	239.943	162.437	148.919	387.64	220.042
k__Bacteria;p__Acidobacteria;c__Unclassified;o__Unclassified;f__Unclassified;g__Unclassified;s__Acidobacteria bacterium RIFCSPLOWO2_02_FULL_68_18	27.2009	132.316	97.6984	26.0612	88.5554	43.8469
k__Bacteria;p__Acidobacteria;c__Unclassified;o__Unclassified;f__Unclassified;g__Unclassified;s__Acidobacteria bacterium RIFCSPLOWO2_12_FULL_54_10	39.6691	151.43	30.7906	3.34177	68.3321	43.1401
k__Bacteria;p__Acidobacteria;c__Unclassified;o__Unclassified;f__Unclassified;g__Unclassified;s__Acidobacteria bacterium RIFCSPLOWO2_12_FULL_59_11	9.33524	68.3295	36.1298	15.0629	80.0364	23.2842
k__Bacteria;p__Acidobacteria;c__Unclassified;o__Unclassified;f__Unclassified;g__Unclassified;s__Acidobacteria bacterium RIFCSPLOWO2_12_FULL_60_22	40.07	53.9121	42.1161	24.7776	30.9578	44.6342
k__Bacteria;p__Acidobacteria;c__Unclassified;o__Unclassified;f__Unclassified;g__Unclassified;s__Acidobacteria bacterium RIFCSPLOWO2_12_FULL_65_11	19.2083	118.055	73.1579	10.3014	74.7972	9.98024
k__Bacteria;p__Acidobacteria;c__Unclassified;o__Unclassified;f__Unclassified;g__Unclassified;s__Acidobacteria bacterium RIFCSPLOWO2_12_FULL_66_10	314.035	450.168	452.032	309.396	633.518	525.558
k__Bacteria;p__Acidobacteria;c__Unclassified;o__Unclassified;f__Unclassified;g__Unclassified;s__Acidobacteria bacterium RIFCSPLOWO2_12_FULL_66_21	360.821	863.939	605.95	390.835	896.626	613.15
k__Bacteria;p__Acidobacteria;c__Unclassified;o__Unclassified;f__Unclassified;g__Unclassified;s__Acidobacteria bacterium RIFCSPLOWO2_12_FULL_67_14	106.262	441.038	194.709	77.2466	146.844	104.703
k__Bacteria;p__Acidobacteria;c__Unclassified;o__Unclassified;f__Unclassified;g__Unclassified;s__Acidobacteria bacterium RIFCSPLOWO2_12_FULL_67_14b	3707.65	7610.21	5193.93	3694.6	8609.56	5272.85
k__Bacteria;p__Acidobacteria;c__Unclassified;o__Unclassified;f__Unclassified;g__Unclassified;s__Acidobacteria bacterium RIFCSPLOWO2_12_FULL_68_19	100.336	339.773	220.299	91.1445	280.032	176.482
k__Bacteria;p__Acidobacteria;c__Unclassified;o__Unclassified;f__Unclassified;g__Unclassified;s__Acidobacteria bacterium SCGC AG-212-P17	17.7029	62.565	20.2801	2.47308	22.9285	32.0785
k__Bacteria;p__Acidobacteria;c__Unclassified;o__Unclassified;f__Unclassified;g__Unclassified;s__Acidobacteria bacterium SCN 69-37	866.296	2826.12	1994.06	881.056	2174.87	1451.69
k__Bacteria;p__Acidobacteria;c__Unclassified;o__Unclassified;f__Unclassified;g__Unclassified;s__uncultured Acidobacteria bacterium	401.796	965.8	241.046	102.686	252.098	209.673
k__Bacteria;p__Acidobacteria;c__Unclassified;o__Unclassified;f__Unclassified;g__Unclassified;s__uncultured Acidobacteria bacterium A12	0	32.1993	53.2842	7.42297	14.6039	10.8647
k__Bacteria;p__Acidobacteria;c__Unclassified;o__Unclassified;f__Unclassified;g__Unclassified;s__uncultured Acidobacteria bacterium A3	9.27383	40.0452	9.54985	1.74599	24.4674	6.40932
k__Bacteria;p__Acidobacteria;c__Unclassified;o__Unclassified;f__Unclassified;g__Unclassified;s__uncultured Acidobacteria bacterium Rifle_16ft_4_minimus_37967	0	5.22134	5.11455	0	9.29197	1.42835
k__Bacteria;p__Acidobacteria;c__Unclassified;o__Unclassified;f__Unclassified;g__Unclassified;s__uncultured Acidobacteria bacterium Rifle_16ft_4_minimus_38548	31.1442	13.5217	8.73234	8.22363	18.5976	15.0418
k__Bacteria;p__Acidobacteria;c__Unclassified;o__Unclassified;f__Unclassified;g__Unclassified;s__uncultured Acidobacteria bacterium cosmid p2H8	0	0	0	6.56577	0	26.5254
k__Bacteria;p__Actinobacteria;c__Acidimicrobiia;o__Acidimicrobiales;f__Acidimicrobiaceae;g__Acidimicrobium;s__Acidimicrobium ferrooxidans	764.681	400.467	368.486	1667.78	1062.95	1712.12
k__Bacteria;p__Actinobacteria;c__Acidimicrobiia;o__Acidimicrobiales;f__Acidimicrobiaceae;g__Acidimicrobium;s__Acidimicrobium sp.	1046.01	610.11	555.245	1213.72	1287.38	1369.57
k__Bacteria;p__Actinobacteria;c__Acidimicrobiia;o__Acidimicrobiales;f__Acidimicrobiaceae;g__Acidimicrobium;s__Acidimicrobium sp. BACL17 MAG-120823-bin42	463.599	323.988	351.688	375.705	427.961	513.073
k__Bacteria;p__Actinobacteria;c__Acidimicrobiia;o__Acidimicrobiales;f__Acidimicrobiaceae;g__Acidimicrobium;s__Acidimicrobium sp. BACL17 MAG-120924-bin0	439.348	195.269	283.24	565.96	447.472	625.644
k__Bacteria;p__Actinobacteria;c__Acidimicrobiia;o__Acidimicrobiales;f__Acidimicrobiaceae;g__Acidimicrobium;s__Acidimicrobium sp. BACL19 MAG-120924-bin39	374.485	214.673	227.122	427.636	538.23	518.435
k__Bacteria;p__Actinobacteria;c__Acidimicrobiia;o__Acidimicrobiales;f__Acidimicrobiaceae;g__Acidimicrobium;s__Acidimicrobium sp. BACL27 MAG-120823-bin4	341.483	170.222	202.075	647.959	612.894	743.128
k__Bacteria;p__Actinobacteria;c__Acidimicrobiia;o__Acidimicrobiales;f__Acidimicrobiaceae;g__Acidithrix;s__Acidithrix ferrooxidans	1989.9	1064.01	975.646	4223.93	2888.83	4741.64
k__Bacteria;p__Actinobacteria;c__Acidimicrobiia;o__Acidimicrobiales;f__Acidimicrobiaceae;g__Ferrimicrobium;s__Ferrimicrobium acidiphilum	415.024	180.619	220.254	515.23	496.056	624.499
k__Bacteria;p__Actinobacteria;c__Acidimicrobiia;o__Acidimicrobiales;f__Acidimicrobiaceae;g__Ferrithrix;s__Ferrithrix thermotolerans	2260.46	1363.18	1273.46	4361.42	3089.26	4993.41
k__Bacteria;p__Actinobacteria;c__Acidimicrobiia;o__Acidimicrobiales;f__Acidimicrobiaceae;g__Ilumatobacter;s__Ilumatobacter coccineus	5090.57	2109.83	2481.89	5502.7	5827.07	5549.82
k__Bacteria;p__Actinobacteria;c__Acidimicrobiia;o__Acidimicrobiales;f__Acidimicrobiaceae;g__Ilumatobacter;s__Ilumatobacter nonamiensis	4140.96	1732.61	2084.63	4450.15	5284.12	4730.66
k__Bacteria;p__Actinobacteria;c__Acidimicrobiia;o__Acidimicrobiales;f__Acidimicrobiaceae;g__Unclassified;s__Acidimicrobiaceae bacterium TMED130	812.524	243.892	386.488	677.513	781.738	640.346
k__Bacteria;p__Actinobacteria;c__Acidimicrobiia;o__Acidimicrobiales;f__Acidimicrobiaceae;g__Unclassified;s__Acidimicrobiaceae bacterium TMED210	4.62219	5.46997	0	1.74045	1.62241	2.24455
k__Bacteria;p__Actinobacteria;c__Acidimicrobiia;o__Acidimicrobiales;f__Acidimicrobiaceae;g__Unclassified;s__Acidimicrobiaceae bacterium TMED224	144.527	138.166	110.497	376.975	336.688	385.455
k__Bacteria;p__Actinobacteria;c__Acidimicrobiia;o__Acidimicrobiales;f__Acidimicrobiaceae;g__Unclassified;s__Acidimicrobiaceae bacterium TMED244	0	4.48709	0	0	10.1693	6.04301
k__Bacteria;p__Actinobacteria;c__Acidimicrobiia;o__Acidimicrobiales;f__Acidimicrobiaceae;g__Unclassified;s__Acidimicrobiaceae bacterium TMED77	620.029	311.841	242.502	524.84	522.075	499.187
k__Bacteria;p__Actinobacteria;c__Acidimicrobiia;o__Acidimicrobiales;f__Microthrixaceae;g__Candidatus Microthrix;s__Candidatus Microthrix parvicella	8420.79	3735.46	3951.71	8387.14	9405.25	8551.04
k__Bacteria;p__Actinobacteria;c__Acidimicrobiia;o__Acidimicrobiales;f__Unclassified;g__Unclassified;s__Acidimicrobiales bacterium 20-64-4	29.4666	21.47	25.7067	34.6622	39.1853	78.5974
k__Bacteria;p__Actinobacteria;c__Acidimicrobiia;o__Acidimicrobiales;f__Unclassified;g__Unclassified;s__Acidimicrobiales bacterium MED-G01	1203.07	589.656	756.212	1237.01	1465.15	1248.6
k__Bacteria;p__Actinobacteria;c__Acidimicrobiia;o__Unclassified;f__Unclassified;g__Unclassified;s__Acidimicrobiia bacterium BACL6 MAG-120322-bin79	67.0462	35.7634	45.5151	84.3205	89.102	90.6823
k__Bacteria;p__Actinobacteria;c__Acidimicrobiia;o__Unclassified;f__Unclassified;g__Unclassified;s__Acidimicrobiia bacterium BACL6 MAG-120910-bin40	202.408	77.869	53.1717	347.043	304.173	338.525
k__Bacteria;p__Actinobacteria;c__Acidimicrobiia;o__Unclassified;f__Unclassified;g__Unclassified;s__Acidimicrobiia bacterium BACL6 MAG-120924-bin43	193.616	76.0562	74.2889	246.437	214.667	254.914
k__Bacteria;p__Actinobacteria;c__Acidimicrobiia;o__Unclassified;f__Unclassified;g__Unclassified;s__Acidimicrobiia bacterium BACL6 MAG-121220-bin61	71.9913	61.7144	24.2338	129.322	171.386	169.824
k__Bacteria;p__Actinobacteria;c__Actinobacteria;o__Acidothermales;f__Acidothermaceae;g__Acidothermus;s__Acidothermus cellulolyticus	811.198	299.82	330.677	2913.69	2025.95	3076.04
k__Bacteria;p__Actinobacteria;c__Actinobacteria;o__Actinomycetales;f__Actinomycetaceae;g__Actinobaculum;s__Actinobaculum sp. oral taxon 183	70.4928	85.2904	54.6865	18.531	26.6521	21.818
k__Bacteria;p__Actinobacteria;c__Actinobacteria;o__Actinomycetales;f__Actinomycetaceae;g__Actinomyces;s__Actinomyces cardiffensis	0	0	0	8.15212	4.08847	5.47865
k__Bacteria;p__Actinobacteria;c__Actinobacteria;o__Actinomycetales;f__Actinomycetaceae;g__Actinomyces;s__Actinomyces coleocanis	5.8947	0	0	6.65881	6.20718	4.7708
k__Bacteria;p__Actinobacteria;c__Actinobacteria;o__Actinomycetales;f__Actinomycetaceae;g__Actinomyces;s__Actinomyces georgiae	0	0	0	0	0	8.41705
k__Bacteria;p__Actinobacteria;c__Actinobacteria;o__Actinomycetales;f__Actinomycetaceae;g__Actinomyces;s__Actinomyces gerencseriae	0	0	0	0	2.46888	4.55415
k__Bacteria;p__Actinobacteria;c__Actinobacteria;o__Actinomycetales;f__Actinomycetaceae;g__Actinomyces;s__Actinomyces graevenitzii	0	0	0	6.04679	3.75778	1.73292
k__Bacteria;p__Actinobacteria;c__Actinobacteria;o__Actinomycetales;f__Actinomycetaceae;g__Actinomyces;s__Actinomyces hordeovulneris	0	0	0	4.09136	2.54258	11.6444
k__Bacteria;p__Actinobacteria;c__Actinobacteria;o__Actinomycetales;f__Actinomycetaceae;g__Actinomyces;s__Actinomyces israelii	0	0	6.17928	16.696	14.4145	23.7101
k__Bacteria;p__Actinobacteria;c__Actinobacteria;o__Actinomycetales;f__Actinomycetaceae;g__Actinomyces;s__Actinomyces johnsonii	2.52776	0	2.93021	11.4217	8.87254	2.45497
k__Bacteria;p__Actinobacteria;c__Actinobacteria;o__Actinomycetales;f__Actinomycetaceae;g__Actinomyces;s__Actinomyces liubingyangii	4.54997	0	5.27438	1.71326	19.1647	0
k__Bacteria;p__Actinobacteria;c__Actinobacteria;o__Actinomycetales;f__Actinomycetaceae;g__Actinomyces;s__Actinomyces marimammalium	0	0	0	4.60708	0	7.92193
k__Bacteria;p__Actinobacteria;c__Actinobacteria;o__Actinomycetales;f__Actinomycetaceae;g__Actinomyces;s__Actinomyces massiliensis	30.6986	0	5.08374	11.5793	18.472	7.13313
k__Bacteria;p__Actinobacteria;c__Actinobacteria;o__Actinomycetales;f__Actinomycetaceae;g__Actinomyces;s__Actinomyces naeslundii	16.5708	8.25287	1.50966	12.3141	21.5091	26.9303
k__Bacteria;p__Actinobacteria;c__Actinobacteria;o__Actinomycetales;f__Actinomycetaceae;g__Actinomyces;s__Actinomyces nasicola	0	0	16.767	99.3048	52.2011	76.0039
k__Bacteria;p__Actinobacteria;c__Actinobacteria;o__Actinomycetales;f__Actinomycetaceae;g__Actinomyces;s__Actinomyces oris	2.23999	7.9525	10.3865	0	3.14497	0
k__Bacteria;p__Actinobacteria;c__Actinobacteria;o__Actinomycetales;f__Actinomycetaceae;g__Actinomyces;s__Actinomyces polynesiensis	24.3145	11.7836	48.7366	25.6799	5.54301	20.7213
k__Bacteria;p__Actinobacteria;c__Actinobacteria;o__Actinomycetales;f__Actinomycetaceae;g__Actinomyces;s__Actinomyces provencensis	19.8419	5.25317	0	9.52594	12.2773	20.8641
k__Bacteria;p__Actinobacteria;c__Actinobacteria;o__Actinomycetales;f__Actinomycetaceae;g__Actinomyces;s__Actinomyces radicidentis	0	0	0	1.65133	0	8.51846
k__Bacteria;p__Actinobacteria;c__Actinobacteria;o__Actinomycetales;f__Actinomycetaceae;g__Actinomyces;s__Actinomyces ruminicola	20.2831	0	35.4482	10.7211	14.5085	8.69419
k__Bacteria;p__Actinobacteria;c__Actinobacteria;o__Actinomycetales;f__Actinomycetaceae;g__Actinomyces;s__Actinomyces slackii	0	0	0	0	0	10.6161
k__Bacteria;p__Actinobacteria;c__Actinobacteria;o__Actinomycetales;f__Actinomycetaceae;g__Actinomyces;s__Actinomyces sp. C10	23.6382	9.35394	20.4188	148.807	91.8958	110.522
k__Bacteria;p__Actinobacteria;c__Actinobacteria;o__Actinomycetales;f__Actinomycetaceae;g__Actinomyces;s__Actinomyces sp. S4-C9	0	0	0	4.83743	0	13.8634
k__Bacteria;p__Actinobacteria;c__Actinobacteria;o__Actinomycetales;f__Actinomycetaceae;g__Actinomyces;s__Actinomyces sp. oral taxon 171	0	0	0	2.78295	5.18841	17.517
k__Bacteria;p__Actinobacteria;c__Actinobacteria;o__Actinomycetales;f__Actinomycetaceae;g__Actinomyces;s__Actinomyces suimastitidis	0	0	4.28376	0	0	4.78533
k__Bacteria;p__Actinobacteria;c__Actinobacteria;o__Actinomycetales;f__Actinomycetaceae;g__Actinomyces;s__Actinomyces timonensis	12.6976	10.0177	0	0	0	0
k__Bacteria;p__Actinobacteria;c__Actinobacteria;o__Actinomycetales;f__Actinomycetaceae;g__Actinomyces;s__Actinomyces turicensis	25.3531	0	4.19851	16.2115	8.24287	13.9379
k__Bacteria;p__Actinobacteria;c__Actinobacteria;o__Actinomycetales;f__Actinomycetaceae;g__Actinomyces;s__Actinomyces urogenitalis	51.0829	4.51058	7.43074	55.6877	89.1553	38.932
k__Bacteria;p__Actinobacteria;c__Actinobacteria;o__Actinomycetales;f__Actinomycetaceae;g__Flaviflexus;s__Flaviflexus massiliensis	8.61533	0	0	24.5139	3.02401	10.548
k__Bacteria;p__Actinobacteria;c__Actinobacteria;o__Actinomycetales;f__Actinomycetaceae;g__Mobiluncus;s__Mobiluncus mulieris	0	29.37	19.1796	21.1276	19.9574	33.3985
k__Bacteria;p__Actinobacteria;c__Actinobacteria;o__Actinomycetales;f__Actinomycetaceae;g__Trueperella;s__Trueperella abortisuis	0	6.78363	26.5796	2.15843	20.1204	0
k__Bacteria;p__Actinobacteria;c__Actinobacteria;o__Actinomycetales;f__Actinomycetaceae;g__Unclassified;s__Actinomycetaceae bacterium Marseille-P3850	0	0	0	4.35113	22.3081	2.80568
k__Bacteria;p__Actinobacteria;c__Actinobacteria;o__Actinomycetales;f__Unclassified;g__Unclassified;s__Actinomycetales bacterium	46.6687	0	0	79.7782	117.227	80.5306
k__Bacteria;p__Actinobacteria;c__Actinobacteria;o__Actinomycetales;f__Unclassified;g__Unclassified;s__Actinomycetales bacterium JB111	82.5181	16.7234	62.9273	143.117	169.444	120.482
k__Bacteria;p__Actinobacteria;c__Actinobacteria;o__Actinomycetales;f__Unclassified;g__Unclassified;s__Actinomycetales bacterium TMED115	69.4673	12.89	40.6479	251.524	144.974	295.532
k__Bacteria;p__Actinobacteria;c__Actinobacteria;o__Actinopolysporales;f__Actinopolysporaceae;g__Actinopolyspora;s__Actinopolyspora alba	14.6622	28.0931	2.88021	37.0455	39.0275	26.548
k__Bacteria;p__Actinobacteria;c__Actinobacteria;o__Actinopolysporales;f__Actinopolysporaceae;g__Actinopolyspora;s__Actinopolyspora erythraea	9.3764	0	0	80.3601	32.0606	76.8877
k__Bacteria;p__Actinobacteria;c__Actinobacteria;o__Actinopolysporales;f__Actinopolysporaceae;g__Actinopolyspora;s__Actinopolyspora halophila	0	0	0	2.26546	26.5059	12.523
k__Bacteria;p__Actinobacteria;c__Actinobacteria;o__Actinopolysporales;f__Actinopolysporaceae;g__Actinopolyspora;s__Actinopolyspora mortivallis	2.05069	0	0	38.0116	34.1493	36.5167
k__Bacteria;p__Actinobacteria;c__Actinobacteria;o__Actinopolysporales;f__Actinopolysporaceae;g__Actinopolyspora;s__Actinopolyspora mzabensis	3.79164	0	4.39532	35.8615	20.0575	22.723
k__Bacteria;p__Actinobacteria;c__Actinobacteria;o__Actinopolysporales;f__Actinopolysporaceae;g__Actinopolyspora;s__Actinopolyspora righensis	0	0	0	10.4626	25.8037	14.8717
k__Bacteria;p__Actinobacteria;c__Actinobacteria;o__Actinopolysporales;f__Actinopolysporaceae;g__Actinopolyspora;s__Actinopolyspora saharensis	41.0285	0	12.5955	22.1253	28.0866	33.8623
k__Bacteria;p__Actinobacteria;c__Actinobacteria;o__Actinopolysporales;f__Actinopolysporaceae;g__Actinopolyspora;s__Actinopolyspora xinjiangensis	13.6499	0	10.5488	50.6237	17.6905	37.9063
k__Bacteria;p__Actinobacteria;c__Actinobacteria;o__Bifidobacteriales;f__Bifidobacteriaceae;g__Bifidobacterium;s__Bifidobacterium adolescentis CAG:119	0	18.4282	0	0	0	0
k__Bacteria;p__Actinobacteria;c__Actinobacteria;o__Bifidobacteriales;f__Bifidobacteriaceae;g__Bifidobacterium;s__Bifidobacterium bifidum	5.31826	7.33209	0	36.4373	21.7313	59.9341
k__Bacteria;p__Actinobacteria;c__Actinobacteria;o__Bifidobacteriales;f__Bifidobacteriaceae;g__Bifidobacterium;s__Bifidobacterium breve	920.778	503.088	688.777	0	0	3.34424
k__Bacteria;p__Actinobacteria;c__Actinobacteria;o__Bifidobacteriales;f__Bifidobacteriaceae;g__Bifidobacterium;s__Bifidobacterium cuniculi	0	89.8181	0	0	0	0
k__Bacteria;p__Actinobacteria;c__Actinobacteria;o__Bifidobacteriales;f__Bifidobacteriaceae;g__Bifidobacterium;s__Bifidobacterium longum	0	0	0	7.83203	2.92033	2.69346
k__Bacteria;p__Actinobacteria;c__Actinobacteria;o__Bifidobacteriales;f__Bifidobacteriaceae;g__Bifidobacterium;s__Bifidobacterium psychraerophilum	0	4.26495	0	4.0711	10.12	3.50016
k__Bacteria;p__Actinobacteria;c__Actinobacteria;o__Bifidobacteriales;f__Bifidobacteriaceae;g__Bifidobacterium;s__Bifidobacterium sp. TRE D	0	0	0	3.18745	8.91381	1.37022
k__Bacteria;p__Actinobacteria;c__Actinobacteria;o__Bifidobacteriales;f__Bifidobacteriaceae;g__Bifidobacterium;s__Bifidobacterium stellenboschense	8.27267	29.37	9.58978	0	0	0
k__Bacteria;p__Actinobacteria;c__Actinobacteria;o__Bifidobacteriales;f__Bifidobacteriaceae;g__Gardnerella;s__Gardnerella vaginalis	0	0	0	6.91061	0	1.98048
k__Bacteria;p__Actinobacteria;c__Actinobacteria;o__Bifidobacteriales;f__Bifidobacteriaceae;g__Pseudoscardovia;s__Pseudoscardovia suis	0	0	0	1.63167	6.08403	5.61137
k__Bacteria;p__Actinobacteria;c__Actinobacteria;o__Candidatus Actinomarinales;f__Candidatus Actinomarinaceae;g__Candidatus Actinomarina;s__Candidatus Actinomarina minuta	0	0	0	6.44991	3.09732	15.3757
k__Bacteria;p__Actinobacteria;c__Actinobacteria;o__Candidatus Nanopelagicales;f__Unclassified;g__Candidatus Nanopelagicus;s__Candidatus Nanopelagicus limnes	0	0	0	8.8071	0	3.78598
k__Bacteria;p__Actinobacteria;c__Actinobacteria;o__Candidatus Nanopelagicales;f__Unclassified;g__Candidatus Planktophila;s__Candidatus Planktophila lacus	0	14.983	7.33827	11.0118	11.642	17.766
k__Bacteria;p__Actinobacteria;c__Actinobacteria;o__Candidatus Nanopelagicales;f__Unclassified;g__Candidatus Planktophila;s__Candidatus Planktophila limnetica	0	0	0	15.3602	0	31.4914
k__Bacteria;p__Actinobacteria;c__Actinobacteria;o__Candidatus Nanopelagicales;f__Unclassified;g__Candidatus Planktophila;s__Candidatus Planktophila vernalis	0	0	0	14.3198	3.81387	10.5527
k__Bacteria;p__Actinobacteria;c__Actinobacteria;o__Candidatus Nanopelagicales;f__Unclassified;g__Candidatus Planktophila;s__Candidatus Planktophila versatilis	0	0	0	7.83203	0	0
k__Bacteria;p__Actinobacteria;c__Actinobacteria;o__Catenulisporales;f__Actinospicaceae;g__Actinospica;s__Actinospica robiniae	27.2691	48.7797	14.7634	277.354	222.033	255.418
k__Bacteria;p__Actinobacteria;c__Actinobacteria;o__Catenulisporales;f__Catenulisporaceae;g__Catenulispora;s__Catenulispora acidiphila	221.691	80.1726	77.3951	738.467	572.614	790.801
k__Bacteria;p__Actinobacteria;c__Actinobacteria;o__Catenulisporales;f__Catenulisporaceae;g__Catenulispora;s__Catenulispora sp. 13_1_20CM_3_70_7	70.7842	14.2308	27.5783	286.363	355.977	341.2
k__Bacteria;p__Actinobacteria;c__Actinobacteria;o__Catenulisporales;f__Catenulisporaceae;g__Catenulispora;s__uncultured Catenulispora sp.	18.0826	0	8.85985	15.2484	19.7407	17.569
k__Bacteria;p__Actinobacteria;c__Actinobacteria;o__Corynebacteriales;f__Corynebacteriaceae;g__Corynebacterium;s__Corynebacterium alkanolyticum	14.702	36.9242	11.4922	7.70003	0	13.9185
k__Bacteria;p__Actinobacteria;c__Actinobacteria;o__Corynebacteriales;f__Corynebacteriaceae;g__Corynebacterium;s__Corynebacterium argentoratense	0	0	0	11.2652	0	9.68537
k__Bacteria;p__Actinobacteria;c__Actinobacteria;o__Corynebacteriales;f__Corynebacteriaceae;g__Corynebacterium;s__Corynebacterium bovis	3.24998	0	0	26.9226	6.84453	7.36492
k__Bacteria;p__Actinobacteria;c__Actinobacteria;o__Corynebacteriales;f__Corynebacteriaceae;g__Corynebacterium;s__Corynebacterium casei	0	3.1328	6.13746	4.98402	1.85839	0
k__Bacteria;p__Actinobacteria;c__Actinobacteria;o__Corynebacteriales;f__Corynebacteriaceae;g__Corynebacterium;s__Corynebacterium caspium	0	0	0	0	2.49297	3.44894
k__Bacteria;p__Actinobacteria;c__Actinobacteria;o__Corynebacteriales;f__Corynebacteriaceae;g__Corynebacterium;s__Corynebacterium ciconiae	0	0	0	5.77097	10.7591	7.44244
k__Bacteria;p__Actinobacteria;c__Actinobacteria;o__Corynebacteriales;f__Corynebacteriaceae;g__Corynebacterium;s__Corynebacterium cystitidis	3.91395	0	4.5371	0	19.2334	1.26708
k__Bacteria;p__Actinobacteria;c__Actinobacteria;o__Corynebacteriales;f__Corynebacteriaceae;g__Corynebacterium;s__Corynebacterium deserti	0	0	0	1.42771	0	4.90995
k__Bacteria;p__Actinobacteria;c__Actinobacteria;o__Corynebacteriales;f__Corynebacteriaceae;g__Corynebacterium;s__Corynebacterium diphtheriae	0	0	4.9935	4.86605	0	2.78908
k__Bacteria;p__Actinobacteria;c__Actinobacteria;o__Corynebacteriales;f__Corynebacteriaceae;g__Corynebacterium;s__Corynebacterium efficiens	11.2666	21.538	16.9551	13.8519	72.9395	57.9121
k__Bacteria;p__Actinobacteria;c__Actinobacteria;o__Corynebacteriales;f__Corynebacteriaceae;g__Corynebacterium;s__Corynebacterium falsenii	0	0	8.79064	4.28314	0	0
k__Bacteria;p__Actinobacteria;c__Actinobacteria;o__Corynebacteriales;f__Corynebacteriaceae;g__Corynebacterium;s__Corynebacterium fournierii	0	0	8.19321	0	0	9.15252
k__Bacteria;p__Actinobacteria;c__Actinobacteria;o__Corynebacteriales;f__Corynebacteriaceae;g__Corynebacterium;s__Corynebacterium freiburgense	3.73331	0	0	8.43449	10.4832	0
k__Bacteria;p__Actinobacteria;c__Actinobacteria;o__Corynebacteriales;f__Corynebacteriaceae;g__Corynebacterium;s__Corynebacterium glutamicum	2.73682	0	0	21.9363	18.6061	25.4496
k__Bacteria;p__Actinobacteria;c__Actinobacteria;o__Corynebacteriales;f__Corynebacteriaceae;g__Corynebacterium;s__Corynebacterium halotolerans	8.70053	0	0	67.2191	60.0935	35.1681
k__Bacteria;p__Actinobacteria;c__Actinobacteria;o__Corynebacteriales;f__Corynebacteriaceae;g__Corynebacterium;s__Corynebacterium humireducens	4.63691	5.48739	0	32.0734	21.2899	19.1921
k__Bacteria;p__Actinobacteria;c__Actinobacteria;o__Corynebacteriales;f__Corynebacteriaceae;g__Corynebacterium;s__Corynebacterium lubricantis	0	0	0	2.15843	12.0722	0
k__Bacteria;p__Actinobacteria;c__Actinobacteria;o__Corynebacteriales;f__Corynebacteriaceae;g__Corynebacterium;s__Corynebacterium marinum	0	0	0	5.63262	0	0
k__Bacteria;p__Actinobacteria;c__Actinobacteria;o__Corynebacteriales;f__Corynebacteriaceae;g__Corynebacterium;s__Corynebacterium maris	0	0	9.0742	5.89508	0	6.33541
k__Bacteria;p__Actinobacteria;c__Actinobacteria;o__Corynebacteriales;f__Corynebacteriaceae;g__Corynebacterium;s__Corynebacterium matruchotii	91.432	51.2417	48.0901	3.08287	1.85166	0.853904
k__Bacteria;p__Actinobacteria;c__Actinobacteria;o__Corynebacteriales;f__Corynebacteriaceae;g__Corynebacterium;s__Corynebacterium oculi	3.63998	0	0	0	0	3.53516
k__Bacteria;p__Actinobacteria;c__Actinobacteria;o__Corynebacteriales;f__Corynebacteriaceae;g__Corynebacterium;s__Corynebacterium pollutisoli	8.05899	0	6.22805	1.01152	0	6.08761
k__Bacteria;p__Actinobacteria;c__Actinobacteria;o__Corynebacteriales;f__Corynebacteriaceae;g__Corynebacterium;s__Corynebacterium pseudotuberculosis	23.6746	189.114	212.69	42.3439	49.8593	26.8251
k__Bacteria;p__Actinobacteria;c__Actinobacteria;o__Corynebacteriales;f__Corynebacteriaceae;g__Corynebacterium;s__Corynebacterium sp. CNJ-954	0	0	0	2.7321	6.79147	8.61279
k__Bacteria;p__Actinobacteria;c__Actinobacteria;o__Corynebacteriales;f__Corynebacteriaceae;g__Corynebacterium;s__Corynebacterium sp. HMSC29G08	0	0	0	2.04568	0	5.27636
k__Bacteria;p__Actinobacteria;c__Actinobacteria;o__Corynebacteriales;f__Corynebacteriaceae;g__Corynebacterium;s__Corynebacterium sp. Marseille-P2417	0	0	0	21.0028	17.502	11.0101
k__Bacteria;p__Actinobacteria;c__Actinobacteria;o__Corynebacteriales;f__Corynebacteriaceae;g__Corynebacterium;s__Corynebacterium sp. Marseille-P4122	0	0	0	13.8445	12.9055	11.9029
k__Bacteria;p__Actinobacteria;c__Actinobacteria;o__Corynebacteriales;f__Corynebacteriaceae;g__Corynebacterium;s__Corynebacterium sp. NML120713	0	0	0	0	0	8.29016
k__Bacteria;p__Actinobacteria;c__Actinobacteria;o__Corynebacteriales;f__Corynebacteriaceae;g__Corynebacterium;s__Corynebacterium sp. NML130628	9.77175	0	0	9.19869	3.42992	15.8173
k__Bacteria;p__Actinobacteria;c__Actinobacteria;o__Corynebacteriales;f__Corynebacteriaceae;g__Corynebacterium;s__Corynebacterium stationis	3.30157	13.6749	22.9633	0	0	0
k__Bacteria;p__Actinobacteria;c__Actinobacteria;o__Corynebacteriales;f__Corynebacteriaceae;g__Corynebacterium;s__Corynebacterium testudinoris	0	0	0	8.47797	10.5373	0
k__Bacteria;p__Actinobacteria;c__Actinobacteria;o__Corynebacteriales;f__Corynebacteriaceae;g__Corynebacterium;s__Corynebacterium ulcerans	17.1967	0	0	2.15843	0	1.85573
k__Bacteria;p__Actinobacteria;c__Actinobacteria;o__Corynebacteriales;f__Corynebacteriaceae;g__Corynebacterium;s__Corynebacterium ulceribovis	0	0	0	10.4427	4.86722	4.48909
k__Bacteria;p__Actinobacteria;c__Actinobacteria;o__Corynebacteriales;f__Corynebacteriaceae;g__Corynebacterium;s__Corynebacterium variabile	56.9995	33.9022	75.9716	395.459	411.893	437.869
k__Bacteria;p__Actinobacteria;c__Actinobacteria;o__Corynebacteriales;f__Corynebacteriaceae;g__Corynebacterium;s__Corynebacterium vitaeruminis	0	9.26366	0	17.6852	0	17.7392
k__Bacteria;p__Actinobacteria;c__Actinobacteria;o__Corynebacteriales;f__Corynebacteriaceae;g__Corynebacterium;s__Corynebacterium xerosis	0	0	0	2.43663	6.81411	2.09491
k__Bacteria;p__Actinobacteria;c__Actinobacteria;o__Corynebacteriales;f__Corynebacteriaceae;g__Turicella;s__Turicella otitidis	18.3837	0	0	19.3823	41.2976	40.4699
k__Bacteria;p__Actinobacteria;c__Actinobacteria;o__Corynebacteriales;f__Corynebacteriaceae;g__Unclassified;s__Corynebacterium-like bacterium B27	124.745	84.3171	58.6272	489.412	227.821	216.472
k__Bacteria;p__Actinobacteria;c__Actinobacteria;o__Corynebacteriales;f__Dietziaceae;g__Dietzia;s__Dietzia alimentaria	3.13791	0	0	13.107	0	19.4902
k__Bacteria;p__Actinobacteria;c__Actinobacteria;o__Corynebacteriales;f__Dietziaceae;g__Dietzia;s__Dietzia cinnamea	24.5445	11.6526	22.4402	151.052	101.678	104.337
k__Bacteria;p__Actinobacteria;c__Actinobacteria;o__Corynebacteriales;f__Dietziaceae;g__Dietzia;s__Dietzia natronolimnaea	0	0	0	17.0948	24.858	8.6336
k__Bacteria;p__Actinobacteria;c__Actinobacteria;o__Corynebacteriales;f__Dietziaceae;g__Dietzia;s__Dietzia sp. HMSC21D01	0	4.0258	0	50.2846	37.128	46.1277
k__Bacteria;p__Actinobacteria;c__Actinobacteria;o__Corynebacteriales;f__Dietziaceae;g__Dietzia;s__Dietzia sp. UCD-THP	40.7171	12.5354	27.4651	45.6312	47.2714	47.9496
k__Bacteria;p__Actinobacteria;c__Actinobacteria;o__Corynebacteriales;f__Dietziaceae;g__Dietzia;s__Dietzia sp. WMMA184	0	0	0	24.0827	15.0502	7.81853
k__Bacteria;p__Actinobacteria;c__Actinobacteria;o__Corynebacteriales;f__Dietziaceae;g__Dietzia;s__Dietzia timorensis	11.2319	0	15.2512	20.287	11.089	18.065
k__Bacteria;p__Actinobacteria;c__Actinobacteria;o__Corynebacteriales;f__Gordoniaceae;g__Gordonia;s__Gordonia alkanivorans	8.34086	25.766	48.3795	24.2975	38.2271	26.1363
k__Bacteria;p__Actinobacteria;c__Actinobacteria;o__Corynebacteriales;f__Gordoniaceae;g__Gordonia;s__Gordonia amarae	9.91265	0	3.17256	53.5756	84.7731	86.5243
k__Bacteria;p__Actinobacteria;c__Actinobacteria;o__Corynebacteriales;f__Gordoniaceae;g__Gordonia;s__Gordonia amicalis	11.6249	0	12.8955	106.997	48.8422	68.107
k__Bacteria;p__Actinobacteria;c__Actinobacteria;o__Corynebacteriales;f__Gordoniaceae;g__Gordonia;s__Gordonia araii	22.7242	3.51641	0	12.3095	41.297	25.9114
k__Bacteria;p__Actinobacteria;c__Actinobacteria;o__Corynebacteriales;f__Gordoniaceae;g__Gordonia;s__Gordonia bronchialis	21.5791	7.48338	9.13972	47.6796	66.3436	62.771
k__Bacteria;p__Actinobacteria;c__Actinobacteria;o__Corynebacteriales;f__Gordoniaceae;g__Gordonia;s__Gordonia desulfuricans	60.7955	0	6.11522	21.4568	38.1222	40.1981
k__Bacteria;p__Actinobacteria;c__Actinobacteria;o__Corynebacteriales;f__Gordoniaceae;g__Gordonia;s__Gordonia effusa	6.45178	0	0	50.6489	21.6546	36.1607
k__Bacteria;p__Actinobacteria;c__Actinobacteria;o__Corynebacteriales;f__Gordoniaceae;g__Gordonia;s__Gordonia hirsuta	0	0	0	16.7926	3.19411	11.8282
k__Bacteria;p__Actinobacteria;c__Actinobacteria;o__Corynebacteriales;f__Gordoniaceae;g__Gordonia;s__Gordonia hydrophobica	0	0	0	17.2857	4.8213	9.87523
k__Bacteria;p__Actinobacteria;c__Actinobacteria;o__Corynebacteriales;f__Gordoniaceae;g__Gordonia;s__Gordonia kroppenstedtii	23.3392	7.08099	4.62411	103.541	72.6859	106.469
k__Bacteria;p__Actinobacteria;c__Actinobacteria;o__Corynebacteriales;f__Gordoniaceae;g__Gordonia;s__Gordonia lacunae	13.2846	0	0	8.3067	0	3.06075
k__Bacteria;p__Actinobacteria;c__Actinobacteria;o__Corynebacteriales;f__Gordoniaceae;g__Gordonia;s__Gordonia malaquae	93.5211	67.0444	114.194	50.9347	24.8022	54.3865
k__Bacteria;p__Actinobacteria;c__Actinobacteria;o__Corynebacteriales;f__Gordoniaceae;g__Gordonia;s__Gordonia namibiensis	4.52171	3.44608	0	15.6981	23.3754	9.10505
k__Bacteria;p__Actinobacteria;c__Actinobacteria;o__Corynebacteriales;f__Gordoniaceae;g__Gordonia;s__Gordonia neofelifaecis	22.7499	8.97417	21.3976	2.91618	18.1731	30.3588
k__Bacteria;p__Actinobacteria;c__Actinobacteria;o__Corynebacteriales;f__Gordoniaceae;g__Gordonia;s__Gordonia otitidis	50.8468	10.5385	7.60396	11.6013	20.2336	18.0071
k__Bacteria;p__Actinobacteria;c__Actinobacteria;o__Corynebacteriales;f__Gordoniaceae;g__Gordonia;s__Gordonia paraffinivorans	105.435	56.1921	69.6103	568.226	281.567	365.642
k__Bacteria;p__Actinobacteria;c__Actinobacteria;o__Corynebacteriales;f__Gordoniaceae;g__Gordonia;s__Gordonia phthalatica	7.58329	0	9.87019	19.3067	21.2941	29.4911
k__Bacteria;p__Actinobacteria;c__Actinobacteria;o__Corynebacteriales;f__Gordoniaceae;g__Gordonia;s__Gordonia polyisoprenivorans	41.7212	7.23967	9.60578	29.7836	31.1212	38.5237
k__Bacteria;p__Actinobacteria;c__Actinobacteria;o__Corynebacteriales;f__Gordoniaceae;g__Gordonia;s__Gordonia rhizosphera	124.826	27.006	87.7133	569.841	308.368	573.698
k__Bacteria;p__Actinobacteria;c__Actinobacteria;o__Corynebacteriales;f__Gordoniaceae;g__Gordonia;s__Gordonia shandongensis	0	0	0	2.32306	0	9.98633
k__Bacteria;p__Actinobacteria;c__Actinobacteria;o__Corynebacteriales;f__Gordoniaceae;g__Gordonia;s__Gordonia sihwensis	0	0	0	7.51016	0	1.61423
k__Bacteria;p__Actinobacteria;c__Actinobacteria;o__Corynebacteriales;f__Gordoniaceae;g__Gordonia;s__Gordonia soli	24.2665	8.64402	33.2879	27.6347	33.9499	31.1909
k__Bacteria;p__Actinobacteria;c__Actinobacteria;o__Corynebacteriales;f__Gordoniaceae;g__Gordonia;s__Gordonia sp. 852002-10350_SCH5691597	0	0	0	16.3262	2.50519	4.62113
k__Bacteria;p__Actinobacteria;c__Actinobacteria;o__Corynebacteriales;f__Gordoniaceae;g__Gordonia;s__Gordonia sp. 852002-51296_SCH5728562-b	2.83267	0	0	27.7321	37.7825	12.8385
k__Bacteria;p__Actinobacteria;c__Actinobacteria;o__Corynebacteriales;f__Gordoniaceae;g__Gordonia;s__Gordonia sp. KTR9	35.8031	0	0	36.8552	38.9193	13.8117
k__Bacteria;p__Actinobacteria;c__Actinobacteria;o__Corynebacteriales;f__Gordoniaceae;g__Gordonia;s__Gordonia sp. LAM0048	1.87145	15.6183	4.33882	5.96989	8.761	19.2312
k__Bacteria;p__Actinobacteria;c__Actinobacteria;o__Corynebacteriales;f__Gordoniaceae;g__Gordonia;s__Gordonia sp. NB4-1Y	5.70231	0	2.2034	78.5538	37.362	88.1573
k__Bacteria;p__Actinobacteria;c__Actinobacteria;o__Corynebacteriales;f__Gordoniaceae;g__Gordonia;s__Gordonia sp. SGD-V-85	0	0	0	0	5.85181	0
k__Bacteria;p__Actinobacteria;c__Actinobacteria;o__Corynebacteriales;f__Gordoniaceae;g__Gordonia;s__Gordonia sp. UCD-TK1	2.92368	3.45992	0	13.2107	6.15733	5.67897
k__Bacteria;p__Actinobacteria;c__Actinobacteria;o__Corynebacteriales;f__Gordoniaceae;g__Gordonia;s__Gordonia sp. i37	9.77175	0	8.86036	25.0666	22.8217	22.253
k__Bacteria;p__Actinobacteria;c__Actinobacteria;o__Corynebacteriales;f__Gordoniaceae;g__Gordonia;s__Gordonia sputi	0	0	0	0	0	10.8357
k__Bacteria;p__Actinobacteria;c__Actinobacteria;o__Corynebacteriales;f__Gordoniaceae;g__Gordonia;s__Gordonia terrae	24.3646	5.06777	3.01393	139.332	50.3241	137.293
k__Bacteria;p__Actinobacteria;c__Actinobacteria;o__Corynebacteriales;f__Gordoniaceae;g__Millisia;s__Millisia brevis	315.361	185.032	222.125	145.503	159.96	161.416
k__Bacteria;p__Actinobacteria;c__Actinobacteria;o__Corynebacteriales;f__Gordoniaceae;g__Skermania;s__Skermania piniformis	48.9866	24.2531	14.4207	172.852	112.547	138.613
k__Bacteria;p__Actinobacteria;c__Actinobacteria;o__Corynebacteriales;f__Mycobacteriaceae;g__Hoyosella;s__Hoyosella altamirensis	44.2624	2.75246	6.4776	65.266	52.2594	39.0473
k__Bacteria;p__Actinobacteria;c__Actinobacteria;o__Corynebacteriales;f__Mycobacteriaceae;g__Hoyosella;s__Hoyosella subflava	115.253	22.0903	19.8028	123.202	42.4176	110.294
k__Bacteria;p__Actinobacteria;c__Actinobacteria;o__Corynebacteriales;f__Mycobacteriaceae;g__Mycobacterium;s__Mycobacterium abscessus	5280.18	3304.68	3694.24	10566.4	8977.36	8314.72
k__Bacteria;p__Actinobacteria;c__Actinobacteria;o__Corynebacteriales;f__Mycobacteriaceae;g__Mycobacterium;s__Mycobacterium acapulcensis	7.07438	32.1371	8.84087	15.9653	20.0373	12.2496
k__Bacteria;p__Actinobacteria;c__Actinobacteria;o__Corynebacteriales;f__Mycobacteriaceae;g__Mycobacterium;s__Mycobacterium africanum	2.46361	0	0	17.6254	35.4541	47.54
k__Bacteria;p__Actinobacteria;c__Actinobacteria;o__Corynebacteriales;f__Mycobacteriaceae;g__Mycobacterium;s__Mycobacterium agri	379.678	196.818	258.607	749.93	800.128	686.719
k__Bacteria;p__Actinobacteria;c__Actinobacteria;o__Corynebacteriales;f__Mycobacteriaceae;g__Mycobacterium;s__Mycobacterium algericum	0	0	0	56.1609	9.87088	10.1731
k__Bacteria;p__Actinobacteria;c__Actinobacteria;o__Corynebacteriales;f__Mycobacteriaceae;g__Mycobacterium;s__Mycobacterium alsense	61.2086	43.8176	48.9218	26.5052	45.1495	37.6397
k__Bacteria;p__Actinobacteria;c__Actinobacteria;o__Corynebacteriales;f__Mycobacteriaceae;g__Mycobacterium;s__Mycobacterium angelicum	0	4.18214	0	4.78118	8.4234	20.1143
k__Bacteria;p__Actinobacteria;c__Actinobacteria;o__Corynebacteriales;f__Mycobacteriaceae;g__Mycobacterium;s__Mycobacterium aquaticum	7.27995	4.3076	28.4525	74.2306	59.8842	62.9251
k__Bacteria;p__Actinobacteria;c__Actinobacteria;o__Corynebacteriales;f__Mycobacteriaceae;g__Mycobacterium;s__Mycobacterium aromaticivorans	21.4672	30.9394	17.9224	20.7221	9.67051	17.2149
k__Bacteria;p__Actinobacteria;c__Actinobacteria;o__Corynebacteriales;f__Mycobacteriaceae;g__Mycobacterium;s__Mycobacterium arosiense	0	0	0	6.33283	8.4333	0.777813
k__Bacteria;p__Actinobacteria;c__Actinobacteria;o__Corynebacteriales;f__Mycobacteriaceae;g__Mycobacterium;s__Mycobacterium asiaticum	81.3964	17.3455	18.2469	143.246	122.409	128.809
k__Bacteria;p__Actinobacteria;c__Actinobacteria;o__Corynebacteriales;f__Mycobacteriaceae;g__Mycobacterium;s__Mycobacterium aurum	146.649	78.2736	106.711	73.4462	66.299	51.3087
k__Bacteria;p__Actinobacteria;c__Actinobacteria;o__Corynebacteriales;f__Mycobacteriaceae;g__Mycobacterium;s__Mycobacterium austroafricanum	27.4597	25.2261	20.9315	46.7294	32.8024	18.0669
k__Bacteria;p__Actinobacteria;c__Actinobacteria;o__Corynebacteriales;f__Mycobacteriaceae;g__Mycobacterium;s__Mycobacterium avium	713.963	358.586	399.869	1101.86	1136.42	1050.5
k__Bacteria;p__Actinobacteria;c__Actinobacteria;o__Corynebacteriales;f__Mycobacteriaceae;g__Mycobacterium;s__Mycobacterium bacteremicum	3583.55	2719.26	1986.95	125.838	296.604	91.6746
k__Bacteria;p__Actinobacteria;c__Actinobacteria;o__Corynebacteriales;f__Mycobacteriaceae;g__Mycobacterium;s__Mycobacterium bohemicum	91.2656	29.7945	39.8813	89.7266	139.121	73.6511
k__Bacteria;p__Actinobacteria;c__Actinobacteria;o__Corynebacteriales;f__Mycobacteriaceae;g__Mycobacterium;s__Mycobacterium bouchedurhonense	0	0	0	7.00382	10.9015	11.066
k__Bacteria;p__Actinobacteria;c__Actinobacteria;o__Corynebacteriales;f__Mycobacteriaceae;g__Mycobacterium;s__Mycobacterium bourgelatii	3.26455	0	3.78431	9.83394	4.58348	1.05685
k__Bacteria;p__Actinobacteria;c__Actinobacteria;o__Corynebacteriales;f__Mycobacteriaceae;g__Mycobacterium;s__Mycobacterium bovis	123.136	16.297	11.104	80.9251	125.936	133.899
k__Bacteria;p__Actinobacteria;c__Actinobacteria;o__Corynebacteriales;f__Mycobacteriaceae;g__Mycobacterium;s__Mycobacterium branderi	136.786	134.175	136.475	96.7359	108.845	84.0446
k__Bacteria;p__Actinobacteria;c__Actinobacteria;o__Corynebacteriales;f__Mycobacteriaceae;g__Mycobacterium;s__Mycobacterium brisbanense	24.8677	5.09776	0	42.4359	38.9859	58.4951
k__Bacteria;p__Actinobacteria;c__Actinobacteria;o__Corynebacteriales;f__Mycobacteriaceae;g__Mycobacterium;s__Mycobacterium brumae	6.60313	3.15575	7.65443	32.1692	70.4765	23.5815
k__Bacteria;p__Actinobacteria;c__Actinobacteria;o__Corynebacteriales;f__Mycobacteriaceae;g__Mycobacterium;s__Mycobacterium canariasense	105.361	93.0164	120.514	74.7675	67.3129	96.1025
k__Bacteria;p__Actinobacteria;c__Actinobacteria;o__Corynebacteriales;f__Mycobacteriaceae;g__Mycobacterium;s__Mycobacterium canettii	94.4042	41.8345	64.7166	113.377	91.3715	65.1734
k__Bacteria;p__Actinobacteria;c__Actinobacteria;o__Corynebacteriales;f__Mycobacteriaceae;g__Mycobacterium;s__Mycobacterium celatum	87.866	61.8273	15.9995	89.2027	128.231	123.417
k__Bacteria;p__Actinobacteria;c__Actinobacteria;o__Corynebacteriales;f__Mycobacteriaceae;g__Mycobacterium;s__Mycobacterium celeriflavum	81.1634	64.6141	61.1184	112.92	358.228	67.0805
k__Bacteria;p__Actinobacteria;c__Actinobacteria;o__Corynebacteriales;f__Mycobacteriaceae;g__Mycobacterium;s__Mycobacterium chelonae	63.3492	51.8395	115.15	64.7835	39.8718	53.2789
k__Bacteria;p__Actinobacteria;c__Actinobacteria;o__Corynebacteriales;f__Mycobacteriaceae;g__Mycobacterium;s__Mycobacterium chimaera	8.58148	8.46287	13.2637	30.533	2.00809	4.90976
k__Bacteria;p__Actinobacteria;c__Actinobacteria;o__Corynebacteriales;f__Mycobacteriaceae;g__Mycobacterium;s__Mycobacterium chlorophenolicum	74.3428	17.8069	31.9641	127.191	118.447	119.349
k__Bacteria;p__Actinobacteria;c__Actinobacteria;o__Corynebacteriales;f__Mycobacteriaceae;g__Mycobacterium;s__Mycobacterium chubuense	162.922	115.913	81.6362	181.582	203.515	104.914
k__Bacteria;p__Actinobacteria;c__Actinobacteria;o__Corynebacteriales;f__Mycobacteriaceae;g__Mycobacterium;s__Mycobacterium colombiense	106.488	35.9491	32.356	179.623	231.068	133.909
k__Bacteria;p__Actinobacteria;c__Actinobacteria;o__Corynebacteriales;f__Mycobacteriaceae;g__Mycobacterium;s__Mycobacterium conceptionense	109.893	74.0564	94.1767	334.218	170.895	162.565
k__Bacteria;p__Actinobacteria;c__Actinobacteria;o__Corynebacteriales;f__Mycobacteriaceae;g__Mycobacterium;s__Mycobacterium confluentis	42.69	39.4623	3.07993	26.9772	29.5034	12.9033
k__Bacteria;p__Actinobacteria;c__Actinobacteria;o__Corynebacteriales;f__Mycobacteriaceae;g__Mycobacterium;s__Mycobacterium conspicuum	2.81079	0	10.6151	15.5619	14.5756	20.6734
k__Bacteria;p__Actinobacteria;c__Actinobacteria;o__Corynebacteriales;f__Mycobacteriaceae;g__Mycobacterium;s__Mycobacterium cosmeticum	34.7445	77.4878	38.5489	6.00847	5.97729	11.4233
k__Bacteria;p__Actinobacteria;c__Actinobacteria;o__Corynebacteriales;f__Mycobacteriaceae;g__Mycobacterium;s__Mycobacterium diernhoferi	391.2	235.507	201.798	92.4396	129.104	48.9251
k__Bacteria;p__Actinobacteria;c__Actinobacteria;o__Corynebacteriales;f__Mycobacteriaceae;g__Mycobacterium;s__Mycobacterium dioxanotrophicus	71.1512	0	0	62.2598	103.06	62.8628
k__Bacteria;p__Actinobacteria;c__Actinobacteria;o__Corynebacteriales;f__Mycobacteriaceae;g__Mycobacterium;s__Mycobacterium doricum	19656.9	7701.69	16594.1	11541.5	16297.2	3295.21
k__Bacteria;p__Actinobacteria;c__Actinobacteria;o__Corynebacteriales;f__Mycobacteriaceae;g__Mycobacterium;s__Mycobacterium duvalii	349.374	292.967	361.929	166.788	197.377	88.3687
k__Bacteria;p__Actinobacteria;c__Actinobacteria;o__Corynebacteriales;f__Mycobacteriaceae;g__Mycobacterium;s__Mycobacterium elephantis	31.5684	1.4311	42.9811	20.6846	51.0064	39.765
k__Bacteria;p__Actinobacteria;c__Actinobacteria;o__Corynebacteriales;f__Mycobacteriaceae;g__Mycobacterium;s__Mycobacterium engbaekii	0	0	4.26213	11.3784	7.82397	7.25333
k__Bacteria;p__Actinobacteria;c__Actinobacteria;o__Corynebacteriales;f__Mycobacteriaceae;g__Mycobacterium;s__Mycobacterium europaeum	38.0804	14.8538	11.0936	31.8639	24.2584	32.1316
k__Bacteria;p__Actinobacteria;c__Actinobacteria;o__Corynebacteriales;f__Mycobacteriaceae;g__Mycobacterium;s__Mycobacterium fallax	43.7314	15.3843	9.27364	21.164	44.3888	4.65312
k__Bacteria;p__Actinobacteria;c__Actinobacteria;o__Corynebacteriales;f__Mycobacteriaceae;g__Mycobacterium;s__Mycobacterium farcinogenes	100.942	59.4829	87.4775	0	12.9055	0.958038
k__Bacteria;p__Actinobacteria;c__Actinobacteria;o__Corynebacteriales;f__Mycobacteriaceae;g__Mycobacterium;s__Mycobacterium flavescens	354.698	201.382	227.7	578.051	1133.57	273.09
k__Bacteria;p__Actinobacteria;c__Actinobacteria;o__Corynebacteriales;f__Mycobacteriaceae;g__Mycobacterium;s__Mycobacterium florentinum	0	0	0	1.6921	12.4648	13.0932
k__Bacteria;p__Actinobacteria;c__Actinobacteria;o__Corynebacteriales;f__Mycobacteriaceae;g__Mycobacterium;s__Mycobacterium fortuitum	90.7268	56.5212	34.895	134.327	121.795	76.3393
k__Bacteria;p__Actinobacteria;c__Actinobacteria;o__Corynebacteriales;f__Mycobacteriaceae;g__Mycobacterium;s__Mycobacterium fragae	28.9266	21.8075	24.2467	46.4534	108.777	31.8612
k__Bacteria;p__Actinobacteria;c__Actinobacteria;o__Corynebacteriales;f__Mycobacteriaceae;g__Mycobacterium;s__Mycobacterium franklinii	0	0	0	12.7076	13.538	15.3949
k__Bacteria;p__Actinobacteria;c__Actinobacteria;o__Corynebacteriales;f__Mycobacteriaceae;g__Mycobacterium;s__Mycobacterium gastri	67.4543	56.8628	115.584	84.5385	150.105	107.929
k__Bacteria;p__Actinobacteria;c__Actinobacteria;o__Corynebacteriales;f__Mycobacteriaceae;g__Mycobacterium;s__Mycobacterium gilvum	59.4697	3.32633	65.2617	37.3357	50.545	22.4236
k__Bacteria;p__Actinobacteria;c__Actinobacteria;o__Corynebacteriales;f__Mycobacteriaceae;g__Mycobacterium;s__Mycobacterium goodii	73.7067	97.0332	45.6118	110.207	62.63	77.2232
k__Bacteria;p__Actinobacteria;c__Actinobacteria;o__Corynebacteriales;f__Mycobacteriaceae;g__Mycobacterium;s__Mycobacterium gordonae	32.0962	27.157	15.2092	63.3818	78.0883	89.8021
k__Bacteria;p__Actinobacteria;c__Actinobacteria;o__Corynebacteriales;f__Mycobacteriaceae;g__Mycobacterium;s__Mycobacterium grossiae	106.87	27.5482	16.7492	95.751	81.1456	73.5266
k__Bacteria;p__Actinobacteria;c__Actinobacteria;o__Corynebacteriales;f__Mycobacteriaceae;g__Mycobacterium;s__Mycobacterium haemophilum	0	18.1373	0	33.5168	7.11785	13.8554
k__Bacteria;p__Actinobacteria;c__Actinobacteria;o__Corynebacteriales;f__Mycobacteriaceae;g__Mycobacterium;s__Mycobacterium hassiacum	142.84	64.0836	125.635	304.151	275.966	258.042
k__Bacteria;p__Actinobacteria;c__Actinobacteria;o__Corynebacteriales;f__Mycobacteriaceae;g__Mycobacterium;s__Mycobacterium heckeshornense	67.2671	32.9182	91.8768	147.972	183.394	148.723
k__Bacteria;p__Actinobacteria;c__Actinobacteria;o__Corynebacteriales;f__Mycobacteriaceae;g__Mycobacterium;s__Mycobacterium heidelbergense	93.5582	43.0248	76.5845	109.723	94.131	118.955
k__Bacteria;p__Actinobacteria;c__Actinobacteria;o__Corynebacteriales;f__Mycobacteriaceae;g__Mycobacterium;s__Mycobacterium heraklionense	60.7963	2.14309	6.29777	47.2243	42.8969	62.9767
k__Bacteria;p__Actinobacteria;c__Actinobacteria;o__Corynebacteriales;f__Mycobacteriaceae;g__Mycobacterium;s__Mycobacterium holsaticum	174.788	198.692	161.285	242.527	515.242	174.824
k__Bacteria;p__Actinobacteria;c__Actinobacteria;o__Corynebacteriales;f__Mycobacteriaceae;g__Mycobacterium;s__Mycobacterium houstonense	11.6479	0	10.1268	8.14749	23.2139	17.1542
k__Bacteria;p__Actinobacteria;c__Actinobacteria;o__Corynebacteriales;f__Mycobacteriaceae;g__Mycobacterium;s__Mycobacterium icosiumassiliensis	180.395	114.915	146.682	56.1053	108.439	36.197
k__Bacteria;p__Actinobacteria;c__Actinobacteria;o__Corynebacteriales;f__Mycobacteriaceae;g__Mycobacterium;s__Mycobacterium immunogenum	0	7.4483	4.86398	16.9333	17.1911	14.2907
k__Bacteria;p__Actinobacteria;c__Actinobacteria;o__Corynebacteriales;f__Mycobacteriaceae;g__Mycobacterium;s__Mycobacterium indicus pranii	0	0	0	8.93873	7.40664	8.53904
k__Bacteria;p__Actinobacteria;c__Actinobacteria;o__Corynebacteriales;f__Mycobacteriaceae;g__Mycobacterium;s__Mycobacterium insubricum	3.40185	97.1218	13.4261	27.8518	31.9099	31.6006
k__Bacteria;p__Actinobacteria;c__Actinobacteria;o__Corynebacteriales;f__Mycobacteriaceae;g__Mycobacterium;s__Mycobacterium interjectum	22.9746	28.4055	19.0465	57.8289	60.2214	50.9266
k__Bacteria;p__Actinobacteria;c__Actinobacteria;o__Corynebacteriales;f__Mycobacteriaceae;g__Mycobacterium;s__Mycobacterium intermedium	12.3558	28.7174	0	64.4933	68.3283	47.0125
k__Bacteria;p__Actinobacteria;c__Actinobacteria;o__Corynebacteriales;f__Mycobacteriaceae;g__Mycobacterium;s__Mycobacterium intracellulare	107.938	45.3736	62.4233	120.49	143.097	119.779
k__Bacteria;p__Actinobacteria;c__Actinobacteria;o__Corynebacteriales;f__Mycobacteriaceae;g__Mycobacterium;s__Mycobacterium iranicum	105.365	128.433	75.2997	115.906	129.572	77.5776
k__Bacteria;p__Actinobacteria;c__Actinobacteria;o__Corynebacteriales;f__Mycobacteriaceae;g__Mycobacterium;s__Mycobacterium kansasii	587.391	345.152	441.729	872.364	791.907	864.125
k__Bacteria;p__Actinobacteria;c__Actinobacteria;o__Corynebacteriales;f__Mycobacteriaceae;g__Mycobacterium;s__Mycobacterium komanii	79.7024	59.4441	80.3417	185.33	362.297	111.094
k__Bacteria;p__Actinobacteria;c__Actinobacteria;o__Corynebacteriales;f__Mycobacteriaceae;g__Mycobacterium;s__Mycobacterium kubicae	5.4328	6.42926	6.29777	159.563	38.1387	149.497
k__Bacteria;p__Actinobacteria;c__Actinobacteria;o__Corynebacteriales;f__Mycobacteriaceae;g__Mycobacterium;s__Mycobacterium kumamotonense	20.5215	32.1964	28.847	41.7992	53.5104	24.1169
k__Bacteria;p__Actinobacteria;c__Actinobacteria;o__Corynebacteriales;f__Mycobacteriaceae;g__Mycobacterium;s__Mycobacterium kyorinense	69.8952	60.3638	38.7543	170.918	165.079	184.883
k__Bacteria;p__Actinobacteria;c__Actinobacteria;o__Corynebacteriales;f__Mycobacteriaceae;g__Mycobacterium;s__Mycobacterium lacus	19.9999	4.73363	0	15.6651	2.68978	6.11389
k__Bacteria;p__Actinobacteria;c__Actinobacteria;o__Corynebacteriales;f__Mycobacteriaceae;g__Mycobacterium;s__Mycobacterium lehmannii	15.4388	9.87416	6.60793	60.2119	56.2663	43.9305
k__Bacteria;p__Actinobacteria;c__Actinobacteria;o__Corynebacteriales;f__Mycobacteriaceae;g__Mycobacterium;s__Mycobacterium lentiflavum	46.9449	90.3318	49.4362	45.2072	54.9744	19.9431
k__Bacteria;p__Actinobacteria;c__Actinobacteria;o__Corynebacteriales;f__Mycobacteriaceae;g__Mycobacterium;s__Mycobacterium lepraemurium	0	0	0	1.5314	2.85507	3.9499
k__Bacteria;p__Actinobacteria;c__Actinobacteria;o__Corynebacteriales;f__Mycobacteriaceae;g__Mycobacterium;s__Mycobacterium liflandii	9.77175	2.58715	8.49565	23.6297	19.1687	16.8686
k__Bacteria;p__Actinobacteria;c__Actinobacteria;o__Corynebacteriales;f__Mycobacteriaceae;g__Mycobacterium;s__Mycobacterium litorale	3.27926	6.94663	27.2182	33.3168	25.0486	27.1534
k__Bacteria;p__Actinobacteria;c__Actinobacteria;o__Corynebacteriales;f__Mycobacteriaceae;g__Mycobacterium;s__Mycobacterium llatzerense	29.4563	2.88134	8.55305	34.012	56.1598	19.4499
k__Bacteria;p__Actinobacteria;c__Actinobacteria;o__Corynebacteriales;f__Mycobacteriaceae;g__Mycobacterium;s__Mycobacterium longobardum	16.3504	24.6082	22.4322	22.6926	30.0456	9.97613
k__Bacteria;p__Actinobacteria;c__Actinobacteria;o__Corynebacteriales;f__Mycobacteriaceae;g__Mycobacterium;s__Mycobacterium mageritense	3.90346	0	2.26247	22.7822	16.4416	24.01
k__Bacteria;p__Actinobacteria;c__Actinobacteria;o__Corynebacteriales;f__Mycobacteriaceae;g__Mycobacterium;s__Mycobacterium malmesburyense	288.538	105.672	154.559	377.262	491.466	213.762
k__Bacteria;p__Actinobacteria;c__Actinobacteria;o__Corynebacteriales;f__Mycobacteriaceae;g__Mycobacterium;s__Mycobacterium malmoense	54.2819	44.0924	32.5809	288.922	224.3	245.582
k__Bacteria;p__Actinobacteria;c__Actinobacteria;o__Corynebacteriales;f__Mycobacteriaceae;g__Mycobacterium;s__Mycobacterium mantenii	6.29391	17.2383	2.43199	16.0568	56.5826	21.2186
k__Bacteria;p__Actinobacteria;c__Actinobacteria;o__Corynebacteriales;f__Mycobacteriaceae;g__Mycobacterium;s__Mycobacterium marinum	0	0	0	18.5845	0	0
k__Bacteria;p__Actinobacteria;c__Actinobacteria;o__Corynebacteriales;f__Mycobacteriaceae;g__Mycobacterium;s__Mycobacterium marseillense	14.1551	0	8.01172	7.06493	7.3944	8.20767
k__Bacteria;p__Actinobacteria;c__Actinobacteria;o__Corynebacteriales;f__Mycobacteriaceae;g__Mycobacterium;s__Mycobacterium minnesotense	3.03331	0	0	9.91194	0	6.63689
k__Bacteria;p__Actinobacteria;c__Actinobacteria;o__Corynebacteriales;f__Mycobacteriaceae;g__Mycobacterium;s__Mycobacterium monacense	0	0	20.8371	0	6.30936	0
k__Bacteria;p__Actinobacteria;c__Actinobacteria;o__Corynebacteriales;f__Mycobacteriaceae;g__Mycobacterium;s__Mycobacterium moriokaense	242.723	74.946	164.816	185.317	432.939	206.509
k__Bacteria;p__Actinobacteria;c__Actinobacteria;o__Corynebacteriales;f__Mycobacteriaceae;g__Mycobacterium;s__Mycobacterium mucogenicum	18.4303	0	47.4983	87.6236	83.4317	65.8669
k__Bacteria;p__Actinobacteria;c__Actinobacteria;o__Corynebacteriales;f__Mycobacteriaceae;g__Mycobacterium;s__Mycobacterium nebraskense	76.1836	17.4683	30.5617	248.97	195.869	222.198
k__Bacteria;p__Actinobacteria;c__Actinobacteria;o__Corynebacteriales;f__Mycobacteriaceae;g__Mycobacterium;s__Mycobacterium neoaurum	39.931	50.6433	35.6375	40.6692	41.91	35.2892
k__Bacteria;p__Actinobacteria;c__Actinobacteria;o__Corynebacteriales;f__Mycobacteriaceae;g__Mycobacterium;s__Mycobacterium neumannii	351.781	87.6106	231.509	106.715	151.883	31.6115
k__Bacteria;p__Actinobacteria;c__Actinobacteria;o__Corynebacteriales;f__Mycobacteriaceae;g__Mycobacterium;s__Mycobacterium neworleansense	8.08884	1.91449	14.0943	17.4996	31.1557	30.1603
k__Bacteria;p__Actinobacteria;c__Actinobacteria;o__Corynebacteriales;f__Mycobacteriaceae;g__Mycobacterium;s__Mycobacterium nonchromogenicum	58.3761	25.6493	18.7534	40.0393	70.1308	47.6172
k__Bacteria;p__Actinobacteria;c__Actinobacteria;o__Corynebacteriales;f__Mycobacteriaceae;g__Mycobacterium;s__Mycobacterium noviomagense	31.8713	18.093	26.2465	138.624	126.937	163.798
k__Bacteria;p__Actinobacteria;c__Actinobacteria;o__Corynebacteriales;f__Mycobacteriaceae;g__Mycobacterium;s__Mycobacterium novocastrense	1132.02	523.655	590.821	248.41	385.458	125.61
k__Bacteria;p__Actinobacteria;c__Actinobacteria;o__Corynebacteriales;f__Mycobacteriaceae;g__Mycobacterium;s__Mycobacterium obuense	88.4466	77.6692	6.98023	56.78	37.5376	27.5141
k__Bacteria;p__Actinobacteria;c__Actinobacteria;o__Corynebacteriales;f__Mycobacteriaceae;g__Mycobacterium;s__Mycobacterium palustre	29.2462	20.8432	6.79957	59.7556	55.076	54.4121
k__Bacteria;p__Actinobacteria;c__Actinobacteria;o__Corynebacteriales;f__Mycobacteriaceae;g__Mycobacterium;s__Mycobacterium paraense	0	0	12.5955	12.2741	26.0338	27.5441
k__Bacteria;p__Actinobacteria;c__Actinobacteria;o__Corynebacteriales;f__Mycobacteriaceae;g__Mycobacterium;s__Mycobacterium parafortuitum	49.6001	7.30102	20.3535	27.7469	32.5619	29.7764
k__Bacteria;p__Actinobacteria;c__Actinobacteria;o__Corynebacteriales;f__Mycobacteriaceae;g__Mycobacterium;s__Mycobacterium parascrofulaceum	0	0	0	9.25204	0	8.08037
k__Bacteria;p__Actinobacteria;c__Actinobacteria;o__Corynebacteriales;f__Mycobacteriaceae;g__Mycobacterium;s__Mycobacterium paraseoulense	0	0	0	13.7061	0	3.36682
k__Bacteria;p__Actinobacteria;c__Actinobacteria;o__Corynebacteriales;f__Mycobacteriaceae;g__Mycobacterium;s__Mycobacterium parmense	10.0905	0	0	21.9816	46.2954	26.707
k__Bacteria;p__Actinobacteria;c__Actinobacteria;o__Corynebacteriales;f__Mycobacteriaceae;g__Mycobacterium;s__Mycobacterium peregrinum	31.2147	40.4488	16.4695	31.0449	61.0382	23.8379
k__Bacteria;p__Actinobacteria;c__Actinobacteria;o__Corynebacteriales;f__Mycobacteriaceae;g__Mycobacterium;s__Mycobacterium phlei	203.872	159.4	140.64	367.694	409.834	228.269
k__Bacteria;p__Actinobacteria;c__Actinobacteria;o__Corynebacteriales;f__Mycobacteriaceae;g__Mycobacterium;s__Mycobacterium porcinum	124.605	101.719	45.9359	253.272	223.082	211.139
k__Bacteria;p__Actinobacteria;c__Actinobacteria;o__Corynebacteriales;f__Mycobacteriaceae;g__Mycobacterium;s__Mycobacterium pseudoshottsii	77.7021	57.1673	47.8291	4.26647	6.56061	3.66813
k__Bacteria;p__Actinobacteria;c__Actinobacteria;o__Corynebacteriales;f__Mycobacteriaceae;g__Mycobacterium;s__Mycobacterium rhodesiae	165.481	75.4168	86.0285	253.884	354.603	170.703
k__Bacteria;p__Actinobacteria;c__Actinobacteria;o__Corynebacteriales;f__Mycobacteriaceae;g__Mycobacterium;s__Mycobacterium riyadhense	15.8071	6.02116	66.7697	82.3631	107.354	45.7667
k__Bacteria;p__Actinobacteria;c__Actinobacteria;o__Corynebacteriales;f__Mycobacteriaceae;g__Mycobacterium;s__Mycobacterium rufum	8.16138	0	0	33.9461	29.2302	77.0869
k__Bacteria;p__Actinobacteria;c__Actinobacteria;o__Corynebacteriales;f__Mycobacteriaceae;g__Mycobacterium;s__Mycobacterium rutilum	765.591	382.213	637.715	1020.56	1978.79	498.908
k__Bacteria;p__Actinobacteria;c__Actinobacteria;o__Corynebacteriales;f__Mycobacteriaceae;g__Mycobacterium;s__Mycobacterium salmoniphilum	0	85.0885	0	0	0	5.84324
k__Bacteria;p__Actinobacteria;c__Actinobacteria;o__Corynebacteriales;f__Mycobacteriaceae;g__Mycobacterium;s__Mycobacterium saopaulense	0	0	0	6.25847	0	1.07615
k__Bacteria;p__Actinobacteria;c__Actinobacteria;o__Corynebacteriales;f__Mycobacteriaceae;g__Mycobacterium;s__Mycobacterium saskatchewanense	0	0	0	11.113	0	0
k__Bacteria;p__Actinobacteria;c__Actinobacteria;o__Corynebacteriales;f__Mycobacteriaceae;g__Mycobacterium;s__Mycobacterium scrofulaceum	40.9097	24.399	24.883	15.5652	17.2468	27.1345
k__Bacteria;p__Actinobacteria;c__Actinobacteria;o__Corynebacteriales;f__Mycobacteriaceae;g__Mycobacterium;s__Mycobacterium septicum	9.38168	0	8.08983	21.5575	28.2084	38.6674
k__Bacteria;p__Actinobacteria;c__Actinobacteria;o__Corynebacteriales;f__Mycobacteriaceae;g__Mycobacterium;s__Mycobacterium setense	15.5196	0	8.46912	2.75099	31.0889	5.2422
k__Bacteria;p__Actinobacteria;c__Actinobacteria;o__Corynebacteriales;f__Mycobacteriaceae;g__Mycobacterium;s__Mycobacterium sherrisii	82.4873	18.8654	0	1.52289	14.1961	9.12183
k__Bacteria;p__Actinobacteria;c__Actinobacteria;o__Corynebacteriales;f__Mycobacteriaceae;g__Mycobacterium;s__Mycobacterium shigaense	20.341	33.6908	62.9592	41.7269	30.8285	52.0405
k__Bacteria;p__Actinobacteria;c__Actinobacteria;o__Corynebacteriales;f__Mycobacteriaceae;g__Mycobacterium;s__Mycobacterium shimoidei	27.59	19.6438	0	90.2928	105.844	101.544
k__Bacteria;p__Actinobacteria;c__Actinobacteria;o__Corynebacteriales;f__Mycobacteriaceae;g__Mycobacterium;s__Mycobacterium shinjukuense	39.831	9.35679	38.9222	69.19	83.4276	87.0796
k__Bacteria;p__Actinobacteria;c__Actinobacteria;o__Corynebacteriales;f__Mycobacteriaceae;g__Mycobacterium;s__Mycobacterium simiae	7.78971	2.43367	0	12.46	13.8242	8.33203
k__Bacteria;p__Actinobacteria;c__Actinobacteria;o__Corynebacteriales;f__Mycobacteriaceae;g__Mycobacterium;s__Mycobacterium sinense	106.019	115.453	107.616	52.9345	135.324	63.6872
k__Bacteria;p__Actinobacteria;c__Actinobacteria;o__Corynebacteriales;f__Mycobacteriaceae;g__Mycobacterium;s__Mycobacterium smegmatis	85.8274	86.5327	32.59	155.113	208.903	128.272
k__Bacteria;p__Actinobacteria;c__Actinobacteria;o__Corynebacteriales;f__Mycobacteriaceae;g__Mycobacterium;s__Mycobacterium sp.	77.6503	54.1858	39.4918	251.664	129.186	243.416
k__Bacteria;p__Actinobacteria;c__Actinobacteria;o__Corynebacteriales;f__Mycobacteriaceae;g__Mycobacterium;s__Mycobacterium sp. (ex Dasyatis americana)	22.6459	13.2542	31.7502	8.06293	20.8168	15.0823
k__Bacteria;p__Actinobacteria;c__Actinobacteria;o__Corynebacteriales;f__Mycobacteriaceae;g__Mycobacterium;s__Mycobacterium sp. 012931	0	0	0	2.68746	5.01037	6.93169
k__Bacteria;p__Actinobacteria;c__Actinobacteria;o__Corynebacteriales;f__Mycobacteriaceae;g__Mycobacterium;s__Mycobacterium sp. 1081908.1	0	5.1281	0	0	12.1681	0
k__Bacteria;p__Actinobacteria;c__Actinobacteria;o__Corynebacteriales;f__Mycobacteriaceae;g__Mycobacterium;s__Mycobacterium sp. 1100029.7	8.17972	3.22667	3.16068	5.13335	22.9689	7.06149
k__Bacteria;p__Actinobacteria;c__Actinobacteria;o__Corynebacteriales;f__Mycobacteriaceae;g__Mycobacterium;s__Mycobacterium sp. 1164966.3	94.2253	43.575	48.3178	55.3303	56.3004	19.9671
k__Bacteria;p__Actinobacteria;c__Actinobacteria;o__Corynebacteriales;f__Mycobacteriaceae;g__Mycobacterium;s__Mycobacterium sp. 1164985.4	37.4152	1.62245	11.871	66.2044	88.0608	23.4584
k__Bacteria;p__Actinobacteria;c__Actinobacteria;o__Corynebacteriales;f__Mycobacteriaceae;g__Mycobacterium;s__Mycobacterium sp. 1165178.9	0	0	0	8.43449	3.93122	5.43871
k__Bacteria;p__Actinobacteria;c__Actinobacteria;o__Corynebacteriales;f__Mycobacteriaceae;g__Mycobacterium;s__Mycobacterium sp. 1245111.1	21.9276	16.2551	0	36.9065	22.5264	35.4086
k__Bacteria;p__Actinobacteria;c__Actinobacteria;o__Corynebacteriales;f__Mycobacteriaceae;g__Mycobacterium;s__Mycobacterium sp. 1245805.9	3.5686	0	0	5.87093	19.2201	12.8511
k__Bacteria;p__Actinobacteria;c__Actinobacteria;o__Corynebacteriales;f__Mycobacteriaceae;g__Mycobacterium;s__Mycobacterium sp. 1245852.3	60.6663	11.9656	11.6133	3.09159	2.3443	10.2256
k__Bacteria;p__Actinobacteria;c__Actinobacteria;o__Corynebacteriales;f__Mycobacteriaceae;g__Mycobacterium;s__Mycobacterium sp. 1274756.6	26.2341	23.0764	4.19851	16.1012	26.1606	17.0948
k__Bacteria;p__Actinobacteria;c__Actinobacteria;o__Corynebacteriales;f__Mycobacteriaceae;g__Mycobacterium;s__Mycobacterium sp. 1274761.0	69.0147	13.7478	60.2192	97.246	90.7504	60.1184
k__Bacteria;p__Actinobacteria;c__Actinobacteria;o__Corynebacteriales;f__Mycobacteriaceae;g__Mycobacterium;s__Mycobacterium sp. 141	1.77128	0	0	7.33657	28.7338	8.60136
k__Bacteria;p__Actinobacteria;c__Actinobacteria;o__Corynebacteriales;f__Mycobacteriaceae;g__Mycobacterium;s__Mycobacterium sp. 1423905.2	0	0	0	12.3664	3.84254	3.54402
k__Bacteria;p__Actinobacteria;c__Actinobacteria;o__Corynebacteriales;f__Mycobacteriaceae;g__Mycobacterium;s__Mycobacterium sp. 1465703.0	18.3018	10.2157	21.2748	9.13737	0	17.6758
k__Bacteria;p__Actinobacteria;c__Actinobacteria;o__Corynebacteriales;f__Mycobacteriaceae;g__Mycobacterium;s__Mycobacterium sp. 1477680.9	58.9123	23.3382	40.4668	22.6928	93.7313	37.6143
k__Bacteria;p__Actinobacteria;c__Actinobacteria;o__Corynebacteriales;f__Mycobacteriaceae;g__Mycobacterium;s__Mycobacterium sp. 1482268.1	43.1196	46.0619	51.0634	95.0848	119.386	54.2702
k__Bacteria;p__Actinobacteria;c__Actinobacteria;o__Corynebacteriales;f__Mycobacteriaceae;g__Mycobacterium;s__Mycobacterium sp. 1482292.6	0	0	0	0	10.2212	1.17839
k__Bacteria;p__Actinobacteria;c__Actinobacteria;o__Corynebacteriales;f__Mycobacteriaceae;g__Mycobacterium;s__Mycobacterium sp. 155	23.9658	8.48789	12.0319	113.776	43.7835	81.2414
k__Bacteria;p__Actinobacteria;c__Actinobacteria;o__Corynebacteriales;f__Mycobacteriaceae;g__Mycobacterium;s__Mycobacterium sp. 1554424.7	45.0321	21.1333	12.3018	26.8647	43.7255	15.9638
k__Bacteria;p__Actinobacteria;c__Actinobacteria;o__Corynebacteriales;f__Mycobacteriaceae;g__Mycobacterium;s__Mycobacterium sp. 20-66-4	0	0	0	4.68583	0	11.8179
k__Bacteria;p__Actinobacteria;c__Actinobacteria;o__Corynebacteriales;f__Mycobacteriaceae;g__Mycobacterium;s__Mycobacterium sp. 27335	6.88412	2.03669	1.99504	40.3982	42.4909	27.0797
k__Bacteria;p__Actinobacteria;c__Actinobacteria;o__Corynebacteriales;f__Mycobacteriaceae;g__Mycobacterium;s__Mycobacterium sp. 360MFTsu5.1	0	0	0	6.09158	11.3568	6.98303
k__Bacteria;p__Actinobacteria;c__Actinobacteria;o__Corynebacteriales;f__Mycobacteriaceae;g__Mycobacterium;s__Mycobacterium sp. 852002-10029_SCH5224772	3.772	2.23192	0	12.1907	20.4774	23.73
k__Bacteria;p__Actinobacteria;c__Actinobacteria;o__Corynebacteriales;f__Mycobacteriaceae;g__Mycobacterium;s__Mycobacterium sp. 852002-10318_SCH4845932	0	0	3.24577	12.6517	3.93122	0
k__Bacteria;p__Actinobacteria;c__Actinobacteria;o__Corynebacteriales;f__Mycobacteriaceae;g__Mycobacterium;s__Mycobacterium sp. 852002-10379_SCH5584320	4.08986	0	0	6.16002	11.4845	0.662015
k__Bacteria;p__Actinobacteria;c__Actinobacteria;o__Corynebacteriales;f__Mycobacteriaceae;g__Mycobacterium;s__Mycobacterium sp. 852002-40037_SCH5390672	0	0	0	3.83386	10.7215	8.24047
k__Bacteria;p__Actinobacteria;c__Actinobacteria;o__Corynebacteriales;f__Mycobacteriaceae;g__Mycobacterium;s__Mycobacterium sp. 852002-50816_SCH5313054-b	3.30907	3.916	0	8.72203	6.96898	3.21378
k__Bacteria;p__Actinobacteria;c__Actinobacteria;o__Corynebacteriales;f__Mycobacteriaceae;g__Mycobacterium;s__Mycobacterium sp. 852002-51057_SCH5723018	0	7.12001	6.97439	0	4.22362	7.79099
k__Bacteria;p__Actinobacteria;c__Actinobacteria;o__Corynebacteriales;f__Mycobacteriaceae;g__Mycobacterium;s__Mycobacterium sp. 852002-51152_SCH6134967	18.0033	0	34.7856	32.6967	57.6814	26.7995
k__Bacteria;p__Actinobacteria;c__Actinobacteria;o__Corynebacteriales;f__Mycobacteriaceae;g__Mycobacterium;s__Mycobacterium sp. 852002-51163_SCH5372311	15.1526	0	8.61123	9.18723	35.5635	9.10974
k__Bacteria;p__Actinobacteria;c__Actinobacteria;o__Corynebacteriales;f__Mycobacteriaceae;g__Mycobacterium;s__Mycobacterium sp. 852002-51296_SCH5728562-a	111.351	51.1736	113.314	224.172	339.042	117.54
k__Bacteria;p__Actinobacteria;c__Actinobacteria;o__Corynebacteriales;f__Mycobacteriaceae;g__Mycobacterium;s__Mycobacterium sp. 852002-51961_SCH5331710	6.89732	0	9.96213	39.1611	50.9151	16.2083
k__Bacteria;p__Actinobacteria;c__Actinobacteria;o__Corynebacteriales;f__Mycobacteriaceae;g__Mycobacterium;s__Mycobacterium sp. 852013-50091_SCH5140682	49.2785	0	3.87111	10.3872	28.6738	18.0017
k__Bacteria;p__Actinobacteria;c__Actinobacteria;o__Corynebacteriales;f__Mycobacteriaceae;g__Mycobacterium;s__Mycobacterium sp. 852013-50142_SCH4511227	0	18.4597	13.9175	16.9549	13.1041	14.4906
k__Bacteria;p__Actinobacteria;c__Actinobacteria;o__Corynebacteriales;f__Mycobacteriaceae;g__Mycobacterium;s__Mycobacterium sp. 852013-51886_SCH5428379	147.9	184.062	89.2368	132.899	109.774	51.543
k__Bacteria;p__Actinobacteria;c__Actinobacteria;o__Corynebacteriales;f__Mycobacteriaceae;g__Mycobacterium;s__Mycobacterium sp. 852014-51730_SCH5271717	39.7733	37.5622	15.5343	11.3472	0	2.80568
k__Bacteria;p__Actinobacteria;c__Actinobacteria;o__Corynebacteriales;f__Mycobacteriaceae;g__Mycobacterium;s__Mycobacterium sp. 852014-52144_SCH5372336	23.111	0	6.69763	9.32264	6.41496	5.15299
k__Bacteria;p__Actinobacteria;c__Actinobacteria;o__Corynebacteriales;f__Mycobacteriaceae;g__Mycobacterium;s__Mycobacterium sp. AB215	19.8626	17.0037	11.921	22.6274	16.3671	51.0685
k__Bacteria;p__Actinobacteria;c__Actinobacteria;o__Corynebacteriales;f__Mycobacteriaceae;g__Mycobacterium;s__Mycobacterium sp. AB308	17.4702	0	0	10.0231	2.74762	13.4769
k__Bacteria;p__Actinobacteria;c__Actinobacteria;o__Corynebacteriales;f__Mycobacteriaceae;g__Mycobacterium;s__Mycobacterium sp. AB57	0	0	4.71453	0	5.87423	12.0767
k__Bacteria;p__Actinobacteria;c__Actinobacteria;o__Corynebacteriales;f__Mycobacteriaceae;g__Mycobacterium;s__Mycobacterium sp. ACS1612	155.425	65.6725	96.7856	344.925	370.304	160.75
k__Bacteria;p__Actinobacteria;c__Actinobacteria;o__Corynebacteriales;f__Mycobacteriaceae;g__Mycobacterium;s__Mycobacterium sp. ACS4331	36.4876	3.40522	0	19.5156	11.8022	6.37419
k__Bacteria;p__Actinobacteria;c__Actinobacteria;o__Corynebacteriales;f__Mycobacteriaceae;g__Mycobacterium;s__Mycobacterium sp. AT1	72.7995	5.22134	7.57995	20.3937	31.8995	14.5403
k__Bacteria;p__Actinobacteria;c__Actinobacteria;o__Corynebacteriales;f__Mycobacteriaceae;g__Mycobacterium;s__Mycobacterium sp. CECT 8778	126.365	45.429	50.7719	302.416	408.194	203.292
k__Bacteria;p__Actinobacteria;c__Actinobacteria;o__Corynebacteriales;f__Mycobacteriaceae;g__Mycobacterium;s__Mycobacterium sp. CECT 8779	56.453	103.231	57.0598	128.456	120.673	97.8662
k__Bacteria;p__Actinobacteria;c__Actinobacteria;o__Corynebacteriales;f__Mycobacteriaceae;g__Mycobacterium;s__Mycobacterium sp. CH1	4.63691	0	0	10.9501	20.8185	7.81298
k__Bacteria;p__Actinobacteria;c__Actinobacteria;o__Corynebacteriales;f__Mycobacteriaceae;g__Mycobacterium;s__Mycobacterium sp. D16Q14	0	0	0	5.42814	2.52999	1.16672
k__Bacteria;p__Actinobacteria;c__Actinobacteria;o__Corynebacteriales;f__Mycobacteriaceae;g__Mycobacterium;s__Mycobacterium sp. D16Q20	3.26455	7.72664	3.78431	0	6.87522	0
k__Bacteria;p__Actinobacteria;c__Actinobacteria;o__Corynebacteriales;f__Mycobacteriaceae;g__Mycobacterium;s__Mycobacterium sp. E136	29.9955	29.9433	17.854	44.7218	100.065	54.9405
k__Bacteria;p__Actinobacteria;c__Actinobacteria;o__Corynebacteriales;f__Mycobacteriaceae;g__Mycobacterium;s__Mycobacterium sp. E1386	22.929	6.78363	0	0	2.01204	8.35077
k__Bacteria;p__Actinobacteria;c__Actinobacteria;o__Corynebacteriales;f__Mycobacteriaceae;g__Mycobacterium;s__Mycobacterium sp. E1715	6.27582	0	7.27501	10.634	6.60851	5.07925
k__Bacteria;p__Actinobacteria;c__Actinobacteria;o__Corynebacteriales;f__Mycobacteriaceae;g__Mycobacterium;s__Mycobacterium sp. E1747	32.0525	102.827	106.651	14.2992	19.8698	16.7228
k__Bacteria;p__Actinobacteria;c__Actinobacteria;o__Corynebacteriales;f__Mycobacteriaceae;g__Mycobacterium;s__Mycobacterium sp. E2327	17.8749	7.69215	15.0697	42.2195	52.4747	31.5639
k__Bacteria;p__Actinobacteria;c__Actinobacteria;o__Corynebacteriales;f__Mycobacteriaceae;g__Mycobacterium;s__Mycobacterium sp. E2479	0	3.48794	0	1.1098	4.13812	6.67912
k__Bacteria;p__Actinobacteria;c__Actinobacteria;o__Corynebacteriales;f__Mycobacteriaceae;g__Mycobacterium;s__Mycobacterium sp. E2733	10.7058	0	0	14.1092	20.6196	3.46584
k__Bacteria;p__Actinobacteria;c__Actinobacteria;o__Corynebacteriales;f__Mycobacteriaceae;g__Mycobacterium;s__Mycobacterium sp. E2978	13.117	6.57649	10.8237	7.51236	2.30206	5.39719
k__Bacteria;p__Actinobacteria;c__Actinobacteria;o__Corynebacteriales;f__Mycobacteriaceae;g__Mycobacterium;s__Mycobacterium sp. E3198	0	0	0	1.38445	18.0677	1.19029
k__Bacteria;p__Actinobacteria;c__Actinobacteria;o__Corynebacteriales;f__Mycobacteriaceae;g__Mycobacterium;s__Mycobacterium sp. E342	17.9572	0	3.3756	12.3354	20.6127	5.73482
k__Bacteria;p__Actinobacteria;c__Actinobacteria;o__Corynebacteriales;f__Mycobacteriaceae;g__Mycobacterium;s__Mycobacterium sp. E735	14.707	0	0	2.7689	2.5811	8.33203
k__Bacteria;p__Actinobacteria;c__Actinobacteria;o__Corynebacteriales;f__Mycobacteriaceae;g__Mycobacterium;s__Mycobacterium sp. E740	242.783	157.758	196.774	530.315	651.942	219.306
k__Bacteria;p__Actinobacteria;c__Actinobacteria;o__Corynebacteriales;f__Mycobacteriaceae;g__Mycobacterium;s__Mycobacterium sp. E802	14.857	26.3731	11.4914	23.3892	5.23268	3.21744
k__Bacteria;p__Actinobacteria;c__Actinobacteria;o__Corynebacteriales;f__Mycobacteriaceae;g__Mycobacterium;s__Mycobacterium sp. EPa45	51.8361	33.4701	15.7474	26.1661	20.629	31.4747
k__Bacteria;p__Actinobacteria;c__Actinobacteria;o__Corynebacteriales;f__Mycobacteriaceae;g__Mycobacterium;s__Mycobacterium sp. GA-1199	33.8335	19.8581	58.6029	45.6128	94.1988	29.3105
k__Bacteria;p__Actinobacteria;c__Actinobacteria;o__Corynebacteriales;f__Mycobacteriaceae;g__Mycobacterium;s__Mycobacterium sp. GA-1285	182.355	55.0556	108.409	293.969	317.703	112.623
k__Bacteria;p__Actinobacteria;c__Actinobacteria;o__Corynebacteriales;f__Mycobacteriaceae;g__Mycobacterium;s__Mycobacterium sp. GA-1683	0	0	0	4.64612	4.331	11.9836
k__Bacteria;p__Actinobacteria;c__Actinobacteria;o__Corynebacteriales;f__Mycobacteriaceae;g__Mycobacterium;s__Mycobacterium sp. GA-2829	881.516	793.094	815.686	286.956	396.017	202.416
k__Bacteria;p__Actinobacteria;c__Actinobacteria;o__Corynebacteriales;f__Mycobacteriaceae;g__Mycobacterium;s__Mycobacterium sp. H101	0	0	0	8.18399	9.34966	10.4351
k__Bacteria;p__Actinobacteria;c__Actinobacteria;o__Corynebacteriales;f__Mycobacteriaceae;g__Mycobacterium;s__Mycobacterium sp. H110	11.0302	13.0533	17.0485	0	5.1622	0
k__Bacteria;p__Actinobacteria;c__Actinobacteria;o__Corynebacteriales;f__Mycobacteriaceae;g__Mycobacterium;s__Mycobacterium sp. IS-1496	577.416	191.428	506.55	496.482	499.374	127.981
k__Bacteria;p__Actinobacteria;c__Actinobacteria;o__Corynebacteriales;f__Mycobacteriaceae;g__Mycobacterium;s__Mycobacterium sp. IS-1556	168.708	83.9092	93.6279	135.349	304.792	101.893
k__Bacteria;p__Actinobacteria;c__Actinobacteria;o__Corynebacteriales;f__Mycobacteriaceae;g__Mycobacterium;s__Mycobacterium sp. IS-1590	101.229	80.9928	77.2062	80.1077	135.806	41.0157
k__Bacteria;p__Actinobacteria;c__Actinobacteria;o__Corynebacteriales;f__Mycobacteriaceae;g__Mycobacterium;s__Mycobacterium sp. IS-1742	336.864	214.502	372.603	311.667	456.356	111.701
k__Bacteria;p__Actinobacteria;c__Actinobacteria;o__Corynebacteriales;f__Mycobacteriaceae;g__Mycobacterium;s__Mycobacterium sp. IS-1744	0	0	0	11.7131	16.6224	1.20244
k__Bacteria;p__Actinobacteria;c__Actinobacteria;o__Corynebacteriales;f__Mycobacteriaceae;g__Mycobacterium;s__Mycobacterium sp. IS-3022	219.977	144.944	196.716	417.757	668.818	284.691
k__Bacteria;p__Actinobacteria;c__Actinobacteria;o__Corynebacteriales;f__Mycobacteriaceae;g__Mycobacterium;s__Mycobacterium sp. JLS	11.2934	12.4858	26.08	26.3871	26.9377	18.1234
k__Bacteria;p__Actinobacteria;c__Actinobacteria;o__Corynebacteriales;f__Mycobacteriaceae;g__Mycobacterium;s__Mycobacterium sp. JS330	21.4116	0	0	0	0	3.46584
k__Bacteria;p__Actinobacteria;c__Actinobacteria;o__Corynebacteriales;f__Mycobacteriaceae;g__Mycobacterium;s__Mycobacterium sp. JS623	127.997	98.6551	112.383	424.404	573.717	385.209
k__Bacteria;p__Actinobacteria;c__Actinobacteria;o__Corynebacteriales;f__Mycobacteriaceae;g__Mycobacterium;s__Mycobacterium sp. KMS	37.0372	13.5231	23.1841	9.76838	55.2669	5.31347
k__Bacteria;p__Actinobacteria;c__Actinobacteria;o__Corynebacteriales;f__Mycobacteriaceae;g__Mycobacterium;s__Mycobacterium sp. M26	7.95447	2.73499	19.4151	114.702	35.8529	145.835
k__Bacteria;p__Actinobacteria;c__Actinobacteria;o__Corynebacteriales;f__Mycobacteriaceae;g__Mycobacterium;s__Mycobacterium sp. MAC_011194_8550	0	0	10.1528	22.9325	29.1755	30.1384
k__Bacteria;p__Actinobacteria;c__Actinobacteria;o__Corynebacteriales;f__Mycobacteriaceae;g__Mycobacterium;s__Mycobacterium sp. MAC_080597_8934	56.4337	63.4453	35.9803	81.3076	41.7538	78.3257
k__Bacteria;p__Actinobacteria;c__Actinobacteria;o__Corynebacteriales;f__Mycobacteriaceae;g__Mycobacterium;s__Mycobacterium sp. MCS	92.1574	8.29273	46.8851	19.1351	11.6589	3.22846
k__Bacteria;p__Actinobacteria;c__Actinobacteria;o__Corynebacteriales;f__Mycobacteriaceae;g__Mycobacterium;s__Mycobacterium sp. MOTT36Y	0	0	0	15.5163	0	0
k__Bacteria;p__Actinobacteria;c__Actinobacteria;o__Corynebacteriales;f__Mycobacteriaceae;g__Mycobacterium;s__Mycobacterium sp. MS1601	886.16	367.335	403.211	146.844	132.989	208.016
k__Bacteria;p__Actinobacteria;c__Actinobacteria;o__Corynebacteriales;f__Mycobacteriaceae;g__Mycobacterium;s__Mycobacterium sp. NAZ190054	197.413	82.9278	101.282	180.224	269.582	146.254
k__Bacteria;p__Actinobacteria;c__Actinobacteria;o__Corynebacteriales;f__Mycobacteriaceae;g__Mycobacterium;s__Mycobacterium sp. NS-7484	37.6654	11.1886	14.5541	0	0	0
k__Bacteria;p__Actinobacteria;c__Actinobacteria;o__Corynebacteriales;f__Mycobacteriaceae;g__Mycobacterium;s__Mycobacterium sp. PYR10	51.3578	28.1969	25.9561	11.1215	24.1003	5.06573
k__Bacteria;p__Actinobacteria;c__Actinobacteria;o__Corynebacteriales;f__Mycobacteriaceae;g__Mycobacterium;s__Mycobacterium sp. PYR15	16.0587	39.0425	3.10258	14.2642	3.75778	13.0636
k__Bacteria;p__Actinobacteria;c__Actinobacteria;o__Corynebacteriales;f__Mycobacteriaceae;g__Mycobacterium;s__Mycobacterium sp. Root135	59.6743	48.1451	20.4754	36.2715	44.3831	33.9283
k__Bacteria;p__Actinobacteria;c__Actinobacteria;o__Corynebacteriales;f__Mycobacteriaceae;g__Mycobacterium;s__Mycobacterium sp. Root265	345.71	365.01	161.067	18.7793	37.9527	8.9879
k__Bacteria;p__Actinobacteria;c__Actinobacteria;o__Corynebacteriales;f__Mycobacteriaceae;g__Mycobacterium;s__Mycobacterium sp. SP-6446	0	0	0	0	0	12.9138
k__Bacteria;p__Actinobacteria;c__Actinobacteria;o__Corynebacteriales;f__Mycobacteriaceae;g__Mycobacterium;s__Mycobacterium sp. ST-F2	0	0	7.18214	0	15.223	0
k__Bacteria;p__Actinobacteria;c__Actinobacteria;o__Corynebacteriales;f__Mycobacteriaceae;g__Mycobacterium;s__Mycobacterium sp. SWH-M1	60.1649	35.5205	39.7981	20.4124	29.3713	15.9526
k__Bacteria;p__Actinobacteria;c__Actinobacteria;o__Corynebacteriales;f__Mycobacteriaceae;g__Mycobacterium;s__Mycobacterium sp. SWH-M3	41.9618	12.7167	14.7705	49.3414	62.7127	49.7772
k__Bacteria;p__Actinobacteria;c__Actinobacteria;o__Corynebacteriales;f__Mycobacteriaceae;g__Mycobacterium;s__Mycobacterium sp. SWH-M5	14.0051	25.3388	39.8821	3.89746	0	0
k__Bacteria;p__Actinobacteria;c__Actinobacteria;o__Corynebacteriales;f__Mycobacteriaceae;g__Mycobacterium;s__Mycobacterium sp. Soil538	45.5908	18.1373	1.79172	64.0434	90.5741	85.1492
k__Bacteria;p__Actinobacteria;c__Actinobacteria;o__Corynebacteriales;f__Mycobacteriaceae;g__Mycobacterium;s__Mycobacterium sp. TBL 1200985	80.1279	65.3817	27.7208	35.9143	59.0206	49.8362
k__Bacteria;p__Actinobacteria;c__Actinobacteria;o__Corynebacteriales;f__Mycobacteriaceae;g__Mycobacterium;s__Mycobacterium sp. UM_CSW	18.9912	0	9.08516	19.8219	24.2705	20.8353
k__Bacteria;p__Actinobacteria;c__Actinobacteria;o__Corynebacteriales;f__Mycobacteriaceae;g__Mycobacterium;s__Mycobacterium sp. UM_Kg17	4.46623	0	5.17731	5.04517	6.27065	0
k__Bacteria;p__Actinobacteria;c__Actinobacteria;o__Corynebacteriales;f__Mycobacteriaceae;g__Mycobacterium;s__Mycobacterium sp. UM_NZ2	25.1033	14.8538	36.375	9.24003	1.91408	1.76537
k__Bacteria;p__Actinobacteria;c__Actinobacteria;o__Corynebacteriales;f__Mycobacteriaceae;g__Mycobacterium;s__Mycobacterium sp. UM_WGJ	0	0	0	5.19661	0	0
k__Bacteria;p__Actinobacteria;c__Actinobacteria;o__Corynebacteriales;f__Mycobacteriaceae;g__Mycobacterium;s__Mycobacterium sp. UM_WWY	0	25.0182	0	34.2273	27.2318	10.2951
k__Bacteria;p__Actinobacteria;c__Actinobacteria;o__Corynebacteriales;f__Mycobacteriaceae;g__Mycobacterium;s__Mycobacterium sp. UNC267MFSha1.1M11	37.735	10.7422	63.5965	26.5266	57.8952	13.1199
k__Bacteria;p__Actinobacteria;c__Actinobacteria;o__Corynebacteriales;f__Mycobacteriaceae;g__Mycobacterium;s__Mycobacterium sp. UNC280MFTsu5.1	14.1817	0	5.47988	3.56001	3.31856	1.53037
k__Bacteria;p__Actinobacteria;c__Actinobacteria;o__Corynebacteriales;f__Mycobacteriaceae;g__Mycobacterium;s__Mycobacterium sp. URHB0044	160.605	89.0314	24.3831	205.468	207.69	181.735
k__Bacteria;p__Actinobacteria;c__Actinobacteria;o__Corynebacteriales;f__Mycobacteriaceae;g__Mycobacterium;s__Mycobacterium sp. URHD0025	0	0	0	10.3591	18.5612	5.18506
k__Bacteria;p__Actinobacteria;c__Actinobacteria;o__Corynebacteriales;f__Mycobacteriaceae;g__Mycobacterium;s__Mycobacterium sp. WY10	0	0	0	3.01232	0	7.76958
k__Bacteria;p__Actinobacteria;c__Actinobacteria;o__Corynebacteriales;f__Mycobacteriaceae;g__Mycobacterium;s__Mycobacterium sp. YC-RL4	344.001	273.28	223.223	41.2669	79.9423	12.5439
k__Bacteria;p__Actinobacteria;c__Actinobacteria;o__Corynebacteriales;f__Mycobacteriaceae;g__Mycobacterium;s__Mycobacterium sp. djl-10	445.998	164.481	256.917	124.192	80.6568	118.585
k__Bacteria;p__Actinobacteria;c__Actinobacteria;o__Corynebacteriales;f__Mycobacteriaceae;g__Mycobacterium;s__Mycobacterium sp. shizuoka-1	37.5706	94.9889	27.8819	95.5779	113.485	87.6678
k__Bacteria;p__Actinobacteria;c__Actinobacteria;o__Corynebacteriales;f__Mycobacteriaceae;g__Mycobacterium;s__Mycobacterium sphagni	82.9249	36.6605	23.9405	62.7984	95.6933	73.6107
k__Bacteria;p__Actinobacteria;c__Actinobacteria;o__Corynebacteriales;f__Mycobacteriaceae;g__Mycobacterium;s__Mycobacterium szulgai	57.6493	18.0638	0	20.9142	23.1325	17.6126
k__Bacteria;p__Actinobacteria;c__Actinobacteria;o__Corynebacteriales;f__Mycobacteriaceae;g__Mycobacterium;s__Mycobacterium talmoniae	70.4136	91.1001	84.6805	113.427	156.842	150.321
k__Bacteria;p__Actinobacteria;c__Actinobacteria;o__Corynebacteriales;f__Mycobacteriaceae;g__Mycobacterium;s__Mycobacterium thermoresistibile	82.479	12.3559	28.8762	204.034	174.316	299.671
k__Bacteria;p__Actinobacteria;c__Actinobacteria;o__Corynebacteriales;f__Mycobacteriaceae;g__Mycobacterium;s__Mycobacterium timonense	5.19997	0	0	9.79004	10.9512	16.8341
k__Bacteria;p__Actinobacteria;c__Actinobacteria;o__Corynebacteriales;f__Mycobacteriaceae;g__Mycobacterium;s__Mycobacterium triplex	8.57648	14.1233	0	17.0812	9.947	21.4457
k__Bacteria;p__Actinobacteria;c__Actinobacteria;o__Corynebacteriales;f__Mycobacteriaceae;g__Mycobacterium;s__Mycobacterium triviale	2.85488	0	0	1.07498	6.01245	6.46958
k__Bacteria;p__Actinobacteria;c__Actinobacteria;o__Corynebacteriales;f__Mycobacteriaceae;g__Mycobacterium;s__Mycobacterium tuberculosis	3675.08	2347.54	3152.56	6012.6	5826.61	5571.05
k__Bacteria;p__Actinobacteria;c__Actinobacteria;o__Corynebacteriales;f__Mycobacteriaceae;g__Mycobacterium;s__Mycobacterium tusciae	434.442	223.091	325.619	652.386	1019.9	464.796
k__Bacteria;p__Actinobacteria;c__Actinobacteria;o__Corynebacteriales;f__Mycobacteriaceae;g__Mycobacterium;s__Mycobacterium ulcerans	122.11	87.3193	69.6908	212.385	222.593	248.008
k__Bacteria;p__Actinobacteria;c__Actinobacteria;o__Corynebacteriales;f__Mycobacteriaceae;g__Mycobacterium;s__Mycobacterium vaccae	159.895	25.4536	42.4138	115.401	150.853	80.6851
k__Bacteria;p__Actinobacteria;c__Actinobacteria;o__Corynebacteriales;f__Mycobacteriaceae;g__Mycobacterium;s__Mycobacterium vanbaalenii	40.9803	9.73321	66.6897	34.1556	35.376	15.3458
k__Bacteria;p__Actinobacteria;c__Actinobacteria;o__Corynebacteriales;f__Mycobacteriaceae;g__Mycobacterium;s__Mycobacterium vulneris	16.5453	0	3.99953	20.9148	33.1236	76.47
k__Bacteria;p__Actinobacteria;c__Actinobacteria;o__Corynebacteriales;f__Mycobacteriaceae;g__Mycobacterium;s__Mycobacterium wolinskyi	178.221	189.56	163.157	91.9486	175.055	52.2661
k__Bacteria;p__Actinobacteria;c__Actinobacteria;o__Corynebacteriales;f__Mycobacteriaceae;g__Mycobacterium;s__Mycobacterium xenopi	985.692	365.16	417.303	1201.53	1251.89	1250.34
k__Bacteria;p__Actinobacteria;c__Actinobacteria;o__Corynebacteriales;f__Mycobacteriaceae;g__Mycobacterium;s__Mycobacterium yongonense	37.7427	0	29.6116	100.211	102.938	122.352
k__Bacteria;p__Actinobacteria;c__Actinobacteria;o__Corynebacteriales;f__Mycobacteriaceae;g__Mycobacterium;s__uncultured Mycobacterium sp.	118.162	34.6028	37.3838	482.887	318.836	503.82
k__Bacteria;p__Actinobacteria;c__Actinobacteria;o__Corynebacteriales;f__Nocardiaceae;g__Nocardia;s__Nocardia abscessus	0	13.9518	0	16.0201	33.3881	21.0947
k__Bacteria;p__Actinobacteria;c__Actinobacteria;o__Corynebacteriales;f__Nocardiaceae;g__Nocardia;s__Nocardia acidivorans	0	21.538	0	2.28434	0	1.96398
k__Bacteria;p__Actinobacteria;c__Actinobacteria;o__Corynebacteriales;f__Nocardiaceae;g__Nocardia;s__Nocardia alba	10.9777	10.2562	6.02786	9.24614	6.08403	23.8483
k__Bacteria;p__Actinobacteria;c__Actinobacteria;o__Corynebacteriales;f__Nocardiaceae;g__Nocardia;s__Nocardia altamirensis	32.4548	13.2023	12.4368	99.3807	96.0816	118.437
k__Bacteria;p__Actinobacteria;c__Actinobacteria;o__Corynebacteriales;f__Nocardiaceae;g__Nocardia;s__Nocardia amamiensis	15.5514	4.61941	6.77534	63.0046	86.1542	56.0127
k__Bacteria;p__Actinobacteria;c__Actinobacteria;o__Corynebacteriales;f__Nocardiaceae;g__Nocardia;s__Nocardia amikacinitolerans	11.1656	20.564	31.0638	38.1239	62.1515	60.5736
k__Bacteria;p__Actinobacteria;c__Actinobacteria;o__Corynebacteriales;f__Nocardiaceae;g__Nocardia;s__Nocardia anaemiae	22.1564	0	2.25642	23.4214	18.5939	31.0185
k__Bacteria;p__Actinobacteria;c__Actinobacteria;o__Corynebacteriales;f__Nocardiaceae;g__Nocardia;s__Nocardia aobensis	5.73225	0	0	10.1824	6.91142	31.9188
k__Bacteria;p__Actinobacteria;c__Actinobacteria;o__Corynebacteriales;f__Nocardiaceae;g__Nocardia;s__Nocardia araoensis	29.6568	10.1754	19.6286	19.4357	11.0009	59.9815
k__Bacteria;p__Actinobacteria;c__Actinobacteria;o__Corynebacteriales;f__Nocardiaceae;g__Nocardia;s__Nocardia arizonensis	107.744	62.9432	35.27	62.2586	62.9222	85.9359
k__Bacteria;p__Actinobacteria;c__Actinobacteria;o__Corynebacteriales;f__Nocardiaceae;g__Nocardia;s__Nocardia arthritidis	0	0	0	6.52669	3.04201	8.41705
k__Bacteria;p__Actinobacteria;c__Actinobacteria;o__Corynebacteriales;f__Nocardiaceae;g__Nocardia;s__Nocardia asiatica	0	0	9.12325	7.02315	1.60206	12.6115
k__Bacteria;p__Actinobacteria;c__Actinobacteria;o__Corynebacteriales;f__Nocardiaceae;g__Nocardia;s__Nocardia asteroides	0	0	0	1.50616	8.42404	1.29493
k__Bacteria;p__Actinobacteria;c__Actinobacteria;o__Corynebacteriales;f__Nocardiaceae;g__Nocardia;s__Nocardia beijingensis	24.8383	31.1924	32.48	39.6767	19.3063	18.1726
k__Bacteria;p__Actinobacteria;c__Actinobacteria;o__Corynebacteriales;f__Nocardiaceae;g__Nocardia;s__Nocardia brasiliensis	35.5203	10.4529	11.3657	119.598	94.6545	84.984
k__Bacteria;p__Actinobacteria;c__Actinobacteria;o__Corynebacteriales;f__Nocardiaceae;g__Nocardia;s__Nocardia brevicatena	47.5471	15.2655	18.9942	97.6665	99.7463	92.365
k__Bacteria;p__Actinobacteria;c__Actinobacteria;o__Corynebacteriales;f__Nocardiaceae;g__Nocardia;s__Nocardia caishijiensis	7.37211	2.43367	0	96.2227	54.9474	112.178
k__Bacteria;p__Actinobacteria;c__Actinobacteria;o__Corynebacteriales;f__Nocardiaceae;g__Nocardia;s__Nocardia carnea	4.15997	24.6149	19.0213	50.2581	21.2577	5.43871
k__Bacteria;p__Actinobacteria;c__Actinobacteria;o__Corynebacteriales;f__Nocardiaceae;g__Nocardia;s__Nocardia cerradoensis	6.16945	0	0	57.5879	50.6119	83.0033
k__Bacteria;p__Actinobacteria;c__Actinobacteria;o__Corynebacteriales;f__Nocardiaceae;g__Nocardia;s__Nocardia concava	35.2967	29.04	28.7162	115.03	109.47	95.7163
k__Bacteria;p__Actinobacteria;c__Actinobacteria;o__Corynebacteriales;f__Nocardiaceae;g__Nocardia;s__Nocardia crassostreae	36.4935	21.8188	12.2956	49.9512	16.7152	35.7389
k__Bacteria;p__Actinobacteria;c__Actinobacteria;o__Corynebacteriales;f__Nocardiaceae;g__Nocardia;s__Nocardia cummidelens	0	0	0	2.28434	0	13.7478
k__Bacteria;p__Actinobacteria;c__Actinobacteria;o__Corynebacteriales;f__Nocardiaceae;g__Nocardia;s__Nocardia cyriacigeorgica	142.274	92.2237	148.932	90.4961	122.945	119.494
k__Bacteria;p__Actinobacteria;c__Actinobacteria;o__Corynebacteriales;f__Nocardiaceae;g__Nocardia;s__Nocardia donostiensis	18.007	0	11.9279	24.592	18.5825	50.5157
k__Bacteria;p__Actinobacteria;c__Actinobacteria;o__Corynebacteriales;f__Nocardiaceae;g__Nocardia;s__Nocardia elegans	0	0	0	11.4567	7.69466	2.28813
k__Bacteria;p__Actinobacteria;c__Actinobacteria;o__Corynebacteriales;f__Nocardiaceae;g__Nocardia;s__Nocardia exalbida	0	0	9.92825	8.06238	3.00622	2.77268
k__Bacteria;p__Actinobacteria;c__Actinobacteria;o__Corynebacteriales;f__Nocardiaceae;g__Nocardia;s__Nocardia farcinica	117.648	111.767	73.5319	186.64	114.619	109.482
k__Bacteria;p__Actinobacteria;c__Actinobacteria;o__Corynebacteriales;f__Nocardiaceae;g__Nocardia;s__Nocardia flavorosea	12.923	12.3074	24.1115	1.62202	38.2754	12.8895
k__Bacteria;p__Actinobacteria;c__Actinobacteria;o__Corynebacteriales;f__Nocardiaceae;g__Nocardia;s__Nocardia fusca	53.5791	23.1446	4.87804	0	0	10.5527
k__Bacteria;p__Actinobacteria;c__Actinobacteria;o__Corynebacteriales;f__Nocardiaceae;g__Nocardia;s__Nocardia gamkensis	0	0	0	6.52669	0	0
k__Bacteria;p__Actinobacteria;c__Actinobacteria;o__Corynebacteriales;f__Nocardiaceae;g__Nocardia;s__Nocardia grenadensis	20.6036	0	7.96133	18.5845	0	0
k__Bacteria;p__Actinobacteria;c__Actinobacteria;o__Corynebacteriales;f__Nocardiaceae;g__Nocardia;s__Nocardia harenae	170.288	798.267	53.3968	48.5656	44.2513	82.3244
k__Bacteria;p__Actinobacteria;c__Actinobacteria;o__Corynebacteriales;f__Nocardiaceae;g__Nocardia;s__Nocardia higoensis	23.2991	10.1619	21.0864	74.6972	100.737	117.532
k__Bacteria;p__Actinobacteria;c__Actinobacteria;o__Corynebacteriales;f__Nocardiaceae;g__Nocardia;s__Nocardia ignorata	0	0	5.14574	3.34294	0	8.62234
k__Bacteria;p__Actinobacteria;c__Actinobacteria;o__Corynebacteriales;f__Nocardiaceae;g__Nocardia;s__Nocardia inohanensis	49.9126	39.5097	6.29777	35.2663	78.7392	60.7153
k__Bacteria;p__Actinobacteria;c__Actinobacteria;o__Corynebacteriales;f__Nocardiaceae;g__Nocardia;s__Nocardia jejuensis	41.6759	28.3521	38.9942	50.0708	53.6806	83.8766
k__Bacteria;p__Actinobacteria;c__Actinobacteria;o__Corynebacteriales;f__Nocardiaceae;g__Nocardia;s__Nocardia jiangxiensis	45.4603	26.7484	57.4595	34.5311	13.5299	19.2598
k__Bacteria;p__Actinobacteria;c__Actinobacteria;o__Corynebacteriales;f__Nocardiaceae;g__Nocardia;s__Nocardia jinanensis	11.8309	0	0	3.46989	10.7818	14.1782
k__Bacteria;p__Actinobacteria;c__Actinobacteria;o__Corynebacteriales;f__Nocardiaceae;g__Nocardia;s__Nocardia kruczakiae	6.57827	12.5464	2.54187	12.988	28.3457	11.822
k__Bacteria;p__Actinobacteria;c__Actinobacteria;o__Corynebacteriales;f__Nocardiaceae;g__Nocardia;s__Nocardia lijiangensis	61.2949	48.7245	116.459	114.127	72.5057	108.5
k__Bacteria;p__Actinobacteria;c__Actinobacteria;o__Corynebacteriales;f__Nocardiaceae;g__Nocardia;s__Nocardia mexicana	22.2753	48.014	19.9759	53.4411	43.5047	44.3494
k__Bacteria;p__Actinobacteria;c__Actinobacteria;o__Corynebacteriales;f__Nocardiaceae;g__Nocardia;s__Nocardia miyunensis	65.0047	26.265	0	39.8951	56.6636	26.8622
k__Bacteria;p__Actinobacteria;c__Actinobacteria;o__Corynebacteriales;f__Nocardiaceae;g__Nocardia;s__Nocardia niigatensis	30.5837	0	13.2377	19.1352	31.4999	34.4937
k__Bacteria;p__Actinobacteria;c__Actinobacteria;o__Corynebacteriales;f__Nocardiaceae;g__Nocardia;s__Nocardia niwae	5.39256	0	0	16.5307	11.3568	13.0932
k__Bacteria;p__Actinobacteria;c__Actinobacteria;o__Corynebacteriales;f__Nocardiaceae;g__Nocardia;s__Nocardia nova	64.2338	21.5484	0	107.262	63.4075	73.7415
k__Bacteria;p__Actinobacteria;c__Actinobacteria;o__Corynebacteriales;f__Nocardiaceae;g__Nocardia;s__Nocardia otitidiscaviarum	38.2543	47.5483	9.98699	104.379	50.4676	123.255
k__Bacteria;p__Actinobacteria;c__Actinobacteria;o__Corynebacteriales;f__Nocardiaceae;g__Nocardia;s__Nocardia paucivorans	43.1659	46.1742	17.416	60.8481	44.5134	49.1088
k__Bacteria;p__Actinobacteria;c__Actinobacteria;o__Corynebacteriales;f__Nocardiaceae;g__Nocardia;s__Nocardia pneumoniae	30.6524	0	12.3197	49.3631	76.3736	62.8956
k__Bacteria;p__Actinobacteria;c__Actinobacteria;o__Corynebacteriales;f__Nocardiaceae;g__Nocardia;s__Nocardia pseudobrasiliensis	37.6947	5.48739	10.7503	78.5367	47.5231	106.751
k__Bacteria;p__Actinobacteria;c__Actinobacteria;o__Corynebacteriales;f__Nocardiaceae;g__Nocardia;s__Nocardia pseudovaccinii	1110.14	804.14	1278.61	80.4176	102.42	105.383
k__Bacteria;p__Actinobacteria;c__Actinobacteria;o__Corynebacteriales;f__Nocardiaceae;g__Nocardia;s__Nocardia puris	41.1351	3.04424	17.7321	31.0803	63.542	55.8999
k__Bacteria;p__Actinobacteria;c__Actinobacteria;o__Corynebacteriales;f__Nocardiaceae;g__Nocardia;s__Nocardia salmonicida	1.92083	0	6.67995	95.4675	50.6476	70.9434
k__Bacteria;p__Actinobacteria;c__Actinobacteria;o__Corynebacteriales;f__Nocardiaceae;g__Nocardia;s__Nocardia seriolae	17.22	9.03464	59.5148	109.526	83.9167	54.7695
k__Bacteria;p__Actinobacteria;c__Actinobacteria;o__Corynebacteriales;f__Nocardiaceae;g__Nocardia;s__Nocardia shimofusensis	5.3333	0	0	19.7997	16.8481	30.4757
k__Bacteria;p__Actinobacteria;c__Actinobacteria;o__Corynebacteriales;f__Nocardiaceae;g__Nocardia;s__Nocardia sienata	22.8407	7.5572	1.4231	10.9118	0.861818	6.75635
k__Bacteria;p__Actinobacteria;c__Actinobacteria;o__Corynebacteriales;f__Nocardiaceae;g__Nocardia;s__Nocardia soli	0	8.57234	8.52425	12.3981	6.88294	25.3218
k__Bacteria;p__Actinobacteria;c__Actinobacteria;o__Corynebacteriales;f__Nocardiaceae;g__Nocardia;s__Nocardia sp. 348MFTsu5.1	5.16406	13.447	3.12556	107.838	107.008	143.766
k__Bacteria;p__Actinobacteria;c__Actinobacteria;o__Corynebacteriales;f__Nocardiaceae;g__Nocardia;s__Nocardia sp. 852002-20019_SCH5090214	38.9856	35.0403	44.281	6.9605	22.8491	15.382
k__Bacteria;p__Actinobacteria;c__Actinobacteria;o__Corynebacteriales;f__Nocardiaceae;g__Nocardia;s__Nocardia sp. BMG111209	409.779	210.256	272.101	125.176	118.053	99.9717
k__Bacteria;p__Actinobacteria;c__Actinobacteria;o__Corynebacteriales;f__Nocardiaceae;g__Nocardia;s__Nocardia sp. BMG51109	63.591	77.6533	197.308	25.7325	31.9947	12.246
k__Bacteria;p__Actinobacteria;c__Actinobacteria;o__Corynebacteriales;f__Nocardiaceae;g__Nocardia;s__Nocardia sp. CNY236	4.12462	0	0	97.8781	63.7626	98.4467
k__Bacteria;p__Actinobacteria;c__Actinobacteria;o__Corynebacteriales;f__Nocardiaceae;g__Nocardia;s__Nocardia sp. NRRL S-836	144.706	343.873	150.608	123.801	163.709	135.907
k__Bacteria;p__Actinobacteria;c__Actinobacteria;o__Corynebacteriales;f__Nocardiaceae;g__Nocardia;s__Nocardia sp. Root136	1.32604	0	0	33.9531	14.8942	19.3178
k__Bacteria;p__Actinobacteria;c__Actinobacteria;o__Corynebacteriales;f__Nocardiaceae;g__Nocardia;s__Nocardia speluncae	5.64337	0	2.15281	15.5818	2.60744	17.0271
k__Bacteria;p__Actinobacteria;c__Actinobacteria;o__Corynebacteriales;f__Nocardiaceae;g__Nocardia;s__Nocardia takedensis	8.87799	6.02462	2.175	138.972	74.5815	72.2698
k__Bacteria;p__Actinobacteria;c__Actinobacteria;o__Corynebacteriales;f__Nocardiaceae;g__Nocardia;s__Nocardia tenerifensis	146.14	169.231	192.837	47.7123	39.1155	55.8356
k__Bacteria;p__Actinobacteria;c__Actinobacteria;o__Corynebacteriales;f__Nocardiaceae;g__Nocardia;s__Nocardia terpenica	90.3513	8.36428	15.2631	37.6601	27.2934	69.3325
k__Bacteria;p__Actinobacteria;c__Actinobacteria;o__Corynebacteriales;f__Nocardiaceae;g__Nocardia;s__Nocardia testacea	4.88587	11.564	33.9826	0	0	0
k__Bacteria;p__Actinobacteria;c__Actinobacteria;o__Corynebacteriales;f__Nocardiaceae;g__Nocardia;s__Nocardia thailandica	16.7429	0	4.29466	70.1878	125.434	91.5926
k__Bacteria;p__Actinobacteria;c__Actinobacteria;o__Corynebacteriales;f__Nocardiaceae;g__Nocardia;s__Nocardia transvalensis	99.5838	14.3832	46.4243	39.8997	61.7253	40.574
k__Bacteria;p__Actinobacteria;c__Actinobacteria;o__Corynebacteriales;f__Nocardiaceae;g__Nocardia;s__Nocardia uniformis	77.7553	9.22089	25.9545	243.723	207.93	316.959
k__Bacteria;p__Actinobacteria;c__Actinobacteria;o__Corynebacteriales;f__Nocardiaceae;g__Nocardia;s__Nocardia vaccinii	0	0	0	14.3841	30.4468	23.4299
k__Bacteria;p__Actinobacteria;c__Actinobacteria;o__Corynebacteriales;f__Nocardiaceae;g__Nocardia;s__Nocardia vermiculata	16.0931	8.57282	31.7476	108.448	72.415	99.3649
k__Bacteria;p__Actinobacteria;c__Actinobacteria;o__Corynebacteriales;f__Nocardiaceae;g__Nocardia;s__Nocardia veterana	20.7107	12.7655	11.7776	75.7422	45.7737	96.0282
k__Bacteria;p__Actinobacteria;c__Actinobacteria;o__Corynebacteriales;f__Nocardiaceae;g__Nocardia;s__Nocardia vinacea	133.81	72.6555	122.42	57.1518	50.7949	51.2744
k__Bacteria;p__Actinobacteria;c__Actinobacteria;o__Corynebacteriales;f__Nocardiaceae;g__Nocardia;s__Nocardia violaceofusca	0	0	0	12.0493	11.232	2.58986
k__Bacteria;p__Actinobacteria;c__Actinobacteria;o__Corynebacteriales;f__Nocardiaceae;g__Nocardia;s__Nocardia vulneris	14.6773	3.47387	13.6113	7.73729	2.06072	5.70187
k__Bacteria;p__Actinobacteria;c__Actinobacteria;o__Corynebacteriales;f__Nocardiaceae;g__Nocardia;s__Nocardia xishanensis	6.22576	7.13376	0	33.4282	80.5337	64.7573
k__Bacteria;p__Actinobacteria;c__Actinobacteria;o__Corynebacteriales;f__Nocardiaceae;g__Nocardia;s__Nocardia yamanashiensis	4.69674	0	0	20.9059	26.2293	19.7141
k__Bacteria;p__Actinobacteria;c__Actinobacteria;o__Corynebacteriales;f__Nocardiaceae;g__Rhodococcus;s__Rhodococcus aetherivorans	51.1865	4.70776	0	29.8367	26.4261	33.0467
k__Bacteria;p__Actinobacteria;c__Actinobacteria;o__Corynebacteriales;f__Nocardiaceae;g__Rhodococcus;s__Rhodococcus coprophilus	22.179	33.883	5.37517	16.2403	22.9383	19.2681
k__Bacteria;p__Actinobacteria;c__Actinobacteria;o__Corynebacteriales;f__Nocardiaceae;g__Rhodococcus;s__Rhodococcus corynebacterioides	0	0	5.55198	0	3.36223	7.75255
k__Bacteria;p__Actinobacteria;c__Actinobacteria;o__Corynebacteriales;f__Nocardiaceae;g__Rhodococcus;s__Rhodococcus defluvii	4.35925	11.4109	6.12995	106.212	83.368	83.5938
k__Bacteria;p__Actinobacteria;c__Actinobacteria;o__Corynebacteriales;f__Nocardiaceae;g__Rhodococcus;s__Rhodococcus enclensis	0	7.71511	2.51911	38.5708	3.56164	14.9979
k__Bacteria;p__Actinobacteria;c__Actinobacteria;o__Corynebacteriales;f__Nocardiaceae;g__Rhodococcus;s__Rhodococcus erythropolis	44.7772	18.9604	18.4731	102.267	92.7997	63.6169
k__Bacteria;p__Actinobacteria;c__Actinobacteria;o__Corynebacteriales;f__Nocardiaceae;g__Rhodococcus;s__Rhodococcus fascians	87.6686	84.3921	35.2997	69.7093	42.3215	55.2381
k__Bacteria;p__Actinobacteria;c__Actinobacteria;o__Corynebacteriales;f__Nocardiaceae;g__Rhodococcus;s__Rhodococcus gordoniae	0	0	0	9.24948	9.40598	2.89175
k__Bacteria;p__Actinobacteria;c__Actinobacteria;o__Corynebacteriales;f__Nocardiaceae;g__Rhodococcus;s__Rhodococcus hoagii	57.7365	28.4135	2.13106	99.7998	131.609	122.424
k__Bacteria;p__Actinobacteria;c__Actinobacteria;o__Corynebacteriales;f__Nocardiaceae;g__Rhodococcus;s__Rhodococcus imtechensis	54.418	70.9582	40.5089	142.706	65.4297	102.857
k__Bacteria;p__Actinobacteria;c__Actinobacteria;o__Corynebacteriales;f__Nocardiaceae;g__Rhodococcus;s__Rhodococcus jostii	39.5583	63.4138	22.7043	325.766	277.826	371.949
k__Bacteria;p__Actinobacteria;c__Actinobacteria;o__Corynebacteriales;f__Nocardiaceae;g__Rhodococcus;s__Rhodococcus koreensis	109.015	23.9967	28.9074	166.376	135.062	161.948
k__Bacteria;p__Actinobacteria;c__Actinobacteria;o__Corynebacteriales;f__Nocardiaceae;g__Rhodococcus;s__Rhodococcus kunmingensis	51.3895	9.16511	19.6717	128.815	153.67	69.4137
k__Bacteria;p__Actinobacteria;c__Actinobacteria;o__Corynebacteriales;f__Nocardiaceae;g__Rhodococcus;s__Rhodococcus kyotonensis	27.773	13.4621	14.8132	62.6796	113.687	59.2819
k__Bacteria;p__Actinobacteria;c__Actinobacteria;o__Corynebacteriales;f__Nocardiaceae;g__Rhodococcus;s__Rhodococcus maanshanensis	14.2119	52.3663	10.4617	49.2929	26.7829	56.8553
k__Bacteria;p__Actinobacteria;c__Actinobacteria;o__Corynebacteriales;f__Nocardiaceae;g__Rhodococcus;s__Rhodococcus marinonascens	0	0	5.0533	29.7996	26.8736	14.7829
k__Bacteria;p__Actinobacteria;c__Actinobacteria;o__Corynebacteriales;f__Nocardiaceae;g__Rhodococcus;s__Rhodococcus opacus	205.671	83.5368	140.393	435.841	336.554	420.427
k__Bacteria;p__Actinobacteria;c__Actinobacteria;o__Corynebacteriales;f__Nocardiaceae;g__Rhodococcus;s__Rhodococcus phenolicus	175.513	104.74	151.915	121.384	95.0176	100.737
k__Bacteria;p__Actinobacteria;c__Actinobacteria;o__Corynebacteriales;f__Nocardiaceae;g__Rhodococcus;s__Rhodococcus pyridinivorans	39.6553	62.3137	15.3514	107.998	100.855	98.6388
k__Bacteria;p__Actinobacteria;c__Actinobacteria;o__Corynebacteriales;f__Nocardiaceae;g__Rhodococcus;s__Rhodococcus qingshengii	0	3.86332	8.65539	15.9869	17.0907	7.94343
k__Bacteria;p__Actinobacteria;c__Actinobacteria;o__Corynebacteriales;f__Nocardiaceae;g__Rhodococcus;s__Rhodococcus rhodnii	62.4175	27.2524	15.8689	7.21895	43.4735	12.8063
k__Bacteria;p__Actinobacteria;c__Actinobacteria;o__Corynebacteriales;f__Nocardiaceae;g__Rhodococcus;s__Rhodococcus rhodochrous	277.299	179.367	250.944	735.301	681.674	802.004
k__Bacteria;p__Actinobacteria;c__Actinobacteria;o__Corynebacteriales;f__Nocardiaceae;g__Rhodococcus;s__Rhodococcus ruber	159.198	71.5197	131.394	556.183	415.653	421.566
k__Bacteria;p__Actinobacteria;c__Actinobacteria;o__Corynebacteriales;f__Nocardiaceae;g__Rhodococcus;s__Rhodococcus sp. 05-2254-6	0	0	0	6.00265	3.73035	5.16082
k__Bacteria;p__Actinobacteria;c__Actinobacteria;o__Corynebacteriales;f__Nocardiaceae;g__Rhodococcus;s__Rhodococcus sp. 06-1477-1B	6.01649	7.12001	17.436	0	0	0
k__Bacteria;p__Actinobacteria;c__Actinobacteria;o__Corynebacteriales;f__Nocardiaceae;g__Rhodococcus;s__Rhodococcus sp. 06-235-1A	4.54997	0	0	6.85303	0	12.9763
k__Bacteria;p__Actinobacteria;c__Actinobacteria;o__Corynebacteriales;f__Nocardiaceae;g__Rhodococcus;s__Rhodococcus sp. 06-418-1B	0	0	0	3.23831	7.82232	9.11107
k__Bacteria;p__Actinobacteria;c__Actinobacteria;o__Corynebacteriales;f__Nocardiaceae;g__Rhodococcus;s__Rhodococcus sp. 06-621-2	4.439	5.25317	5.14574	12.3745	18.16	6.93752
k__Bacteria;p__Actinobacteria;c__Actinobacteria;o__Corynebacteriales;f__Nocardiaceae;g__Rhodococcus;s__Rhodococcus sp. 1163	0	0	0	6.04679	19.8469	8.0421
k__Bacteria;p__Actinobacteria;c__Actinobacteria;o__Corynebacteriales;f__Nocardiaceae;g__Rhodococcus;s__Rhodococcus sp. 1168	11.4437	16.5677	8.11443	34.4565	23.54	37.7386
k__Bacteria;p__Actinobacteria;c__Actinobacteria;o__Corynebacteriales;f__Nocardiaceae;g__Rhodococcus;s__Rhodococcus sp. 14-1411-2a	0	0	0	9.13737	11.3568	13.0932
k__Bacteria;p__Actinobacteria;c__Actinobacteria;o__Corynebacteriales;f__Nocardiaceae;g__Rhodococcus;s__Rhodococcus sp. 14-2470-1b	0	0	0	12.6517	0	0
k__Bacteria;p__Actinobacteria;c__Actinobacteria;o__Corynebacteriales;f__Nocardiaceae;g__Rhodococcus;s__Rhodococcus sp. 164Chir2E	0	0	0	10.6549	5.41758	9.16061
k__Bacteria;p__Actinobacteria;c__Actinobacteria;o__Corynebacteriales;f__Nocardiaceae;g__Rhodococcus;s__Rhodococcus sp. 29MFTsu3.1	0	0	0	2.00088	3.73035	5.16082
k__Bacteria;p__Actinobacteria;c__Actinobacteria;o__Corynebacteriales;f__Nocardiaceae;g__Rhodococcus;s__Rhodococcus sp. 2G	0	0	0	32.8821	34.0523	14.0655
k__Bacteria;p__Actinobacteria;c__Actinobacteria;o__Corynebacteriales;f__Nocardiaceae;g__Rhodococcus;s__Rhodococcus sp. ACPA1	12.3389	9.95978	19.4019	21.4899	16.2745	23.7303
k__Bacteria;p__Actinobacteria;c__Actinobacteria;o__Corynebacteriales;f__Nocardiaceae;g__Rhodococcus;s__Rhodococcus sp. ACS1	0	0	7.92395	9.00867	4.79867	2.21293
k__Bacteria;p__Actinobacteria;c__Actinobacteria;o__Corynebacteriales;f__Nocardiaceae;g__Rhodococcus;s__Rhodococcus sp. AD45	7.58329	18.7287	0	19.9024	7.98528	2.56171
k__Bacteria;p__Actinobacteria;c__Actinobacteria;o__Corynebacteriales;f__Nocardiaceae;g__Rhodococcus;s__Rhodococcus sp. ARP2	8.64089	0	21.3947	24.6947	9.09896	10.4901
k__Bacteria;p__Actinobacteria;c__Actinobacteria;o__Corynebacteriales;f__Nocardiaceae;g__Rhodococcus;s__Rhodococcus sp. AW25M09	51.5954	39.7862	35.4683	58.4587	24.1805	27.8518
k__Bacteria;p__Actinobacteria;c__Actinobacteria;o__Corynebacteriales;f__Nocardiaceae;g__Rhodococcus;s__Rhodococcus sp. BUPNP1	31.7209	5.63085	3.67713	32.5272	46.5082	39.1438
k__Bacteria;p__Actinobacteria;c__Actinobacteria;o__Corynebacteriales;f__Nocardiaceae;g__Rhodococcus;s__Rhodococcus sp. CUA-806	0	9.74488	46.2411	22.4733	22.8575	19.7037
k__Bacteria;p__Actinobacteria;c__Actinobacteria;o__Corynebacteriales;f__Nocardiaceae;g__Rhodococcus;s__Rhodococcus sp. DK17	5.11071	0	0	32.1233	22.0691	29.8462
k__Bacteria;p__Actinobacteria;c__Actinobacteria;o__Corynebacteriales;f__Nocardiaceae;g__Rhodococcus;s__Rhodococcus sp. EPR-134	0	0	0	1.72403	0	5.92899
k__Bacteria;p__Actinobacteria;c__Actinobacteria;o__Corynebacteriales;f__Nocardiaceae;g__Rhodococcus;s__Rhodococcus sp. EPR-157	7.50511	16.4622	7.40264	42.9259	48.7463	52.9138
k__Bacteria;p__Actinobacteria;c__Actinobacteria;o__Corynebacteriales;f__Nocardiaceae;g__Rhodococcus;s__Rhodococcus sp. EsD8	7.79995	0	4.74102	90.7805	54.2211	80.1158
k__Bacteria;p__Actinobacteria;c__Actinobacteria;o__Corynebacteriales;f__Nocardiaceae;g__Rhodococcus;s__Rhodococcus sp. IITR03	9.58837	0	4.62411	60.5089	5.94666	30.406
k__Bacteria;p__Actinobacteria;c__Actinobacteria;o__Corynebacteriales;f__Nocardiaceae;g__Rhodococcus;s__Rhodococcus sp. JG-3	0	0	0	0	3.4531	6.36966
k__Bacteria;p__Actinobacteria;c__Actinobacteria;o__Corynebacteriales;f__Nocardiaceae;g__Rhodococcus;s__Rhodococcus sp. JVH1	138.249	124.958	127.228	24.3589	44.6991	48.7875
k__Bacteria;p__Actinobacteria;c__Actinobacteria;o__Corynebacteriales;f__Nocardiaceae;g__Rhodococcus;s__Rhodococcus sp. KB6	0	0	0	16.4473	0	2.35677
k__Bacteria;p__Actinobacteria;c__Actinobacteria;o__Corynebacteriales;f__Nocardiaceae;g__Rhodococcus;s__Rhodococcus sp. LB1	9.51628	0	0	14.3803	0	3.10102
k__Bacteria;p__Actinobacteria;c__Actinobacteria;o__Corynebacteriales;f__Nocardiaceae;g__Rhodococcus;s__Rhodococcus sp. MEB064	0	0	0	0	7.92338	12.7887
k__Bacteria;p__Actinobacteria;c__Actinobacteria;o__Corynebacteriales;f__Nocardiaceae;g__Rhodococcus;s__Rhodococcus sp. MTM3W5.2	35.7674	113.366	7.76032	54.9888	73.8159	94.805
k__Bacteria;p__Actinobacteria;c__Actinobacteria;o__Corynebacteriales;f__Nocardiaceae;g__Rhodococcus;s__Rhodococcus sp. NCIMB 12038	23.7937	8.21122	6.80432	101.758	55.6527	96.6542
k__Bacteria;p__Actinobacteria;c__Actinobacteria;o__Corynebacteriales;f__Nocardiaceae;g__Rhodococcus;s__Rhodococcus sp. NS1	10.3262	19.58	25.5728	36.9322	19.5621	26.6847
k__Bacteria;p__Actinobacteria;c__Actinobacteria;o__Corynebacteriales;f__Nocardiaceae;g__Rhodococcus;s__Rhodococcus sp. OK270	0	5.86068	14.55	62.4334	38.8566	33.6618
k__Bacteria;p__Actinobacteria;c__Actinobacteria;o__Corynebacteriales;f__Nocardiaceae;g__Rhodococcus;s__Rhodococcus sp. OK302	37.8746	47.4474	7.92395	114.702	53.7329	80.1777
k__Bacteria;p__Actinobacteria;c__Actinobacteria;o__Corynebacteriales;f__Nocardiaceae;g__Rhodococcus;s__Rhodococcus sp. P27	3.51689	20.8097	16.3073	5.50997	7.60514	2.36862
k__Bacteria;p__Actinobacteria;c__Actinobacteria;o__Corynebacteriales;f__Nocardiaceae;g__Rhodococcus;s__Rhodococcus sp. PBTS 1	0	0	0	31.2354	5.11058	0
k__Bacteria;p__Actinobacteria;c__Actinobacteria;o__Corynebacteriales;f__Nocardiaceae;g__Rhodococcus;s__Rhodococcus sp. PML026	6.90043	24.1481	9.65425	40.4989	18.2506	22.4783
k__Bacteria;p__Actinobacteria;c__Actinobacteria;o__Corynebacteriales;f__Nocardiaceae;g__Rhodococcus;s__Rhodococcus sp. R1101	9.17033	3.72953	9.25291	18.2961	29.7582	26.7439
k__Bacteria;p__Actinobacteria;c__Actinobacteria;o__Corynebacteriales;f__Nocardiaceae;g__Rhodococcus;s__Rhodococcus sp. RD6.2	48.7581	39.9512	40.9186	70.0722	71.5044	70.2455
k__Bacteria;p__Actinobacteria;c__Actinobacteria;o__Corynebacteriales;f__Nocardiaceae;g__Rhodococcus;s__Rhodococcus sp. SC4	4.06701	0	0	14.2466	14.9382	26.8889
k__Bacteria;p__Actinobacteria;c__Actinobacteria;o__Corynebacteriales;f__Nocardiaceae;g__Rhodococcus;s__Rhodococcus sp. UNC363MFTsu5.1	16.8517	19.2666	7.8139	34.1658	18.7526	31.9026
k__Bacteria;p__Actinobacteria;c__Actinobacteria;o__Corynebacteriales;f__Nocardiaceae;g__Rhodococcus;s__Rhodococcus sp. WMMA185	4.88587	3.14424	0	55.3357	66.4975	80.9214
k__Bacteria;p__Actinobacteria;c__Actinobacteria;o__Corynebacteriales;f__Nocardiaceae;g__Rhodococcus;s__Rhodococcus sp. WWJCD1	0	0	0	18.3974	18.8646	13.4447
k__Bacteria;p__Actinobacteria;c__Actinobacteria;o__Corynebacteriales;f__Nocardiaceae;g__Rhodococcus;s__Rhodococcus sp. YH3-3	22.4431	0	0	40.8462	20.5642	35.1088
k__Bacteria;p__Actinobacteria;c__Actinobacteria;o__Corynebacteriales;f__Nocardiaceae;g__Rhodococcus;s__Rhodococcus sp. YK2	0	0	0	5.00678	0	6.45691
k__Bacteria;p__Actinobacteria;c__Actinobacteria;o__Corynebacteriales;f__Nocardiaceae;g__Rhodococcus;s__Rhodococcus sp. p52	37.1942	10.3798	40.6699	97.6426	34.0705	48.4312
k__Bacteria;p__Actinobacteria;c__Actinobacteria;o__Corynebacteriales;f__Nocardiaceae;g__Rhodococcus;s__Rhodococcus triatomae	55.8965	59.3918	10.7688	303.989	158.325	214.026
k__Bacteria;p__Actinobacteria;c__Actinobacteria;o__Corynebacteriales;f__Nocardiaceae;g__Rhodococcus;s__Rhodococcus tukisamuensis	61.8918	58.7595	37.6981	244.14	230.36	257.262
k__Bacteria;p__Actinobacteria;c__Actinobacteria;o__Corynebacteriales;f__Nocardiaceae;g__Rhodococcus;s__Rhodococcus wratislaviensis	107.138	61.899	107.031	346.911	254.811	313.791
k__Bacteria;p__Actinobacteria;c__Actinobacteria;o__Corynebacteriales;f__Nocardiaceae;g__Rhodococcus;s__Rhodococcus yunnanensis	0	0	2.39745	22.7794	35.5507	21.956
k__Bacteria;p__Actinobacteria;c__Actinobacteria;o__Corynebacteriales;f__Nocardiaceae;g__Rhodococcus;s__Rhodococcus zopfii	37.0101	62.4127	18.325	129.594	113.525	120.329
k__Bacteria;p__Actinobacteria;c__Actinobacteria;o__Corynebacteriales;f__Nocardiaceae;g__Rhodococcus;s__uncultured Rhodococcus sp.	0	0	17.7042	3.83386	0	0
k__Bacteria;p__Actinobacteria;c__Actinobacteria;o__Corynebacteriales;f__Nocardiaceae;g__Smaragdicoccus;s__Smaragdicoccus niigatensis	52.5686	33.0717	19.6812	279.156	275.803	282.098
k__Bacteria;p__Actinobacteria;c__Actinobacteria;o__Corynebacteriales;f__Segniliparaceae;g__Segniliparus;s__Segniliparus rotundus	0	0	0	8.25666	0	0
k__Bacteria;p__Actinobacteria;c__Actinobacteria;o__Corynebacteriales;f__Segniliparaceae;g__Segniliparus;s__Segniliparus rugosus	2.19276	0	0	4.12833	9.23599	2.83949
k__Bacteria;p__Actinobacteria;c__Actinobacteria;o__Corynebacteriales;f__Tsukamurellaceae;g__Tsukamurella;s__Tsukamurella paurometabola	7.54008	4.08304	11.9986	6.16002	7.71527	2.64806
k__Bacteria;p__Actinobacteria;c__Actinobacteria;o__Corynebacteriales;f__Tsukamurellaceae;g__Tsukamurella;s__Tsukamurella pseudospumae	115.573	60.8132	44.6771	22.3122	0	5.48087
k__Bacteria;p__Actinobacteria;c__Actinobacteria;o__Corynebacteriales;f__Tsukamurellaceae;g__Tsukamurella;s__Tsukamurella pulmonis	0	15.8077	0	5.02974	18.7544	0
k__Bacteria;p__Actinobacteria;c__Actinobacteria;o__Corynebacteriales;f__Tsukamurellaceae;g__Tsukamurella;s__Tsukamurella sp. 1534	14.2263	0	11.2936	61.9003	45.7769	82.3262
k__Bacteria;p__Actinobacteria;c__Actinobacteria;o__Corynebacteriales;f__Tsukamurellaceae;g__Tsukamurella;s__Tsukamurella tyrosinosolvens	20.0629	10.1754	3.32244	51.5725	34.1525	67.6206
k__Bacteria;p__Actinobacteria;c__Actinobacteria;o__Corynebacteriales;f__Unclassified;g__Lawsonella;s__Lawsonella clevelandensis	0	0	0	5.34002	3.31856	4.59112
k__Bacteria;p__Actinobacteria;c__Actinobacteria;o__Corynebacteriales;f__Unclassified;g__Tomitella;s__Tomitella biformata	18.8005	0	8.5726	75.1903	113.671	85.8615
k__Bacteria;p__Actinobacteria;c__Actinobacteria;o__Corynebacteriales;f__Williamsiaceae;g__Williamsia;s__Williamsia herbipolensis	11.8181	7.55037	0	58.5152	41.1601	40.0162
k__Bacteria;p__Actinobacteria;c__Actinobacteria;o__Corynebacteriales;f__Williamsiaceae;g__Williamsia;s__Williamsia marianensis	22.7499	0	0	28.708	38.2978	35.5332
k__Bacteria;p__Actinobacteria;c__Actinobacteria;o__Corynebacteriales;f__Williamsiaceae;g__Williamsia;s__Williamsia muralis	25.908	4.32925	4.3277	1.37749	7.86243	3.55293
k__Bacteria;p__Actinobacteria;c__Actinobacteria;o__Corynebacteriales;f__Williamsiaceae;g__Williamsia;s__Williamsia sp. 1135	1.87628	0	0	19.7819	38.5652	17.6151
k__Bacteria;p__Actinobacteria;c__Actinobacteria;o__Corynebacteriales;f__Williamsiaceae;g__Williamsia;s__Williamsia sp. 1138	0	0	0	42.006	7.92338	32.2623
k__Bacteria;p__Actinobacteria;c__Actinobacteria;o__Corynebacteriales;f__Williamsiaceae;g__Williamsia;s__Williamsia sp. D3	9.34491	0	0	18.6701	48.7359	20.0657
k__Bacteria;p__Actinobacteria;c__Actinobacteria;o__Corynebacteriales;f__Williamsiaceae;g__Williamsia;s__Williamsia sp. Leaf354	2.43477	2.88134	5.64482	21.229	0	2.36466
k__Bacteria;p__Actinobacteria;c__Actinobacteria;o__Corynebacteriales;f__Williamsiaceae;g__Williamsia;s__Williamsia sterculiae	5.51512	0	0	8.3067	3.87165	10.7126
k__Bacteria;p__Actinobacteria;c__Actinobacteria;o__Frankiales;f__Cryptosporangiaceae;g__Cryptosporangium;s__Cryptosporangium arvum	771.307	259.276	279.26	1273.28	1085.47	1451.39
k__Bacteria;p__Actinobacteria;c__Actinobacteria;o__Frankiales;f__Cryptosporangiaceae;g__Cryptosporangium;s__Cryptosporangium aurantiacum	4479.29	1906.17	1880.22	2536.53	2116.04	2248.13
k__Bacteria;p__Actinobacteria;c__Actinobacteria;o__Frankiales;f__Frankiaceae;g__Frankia;s__Candidatus Frankia californiensis	193.3	41.2663	71.3029	455.564	364.281	545.6
k__Bacteria;p__Actinobacteria;c__Actinobacteria;o__Frankiales;f__Frankiaceae;g__Frankia;s__Frankia alni	169.667	15.6723	57.6018	324.002	251.555	315.28
k__Bacteria;p__Actinobacteria;c__Actinobacteria;o__Frankiales;f__Frankiaceae;g__Frankia;s__Frankia asymbiotica	354.159	133.136	136.818	574.015	381.09	493.393
k__Bacteria;p__Actinobacteria;c__Actinobacteria;o__Frankiales;f__Frankiaceae;g__Frankia;s__Frankia casuarinae	0	0	0	45.6868	18.5166	39.2796
k__Bacteria;p__Actinobacteria;c__Actinobacteria;o__Frankiales;f__Frankiaceae;g__Frankia;s__Frankia coriariae	130.452	16.5677	108.977	94.625	84.0936	90.3521
k__Bacteria;p__Actinobacteria;c__Actinobacteria;o__Frankiales;f__Frankiaceae;g__Frankia;s__Frankia discariae	146.648	67.194	42.6008	358.538	323.369	413.003
k__Bacteria;p__Actinobacteria;c__Actinobacteria;o__Frankiales;f__Frankiaceae;g__Frankia;s__Frankia elaeagni	185.955	49.1717	91.1739	155.393	139.101	187.64
k__Bacteria;p__Actinobacteria;c__Actinobacteria;o__Frankiales;f__Frankiaceae;g__Frankia;s__Frankia inefficax	478.428	116.811	116.123	1071.11	1095.53	1259.36
k__Bacteria;p__Actinobacteria;c__Actinobacteria;o__Frankiales;f__Frankiaceae;g__Frankia;s__Frankia sp. ACN1ag	51.4297	81.1106	222.387	4.68583	21.7009	17.7564
k__Bacteria;p__Actinobacteria;c__Actinobacteria;o__Frankiales;f__Frankiaceae;g__Frankia;s__Frankia sp. AcoItVII.11	0	2.55644	0	13.8281	1.51649	6.29405
k__Bacteria;p__Actinobacteria;c__Actinobacteria;o__Frankiales;f__Frankiaceae;g__Frankia;s__Frankia sp. AcoItVII.7	8.77103	0	0	6.02522	0	7.05621
k__Bacteria;p__Actinobacteria;c__Actinobacteria;o__Frankiales;f__Frankiaceae;g__Frankia;s__Frankia sp. AgBag.2	6.16945	0	0	6.96918	30.317	1.99727
k__Bacteria;p__Actinobacteria;c__Actinobacteria;o__Frankiales;f__Frankiaceae;g__Frankia;s__Frankia sp. AgZip.1.1	8.63236	0	0	7.58438	8.07997	12.1099
k__Bacteria;p__Actinobacteria;c__Actinobacteria;o__Frankiales;f__Frankiaceae;g__Frankia;s__Frankia sp. AvcI1	5.81466	1.37623	5.44469	68.8165	26.5847	71.3858
k__Bacteria;p__Actinobacteria;c__Actinobacteria;o__Frankiales;f__Frankiaceae;g__Frankia;s__Frankia sp. BMG5.30	27.5967	27.3494	9.85173	43.7111	33.9572	67.8017
k__Bacteria;p__Actinobacteria;c__Actinobacteria;o__Frankiales;f__Frankiaceae;g__Frankia;s__Frankia sp. BMG5.36	480.623	185.512	187.984	514.809	492.557	580.171
k__Bacteria;p__Actinobacteria;c__Actinobacteria;o__Frankiales;f__Frankiaceae;g__Frankia;s__Frankia sp. BR	36.7056	7.23967	21.2748	0	0	0
k__Bacteria;p__Actinobacteria;c__Actinobacteria;o__Frankiales;f__Frankiaceae;g__Frankia;s__Frankia sp. CN3	38.1492	10.2026	33.2078	294.288	187.542	245.296
k__Bacteria;p__Actinobacteria;c__Actinobacteria;o__Frankiales;f__Frankiaceae;g__Frankia;s__Frankia sp. Cc1.17	90.0064	118.62	66.7541	179.937	200.839	249.016
k__Bacteria;p__Actinobacteria;c__Actinobacteria;o__Frankiales;f__Frankiaceae;g__Frankia;s__Frankia sp. CcI49	41.2004	16.7523	12.9635	68.0585	20.9699	41.6181
k__Bacteria;p__Actinobacteria;c__Actinobacteria;o__Frankiales;f__Frankiaceae;g__Frankia;s__Frankia sp. CeD	14.9794	2.49716	0	25.9689	3.06023	19.4145
k__Bacteria;p__Actinobacteria;c__Actinobacteria;o__Frankiales;f__Frankiaceae;g__Frankia;s__Frankia sp. Cg70.9	102.263	64.5967	63.9328	231.105	173.867	247.603
k__Bacteria;p__Actinobacteria;c__Actinobacteria;o__Frankiales;f__Frankiaceae;g__Frankia;s__Frankia sp. CgIM4	9.35727	1.67286	9.25475	8.84614	14.4796	6.67734
k__Bacteria;p__Actinobacteria;c__Actinobacteria;o__Frankiales;f__Frankiaceae;g__Frankia;s__Frankia sp. CgIS1	4.18388	0	0	7.87704	0	1.35447
k__Bacteria;p__Actinobacteria;c__Actinobacteria;o__Frankiales;f__Frankiaceae;g__Frankia;s__Frankia sp. CpI1-S	12.1788	0	7.63711	9.51209	0	6.69116
k__Bacteria;p__Actinobacteria;c__Actinobacteria;o__Frankiales;f__Frankiaceae;g__Frankia;s__Frankia sp. DC12	103.972	29.3483	43.8171	229.303	222.894	335.322
k__Bacteria;p__Actinobacteria;c__Actinobacteria;o__Frankiales;f__Frankiaceae;g__Frankia;s__Frankia sp. EAN1pec	122.758	43.4922	60.6921	387.185	281.389	412.198
k__Bacteria;p__Actinobacteria;c__Actinobacteria;o__Frankiales;f__Frankiaceae;g__Frankia;s__Frankia sp. EI5c	234.426	161.007	133.595	539.991	505.056	645.448
k__Bacteria;p__Actinobacteria;c__Actinobacteria;o__Frankiales;f__Frankiaceae;g__Frankia;s__Frankia sp. EUN1f	386.083	208.183	124.857	314.068	388.447	364.845
k__Bacteria;p__Actinobacteria;c__Actinobacteria;o__Frankiales;f__Frankiaceae;g__Frankia;s__Frankia sp. EUN1h	0	0	25.1911	0	0	0
k__Bacteria;p__Actinobacteria;c__Actinobacteria;o__Frankiales;f__Frankiaceae;g__Frankia;s__Frankia sp. G2	75.5788	22.7193	31.4766	94.2708	70.1451	106.951
k__Bacteria;p__Actinobacteria;c__Actinobacteria;o__Frankiales;f__Frankiaceae;g__Frankia;s__Frankia sp. Iso899	335.864	107.197	158.253	797.493	747.077	778.75
k__Bacteria;p__Actinobacteria;c__Actinobacteria;o__Frankiales;f__Frankiaceae;g__Frankia;s__Frankia sp. KB5	3.75255	0	0	5.11989	13.8219	8.57498
k__Bacteria;p__Actinobacteria;c__Actinobacteria;o__Frankiales;f__Frankiaceae;g__Frankia;s__Frankia sp. NRRL B-16219	117.546	25.7974	60.8741	331.487	253.07	280.393
k__Bacteria;p__Actinobacteria;c__Actinobacteria;o__Frankiales;f__Frankiaceae;g__Frankia;s__Frankia sp. QA3	113.023	45.8409	43.7207	205.948	165.599	305.537
k__Bacteria;p__Actinobacteria;c__Actinobacteria;o__Frankiales;f__Frankiaceae;g__Frankia;s__Frankia sp. Thr	0	7.97704	0	9.89881	17.5085	52.3728
k__Bacteria;p__Actinobacteria;c__Actinobacteria;o__Frankiales;f__Frankiaceae;g__Frankia;s__Frankia symbiont of Datisca glomerata	26.8292	13.7111	46.9129	195.777	138.122	251.1
k__Bacteria;p__Actinobacteria;c__Actinobacteria;o__Frankiales;f__Frankiaceae;g__Frankia;s__uncultured Frankia sp.	5.96718	4.65687	2.48938	17.6928	0	19.1346
k__Bacteria;p__Actinobacteria;c__Actinobacteria;o__Frankiales;f__Frankiaceae;g__Jatrophihabitans;s__Jatrophihabitans endophyticus	676.041	140.872	210.729	1583.83	1476.59	1710.67
k__Bacteria;p__Actinobacteria;c__Actinobacteria;o__Frankiales;f__Frankiaceae;g__Jatrophihabitans;s__Jatrophihabitans sp. GAS493	102.819	95.7882	123.605	300.857	329.183	360.588
k__Bacteria;p__Actinobacteria;c__Actinobacteria;o__Frankiales;f__Sporichthyaceae;g__Sporichthya;s__Sporichthya polymorpha	2774.06	1186.02	1130.95	5455.92	4500.2	5646.29
k__Bacteria;p__Actinobacteria;c__Actinobacteria;o__Frankiales;f__Unclassified;g__Unclassified;s__Frankineae bacterium MT45	75.6547	8.31292	8.112	209.097	127.496	198.678
k__Bacteria;p__Actinobacteria;c__Actinobacteria;o__Geodermatophilales;f__Geodermatophilaceae;g__Blastococcus;s__Blastococcus aggregatus	5202.86	2636.9	3845.97	34886.1	17694.8	12327.7
k__Bacteria;p__Actinobacteria;c__Actinobacteria;o__Geodermatophilales;f__Geodermatophilaceae;g__Blastococcus;s__Blastococcus endophyticus	6382.12	4784.15	4227.88	10176.9	11416.6	8311.26
k__Bacteria;p__Actinobacteria;c__Actinobacteria;o__Geodermatophilales;f__Geodermatophilaceae;g__Blastococcus;s__Blastococcus saxobsidens	3077.87	1557.22	1841.31	16859.9	10259.8	8572.38
k__Bacteria;p__Actinobacteria;c__Actinobacteria;o__Geodermatophilales;f__Geodermatophilaceae;g__Blastococcus;s__Blastococcus sp. DSM 44205	4078.2	2421.89	3231.6	32457	14120.5	9841.68
k__Bacteria;p__Actinobacteria;c__Actinobacteria;o__Geodermatophilales;f__Geodermatophilaceae;g__Blastococcus;s__Blastococcus sp. DSM 44268	5947.16	3237.61	4594.43	43101.8	19043.2	13339
k__Bacteria;p__Actinobacteria;c__Actinobacteria;o__Geodermatophilales;f__Geodermatophilaceae;g__Blastococcus;s__Blastococcus sp. DSM 44270	2397.72	1239.12	1414.2	10534.8	7085.08	5741.89
k__Bacteria;p__Actinobacteria;c__Actinobacteria;o__Geodermatophilales;f__Geodermatophilaceae;g__Blastococcus;s__Blastococcus sp. DSM 44272	2683.63	1279.86	1580.33	12661.7	9324.98	9584.09
k__Bacteria;p__Actinobacteria;c__Actinobacteria;o__Geodermatophilales;f__Geodermatophilaceae;g__Blastococcus;s__Blastococcus sp. DSM 46786	8418.98	4246.2	6431.49	108604	67904.3	46567
k__Bacteria;p__Actinobacteria;c__Actinobacteria;o__Geodermatophilales;f__Geodermatophilaceae;g__Blastococcus;s__Blastococcus sp. DSM 46838	2725.8	1551.48	1581.64	14345.1	9599.05	7663.3
k__Bacteria;p__Actinobacteria;c__Actinobacteria;o__Geodermatophilales;f__Geodermatophilaceae;g__Blastococcus;s__Blastococcus sp. URHD0036	5895.63	4618.26	3906.54	9565.08	10403.4	7901.55
k__Bacteria;p__Actinobacteria;c__Actinobacteria;o__Geodermatophilales;f__Geodermatophilaceae;g__Blastococcus;s__Candidatus Blastococcus massiliensis	7543.82	4212.66	5870.35	45362.5	24287.3	16911
k__Bacteria;p__Actinobacteria;c__Actinobacteria;o__Geodermatophilales;f__Geodermatophilaceae;g__Geodermatophilus;s__Geodermatophilus africanus	1156.04	528.963	573.058	8577.47	5944.22	5605.53
k__Bacteria;p__Actinobacteria;c__Actinobacteria;o__Geodermatophilales;f__Geodermatophilaceae;g__Geodermatophilus;s__Geodermatophilus amargosae	1158.91	572.219	638.552	4194.14	3048.44	3167.65
k__Bacteria;p__Actinobacteria;c__Actinobacteria;o__Geodermatophilales;f__Geodermatophilaceae;g__Geodermatophilus;s__Geodermatophilus brasiliensis	59.8615	54.8741	48.7604	414.89	333.283	329.14
k__Bacteria;p__Actinobacteria;c__Actinobacteria;o__Geodermatophilales;f__Geodermatophilaceae;g__Geodermatophilus;s__Geodermatophilus nigrescens	2592.03	1890.57	1524.53	8663.61	4352.29	3992.48
k__Bacteria;p__Actinobacteria;c__Actinobacteria;o__Geodermatophilales;f__Geodermatophilaceae;g__Geodermatophilus;s__Geodermatophilus obscurus	3311.72	1673.08	1952.75	23872.2	17360.2	15798.2
k__Bacteria;p__Actinobacteria;c__Actinobacteria;o__Geodermatophilales;f__Geodermatophilaceae;g__Geodermatophilus;s__Geodermatophilus poikilotrophus	577.018	265.504	359.676	6602.62	4452.34	4073.81
k__Bacteria;p__Actinobacteria;c__Actinobacteria;o__Geodermatophilales;f__Geodermatophilaceae;g__Geodermatophilus;s__Geodermatophilus pulveris	923.904	452.838	462.433	4593.65	3612.72	3353.53
k__Bacteria;p__Actinobacteria;c__Actinobacteria;o__Geodermatophilales;f__Geodermatophilaceae;g__Geodermatophilus;s__Geodermatophilus ruber	2630.11	1404.25	1259.85	10996.2	8320.42	7476.39
k__Bacteria;p__Actinobacteria;c__Actinobacteria;o__Geodermatophilales;f__Geodermatophilaceae;g__Geodermatophilus;s__Geodermatophilus sabuli	12507.5	7573.65	7083.06	64135.7	45186	40343
k__Bacteria;p__Actinobacteria;c__Actinobacteria;o__Geodermatophilales;f__Geodermatophilaceae;g__Geodermatophilus;s__Geodermatophilus saharensis	1063.73	449.904	437.915	3900.24	2891.6	2985.19
k__Bacteria;p__Actinobacteria;c__Actinobacteria;o__Geodermatophilales;f__Geodermatophilaceae;g__Geodermatophilus;s__Geodermatophilus siccatus	1981.98	900.197	1089.62	14457.2	10325.3	9035.71
k__Bacteria;p__Actinobacteria;c__Actinobacteria;o__Geodermatophilales;f__Geodermatophilaceae;g__Geodermatophilus;s__Geodermatophilus soli	170.983	145.22	107.399	446.073	368.052	358.998
k__Bacteria;p__Actinobacteria;c__Actinobacteria;o__Geodermatophilales;f__Geodermatophilaceae;g__Geodermatophilus;s__Geodermatophilus sp. DSM 44208	797.136	334.947	403.333	2594.25	1939.05	1731.62
k__Bacteria;p__Actinobacteria;c__Actinobacteria;o__Geodermatophilales;f__Geodermatophilaceae;g__Geodermatophilus;s__Geodermatophilus sp. DSM 45219	1831.85	944.234	1032.81	14537.3	9887.36	8689.3
k__Bacteria;p__Actinobacteria;c__Actinobacteria;o__Geodermatophilales;f__Geodermatophilaceae;g__Geodermatophilus;s__Geodermatophilus sp. Leaf369	106.512	44.7826	20.5895	442.551	297.436	293.698
k__Bacteria;p__Actinobacteria;c__Actinobacteria;o__Geodermatophilales;f__Geodermatophilaceae;g__Geodermatophilus;s__Geodermatophilus taihuensis	135.62	21.7492	34.2187	340.86	200.913	273.738
k__Bacteria;p__Actinobacteria;c__Actinobacteria;o__Geodermatophilales;f__Geodermatophilaceae;g__Geodermatophilus;s__Geodermatophilus telluris	926.313	451.588	452.026	3495.93	2505.33	2577.4
k__Bacteria;p__Actinobacteria;c__Actinobacteria;o__Geodermatophilales;f__Geodermatophilaceae;g__Modestobacter;s__Modestobacter caceresii	938.688	617.747	542.771	4380.39	2870.58	2699.42
k__Bacteria;p__Actinobacteria;c__Actinobacteria;o__Geodermatophilales;f__Geodermatophilaceae;g__Modestobacter;s__Modestobacter marinus	864.542	563.082	407.914	3777.31	2267.32	2175.63
k__Bacteria;p__Actinobacteria;c__Actinobacteria;o__Geodermatophilales;f__Geodermatophilaceae;g__Modestobacter;s__Modestobacter sp. DSM 44400	921.396	554.849	566.682	3143.77	2612.11	2865.58
k__Bacteria;p__Actinobacteria;c__Actinobacteria;o__Geodermatophilales;f__Geodermatophilaceae;g__Modestobacter;s__Modestobacter sp. Leaf380	148.879	73.9536	46.9092	562.623	345.174	343.626
k__Bacteria;p__Actinobacteria;c__Actinobacteria;o__Geodermatophilales;f__Geodermatophilaceae;g__Modestobacter;s__Modestobacter sp. VKM Ac-2676	482.221	280.053	237.12	2275.18	1621.97	1674.48
k__Bacteria;p__Actinobacteria;c__Actinobacteria;o__Geodermatophilales;f__Geodermatophilaceae;g__Unclassified;s__Geodermatophilaceae bacterium URHA0031	431.141	210.391	283.02	1851.75	1360.2	1526.81
k__Bacteria;p__Actinobacteria;c__Actinobacteria;o__Geodermatophilales;f__Geodermatophilaceae;g__Unclassified;s__Geodermatophilaceae bacterium URHB0048	1558.04	939.391	920.668	6597.8	4973.7	4285.16
k__Bacteria;p__Actinobacteria;c__Actinobacteria;o__Geodermatophilales;f__Geodermatophilaceae;g__Unclassified;s__Geodermatophilaceae bacterium URHB0062	3371.93	1504.11	1411.24	11179.9	8601.28	8786.88
k__Bacteria;p__Actinobacteria;c__Actinobacteria;o__Glycomycetales;f__Glycomycetaceae;g__Glycomyces;s__Glycomyces arizonensis	32.1069	26.404	19.6938	34.3636	27.6367	12.4938
k__Bacteria;p__Actinobacteria;c__Actinobacteria;o__Glycomycetales;f__Glycomycetaceae;g__Glycomyces;s__Glycomyces fuscus	20.6596	19.36	14.3856	12.9881	22.3588	8.8379
k__Bacteria;p__Actinobacteria;c__Actinobacteria;o__Glycomycetales;f__Glycomycetaceae;g__Glycomyces;s__Glycomyces harbinensis	32.2757	58.3792	35.1216	26.9626	81.2021	8.3957
k__Bacteria;p__Actinobacteria;c__Actinobacteria;o__Glycomycetales;f__Glycomycetaceae;g__Glycomyces;s__Glycomyces sambucus	54.8093	58.69	22.3819	13.3623	10.3151	12.2951
k__Bacteria;p__Actinobacteria;c__Actinobacteria;o__Glycomycetales;f__Glycomycetaceae;g__Glycomyces;s__Glycomyces sp. NRRL B-16210	0	13.6749	8.93017	29.383	19.8774	10.338
k__Bacteria;p__Actinobacteria;c__Actinobacteria;o__Glycomycetales;f__Glycomycetaceae;g__Glycomyces;s__Glycomyces tenuis	110.038	97.9643	59.1256	140.352	198.398	164.28
k__Bacteria;p__Actinobacteria;c__Actinobacteria;o__Glycomycetales;f__Glycomycetaceae;g__Haloglycomyces;s__Haloglycomyces albus	2.85488	18.4282	0	13.9748	26.0539	36.0448
k__Bacteria;p__Actinobacteria;c__Actinobacteria;o__Glycomycetales;f__Glycomycetaceae;g__Stackebrandtia;s__Stackebrandtia nassauensis	110.071	58.3171	60.3503	160.658	177.305	162.831
k__Bacteria;p__Actinobacteria;c__Actinobacteria;o__Glycomycetales;f__Glycomycetaceae;g__Stackebrandtia;s__uncultured Stackebrandtia sp.	9.05709	33.1932	12.6427	16.0608	17.2267	9.08031
k__Bacteria;p__Actinobacteria;c__Actinobacteria;o__Jiangellales;f__Jiangellaceae;g__Jiangella;s__Jiangella alba	284.965	134.374	70.2644	500.284	515.938	495.279
k__Bacteria;p__Actinobacteria;c__Actinobacteria;o__Jiangellales;f__Jiangellaceae;g__Jiangella;s__Jiangella alkaliphila	475.912	314.748	273.267	954.275	809.754	848.94
k__Bacteria;p__Actinobacteria;c__Actinobacteria;o__Jiangellales;f__Jiangellaceae;g__Jiangella;s__Jiangella gansuensis	803.987	472.814	421.804	1529.3	1487.19	1497.48
k__Bacteria;p__Actinobacteria;c__Actinobacteria;o__Jiangellales;f__Jiangellaceae;g__Jiangella;s__Jiangella muralis	238.167	120.199	91.3612	675.847	746.748	862.32
k__Bacteria;p__Actinobacteria;c__Actinobacteria;o__Jiangellales;f__Jiangellaceae;g__Jiangella;s__Jiangella sp. DSM 45060	148.805	137.913	132.385	599.693	507.759	589.048
k__Bacteria;p__Actinobacteria;c__Actinobacteria;o__Kineosporiales;f__Kineosporiaceae;g__Angustibacter;s__Angustibacter sp. Root456	2006.06	508.15	776.249	6052.85	5878.55	6577.77
k__Bacteria;p__Actinobacteria;c__Actinobacteria;o__Kineosporiales;f__Kineosporiaceae;g__Kineococcus;s__Kineococcus radiotolerans	3213.59	1290.57	1754.31	4784.69	1408.98	3261.94
k__Bacteria;p__Actinobacteria;c__Actinobacteria;o__Kineosporiales;f__Kineosporiaceae;g__Kineococcus;s__uncultured Kineococcus sp.	0	0	0	4.64612	0	7.98906
k__Bacteria;p__Actinobacteria;c__Actinobacteria;o__Kineosporiales;f__Kineosporiaceae;g__Kineosporia;s__Kineosporia sp. A_224	405.453	141.72	228.446	994.91	882.568	1073.72
k__Bacteria;p__Actinobacteria;c__Actinobacteria;o__Kineosporiales;f__Kineosporiaceae;g__Kineosporia;s__Kineosporia sp. R_H_3	468.185	181.202	173.161	1811.78	1431.26	1663.56
k__Bacteria;p__Actinobacteria;c__Actinobacteria;o__Kineosporiales;f__Kineosporiaceae;g__Quadrisphaera;s__Quadrisphaera sp. DSM 44207	4293.78	965.392	1249.56	10398.3	9027.11	11045.1
k__Bacteria;p__Actinobacteria;c__Actinobacteria;o__Micrococcales;f__Beutenbergiaceae;g__Beutenbergia;s__Beutenbergia cavernae	349.476	96.8181	191.787	706.115	531.932	751.721
k__Bacteria;p__Actinobacteria;c__Actinobacteria;o__Micrococcales;f__Beutenbergiaceae;g__Beutenbergia;s__uncultured Beutenbergia sp.	12.2868	0	0	0	0	0
k__Bacteria;p__Actinobacteria;c__Actinobacteria;o__Micrococcales;f__Beutenbergiaceae;g__Serinibacter;s__Serinibacter salmoneus	13.7358	5.41837	24.8197	65.8079	41.6591	22.0406
k__Bacteria;p__Actinobacteria;c__Actinobacteria;o__Micrococcales;f__Bogoriellaceae;g__Georgenia;s__Georgenia soli	499.935	228.452	338.208	2904.84	2405.32	1966.61
k__Bacteria;p__Actinobacteria;c__Actinobacteria;o__Micrococcales;f__Bogoriellaceae;g__Georgenia;s__Georgenia sp. SUBG003	453.115	184.764	189.332	1667.29	1209.87	1310.37
k__Bacteria;p__Actinobacteria;c__Actinobacteria;o__Micrococcales;f__Brevibacteriaceae;g__Brevibacterium;s__Brevibacterium album	0	0	0	14.4274	37.9496	14.4001
k__Bacteria;p__Actinobacteria;c__Actinobacteria;o__Micrococcales;f__Brevibacteriaceae;g__Brevibacterium;s__Brevibacterium casei	17.7973	9.06864	23.5332	22.282	8.17745	16.686
k__Bacteria;p__Actinobacteria;c__Actinobacteria;o__Micrococcales;f__Brevibacteriaceae;g__Brevibacterium;s__Brevibacterium epidermidis	24.4046	0	0	34.4362	20.6196	24.4585
k__Bacteria;p__Actinobacteria;c__Actinobacteria;o__Micrococcales;f__Brevibacteriaceae;g__Brevibacterium;s__Brevibacterium linens	2.93547	15.608	10.9365	27.4447	39.2681	22.5896
k__Bacteria;p__Actinobacteria;c__Actinobacteria;o__Micrococcales;f__Brevibacteriaceae;g__Brevibacterium;s__Brevibacterium mcbrellneri	0	0	21.9195	58.7402	26.5485	15.3037
k__Bacteria;p__Actinobacteria;c__Actinobacteria;o__Micrococcales;f__Brevibacteriaceae;g__Brevibacterium;s__Brevibacterium sandarakinum	0	0	0	15.1874	8.08636	8.10069
k__Bacteria;p__Actinobacteria;c__Actinobacteria;o__Micrococcales;f__Brevibacteriaceae;g__Brevibacterium;s__Brevibacterium senegalense	26.7909	0	11.3275	55.6504	55.8981	30.2259
k__Bacteria;p__Actinobacteria;c__Actinobacteria;o__Micrococcales;f__Brevibacteriaceae;g__Brevibacterium;s__Brevibacterium siliguriense	6.7407	7.97704	0	0	12.3643	14.1491
k__Bacteria;p__Actinobacteria;c__Actinobacteria;o__Micrococcales;f__Brevibacteriaceae;g__Brevibacterium;s__Brevibacterium sp. HMSC24B04	0	0	0	0	12.5259	0
k__Bacteria;p__Actinobacteria;c__Actinobacteria;o__Micrococcales;f__Brevibacteriaceae;g__Brevibacterium;s__Brevibacterium yomogidense	18.587	3.30085	0	52.0832	46.7331	54.396
k__Bacteria;p__Actinobacteria;c__Actinobacteria;o__Micrococcales;f__Cellulomonadaceae;g__Actinotalea;s__Actinotalea fermentans	240.391	127.072	186.492	885.57	511.457	453.859
k__Bacteria;p__Actinobacteria;c__Actinobacteria;o__Micrococcales;f__Cellulomonadaceae;g__Actinotalea;s__Actinotalea ferrariae	728.225	303.744	343.184	3458	1828.38	1793.63
k__Bacteria;p__Actinobacteria;c__Actinobacteria;o__Micrococcales;f__Cellulomonadaceae;g__Cellulomonas;s__Cellulomonas bogoriensis	280.716	81.9095	203.636	1156.75	676.897	572.995
k__Bacteria;p__Actinobacteria;c__Actinobacteria;o__Micrococcales;f__Cellulomonadaceae;g__Cellulomonas;s__Cellulomonas carbonis	825.586	361.492	463.841	4879.25	2648.22	2537.36
k__Bacteria;p__Actinobacteria;c__Actinobacteria;o__Micrococcales;f__Cellulomonadaceae;g__Cellulomonas;s__Cellulomonas cellasea	619.517	327.493	484.38	6410.53	2801.45	1888.84
k__Bacteria;p__Actinobacteria;c__Actinobacteria;o__Micrococcales;f__Cellulomonadaceae;g__Cellulomonas;s__Cellulomonas fimi	319.209	133.076	187.795	1968.29	1030.85	845.326
k__Bacteria;p__Actinobacteria;c__Actinobacteria;o__Micrococcales;f__Cellulomonadaceae;g__Cellulomonas;s__Cellulomonas flavigena	120.06	74.0787	112.084	793.035	441.056	331.107
k__Bacteria;p__Actinobacteria;c__Actinobacteria;o__Micrococcales;f__Cellulomonadaceae;g__Cellulomonas;s__Cellulomonas gilvus	215.231	80.3584	83.3844	915.5	508.107	317.191
k__Bacteria;p__Actinobacteria;c__Actinobacteria;o__Micrococcales;f__Cellulomonadaceae;g__Cellulomonas;s__Cellulomonas iranensis	30.5611	22.0628	19.2964	141.502	63.7485	58.8166
k__Bacteria;p__Actinobacteria;c__Actinobacteria;o__Micrococcales;f__Cellulomonadaceae;g__Cellulomonas;s__Cellulomonas marina	384.568	122.307	179.781	2492.08	1043.92	932.595
k__Bacteria;p__Actinobacteria;c__Actinobacteria;o__Micrococcales;f__Cellulomonadaceae;g__Cellulomonas;s__Cellulomonas massiliensis	173.035	101.263	93.1971	672.933	357.391	362.996
k__Bacteria;p__Actinobacteria;c__Actinobacteria;o__Micrococcales;f__Cellulomonadaceae;g__Cellulomonas;s__Cellulomonas sp. 14-74-6	12.0969	0	0	103.489	48.8801	60.1381
k__Bacteria;p__Actinobacteria;c__Actinobacteria;o__Micrococcales;f__Cellulomonadaceae;g__Cellulomonas;s__Cellulomonas sp. 73-145	209.53	66.4144	120.797	554.568	412.849	331.945
k__Bacteria;p__Actinobacteria;c__Actinobacteria;o__Micrococcales;f__Cellulomonadaceae;g__Cellulomonas;s__Cellulomonas sp. 73-92	66.218	36.8192	37.4664	156.226	137.441	158.771
k__Bacteria;p__Actinobacteria;c__Actinobacteria;o__Micrococcales;f__Cellulomonadaceae;g__Cellulomonas;s__Cellulomonas sp. A375-1	63.2932	24.6922	10.7858	289.423	173.169	114.375
k__Bacteria;p__Actinobacteria;c__Actinobacteria;o__Micrococcales;f__Cellulomonadaceae;g__Cellulomonas;s__Cellulomonas sp. B6	38.0032	4.3732	19.7038	217.154	172.307	194.08
k__Bacteria;p__Actinobacteria;c__Actinobacteria;o__Micrococcales;f__Cellulomonadaceae;g__Cellulomonas;s__Cellulomonas sp. FA1	3.9565	0	0	36.2934	4.28504	7.70979
k__Bacteria;p__Actinobacteria;c__Actinobacteria;o__Micrococcales;f__Cellulomonadaceae;g__Cellulomonas;s__Cellulomonas sp. HZM	95.0054	22.526	35.7563	316.497	218.459	191.765
k__Bacteria;p__Actinobacteria;c__Actinobacteria;o__Micrococcales;f__Cellulomonadaceae;g__Cellulomonas;s__Cellulomonas sp. KH9	99.9776	45.2296	27.8626	483.416	327.851	375.671
k__Bacteria;p__Actinobacteria;c__Actinobacteria;o__Micrococcales;f__Cellulomonadaceae;g__Cellulomonas;s__Cellulomonas sp. KRMCY2	744.82	320.02	363.435	3859.99	2033.85	1648.59
k__Bacteria;p__Actinobacteria;c__Actinobacteria;o__Micrococcales;f__Cellulomonadaceae;g__Cellulomonas;s__Cellulomonas sp. Leaf334	39.2546	50.6788	30.7349	474.258	211.906	229.52
k__Bacteria;p__Actinobacteria;c__Actinobacteria;o__Micrococcales;f__Cellulomonadaceae;g__Cellulomonas;s__Cellulomonas sp. Leaf395	169.909	73.8076	97.9865	631.395	423.229	392.532
k__Bacteria;p__Actinobacteria;c__Actinobacteria;o__Micrococcales;f__Cellulomonadaceae;g__Cellulomonas;s__Cellulomonas sp. PSBB021	108.719	77.1568	67.6582	457.571	247.164	205.941
k__Bacteria;p__Actinobacteria;c__Actinobacteria;o__Micrococcales;f__Cellulomonadaceae;g__Cellulomonas;s__Cellulomonas sp. Root137	64.0975	12.0212	17.4275	82.6322	21.708	24.7018
k__Bacteria;p__Actinobacteria;c__Actinobacteria;o__Micrococcales;f__Cellulomonadaceae;g__Cellulomonas;s__Cellulomonas sp. Root485	62.7159	42.0702	7.21828	442.714	211.686	222.862
k__Bacteria;p__Actinobacteria;c__Actinobacteria;o__Micrococcales;f__Cellulomonadaceae;g__Cellulomonas;s__Cellulomonas sp. Root930	8.36776	10.5708	0	86.2707	15.3093	43.899
k__Bacteria;p__Actinobacteria;c__Actinobacteria;o__Micrococcales;f__Cellulomonadaceae;g__Cellulomonas;s__Cellulomonas sp. SN7	461.882	197.35	230.3	3362.43	1398.18	987.662
k__Bacteria;p__Actinobacteria;c__Actinobacteria;o__Micrococcales;f__Cellulomonadaceae;g__Cellulomonas;s__Cellulomonas sp. URHD0024	67.4192	10.6902	37.2374	477.805	259.43	259.86
k__Bacteria;p__Actinobacteria;c__Actinobacteria;o__Micrococcales;f__Cellulomonadaceae;g__Cellulomonas;s__Cellulomonas sp. URHE0023	59.0202	3.74574	24.9512	255.755	133.467	109.718
k__Bacteria;p__Actinobacteria;c__Actinobacteria;o__Micrococcales;f__Cellulomonadaceae;g__Cellulomonas;s__uncultured Cellulomonas sp.	0	0	0	29.3225	0	4.99605
k__Bacteria;p__Actinobacteria;c__Actinobacteria;o__Micrococcales;f__Cellulomonadaceae;g__Oerskovia;s__Oerskovia enterophila	0	2.79714	4.26213	84.3862	33.0566	43.217
k__Bacteria;p__Actinobacteria;c__Actinobacteria;o__Micrococcales;f__Cellulomonadaceae;g__Oerskovia;s__Oerskovia sp. Root22	44.8837	8.70223	24.9798	52.3415	31.0406	10.171
k__Bacteria;p__Actinobacteria;c__Actinobacteria;o__Micrococcales;f__Cellulomonadaceae;g__Oerskovia;s__Oerskovia sp. Root918	21.4569	5.78202	6.00579	35.4638	42.7934	52.2156
k__Bacteria;p__Actinobacteria;c__Actinobacteria;o__Micrococcales;f__Cellulomonadaceae;g__Oerskovia;s__Oerskovia turbata	41.0562	0	2.54955	259.231	99.742	119.721
k__Bacteria;p__Actinobacteria;c__Actinobacteria;o__Micrococcales;f__Cellulomonadaceae;g__Paraoerskovia;s__Paraoerskovia marina	29.6881	14.8538	8.61742	46.5728	38.802	23.7944
k__Bacteria;p__Actinobacteria;c__Actinobacteria;o__Micrococcales;f__Cellulomonadaceae;g__Sediminihabitans;s__Sediminihabitans luteus	57.7717	36.2357	35.9803	192.147	130.644	155.188
k__Bacteria;p__Actinobacteria;c__Actinobacteria;o__Micrococcales;f__Demequinaceae;g__Demequina;s__Demequina aestuarii	7.70365	0	0	34.2874	1.99632	14.1484
k__Bacteria;p__Actinobacteria;c__Actinobacteria;o__Micrococcales;f__Demequinaceae;g__Demequina;s__Demequina aurantiaca	0	0	0	14.0575	21.007	14.3435
k__Bacteria;p__Actinobacteria;c__Actinobacteria;o__Micrococcales;f__Demequinaceae;g__Demequina;s__Demequina flava	0	8.70223	0	41.5335	5.1622	21.4252
k__Bacteria;p__Actinobacteria;c__Actinobacteria;o__Micrococcales;f__Demequinaceae;g__Demequina;s__Demequina globuliformis	5.19997	2.39311	11.8883	38.3727	14.2975	16.5678
k__Bacteria;p__Actinobacteria;c__Actinobacteria;o__Micrococcales;f__Demequinaceae;g__Demequina;s__Demequina lutea	0	5.50007	2.2504	53.4919	49.1361	56.4416
k__Bacteria;p__Actinobacteria;c__Actinobacteria;o__Micrococcales;f__Demequinaceae;g__Demequina;s__Demequina oxidasica	0	0	0	6.44991	6.01245	0
k__Bacteria;p__Actinobacteria;c__Actinobacteria;o__Micrococcales;f__Demequinaceae;g__Demequina;s__Demequina salsinemoris	0	6.11008	0	3.08001	10.8736	15.4212
k__Bacteria;p__Actinobacteria;c__Actinobacteria;o__Micrococcales;f__Demequinaceae;g__Demequina;s__Demequina sediminicola	0	0	0	0	0	8.66461
k__Bacteria;p__Actinobacteria;c__Actinobacteria;o__Micrococcales;f__Demequinaceae;g__Demequina;s__Demequina sp. NBRC 110051	0	4.24394	0	0	0	4.64389
k__Bacteria;p__Actinobacteria;c__Actinobacteria;o__Micrococcales;f__Demequinaceae;g__Demequina;s__Demequina sp. NBRC 110052	122.214	37.7217	56.2135	138.648	143.527	135.357
k__Bacteria;p__Actinobacteria;c__Actinobacteria;o__Micrococcales;f__Demequinaceae;g__Demequina;s__Demequina sp. NBRC 110053	12.6335	0	0	31.3699	28.6752	29.0702
k__Bacteria;p__Actinobacteria;c__Actinobacteria;o__Micrococcales;f__Demequinaceae;g__Demequina;s__Demequina sp. NBRC 110054	16.1777	6.38163	4.79489	31.9488	7.27176	0
k__Bacteria;p__Actinobacteria;c__Actinobacteria;o__Micrococcales;f__Demequinaceae;g__Demequina;s__Demequina sp. NBRC 110055	0	0	0	7.16656	3.34025	6.1615
k__Bacteria;p__Actinobacteria;c__Actinobacteria;o__Micrococcales;f__Demequinaceae;g__Demequina;s__Demequina sp. NBRC 110056	0	16.1032	4.66244	49.018	21.4402	23.816
k__Bacteria;p__Actinobacteria;c__Actinobacteria;o__Micrococcales;f__Demequinaceae;g__Demequina;s__Demequina sp. NBRC 110057	3.99997	0	3.24577	25.5252	35.004	16.5569
k__Bacteria;p__Actinobacteria;c__Actinobacteria;o__Micrococcales;f__Demequinaceae;g__Lysinimicrobium;s__Lysinimicrobium aestuarii	22.2289	0	3.38916	14.3115	12.3147	55.572
k__Bacteria;p__Actinobacteria;c__Actinobacteria;o__Micrococcales;f__Demequinaceae;g__Lysinimicrobium;s__Lysinimicrobium flavum	0	14.676	0	17.6064	17.668	30.9964
k__Bacteria;p__Actinobacteria;c__Actinobacteria;o__Micrococcales;f__Demequinaceae;g__Lysinimicrobium;s__Lysinimicrobium gelatinilyticum	0	0	0	7.27755	0	0
k__Bacteria;p__Actinobacteria;c__Actinobacteria;o__Micrococcales;f__Demequinaceae;g__Lysinimicrobium;s__Lysinimicrobium iriomotense	0	0	0	6.16002	25.5848	7.85591
k__Bacteria;p__Actinobacteria;c__Actinobacteria;o__Micrococcales;f__Demequinaceae;g__Lysinimicrobium;s__Lysinimicrobium luteum	0	19.3166	0	22.8152	24.7365	53.7623
k__Bacteria;p__Actinobacteria;c__Actinobacteria;o__Micrococcales;f__Demequinaceae;g__Lysinimicrobium;s__Lysinimicrobium mangrovi	0	0	0	0	5.64705	6.51042
k__Bacteria;p__Actinobacteria;c__Actinobacteria;o__Micrococcales;f__Demequinaceae;g__Lysinimicrobium;s__Lysinimicrobium pelophilum	11.1575	38.5755	15.7921	45.1623	17.6607	14.3216
k__Bacteria;p__Actinobacteria;c__Actinobacteria;o__Micrococcales;f__Demequinaceae;g__Lysinimicrobium;s__Lysinimicrobium rhizosphaerae	51.193	24.0663	27.0201	116.104	81.4115	113.935
k__Bacteria;p__Actinobacteria;c__Actinobacteria;o__Micrococcales;f__Demequinaceae;g__Lysinimicrobium;s__Lysinimicrobium soli	3.51689	0	3.10258	34.8055	25.3877	15.9898
k__Bacteria;p__Actinobacteria;c__Actinobacteria;o__Micrococcales;f__Demequinaceae;g__Lysinimicrobium;s__Lysinimicrobium subtropicum	0	0	0	4.68583	13.1041	4.02867
k__Bacteria;p__Actinobacteria;c__Actinobacteria;o__Micrococcales;f__Dermabacteraceae;g__Brachybacterium;s__Brachybacterium alimentarium	33.5061	35.8967	0	12.6791	10.656	10.3277
k__Bacteria;p__Actinobacteria;c__Actinobacteria;o__Micrococcales;f__Dermabacteraceae;g__Brachybacterium;s__Brachybacterium faecium	26.5934	27.5372	26.974	8.78593	0	1.51075
k__Bacteria;p__Actinobacteria;c__Actinobacteria;o__Micrococcales;f__Dermabacteraceae;g__Brachybacterium;s__Brachybacterium ginsengisoli	12.847	10.1355	39.713	11.7902	2.74762	0
k__Bacteria;p__Actinobacteria;c__Actinobacteria;o__Micrococcales;f__Dermabacteraceae;g__Brachybacterium;s__Brachybacterium massiliense	2.67645	0	3.10258	30.6722	5.63667	2.59938
k__Bacteria;p__Actinobacteria;c__Actinobacteria;o__Micrococcales;f__Dermabacteraceae;g__Brachybacterium;s__Brachybacterium muris	6.76157	0	0	1.69734	4.74667	16.0523
k__Bacteria;p__Actinobacteria;c__Actinobacteria;o__Micrococcales;f__Dermabacteraceae;g__Brachybacterium;s__Brachybacterium nesterenkovii	83.9675	18.534	44.7719	57.2219	57.0435	45.5946
k__Bacteria;p__Actinobacteria;c__Actinobacteria;o__Micrococcales;f__Dermabacteraceae;g__Brachybacterium;s__Brachybacterium phenoliresistens	13.5383	5.86068	0	101.428	96.6905	98.0622
k__Bacteria;p__Actinobacteria;c__Actinobacteria;o__Micrococcales;f__Dermabacteraceae;g__Brachybacterium;s__Brachybacterium sp. HMSC06H03	0	0	0	0	20.4034	15.3652
k__Bacteria;p__Actinobacteria;c__Actinobacteria;o__Micrococcales;f__Dermabacteraceae;g__Brachybacterium;s__Brachybacterium sp. P6-10-X1	9.03681	5.53143	3.94346	47.9864	36.7363	32.8515
k__Bacteria;p__Actinobacteria;c__Actinobacteria;o__Micrococcales;f__Dermabacteraceae;g__Brachybacterium;s__Brachybacterium sp. SW0106-09	48.0401	11.4739	28.8431	132.487	92.8419	48.6087
k__Bacteria;p__Actinobacteria;c__Actinobacteria;o__Micrococcales;f__Dermabacteraceae;g__Brachybacterium;s__Brachybacterium sp. VM2412	14.5184	0	2.40428	49.4267	17.6172	25.624
k__Bacteria;p__Actinobacteria;c__Actinobacteria;o__Micrococcales;f__Dermabacteraceae;g__Brachybacterium;s__Brachybacterium squillarum	8.56465	0	0	19.3497	18.0373	24.9541
k__Bacteria;p__Actinobacteria;c__Actinobacteria;o__Micrococcales;f__Dermabacteraceae;g__Dermabacter;s__Dermabacter hominis	9.27383	0	10.7503	15.7139	3.25515	6.00452
k__Bacteria;p__Actinobacteria;c__Actinobacteria;o__Micrococcales;f__Dermabacteraceae;g__Devriesea;s__Devriesea agamarum	0	0	0	8.06238	0	0
k__Bacteria;p__Actinobacteria;c__Actinobacteria;o__Micrococcales;f__Dermabacteraceae;g__Helcobacillus;s__Helcobacillus massiliensis	35.7891	17.0422	12.0312	0	0	0
k__Bacteria;p__Actinobacteria;c__Actinobacteria;o__Micrococcales;f__Dermacoccaceae;g__Branchiibius;s__Branchiibius sp. NY16-3462-2	12.9327	16.6961	0	99.5922	65.4102	106.948
k__Bacteria;p__Actinobacteria;c__Actinobacteria;o__Micrococcales;f__Dermacoccaceae;g__Demetria;s__Demetria terragena	7.72526	9.11662	0	45.8549	30.3127	61.8122
k__Bacteria;p__Actinobacteria;c__Actinobacteria;o__Micrococcales;f__Dermacoccaceae;g__Dermacoccus;s__Dermacoccus nishinomiyaensis	0	0	0	0	0	9.15252
k__Bacteria;p__Actinobacteria;c__Actinobacteria;o__Micrococcales;f__Dermacoccaceae;g__Dermacoccus;s__Dermacoccus sp. Ellin185	0	3.61983	0	6.42333	7.06132	29.4502
k__Bacteria;p__Actinobacteria;c__Actinobacteria;o__Micrococcales;f__Dermacoccaceae;g__Dermacoccus;s__Dermacoccus sp. PE3	43.7662	16.4353	17.6253	134.428	94.0799	116.308
k__Bacteria;p__Actinobacteria;c__Actinobacteria;o__Micrococcales;f__Dermacoccaceae;g__Kytococcus;s__Kytococcus aerolatus	7.4493	17.1163	11.6819	17.4012	17.2579	23.4625
k__Bacteria;p__Actinobacteria;c__Actinobacteria;o__Micrococcales;f__Dermacoccaceae;g__Kytococcus;s__Kytococcus sedentarius	9.21172	11.8017	7.65478	24.7261	12.2649	31.7492
k__Bacteria;p__Actinobacteria;c__Actinobacteria;o__Micrococcales;f__Dermacoccaceae;g__Kytococcus;s__Kytococcus sp. CUA-901	32.1	5.5582	19.3643	30.1119	29.7019	18.623
k__Bacteria;p__Actinobacteria;c__Actinobacteria;o__Micrococcales;f__Dermacoccaceae;g__Kytococcus;s__Kytococcus sp. HMSC28H12	17.5557	8.38706	12.4256	21.0548	20.2239	18.4284
k__Bacteria;p__Actinobacteria;c__Actinobacteria;o__Micrococcales;f__Dermacoccaceae;g__Kytococcus;s__uncultured Kytococcus sp.	8.36776	0	0	4.72622	0	1.35447
k__Bacteria;p__Actinobacteria;c__Actinobacteria;o__Micrococcales;f__Dermacoccaceae;g__Luteipulveratus;s__Luteipulveratus halotolerans	98.7771	14.9983	58.6265	219.113	159.789	224.039
k__Bacteria;p__Actinobacteria;c__Actinobacteria;o__Micrococcales;f__Dermacoccaceae;g__Luteipulveratus;s__Luteipulveratus mongoliensis	149.84	176.034	138.278	641.121	549.142	646.89
k__Bacteria;p__Actinobacteria;c__Actinobacteria;o__Micrococcales;f__Dermatophilaceae;g__Austwickia;s__Austwickia chelonae	13.7222	0	3.98066	78.475	39.7514	41.7271
k__Bacteria;p__Actinobacteria;c__Actinobacteria;o__Micrococcales;f__Dermatophilaceae;g__Dermatophilus;s__Dermatophilus congolensis	0	7.00423	6.86098	46.5971	40.1967	11.1971
k__Bacteria;p__Actinobacteria;c__Actinobacteria;o__Micrococcales;f__Dermatophilaceae;g__Kineosphaera;s__Kineosphaera limosa	55.8033	10.5063	39.2936	293.398	272.668	310.03
k__Bacteria;p__Actinobacteria;c__Actinobacteria;o__Micrococcales;f__Dermatophilaceae;g__Mobilicoccus;s__Mobilicoccus massiliensis	28.6964	7.49148	16.5956	96.0653	125.348	91.6697
k__Bacteria;p__Actinobacteria;c__Actinobacteria;o__Micrococcales;f__Dermatophilaceae;g__Mobilicoccus;s__Mobilicoccus pelagius	105.273	10.1604	52.4521	159.912	174.988	128.803
k__Bacteria;p__Actinobacteria;c__Actinobacteria;o__Micrococcales;f__Dermatophilaceae;g__Piscicoccus;s__Piscicoccus intestinalis	115.614	21.8318	49.9663	177.891	155.566	151.045
k__Bacteria;p__Actinobacteria;c__Actinobacteria;o__Micrococcales;f__Intrasporangiaceae;g__Arsenicicoccus;s__Arsenicicoccus bolidensis	63.6146	25.4722	57.3068	362.243	263.233	272.643
k__Bacteria;p__Actinobacteria;c__Actinobacteria;o__Micrococcales;f__Intrasporangiaceae;g__Arsenicicoccus;s__Arsenicicoccus sp. oral taxon 190	50.6136	14.7735	19.5724	214.759	132.472	78.3859
k__Bacteria;p__Actinobacteria;c__Actinobacteria;o__Micrococcales;f__Intrasporangiaceae;g__Humibacillus;s__Humibacillus sp. DSM 29435	68.3649	12.5845	35.2768	321.724	193.238	297.517
k__Bacteria;p__Actinobacteria;c__Actinobacteria;o__Micrococcales;f__Intrasporangiaceae;g__Intrasporangium;s__Intrasporangium calvum	397.08	187.769	196.782	1229.46	1264.85	1254.95
k__Bacteria;p__Actinobacteria;c__Actinobacteria;o__Micrococcales;f__Intrasporangiaceae;g__Intrasporangium;s__Intrasporangium chromatireducens	399.155	144.135	248.555	1366.92	1226.5	1257.77
k__Bacteria;p__Actinobacteria;c__Actinobacteria;o__Micrococcales;f__Intrasporangiaceae;g__Intrasporangium;s__Intrasporangium oryzae	317.446	70.3557	105.087	1359.85	1062.64	1113.3
k__Bacteria;p__Actinobacteria;c__Actinobacteria;o__Micrococcales;f__Intrasporangiaceae;g__Janibacter;s__Janibacter anophelis	21.8711	39.7625	9.48203	47.0857	44.6059	23.3352
k__Bacteria;p__Actinobacteria;c__Actinobacteria;o__Micrococcales;f__Intrasporangiaceae;g__Janibacter;s__Janibacter corallicola	14.0538	24.9618	5.59612	78.4392	98.8146	72.0781
k__Bacteria;p__Actinobacteria;c__Actinobacteria;o__Micrococcales;f__Intrasporangiaceae;g__Janibacter;s__Janibacter hoylei	40.9648	27.939	7.00381	86.2814	113.768	112.194
k__Bacteria;p__Actinobacteria;c__Actinobacteria;o__Micrococcales;f__Intrasporangiaceae;g__Janibacter;s__Janibacter indicus	63.0107	47.9251	47.7789	386.458	225.312	256.194
k__Bacteria;p__Actinobacteria;c__Actinobacteria;o__Micrococcales;f__Intrasporangiaceae;g__Janibacter;s__Janibacter limosus	8.54844	0	0	32.8616	20.5655	30.6948
k__Bacteria;p__Actinobacteria;c__Actinobacteria;o__Micrococcales;f__Intrasporangiaceae;g__Janibacter;s__Janibacter melonis	20.3254	10.4432	13.8013	181.794	137.827	157.672
k__Bacteria;p__Actinobacteria;c__Actinobacteria;o__Micrococcales;f__Intrasporangiaceae;g__Janibacter;s__Janibacter sp. HTCC2649	53.4082	18.6198	7.16338	235.508	277.045	311.693
k__Bacteria;p__Actinobacteria;c__Actinobacteria;o__Micrococcales;f__Intrasporangiaceae;g__Janibacter;s__Janibacter sp. Soil728	25.6914	7.41897	32.0618	50.8293	62.1743	69.6426
k__Bacteria;p__Actinobacteria;c__Actinobacteria;o__Micrococcales;f__Intrasporangiaceae;g__Janibacter;s__Janibacter terrae	95.283	27.0103	23.5788	367.771	352.306	315.893
k__Bacteria;p__Actinobacteria;c__Actinobacteria;o__Micrococcales;f__Intrasporangiaceae;g__Knoellia;s__Knoellia aerolata	252.804	132.414	162.655	904.067	857.601	818.278
k__Bacteria;p__Actinobacteria;c__Actinobacteria;o__Micrococcales;f__Intrasporangiaceae;g__Knoellia;s__Knoellia flava	40.6518	15.2234	35.0563	310.64	331.771	296.461
k__Bacteria;p__Actinobacteria;c__Actinobacteria;o__Micrococcales;f__Intrasporangiaceae;g__Knoellia;s__Knoellia sinensis	161.444	65.1633	102.088	633.315	709.656	679.037
k__Bacteria;p__Actinobacteria;c__Actinobacteria;o__Micrococcales;f__Intrasporangiaceae;g__Knoellia;s__Knoellia sp. Soil729	94.525	75.7987	28.31	438.87	340.142	412.508
k__Bacteria;p__Actinobacteria;c__Actinobacteria;o__Micrococcales;f__Intrasporangiaceae;g__Knoellia;s__Knoellia subterranea	115.219	25.1513	36.3717	214.475	314.104	195.834
k__Bacteria;p__Actinobacteria;c__Actinobacteria;o__Micrococcales;f__Intrasporangiaceae;g__Kribbia;s__Kribbia dieselivorans	42.7784	35.2976	5.91171	187.813	153.617	226.336
k__Bacteria;p__Actinobacteria;c__Actinobacteria;o__Micrococcales;f__Intrasporangiaceae;g__Monashia;s__Monashia flava	157.606	89.9372	86.8224	559.133	562.41	579.571
k__Bacteria;p__Actinobacteria;c__Actinobacteria;o__Micrococcales;f__Intrasporangiaceae;g__Ornithinimicrobium;s__Ornithinimicrobium pekingense	1371.19	706.546	879.654	11227.2	14419.2	8505.02
k__Bacteria;p__Actinobacteria;c__Actinobacteria;o__Micrococcales;f__Intrasporangiaceae;g__Ornithinimicrobium;s__Ornithinimicrobium sp. CNJ-824	219.104	37.0674	74.9692	738.95	754	596.662
k__Bacteria;p__Actinobacteria;c__Actinobacteria;o__Micrococcales;f__Intrasporangiaceae;g__Phycicoccus;s__Phycicoccus cremeus	903.358	386.962	502.995	4125.38	3495.82	3928.54
k__Bacteria;p__Actinobacteria;c__Actinobacteria;o__Micrococcales;f__Intrasporangiaceae;g__Phycicoccus;s__Phycicoccus dokdonensis	140.771	81.7083	84.0632	554.696	592.78	593.509
k__Bacteria;p__Actinobacteria;c__Actinobacteria;o__Micrococcales;f__Intrasporangiaceae;g__Phycicoccus;s__Phycicoccus jejuensis	107.801	43.3018	98.6656	634.36	565.709	609.341
k__Bacteria;p__Actinobacteria;c__Actinobacteria;o__Micrococcales;f__Intrasporangiaceae;g__Phycicoccus;s__Phycicoccus sp. Root101	54.1577	23.2227	36.6499	128.904	174.778	198.788
k__Bacteria;p__Actinobacteria;c__Actinobacteria;o__Micrococcales;f__Intrasporangiaceae;g__Phycicoccus;s__Phycicoccus sp. Root563	0	0	0	32.3485	58.7406	31.8483
k__Bacteria;p__Actinobacteria;c__Actinobacteria;o__Micrococcales;f__Intrasporangiaceae;g__Phycicoccus;s__Phycicoccus sp. Soil748	174.82	68.3608	45.3684	553.785	538.572	611.132
k__Bacteria;p__Actinobacteria;c__Actinobacteria;o__Micrococcales;f__Intrasporangiaceae;g__Phycicoccus;s__Phycicoccus sp. Soil802	25.5686	28.4033	6.80565	144.242	176.069	124.715
k__Bacteria;p__Actinobacteria;c__Actinobacteria;o__Micrococcales;f__Intrasporangiaceae;g__Phycicoccus;s__Phycicoccus sp. Soil803	74.3908	42.158	36.8652	138.525	188.362	169.724
k__Bacteria;p__Actinobacteria;c__Actinobacteria;o__Micrococcales;f__Intrasporangiaceae;g__Serinicoccus;s__Serinicoccus chungangensis	36.7685	52.6633	32.6314	174.054	137.409	104.592
k__Bacteria;p__Actinobacteria;c__Actinobacteria;o__Micrococcales;f__Intrasporangiaceae;g__Serinicoccus;s__Serinicoccus marinus	39.2725	0	3.90695	51.3112	38.3103	67.2955
k__Bacteria;p__Actinobacteria;c__Actinobacteria;o__Micrococcales;f__Intrasporangiaceae;g__Serinicoccus;s__Serinicoccus profundi	64.1377	18.0424	41.9725	277.897	205.827	164.095
k__Bacteria;p__Actinobacteria;c__Actinobacteria;o__Micrococcales;f__Intrasporangiaceae;g__Serinicoccus;s__Serinicoccus sp. CNJ-927	24.4503	9.99685	14.7094	161.186	135.715	82.9143
k__Bacteria;p__Actinobacteria;c__Actinobacteria;o__Micrococcales;f__Intrasporangiaceae;g__Serinicoccus;s__Serinicoccus sp. CUA-874	34.2075	13.5188	32.0078	123.983	104.98	133.787
k__Bacteria;p__Actinobacteria;c__Actinobacteria;o__Micrococcales;f__Intrasporangiaceae;g__Serinicoccus;s__Serinicoccus sp. JLT9	29.7247	11.0925	20.1298	109.565	176.094	135.494
k__Bacteria;p__Actinobacteria;c__Actinobacteria;o__Micrococcales;f__Intrasporangiaceae;g__Terrabacter;s__Terrabacter sp. 28	173.219	40.9161	53.0685	683.221	552.897	601.589
k__Bacteria;p__Actinobacteria;c__Actinobacteria;o__Micrococcales;f__Intrasporangiaceae;g__Terrabacter;s__Terrabacter sp. DBF63	0	0	0	28.8609	13.8726	3.82171
k__Bacteria;p__Actinobacteria;c__Actinobacteria;o__Micrococcales;f__Intrasporangiaceae;g__Terrabacter;s__Terrabacter sp. Root181	12.2352	0	7.0916	32.5009	35.1632	28.1289
k__Bacteria;p__Actinobacteria;c__Actinobacteria;o__Micrococcales;f__Intrasporangiaceae;g__Terrabacter;s__Terrabacter sp. Root85	41.7381	14.7725	10.6233	85.9291	97.8655	70.0895
k__Bacteria;p__Actinobacteria;c__Actinobacteria;o__Micrococcales;f__Intrasporangiaceae;g__Terrabacter;s__Terrabacter sp. Soil810	0	0	10.2498	30.339	24.3694	30.8857
k__Bacteria;p__Actinobacteria;c__Actinobacteria;o__Micrococcales;f__Intrasporangiaceae;g__Terrabacter;s__Terrabacter sp. Soil811	17.97	2.39978	23.1017	82.6334	125.189	66.8344
k__Bacteria;p__Actinobacteria;c__Actinobacteria;o__Micrococcales;f__Intrasporangiaceae;g__Terracoccus;s__Terracoccus sp. 273MFTsu3.1	304.063	144.838	81.8066	257.76	163.122	226.735
k__Bacteria;p__Actinobacteria;c__Actinobacteria;o__Micrococcales;f__Intrasporangiaceae;g__Tetrasphaera;s__Tetrasphaera australiensis	517.443	341.172	492.081	1389.23	1186.84	1001.46
k__Bacteria;p__Actinobacteria;c__Actinobacteria;o__Micrococcales;f__Intrasporangiaceae;g__Tetrasphaera;s__Tetrasphaera elongata	76.4338	98.0134	14.1911	105.116	98.0081	115.941
k__Bacteria;p__Actinobacteria;c__Actinobacteria;o__Micrococcales;f__Intrasporangiaceae;g__Tetrasphaera;s__Tetrasphaera japonica	313.948	162.941	236.727	943.751	923.132	1105.24
k__Bacteria;p__Actinobacteria;c__Actinobacteria;o__Micrococcales;f__Intrasporangiaceae;g__Tetrasphaera;s__Tetrasphaera jenkinsii	297.26	195.533	263.043	338.06	446.386	280.625
k__Bacteria;p__Actinobacteria;c__Actinobacteria;o__Micrococcales;f__Intrasporangiaceae;g__Tetrasphaera;s__Tetrasphaera sp. Soil756	158.357	64.7368	114.731	541.288	534.506	651.338
k__Bacteria;p__Actinobacteria;c__Actinobacteria;o__Micrococcales;f__Intrasporangiaceae;g__Unclassified;s__Intrasporangiaceae bacterium URHB0013	346.007	128.924	166.873	1262.15	1068.66	1346.69
k__Bacteria;p__Actinobacteria;c__Actinobacteria;o__Micrococcales;f__Jonesiaceae;g__Jonesia;s__Jonesia denitrificans	2.64726	0	0	15.825	20.8413	23.9365
k__Bacteria;p__Actinobacteria;c__Actinobacteria;o__Micrococcales;f__Jonesiaceae;g__Jonesia;s__Jonesia quinghaiensis	0	0	0	2.49201	0	10.7126
k__Bacteria;p__Actinobacteria;c__Actinobacteria;o__Micrococcales;f__Microbacteriaceae;g__Agreia;s__Agreia bicolorata	12.1597	0	4.26213	42.5187	22.6568	22.1937
k__Bacteria;p__Actinobacteria;c__Actinobacteria;o__Micrococcales;f__Microbacteriaceae;g__Agreia;s__Agreia pratensis	12.442	7.76985	2.46035	90.3339	50.1736	49.7519
k__Bacteria;p__Actinobacteria;c__Actinobacteria;o__Micrococcales;f__Microbacteriaceae;g__Agreia;s__Agreia sp. Leaf210	0	0	5.74082	3.72954	0	11.2227
k__Bacteria;p__Actinobacteria;c__Actinobacteria;o__Micrococcales;f__Microbacteriaceae;g__Agreia;s__Agreia sp. Leaf244	8.10293	0	0	26.0727	11.5052	10.7759
k__Bacteria;p__Actinobacteria;c__Actinobacteria;o__Micrococcales;f__Microbacteriaceae;g__Agreia;s__Agreia sp. Leaf283	10.5579	10.52	3.78431	67.5449	46.5794	33.4017
k__Bacteria;p__Actinobacteria;c__Actinobacteria;o__Micrococcales;f__Microbacteriaceae;g__Agreia;s__Agreia sp. Leaf335	11.0302	0	0	8.00353	2.5811	3.44055
k__Bacteria;p__Actinobacteria;c__Actinobacteria;o__Micrococcales;f__Microbacteriaceae;g__Agreia;s__Agreia sp. VKM Ac-1783	25.0005	5.31803	13.5254	86.2194	40.7757	47.7353
k__Bacteria;p__Actinobacteria;c__Actinobacteria;o__Micrococcales;f__Microbacteriaceae;g__Agreia;s__Agreia sp. VKM Ac-2052	0	0	0	13.0286	5.22695	16.0441
k__Bacteria;p__Actinobacteria;c__Actinobacteria;o__Micrococcales;f__Microbacteriaceae;g__Agrococcus;s__Agrococcus baldri	10.7904	9.13085	8.03715	84.4151	124.733	75.9626
k__Bacteria;p__Actinobacteria;c__Actinobacteria;o__Micrococcales;f__Microbacteriaceae;g__Agrococcus;s__Agrococcus carbonis	17.7604	43.438	15.1599	85.3192	56.6956	60.7931
k__Bacteria;p__Actinobacteria;c__Actinobacteria;o__Micrococcales;f__Microbacteriaceae;g__Agrococcus;s__Agrococcus casei	0	0	0	0	0	8.89349
k__Bacteria;p__Actinobacteria;c__Actinobacteria;o__Micrococcales;f__Microbacteriaceae;g__Agrococcus;s__Agrococcus jejuensis	9.9114	66.2018	1.97173	65.2751	58.0383	14.7427
k__Bacteria;p__Actinobacteria;c__Actinobacteria;o__Micrococcales;f__Microbacteriaceae;g__Agrococcus;s__Agrococcus lahaulensis	97.6974	6.51023	53.9267	318.237	317.698	90.1285
k__Bacteria;p__Actinobacteria;c__Actinobacteria;o__Micrococcales;f__Microbacteriaceae;g__Agrococcus;s__Agrococcus pavilionensis	14.7072	0	0	91.7219	60.8676	51.3705
k__Bacteria;p__Actinobacteria;c__Actinobacteria;o__Micrococcales;f__Microbacteriaceae;g__Agrococcus;s__Agrococcus sp. Marseille-P2731	6.90043	11.1447	6.91722	31.1407	13.1337	31.0928
k__Bacteria;p__Actinobacteria;c__Actinobacteria;o__Micrococcales;f__Microbacteriaceae;g__Agromyces;s__Agromyces aureus	64.6088	24.2441	121.781	170.359	134.871	81.0711
k__Bacteria;p__Actinobacteria;c__Actinobacteria;o__Micrococcales;f__Microbacteriaceae;g__Agromyces;s__Agromyces cerinus	45.7983	26.0256	122.449	62.7372	25.3928	24.0766
k__Bacteria;p__Actinobacteria;c__Actinobacteria;o__Micrococcales;f__Microbacteriaceae;g__Agromyces;s__Agromyces flavus	426.404	391.614	328.204	1073.3	1566.33	613.463
k__Bacteria;p__Actinobacteria;c__Actinobacteria;o__Micrococcales;f__Microbacteriaceae;g__Agromyces;s__Agromyces italicus	102.713	71.0668	75.5768	92.1374	156.176	46.549
k__Bacteria;p__Actinobacteria;c__Actinobacteria;o__Micrococcales;f__Microbacteriaceae;g__Agromyces;s__Agromyces sp. CF514	92.4945	77.3023	241.039	152.71	73.5838	74.4305
k__Bacteria;p__Actinobacteria;c__Actinobacteria;o__Micrococcales;f__Microbacteriaceae;g__Agromyces;s__Agromyces sp. Leaf222	198.682	115.473	249.004	159.529	99.7605	37.8717
k__Bacteria;p__Actinobacteria;c__Actinobacteria;o__Micrococcales;f__Microbacteriaceae;g__Agromyces;s__Agromyces sp. NDB4Y10	493.147	280.509	331.875	1430.03	1533.64	815.159
k__Bacteria;p__Actinobacteria;c__Actinobacteria;o__Micrococcales;f__Microbacteriaceae;g__Agromyces;s__Agromyces sp. Root1464	73.3939	56.9917	41.553	116.158	74.1287	77.1134
k__Bacteria;p__Actinobacteria;c__Actinobacteria;o__Micrococcales;f__Microbacteriaceae;g__Agromyces;s__Agromyces sp. Root81	51.6095	13.5433	18.9856	135.741	106.816	124.09
k__Bacteria;p__Actinobacteria;c__Actinobacteria;o__Micrococcales;f__Microbacteriaceae;g__Agromyces;s__Agromyces sp. Soil535	245.528	150.749	218.947	638.563	593.296	478.828
k__Bacteria;p__Actinobacteria;c__Actinobacteria;o__Micrococcales;f__Microbacteriaceae;g__Agromyces;s__Agromyces subbeticus	178.163	181.364	218.773	317.162	271.411	248.26
k__Bacteria;p__Actinobacteria;c__Actinobacteria;o__Micrococcales;f__Microbacteriaceae;g__Aurantimicrobium;s__Aurantimicrobium minutum	32.077	27.6269	20.6263	103.173	118.907	59.1379
k__Bacteria;p__Actinobacteria;c__Actinobacteria;o__Micrococcales;f__Microbacteriaceae;g__Candidatus Aquiluna;s__Candidatus Aquiluna sp. UB-MaderosW2red	0	0	0	10.8206	0	0
k__Bacteria;p__Actinobacteria;c__Actinobacteria;o__Micrococcales;f__Microbacteriaceae;g__Clavibacter;s__Clavibacter capsici	13.317	0	0	5.01441	0	0
k__Bacteria;p__Actinobacteria;c__Actinobacteria;o__Micrococcales;f__Microbacteriaceae;g__Clavibacter;s__Clavibacter cf. michiganensis LMG 26808	0	0	0	28.3013	17.9084	18.9146
k__Bacteria;p__Actinobacteria;c__Actinobacteria;o__Micrococcales;f__Microbacteriaceae;g__Clavibacter;s__Clavibacter insidiosus	0	0	0	1.91025	39.2542	6.5694
k__Bacteria;p__Actinobacteria;c__Actinobacteria;o__Micrococcales;f__Microbacteriaceae;g__Clavibacter;s__Clavibacter michiganensis	352.024	294.09	277.804	1846.87	859.64	938.418
k__Bacteria;p__Actinobacteria;c__Actinobacteria;o__Micrococcales;f__Microbacteriaceae;g__Clavibacter;s__Clavibacter nebraskensis	0	0	0	40.9579	11.6738	22.8027
k__Bacteria;p__Actinobacteria;c__Actinobacteria;o__Micrococcales;f__Microbacteriaceae;g__Clavibacter;s__Clavibacter sepedonicus	6.41111	0	0	84.438	60.7803	67.1629
k__Bacteria;p__Actinobacteria;c__Actinobacteria;o__Micrococcales;f__Microbacteriaceae;g__Clavibacter;s__Clavibacter tessellarius	4.63691	8.69007	17.7922	155.595	55.3421	67.3722
k__Bacteria;p__Actinobacteria;c__Actinobacteria;o__Micrococcales;f__Microbacteriaceae;g__Cnuibacter;s__Cnuibacter physcomitrellae	207.899	201.736	154.85	992.115	552.179	517.062
k__Bacteria;p__Actinobacteria;c__Actinobacteria;o__Micrococcales;f__Microbacteriaceae;g__Compostimonas;s__Compostimonas suwonensis	228.104	191.146	148.62	1463.2	957.591	801.756
k__Bacteria;p__Actinobacteria;c__Actinobacteria;o__Micrococcales;f__Microbacteriaceae;g__Cryobacterium;s__Cryobacterium arcticum	46.6618	16.7728	23.0037	348.72	170.468	186.009
k__Bacteria;p__Actinobacteria;c__Actinobacteria;o__Micrococcales;f__Microbacteriaceae;g__Cryobacterium;s__Cryobacterium flavum	49.3189	31.6584	11.8878	168.592	119.414	185.333
k__Bacteria;p__Actinobacteria;c__Actinobacteria;o__Micrococcales;f__Microbacteriaceae;g__Cryobacterium;s__Cryobacterium levicorallinum	44.3822	8.11727	15.0697	129.806	115.836	86.3738
k__Bacteria;p__Actinobacteria;c__Actinobacteria;o__Micrococcales;f__Microbacteriaceae;g__Cryobacterium;s__Cryobacterium luteum	9.62442	41.4636	21.9048	91.3983	98.4732	72.5134
k__Bacteria;p__Actinobacteria;c__Actinobacteria;o__Micrococcales;f__Microbacteriaceae;g__Cryobacterium;s__Cryobacterium psychrotolerans	210.048	123.051	109.666	854.031	514.252	533.253
k__Bacteria;p__Actinobacteria;c__Actinobacteria;o__Micrococcales;f__Microbacteriaceae;g__Cryobacterium;s__Cryobacterium roopkundense	30.8081	28.5653	23.2388	135.132	132.073	74.3174
k__Bacteria;p__Actinobacteria;c__Actinobacteria;o__Micrococcales;f__Microbacteriaceae;g__Cryobacterium;s__Cryobacterium sp. LW097	18.8196	19.1162	17.7632	202.83	90.6592	69.5576
k__Bacteria;p__Actinobacteria;c__Actinobacteria;o__Micrococcales;f__Microbacteriaceae;g__Cryobacterium;s__Cryobacterium sp. MLB-32	75.6373	42.5294	31.2013	422.711	223.74	351.861
k__Bacteria;p__Actinobacteria;c__Actinobacteria;o__Micrococcales;f__Microbacteriaceae;g__Cryocola;s__Cryocola sp. 340MFSha3.1	3.58618	3.1328	13.4665	63.4785	26.7689	29.3946
k__Bacteria;p__Actinobacteria;c__Actinobacteria;o__Micrococcales;f__Microbacteriaceae;g__Curtobacterium;s__Curtobacterium ammoniigenes	15.9864	5.49222	24.3268	212.33	84.1362	87.6806
k__Bacteria;p__Actinobacteria;c__Actinobacteria;o__Micrococcales;f__Microbacteriaceae;g__Curtobacterium;s__Curtobacterium citreum	7.55452	18.2811	7.46815	25.1221	44.2418	48.0004
k__Bacteria;p__Actinobacteria;c__Actinobacteria;o__Micrococcales;f__Microbacteriaceae;g__Curtobacterium;s__Curtobacterium flaccumfaciens	3.94577	0	16.1459	61.1732	20.4345	23.3943
k__Bacteria;p__Actinobacteria;c__Actinobacteria;o__Micrococcales;f__Microbacteriaceae;g__Curtobacterium;s__Curtobacterium luteum	28.4487	34.5011	9.81954	61.2015	54.2026	28.335
k__Bacteria;p__Actinobacteria;c__Actinobacteria;o__Micrococcales;f__Microbacteriaceae;g__Curtobacterium;s__Curtobacterium oceanosedimentum	31.8012	7.97704	7.84423	64.8276	94.6865	15.4707
k__Bacteria;p__Actinobacteria;c__Actinobacteria;o__Micrococcales;f__Microbacteriaceae;g__Curtobacterium;s__Curtobacterium sp. 314Chir4.1	7.27995	8.61521	0	27.4121	25.0219	21.211
k__Bacteria;p__Actinobacteria;c__Actinobacteria;o__Micrococcales;f__Microbacteriaceae;g__Curtobacterium;s__Curtobacterium sp. 9128	8.77103	12.3876	10.1675	5.68126	4.10489	3.66338
k__Bacteria;p__Actinobacteria;c__Actinobacteria;o__Micrococcales;f__Microbacteriaceae;g__Curtobacterium;s__Curtobacterium sp. B18	3.5512	4.3076	0	16.4377	17.3454	10.5439
k__Bacteria;p__Actinobacteria;c__Actinobacteria;o__Micrococcales;f__Microbacteriaceae;g__Curtobacterium;s__Curtobacterium sp. B8	33.7481	5.70543	5.58875	17.3553	13.7698	16.5155
k__Bacteria;p__Actinobacteria;c__Actinobacteria;o__Micrococcales;f__Microbacteriaceae;g__Curtobacterium;s__Curtobacterium sp. ER1_6	369.234	305.558	374.061	546.146	376.099	358.987
k__Bacteria;p__Actinobacteria;c__Actinobacteria;o__Micrococcales;f__Microbacteriaceae;g__Curtobacterium;s__Curtobacterium sp. Leaf154	0	0	0	4.64612	17.324	5.9918
k__Bacteria;p__Actinobacteria;c__Actinobacteria;o__Micrococcales;f__Microbacteriaceae;g__Curtobacterium;s__Curtobacterium sp. Leaf183	21.0184	4.06378	0	16.8405	7.29018	14.6399
k__Bacteria;p__Actinobacteria;c__Actinobacteria;o__Micrococcales;f__Microbacteriaceae;g__Curtobacterium;s__Curtobacterium sp. Leaf261	11.1799	3.02288	16.819	100.115	52.8162	53.2047
k__Bacteria;p__Actinobacteria;c__Actinobacteria;o__Micrococcales;f__Microbacteriaceae;g__Curtobacterium;s__Curtobacterium sp. MCBA15_008	0	0	0	15.7402	7.19697	7.76958
k__Bacteria;p__Actinobacteria;c__Actinobacteria;o__Micrococcales;f__Microbacteriaceae;g__Curtobacterium;s__Curtobacterium sp. MCBA15_013	0	0	0	7.30989	0	2.09491
k__Bacteria;p__Actinobacteria;c__Actinobacteria;o__Micrococcales;f__Microbacteriaceae;g__Curtobacterium;s__Curtobacterium sp. MCBA15_016	0	0	0	22.9655	0	7.94418
k__Bacteria;p__Actinobacteria;c__Actinobacteria;o__Micrococcales;f__Microbacteriaceae;g__Curtobacterium;s__Curtobacterium sp. MMLR14_010	1.82455	0	0	8.24424	1.28085	1.18134
k__Bacteria;p__Actinobacteria;c__Actinobacteria;o__Micrococcales;f__Microbacteriaceae;g__Curtobacterium;s__Curtobacterium sp. MR_MD2014	8.80146	15.2933	0	47.4391	38.409	39.2985
k__Bacteria;p__Actinobacteria;c__Actinobacteria;o__Micrococcales;f__Microbacteriaceae;g__Curtobacterium;s__Curtobacterium sp. S6	0	0	0	1.63167	15.2101	0
k__Bacteria;p__Actinobacteria;c__Actinobacteria;o__Micrococcales;f__Microbacteriaceae;g__Curtobacterium;s__Curtobacterium sp. UCD-KPL2560	8.56465	0	0	29.0765	6.24956	4.93427
k__Bacteria;p__Actinobacteria;c__Actinobacteria;o__Micrococcales;f__Microbacteriaceae;g__Curtobacterium;s__Curtobacterium sp. UNCCL20	3.30907	4.75978	0	39.3398	23.9332	13.5945
k__Bacteria;p__Actinobacteria;c__Actinobacteria;o__Micrococcales;f__Microbacteriaceae;g__Curtobacterium;s__Curtobacterium sp. _Ferrero_	5.03803	0	12.6136	46.9965	43.4045	34.1677
k__Bacteria;p__Actinobacteria;c__Actinobacteria;o__Micrococcales;f__Microbacteriaceae;g__Diaminobutyricimonas;s__Diaminobutyricimonas aerilata	2211.38	1703.82	1685.88	13561.9	7327.91	5672.15
k__Bacteria;p__Actinobacteria;c__Actinobacteria;o__Micrococcales;f__Microbacteriaceae;g__Frigoribacterium;s__Frigoribacterium sp. JB110	115.747	71.3168	76.9982	30.5482	14.1526	8.82172
k__Bacteria;p__Actinobacteria;c__Actinobacteria;o__Micrococcales;f__Microbacteriaceae;g__Frigoribacterium;s__Frigoribacterium sp. Leaf164	27.7406	42.2089	64.6583	321.718	193.271	190.968
k__Bacteria;p__Actinobacteria;c__Actinobacteria;o__Micrococcales;f__Microbacteriaceae;g__Frigoribacterium;s__Frigoribacterium sp. Leaf172	0	0	0	0	6.15733	0
k__Bacteria;p__Actinobacteria;c__Actinobacteria;o__Micrococcales;f__Microbacteriaceae;g__Frigoribacterium;s__Frigoribacterium sp. Leaf186	13.8856	43.8269	20.4015	186.432	55.3366	89.9895
k__Bacteria;p__Actinobacteria;c__Actinobacteria;o__Micrococcales;f__Microbacteriaceae;g__Frigoribacterium;s__Frigoribacterium sp. Leaf263	8.63315	4.39551	12.9169	39.1252	13.5411	25.4323
k__Bacteria;p__Actinobacteria;c__Actinobacteria;o__Micrococcales;f__Microbacteriaceae;g__Frigoribacterium;s__Frigoribacterium sp. Leaf415	0	10.769	0	34.2651	0	8.8379
k__Bacteria;p__Actinobacteria;c__Actinobacteria;o__Micrococcales;f__Microbacteriaceae;g__Frigoribacterium;s__Frigoribacterium sp. Leaf44	0	0	0	7.68564	0	0
k__Bacteria;p__Actinobacteria;c__Actinobacteria;o__Micrococcales;f__Microbacteriaceae;g__Frigoribacterium;s__Frigoribacterium sp. Leaf8	0	0	0	48.8218	14.4889	12.2974
k__Bacteria;p__Actinobacteria;c__Actinobacteria;o__Micrococcales;f__Microbacteriaceae;g__Frigoribacterium;s__Frigoribacterium sp. MCBA15_019	8.58992	0	0	54.0152	19.4807	21.5672
k__Bacteria;p__Actinobacteria;c__Actinobacteria;o__Micrococcales;f__Microbacteriaceae;g__Frigoribacterium;s__Frigoribacterium sp. MEB024	10.0903	0	0	37.9227	12.6897	21.1166
k__Bacteria;p__Actinobacteria;c__Actinobacteria;o__Micrococcales;f__Microbacteriaceae;g__Frigoribacterium;s__Frigoribacterium sp. RIT-PI-h	7.003	3.03352	29.3976	73.3049	53.0017	26.6502
k__Bacteria;p__Actinobacteria;c__Actinobacteria;o__Micrococcales;f__Microbacteriaceae;g__Frondihabitans;s__Frondihabitans sp. Leaf304	56.7903	40.0254	45.2728	407.456	221.342	189.486
k__Bacteria;p__Actinobacteria;c__Actinobacteria;o__Micrococcales;f__Microbacteriaceae;g__Frondihabitans;s__Frondihabitans sp. PAMC 28766	78.3756	66.3265	81.2605	405.869	199.447	203.943
k__Bacteria;p__Actinobacteria;c__Actinobacteria;o__Micrococcales;f__Microbacteriaceae;g__Glaciibacter;s__Glaciibacter superstes	301.194	161.794	178.003	918.543	587.58	531.33
k__Bacteria;p__Actinobacteria;c__Actinobacteria;o__Micrococcales;f__Microbacteriaceae;g__Gryllotalpicola;s__Gryllotalpicola ginsengisoli	29.4065	46.1702	17.4174	335.057	146.167	187.781
k__Bacteria;p__Actinobacteria;c__Actinobacteria;o__Micrococcales;f__Microbacteriaceae;g__Gulosibacter;s__Gulosibacter molinativorax	29.5933	10.9744	6.86098	26.8549	13.4545	20.1159
k__Bacteria;p__Actinobacteria;c__Actinobacteria;o__Micrococcales;f__Microbacteriaceae;g__Gulosibacter;s__Gulosibacter sp. 10	3.60394	0	0	29.8291	23.5065	25.5835
k__Bacteria;p__Actinobacteria;c__Actinobacteria;o__Micrococcales;f__Microbacteriaceae;g__Herbiconiux;s__Herbiconiux ginsengi	119.795	38.9209	39.672	702.692	248.709	279.128
k__Bacteria;p__Actinobacteria;c__Actinobacteria;o__Micrococcales;f__Microbacteriaceae;g__Herbiconiux;s__Herbiconiux solani	127.39	90.9453	103.371	774.504	376.991	370.483
k__Bacteria;p__Actinobacteria;c__Actinobacteria;o__Micrococcales;f__Microbacteriaceae;g__Herbiconiux;s__Herbiconiux sp. YR403	5.02066	6.75702	0	38.2116	40.6331	25.2378
k__Bacteria;p__Actinobacteria;c__Actinobacteria;o__Micrococcales;f__Microbacteriaceae;g__Humibacter;s__Humibacter albus	95.271	30.7322	53.1116	225.191	123.567	113.291
k__Bacteria;p__Actinobacteria;c__Actinobacteria;o__Micrococcales;f__Microbacteriaceae;g__Leifsonia;s__Leifsonia aquatica	101.366	123.649	191.584	474.298	329.156	250.609
k__Bacteria;p__Actinobacteria;c__Actinobacteria;o__Micrococcales;f__Microbacteriaceae;g__Leifsonia;s__Leifsonia rubra	41.9113	29.9209	15.8238	191.149	138.605	105.53
k__Bacteria;p__Actinobacteria;c__Actinobacteria;o__Micrococcales;f__Microbacteriaceae;g__Leifsonia;s__Leifsonia sp. 109	4.11297	0	0	24.0208	13.1813	9.21605
k__Bacteria;p__Actinobacteria;c__Actinobacteria;o__Micrococcales;f__Microbacteriaceae;g__Leifsonia;s__Leifsonia sp. 21MFCrub1.1	33.2989	17.5821	23.0682	113.628	74.0541	65.2779
k__Bacteria;p__Actinobacteria;c__Actinobacteria;o__Micrococcales;f__Microbacteriaceae;g__Leifsonia;s__Leifsonia sp. 71-9	8.95558	27.2124	13.6513	84.1467	38.4374	44.778
k__Bacteria;p__Actinobacteria;c__Actinobacteria;o__Micrococcales;f__Microbacteriaceae;g__Leifsonia;s__Leifsonia sp. ALI-44-B	27.9936	8.6193	35.4727	142.936	72.7275	113.397
k__Bacteria;p__Actinobacteria;c__Actinobacteria;o__Micrococcales;f__Microbacteriaceae;g__Leifsonia;s__Leifsonia sp. Leaf264	18.9748	36.1929	20.1792	114.883	78.2806	54.3779
k__Bacteria;p__Actinobacteria;c__Actinobacteria;o__Micrococcales;f__Microbacteriaceae;g__Leifsonia;s__Leifsonia sp. Leaf325	26.9033	16.2405	0	188.879	60.9065	77.0949
k__Bacteria;p__Actinobacteria;c__Actinobacteria;o__Micrococcales;f__Microbacteriaceae;g__Leifsonia;s__Leifsonia sp. Leaf336	35.6455	70.3644	61.3151	304.379	167.368	153.879
k__Bacteria;p__Actinobacteria;c__Actinobacteria;o__Micrococcales;f__Microbacteriaceae;g__Leifsonia;s__Leifsonia sp. NCR5	79.7138	31.363	12.6704	308.53	178.481	161.372
k__Bacteria;p__Actinobacteria;c__Actinobacteria;o__Micrococcales;f__Microbacteriaceae;g__Leifsonia;s__Leifsonia sp. Root112D2	234.999	129.328	157.301	643.75	387.292	323.452
k__Bacteria;p__Actinobacteria;c__Actinobacteria;o__Micrococcales;f__Microbacteriaceae;g__Leifsonia;s__Leifsonia sp. Root227	55.8789	20.9654	23.7819	324.784	181.766	161.383
k__Bacteria;p__Actinobacteria;c__Actinobacteria;o__Micrococcales;f__Microbacteriaceae;g__Leifsonia;s__Leifsonia sp. Root4	14.2396	50.3466	0	148.074	50.6997	61.1524
k__Bacteria;p__Actinobacteria;c__Actinobacteria;o__Micrococcales;f__Microbacteriaceae;g__Leifsonia;s__Leifsonia xyli	162.184	75.1957	107.8	582.781	432.202	286.905
k__Bacteria;p__Actinobacteria;c__Actinobacteria;o__Micrococcales;f__Microbacteriaceae;g__Leucobacter;s__Leucobacter celer	8.17972	0	0	19.9535	18.0963	8.58988
k__Bacteria;p__Actinobacteria;c__Actinobacteria;o__Micrococcales;f__Microbacteriaceae;g__Leucobacter;s__Leucobacter chironomi	0	0	0	13.7061	0	0
k__Bacteria;p__Actinobacteria;c__Actinobacteria;o__Micrococcales;f__Microbacteriaceae;g__Leucobacter;s__Leucobacter chromiiresistens	6.04146	37.7308	9.66152	34.0409	15.258	10.042
k__Bacteria;p__Actinobacteria;c__Actinobacteria;o__Micrococcales;f__Microbacteriaceae;g__Leucobacter;s__Leucobacter komagatae	0	11.0451	0	1.17146	14.9214	0
k__Bacteria;p__Actinobacteria;c__Actinobacteria;o__Micrococcales;f__Microbacteriaceae;g__Leucobacter;s__Leucobacter musarum	0	0	0	26.4384	29.6096	20.9032
k__Bacteria;p__Actinobacteria;c__Actinobacteria;o__Micrococcales;f__Microbacteriaceae;g__Leucobacter;s__Leucobacter salsicius	8.22594	0	0	15.2916	8.662	6.86439
k__Bacteria;p__Actinobacteria;c__Actinobacteria;o__Micrococcales;f__Microbacteriaceae;g__Leucobacter;s__Leucobacter sp. 4J7B1	10.3018	4.06378	7.96133	0	0	0
k__Bacteria;p__Actinobacteria;c__Actinobacteria;o__Micrococcales;f__Microbacteriaceae;g__Leucobacter;s__Leucobacter sp. 7(1)	4.47997	5.30167	12.9831	2.53035	0	1.45032
k__Bacteria;p__Actinobacteria;c__Actinobacteria;o__Micrococcales;f__Microbacteriaceae;g__Leucobacter;s__Leucobacter sp. Ag1	0	0	4.9064	41.0781	14.6979	4.42843
k__Bacteria;p__Actinobacteria;c__Actinobacteria;o__Micrococcales;f__Microbacteriaceae;g__Leucobacter;s__Leucobacter sp. G161	3.9565	0	2.29321	2.97958	6.94373	3.20214
k__Bacteria;p__Actinobacteria;c__Actinobacteria;o__Micrococcales;f__Microbacteriaceae;g__Leucobacter;s__Leucobacter sp. OLES1	19.7076	22.4868	8.11443	87.5643	72.7601	77.0123
k__Bacteria;p__Actinobacteria;c__Actinobacteria;o__Micrococcales;f__Microbacteriaceae;g__Leucobacter;s__Leucobacter sp. PH1c	19.0766	9.00544	23.9185	48.0206	36.6411	44.3904
k__Bacteria;p__Actinobacteria;c__Actinobacteria;o__Micrococcales;f__Microbacteriaceae;g__Leucobacter;s__Leucobacter sp. UCD-THU	32.5351	14.6469	23.7711	23.7556	46.4501	14.8597
k__Bacteria;p__Actinobacteria;c__Actinobacteria;o__Micrococcales;f__Microbacteriaceae;g__Microbacterium;s__Microbacterium agarici	69.915	35.0119	90.0608	136.818	70.3561	86.9294
k__Bacteria;p__Actinobacteria;c__Actinobacteria;o__Micrococcales;f__Microbacteriaceae;g__Microbacterium;s__Microbacterium aurum	35.2272	15.8668	38.5496	61.4986	31.9074	29.3857
k__Bacteria;p__Actinobacteria;c__Actinobacteria;o__Micrococcales;f__Microbacteriaceae;g__Microbacterium;s__Microbacterium azadirachtae	27.1508	30.2515	0	21.9679	5.93673	35.401
k__Bacteria;p__Actinobacteria;c__Actinobacteria;o__Micrococcales;f__Microbacteriaceae;g__Microbacterium;s__Microbacterium barkeri	25.5034	4.06378	2.16941	48.9074	23.7888	16.3453
k__Bacteria;p__Actinobacteria;c__Actinobacteria;o__Micrococcales;f__Microbacteriaceae;g__Microbacterium;s__Microbacterium chocolatum	55.1692	88.7647	53.9854	55.3409	62.215	47.1911
k__Bacteria;p__Actinobacteria;c__Actinobacteria;o__Micrococcales;f__Microbacteriaceae;g__Microbacterium;s__Microbacterium enclense	114.852	70.7756	75.6517	95.6223	23.4081	39.5851
k__Bacteria;p__Actinobacteria;c__Actinobacteria;o__Micrococcales;f__Microbacteriaceae;g__Microbacterium;s__Microbacterium esteraromaticum	61.7586	103.934	128.264	52.5066	60.3412	68.7075
k__Bacteria;p__Actinobacteria;c__Actinobacteria;o__Micrococcales;f__Microbacteriaceae;g__Microbacterium;s__Microbacterium foliorum	11.4645	0	0	11.4452	5.24162	13.2946
k__Bacteria;p__Actinobacteria;c__Actinobacteria;o__Micrococcales;f__Microbacteriaceae;g__Microbacterium;s__Microbacterium ginsengisoli	40.4442	0	0	6.68588	0	2.29929
k__Bacteria;p__Actinobacteria;c__Actinobacteria;o__Micrococcales;f__Microbacteriaceae;g__Microbacterium;s__Microbacterium gorillae	70.9468	52.275	73.9637	54.0766	30.891	13.135
k__Bacteria;p__Actinobacteria;c__Actinobacteria;o__Micrococcales;f__Microbacteriaceae;g__Microbacterium;s__Microbacterium gubbeenense	92.3157	42.6434	40.8267	74.5925	43.1076	47.9903
k__Bacteria;p__Actinobacteria;c__Actinobacteria;o__Micrococcales;f__Microbacteriaceae;g__Microbacterium;s__Microbacterium hominis	34.268	50.8776	27.4123	58.7968	45.5522	54.1269
k__Bacteria;p__Actinobacteria;c__Actinobacteria;o__Micrococcales;f__Microbacteriaceae;g__Microbacterium;s__Microbacterium humi	136.636	103.369	97.1172	415.584	194.846	190.404
k__Bacteria;p__Actinobacteria;c__Actinobacteria;o__Micrococcales;f__Microbacteriaceae;g__Microbacterium;s__Microbacterium hydrocarbonoxydans	63.354	113.992	90.8273	49.096	50.033	81.4921
k__Bacteria;p__Actinobacteria;c__Actinobacteria;o__Micrococcales;f__Microbacteriaceae;g__Microbacterium;s__Microbacterium indicum	188.14	158.433	204.235	96.7574	38.8166	42.6212
k__Bacteria;p__Actinobacteria;c__Actinobacteria;o__Micrococcales;f__Microbacteriaceae;g__Microbacterium;s__Microbacterium ketosireducens	525.357	789.036	804.725	179.66	121.595	90.4926
k__Bacteria;p__Actinobacteria;c__Actinobacteria;o__Micrococcales;f__Microbacteriaceae;g__Microbacterium;s__Microbacterium laevaniformans	55.0859	127.594	75.084	91.155	62.511	59.5785
k__Bacteria;p__Actinobacteria;c__Actinobacteria;o__Micrococcales;f__Microbacteriaceae;g__Microbacterium;s__Microbacterium luticocti	100.36	38.587	65.5121	175.035	123.56	140.715
k__Bacteria;p__Actinobacteria;c__Actinobacteria;o__Micrococcales;f__Microbacteriaceae;g__Microbacterium;s__Microbacterium mangrovi	205.449	218.081	99.3247	56.9717	69.1027	50.5563
k__Bacteria;p__Actinobacteria;c__Actinobacteria;o__Micrococcales;f__Microbacteriaceae;g__Microbacterium;s__Microbacterium maritypicum	20.1797	29.1045	2.41805	11.8019	16.7152	4.87694
k__Bacteria;p__Actinobacteria;c__Actinobacteria;o__Micrococcales;f__Microbacteriaceae;g__Microbacterium;s__Microbacterium oleivorans	218.067	159.134	156.607	155.47	85.9091	77.767
k__Bacteria;p__Actinobacteria;c__Actinobacteria;o__Micrococcales;f__Microbacteriaceae;g__Microbacterium;s__Microbacterium oxydans	94.7582	71.2964	176.123	143.72	68.8897	65.1123
k__Bacteria;p__Actinobacteria;c__Actinobacteria;o__Micrococcales;f__Microbacteriaceae;g__Microbacterium;s__Microbacterium paraoxydans	10.7586	0	0	18.4969	15.0055	21.0513
k__Bacteria;p__Actinobacteria;c__Actinobacteria;o__Micrococcales;f__Microbacteriaceae;g__Microbacterium;s__Microbacterium profundi	75.4936	50.3216	93.483	105.92	43.1263	61.7151
k__Bacteria;p__Actinobacteria;c__Actinobacteria;o__Micrococcales;f__Microbacteriaceae;g__Microbacterium;s__Microbacterium pygmaeum	204.463	169.721	205.462	137.706	131.191	98.8386
k__Bacteria;p__Actinobacteria;c__Actinobacteria;o__Micrococcales;f__Microbacteriaceae;g__Microbacterium;s__Microbacterium resistens	109.998	99.9706	48.7679	79.5963	74.6984	44.1876
k__Bacteria;p__Actinobacteria;c__Actinobacteria;o__Micrococcales;f__Microbacteriaceae;g__Microbacterium;s__Microbacterium sediminis	499.305	411.048	355.206	168.605	74.5319	61.8955
k__Bacteria;p__Actinobacteria;c__Actinobacteria;o__Micrococcales;f__Microbacteriaceae;g__Microbacterium;s__Microbacterium sp. 11MF	0	0	0	11.4815	0	0
k__Bacteria;p__Actinobacteria;c__Actinobacteria;o__Micrococcales;f__Microbacteriaceae;g__Microbacterium;s__Microbacterium sp. 13-71-7	0	0	0	19.348	2.63432	3.07056
k__Bacteria;p__Actinobacteria;c__Actinobacteria;o__Micrococcales;f__Microbacteriaceae;g__Microbacterium;s__Microbacterium sp. 14-71-5	33.4537	21.1355	26.608	148.375	135.144	210.404
k__Bacteria;p__Actinobacteria;c__Actinobacteria;o__Micrococcales;f__Microbacteriaceae;g__Microbacterium;s__Microbacterium sp. 292MF	3459.59	3950.33	4001.17	249.151	333.654	168.747
k__Bacteria;p__Actinobacteria;c__Actinobacteria;o__Micrococcales;f__Microbacteriaceae;g__Microbacterium;s__Microbacterium sp. 3J1	12.24	21.5302	11.4041	41.6081	24.4839	16.615
k__Bacteria;p__Actinobacteria;c__Actinobacteria;o__Micrococcales;f__Microbacteriaceae;g__Microbacterium;s__Microbacterium sp. 67-17	243.504	305.116	233.715	133.197	55.7918	72.2528
k__Bacteria;p__Actinobacteria;c__Actinobacteria;o__Micrococcales;f__Microbacteriaceae;g__Microbacterium;s__Microbacterium sp. 69-10	47.7459	42.4164	94.6555	160.037	115.62	80.617
k__Bacteria;p__Actinobacteria;c__Actinobacteria;o__Micrococcales;f__Microbacteriaceae;g__Microbacterium;s__Microbacterium sp. 69-7	121.988	20.9188	30.2232	15.0955	5.93445	25.76
k__Bacteria;p__Actinobacteria;c__Actinobacteria;o__Micrococcales;f__Microbacteriaceae;g__Microbacterium;s__Microbacterium sp. 70-38	78.9632	40.2549	119.17	42.6122	27.3706	45.2735
k__Bacteria;p__Actinobacteria;c__Actinobacteria;o__Micrococcales;f__Microbacteriaceae;g__Microbacterium;s__Microbacterium sp. AISO3	7.35349	6.52667	7.50623	21.5021	29.6945	32.6567
k__Bacteria;p__Actinobacteria;c__Actinobacteria;o__Micrococcales;f__Microbacteriaceae;g__Microbacterium;s__Microbacterium sp. AR7-10	8.73515	3.15575	12.2522	109.45	59.0068	63.0422
k__Bacteria;p__Actinobacteria;c__Actinobacteria;o__Micrococcales;f__Microbacteriaceae;g__Microbacterium;s__Microbacterium sp. Ag1	45.9937	16.5148	20.7873	0	0	0
k__Bacteria;p__Actinobacteria;c__Actinobacteria;o__Micrococcales;f__Microbacteriaceae;g__Microbacterium;s__Microbacterium sp. B19	38.7108	50.2106	34.7648	46.327	19.8767	7.00431
k__Bacteria;p__Actinobacteria;c__Actinobacteria;o__Micrococcales;f__Microbacteriaceae;g__Microbacterium;s__Microbacterium sp. BH-3-3-3	21.3636	4.3076	12.6585	12.8094	0	13.2156
k__Bacteria;p__Actinobacteria;c__Actinobacteria;o__Micrococcales;f__Microbacteriaceae;g__Microbacterium;s__Microbacterium sp. C448	191.095	196.955	274.538	226.38	195.311	125.468
k__Bacteria;p__Actinobacteria;c__Actinobacteria;o__Micrococcales;f__Microbacteriaceae;g__Microbacterium;s__Microbacterium sp. CF335	80.6992	80.1613	120.842	117.201	72.0142	102.654
k__Bacteria;p__Actinobacteria;c__Actinobacteria;o__Micrococcales;f__Microbacteriaceae;g__Microbacterium;s__Microbacterium sp. CGR1	0	0	30.1393	0	0	0
k__Bacteria;p__Actinobacteria;c__Actinobacteria;o__Micrococcales;f__Microbacteriaceae;g__Microbacterium;s__Microbacterium sp. CH1	0	14.1233	0	5.99172	2.79267	0
k__Bacteria;p__Actinobacteria;c__Actinobacteria;o__Micrococcales;f__Microbacteriaceae;g__Microbacterium;s__Microbacterium sp. CH12i	36.5577	20.2075	77.3163	79.3444	73.2787	49.3734
k__Bacteria;p__Actinobacteria;c__Actinobacteria;o__Micrococcales;f__Microbacteriaceae;g__Microbacterium;s__Microbacterium sp. CQ0110Y	535.617	334.046	387.735	0	0	0.66388
k__Bacteria;p__Actinobacteria;c__Actinobacteria;o__Micrococcales;f__Microbacteriaceae;g__Microbacterium;s__Microbacterium sp. CSI-V	0	0	16.7109	20.2217	2.88733	9.32057
k__Bacteria;p__Actinobacteria;c__Actinobacteria;o__Micrococcales;f__Microbacteriaceae;g__Microbacterium;s__Microbacterium sp. Cr-K20	0	0	0	0	0	5.56718
k__Bacteria;p__Actinobacteria;c__Actinobacteria;o__Micrococcales;f__Microbacteriaceae;g__Microbacterium;s__Microbacterium sp. GCS4	15.062	75.8954	27.9946	23.2134	17.0515	19.2773
k__Bacteria;p__Actinobacteria;c__Actinobacteria;o__Micrococcales;f__Microbacteriaceae;g__Microbacterium;s__Microbacterium sp. H83	7.20787	8.52991	0	13.2641	1.68666	10.2791
k__Bacteria;p__Actinobacteria;c__Actinobacteria;o__Micrococcales;f__Microbacteriaceae;g__Microbacterium;s__Microbacterium sp. HM58-2	158.912	158.807	216.674	119.834	63.3126	74.4729
k__Bacteria;p__Actinobacteria;c__Actinobacteria;o__Micrococcales;f__Microbacteriaceae;g__Microbacterium;s__Microbacterium sp. KROCY2	4.54997	0	0	3.42651	3.19411	7.36492
k__Bacteria;p__Actinobacteria;c__Actinobacteria;o__Micrococcales;f__Microbacteriaceae;g__Microbacterium;s__Microbacterium sp. LCT-H2	0	0	0	8.45307	0	6.22936
k__Bacteria;p__Actinobacteria;c__Actinobacteria;o__Micrococcales;f__Microbacteriaceae;g__Microbacterium;s__Microbacterium sp. LKL04	0	0	0	20.6709	13.6647	0
k__Bacteria;p__Actinobacteria;c__Actinobacteria;o__Micrococcales;f__Microbacteriaceae;g__Microbacterium;s__Microbacterium sp. Leaf151	15.3096	5.86068	0	47.9202	21.7786	6.63227
k__Bacteria;p__Actinobacteria;c__Actinobacteria;o__Micrococcales;f__Microbacteriaceae;g__Microbacterium;s__Microbacterium sp. Leaf159	0	0	4.87804	12.6037	14.6017	6.73364
k__Bacteria;p__Actinobacteria;c__Actinobacteria;o__Micrococcales;f__Microbacteriaceae;g__Microbacterium;s__Microbacterium sp. Leaf161	0	0	0	16.1644	7.53403	8.6859
k__Bacteria;p__Actinobacteria;c__Actinobacteria;o__Micrococcales;f__Microbacteriaceae;g__Microbacterium;s__Microbacterium sp. Leaf288	2638.58	3124.68	3133.01	331.687	304.552	212.141
k__Bacteria;p__Actinobacteria;c__Actinobacteria;o__Micrococcales;f__Microbacteriaceae;g__Microbacterium;s__Microbacterium sp. Leaf320	30.3331	0	0	21.6411	13.4489	9.30305
k__Bacteria;p__Actinobacteria;c__Actinobacteria;o__Micrococcales;f__Microbacteriaceae;g__Microbacterium;s__Microbacterium sp. Leaf351	0	0	0	9.34503	0	17.1402
k__Bacteria;p__Actinobacteria;c__Actinobacteria;o__Micrococcales;f__Microbacteriaceae;g__Microbacterium;s__Microbacterium sp. MA1	0	0	5.08374	13.7075	0	9.13427
k__Bacteria;p__Actinobacteria;c__Actinobacteria;o__Micrococcales;f__Microbacteriaceae;g__Microbacterium;s__Microbacterium sp. MRS-1	9.80465	2.90074	2.84142	0	0	0
k__Bacteria;p__Actinobacteria;c__Actinobacteria;o__Micrococcales;f__Microbacteriaceae;g__Microbacterium;s__Microbacterium sp. No. 7	81.2205	99.7777	129.647	99.1446	96.3996	63.8196
k__Bacteria;p__Actinobacteria;c__Actinobacteria;o__Micrococcales;f__Microbacteriaceae;g__Microbacterium;s__Microbacterium sp. PAMC 28756	2.65692	50.4809	34.0488	0	0	2.16218
k__Bacteria;p__Actinobacteria;c__Actinobacteria;o__Micrococcales;f__Microbacteriaceae;g__Microbacterium;s__Microbacterium sp. RU1D	7.40334	14.602	28.6068	0	0	0
k__Bacteria;p__Actinobacteria;c__Actinobacteria;o__Micrococcales;f__Microbacteriaceae;g__Microbacterium;s__Microbacterium sp. RU33B	141.081	104.37	136.181	57.1992	51.9984	33.5173
k__Bacteria;p__Actinobacteria;c__Actinobacteria;o__Micrococcales;f__Microbacteriaceae;g__Microbacterium;s__Microbacterium sp. RURRCA19A	0	0	9.58978	15.3697	2.80801	10.7126
k__Bacteria;p__Actinobacteria;c__Actinobacteria;o__Micrococcales;f__Microbacteriaceae;g__Microbacterium;s__Microbacterium sp. Root166	1678.19	1652.28	1756.72	239.78	152.823	141.905
k__Bacteria;p__Actinobacteria;c__Actinobacteria;o__Micrococcales;f__Microbacteriaceae;g__Microbacterium;s__Microbacterium sp. Root180	956.073	1442.99	1332.55	118.514	69.377	50.5821
k__Bacteria;p__Actinobacteria;c__Actinobacteria;o__Micrococcales;f__Microbacteriaceae;g__Microbacterium;s__Microbacterium sp. Root53	1340	962.415	1074.45	489.274	245.596	310.729
k__Bacteria;p__Actinobacteria;c__Actinobacteria;o__Micrococcales;f__Microbacteriaceae;g__Microbacterium;s__Microbacterium sp. Root553	10.1818	12.0492	17.7042	0	0	0
k__Bacteria;p__Actinobacteria;c__Actinobacteria;o__Micrococcales;f__Microbacteriaceae;g__Microbacterium;s__Microbacterium sp. Root61	523.742	542.7	567.625	155.217	136.806	117.639
k__Bacteria;p__Actinobacteria;c__Actinobacteria;o__Micrococcales;f__Microbacteriaceae;g__Microbacterium;s__Microbacterium sp. SA39	64.6326	43.7192	29.4691	150.988	106.426	88.8545
k__Bacteria;p__Actinobacteria;c__Actinobacteria;o__Micrococcales;f__Microbacteriaceae;g__Microbacterium;s__Microbacterium sp. SCN 69-37	10.9473	23.7512	4.23008	7.90073	0	0
k__Bacteria;p__Actinobacteria;c__Actinobacteria;o__Micrococcales;f__Microbacteriaceae;g__Microbacterium;s__Microbacterium sp. SCN 70-18	132.354	50.7715	43.9879	88.0952	92.0982	32.7162
k__Bacteria;p__Actinobacteria;c__Actinobacteria;o__Micrococcales;f__Microbacteriaceae;g__Microbacterium;s__Microbacterium sp. SCN 70-27	26.6774	7.71511	16.3864	21.5246	11.5276	24.4098
k__Bacteria;p__Actinobacteria;c__Actinobacteria;o__Micrococcales;f__Microbacteriaceae;g__Microbacterium;s__Microbacterium sp. SCN 71-17	0	0	0	18.6055	19.1305	12.7243
k__Bacteria;p__Actinobacteria;c__Actinobacteria;o__Micrococcales;f__Microbacteriaceae;g__Microbacterium;s__Microbacterium sp. SCN 71-21	12.7718	0	37.0132	0	0	0
k__Bacteria;p__Actinobacteria;c__Actinobacteria;o__Micrococcales;f__Microbacteriaceae;g__Microbacterium;s__Microbacterium sp. SUBG005	43.8214	28.9169	45.9401	69.7258	60.8869	55.4294
k__Bacteria;p__Actinobacteria;c__Actinobacteria;o__Micrococcales;f__Microbacteriaceae;g__Microbacterium;s__Microbacterium sp. SZ1	9.92721	30.7686	6.18095	22.9449	7.24675	13.1181
k__Bacteria;p__Actinobacteria;c__Actinobacteria;o__Micrococcales;f__Microbacteriaceae;g__Microbacterium;s__Microbacterium sp. T32	13.5228	10.9053	21.3646	0	0	6.9727
k__Bacteria;p__Actinobacteria;c__Actinobacteria;o__Micrococcales;f__Microbacteriaceae;g__Microbacterium;s__Microbacterium sp. TNHR37B	44.4431	51.6519	9.32119	12.3052	33.126	14.9844
k__Bacteria;p__Actinobacteria;c__Actinobacteria;o__Micrococcales;f__Microbacteriaceae;g__Microbacterium;s__Microbacterium sp. TS-1	3.99997	4.73363	18.5473	0	0	0
k__Bacteria;p__Actinobacteria;c__Actinobacteria;o__Micrococcales;f__Microbacteriaceae;g__Microbacterium;s__Microbacterium sp. UCD-TDU	0	0	3.80136	13.9896	11.11	33.037
k__Bacteria;p__Actinobacteria;c__Actinobacteria;o__Micrococcales;f__Microbacteriaceae;g__Microbacterium;s__Microbacterium sp. URHA0036	0	0	4.17773	6.78517	0	0
k__Bacteria;p__Actinobacteria;c__Actinobacteria;o__Micrococcales;f__Microbacteriaceae;g__Microbacterium;s__Microbacterium sp. XT11	114.298	87.6882	72.144	15.0778	6.78071	1.17839
k__Bacteria;p__Actinobacteria;c__Actinobacteria;o__Micrococcales;f__Microbacteriaceae;g__Microbacterium;s__Microbacterium sp. Yaish 1	45.4223	16.296	40.0994	8.79326	7.5824	13.6445
k__Bacteria;p__Actinobacteria;c__Actinobacteria;o__Micrococcales;f__Microbacteriaceae;g__Microbacterium;s__Microbacterium sp. ZOR0019	20.7999	7.79343	2.58074	32.0958	18.8197	32.1906
k__Bacteria;p__Actinobacteria;c__Actinobacteria;o__Micrococcales;f__Microbacteriaceae;g__Microbacterium;s__Microbacterium sp. cf046	311.541	358.075	393.934	261.122	203.484	130.242
k__Bacteria;p__Actinobacteria;c__Actinobacteria;o__Micrococcales;f__Microbacteriaceae;g__Microbacterium;s__Microbacterium sp. cf332	50.3622	28.667	60.2544	56.5137	22.3974	23.8176
k__Bacteria;p__Actinobacteria;c__Actinobacteria;o__Micrococcales;f__Microbacteriaceae;g__Microbacterium;s__Microbacterium sp. cl127	3.75255	17.7633	20.4209	12.4402	27.7048	20.1916
k__Bacteria;p__Actinobacteria;c__Actinobacteria;o__Micrococcales;f__Microbacteriaceae;g__Microbacterium;s__Microbacterium sp. oral taxon 186	52.0112	30.4144	16.3265	9.39926	12.1152	7.77657
k__Bacteria;p__Actinobacteria;c__Actinobacteria;o__Micrococcales;f__Microbacteriaceae;g__Microbacterium;s__Microbacterium testaceum	162.133	134.885	187.405	182.382	153.279	86.4837
k__Bacteria;p__Actinobacteria;c__Actinobacteria;o__Micrococcales;f__Microbacteriaceae;g__Microbacterium;s__Microbacterium trichothecenolyticum	2595.71	2944	2860.65	156.949	168.315	101.067
k__Bacteria;p__Actinobacteria;c__Actinobacteria;o__Micrococcales;f__Microbacteriaceae;g__Microbacterium;s__Microbacterium yannicii	7613.98	8294.18	8894.64	698.794	653.695	443.133
k__Bacteria;p__Actinobacteria;c__Actinobacteria;o__Micrococcales;f__Microbacteriaceae;g__Microbacterium;s__uncultured Microbacterium sp.	60.8509	108.535	46.9922	82.6511	72.6666	62.6608
k__Bacteria;p__Actinobacteria;c__Actinobacteria;o__Micrococcales;f__Microbacteriaceae;g__Microcella;s__Microcella alkaliphila	130.412	158.26	74.8681	519.112	195.657	252.088
k__Bacteria;p__Actinobacteria;c__Actinobacteria;o__Micrococcales;f__Microbacteriaceae;g__Microterricola;s__Microterricola viridarii	125.585	68.1264	81.2097	454.948	315.636	312.438
k__Bacteria;p__Actinobacteria;c__Actinobacteria;o__Micrococcales;f__Microbacteriaceae;g__Mycetocola;s__Mycetocola miduiensis	123.839	89.7764	109.715	925.303	571.443	482.089
k__Bacteria;p__Actinobacteria;c__Actinobacteria;o__Micrococcales;f__Microbacteriaceae;g__Mycetocola;s__Mycetocola reblochoni	0	0	0	33.2626	19.8302	4.70353
k__Bacteria;p__Actinobacteria;c__Actinobacteria;o__Micrococcales;f__Microbacteriaceae;g__Mycetocola;s__Mycetocola saprophilus	23.507	23.7228	3.329	128.39	77.2906	38.079
k__Bacteria;p__Actinobacteria;c__Actinobacteria;o__Micrococcales;f__Microbacteriaceae;g__Okibacterium;s__Okibacterium fritillariae	35.7447	15.9077	7.93637	168.79	67.409	77.5509
k__Bacteria;p__Actinobacteria;c__Actinobacteria;o__Micrococcales;f__Microbacteriaceae;g__Plantibacter;s__Plantibacter cousiniae	4.25728	0	4.48883	13.5577	10.8736	0
k__Bacteria;p__Actinobacteria;c__Actinobacteria;o__Micrococcales;f__Microbacteriaceae;g__Plantibacter;s__Plantibacter elymi	2.51033	5.94152	0	8.5072	1.76227	8.93949
k__Bacteria;p__Actinobacteria;c__Actinobacteria;o__Micrococcales;f__Microbacteriaceae;g__Plantibacter;s__Plantibacter flavus	9.55251	14.654	11.252	97.0985	50.3703	21.3588
k__Bacteria;p__Actinobacteria;c__Actinobacteria;o__Micrococcales;f__Microbacteriaceae;g__Plantibacter;s__Plantibacter sp. H53	0	2.36681	0	20.3332	7.02003	14.8917
k__Bacteria;p__Actinobacteria;c__Actinobacteria;o__Micrococcales;f__Microbacteriaceae;g__Plantibacter;s__Plantibacter sp. Leaf314	0	0	0	0	0	6.60778
k__Bacteria;p__Actinobacteria;c__Actinobacteria;o__Micrococcales;f__Microbacteriaceae;g__Pseudoclavibacter;s__Pseudoclavibacter bifida	12.409	4.895	0	37.2975	28.7285	17.0404
k__Bacteria;p__Actinobacteria;c__Actinobacteria;o__Micrococcales;f__Microbacteriaceae;g__Pseudoclavibacter;s__Pseudoclavibacter faecalis	11.4441	17.1618	0	10.6639	20.9158	3.4967
k__Bacteria;p__Actinobacteria;c__Actinobacteria;o__Micrococcales;f__Microbacteriaceae;g__Pseudoclavibacter;s__Pseudoclavibacter helvolus	25.4515	51.9708	22.4333	140.475	59.2052	36.056
k__Bacteria;p__Actinobacteria;c__Actinobacteria;o__Micrococcales;f__Microbacteriaceae;g__Rathayibacter;s__Rathayibacter rathayi	60.2559	27.5561	48.9212	248.959	97.0599	104.789
k__Bacteria;p__Actinobacteria;c__Actinobacteria;o__Micrococcales;f__Microbacteriaceae;g__Rathayibacter;s__Rathayibacter sp. Leaf296	27.0785	23.7784	5.71077	113.869	62.4644	51.9513
k__Bacteria;p__Actinobacteria;c__Actinobacteria;o__Micrococcales;f__Microbacteriaceae;g__Rathayibacter;s__Rathayibacter sp. Leaf299	10.7819	0	24.3267	129.439	51.4603	51.7309
k__Bacteria;p__Actinobacteria;c__Actinobacteria;o__Micrococcales;f__Microbacteriaceae;g__Rathayibacter;s__Rathayibacter sp. VKM Ac-2121	96.9394	65.9392	59.5578	370.698	273.971	199.045
k__Bacteria;p__Actinobacteria;c__Actinobacteria;o__Micrococcales;f__Microbacteriaceae;g__Rathayibacter;s__Rathayibacter sp. VKM Ac-2630	48.0904	28.6083	34.2688	257.399	184.335	114.704
k__Bacteria;p__Actinobacteria;c__Actinobacteria;o__Micrococcales;f__Microbacteriaceae;g__Rathayibacter;s__Rathayibacter tanaceti	32.8538	17.1346	25.9294	287.834	120.233	124.055
k__Bacteria;p__Actinobacteria;c__Actinobacteria;o__Micrococcales;f__Microbacteriaceae;g__Rathayibacter;s__Rathayibacter toxicus	11.157	16.5042	0	37.4257	11.7485	32.0355
k__Bacteria;p__Actinobacteria;c__Actinobacteria;o__Micrococcales;f__Microbacteriaceae;g__Rathayibacter;s__Rathayibacter tritici	18.6531	2.56405	37.0868	101.432	64.1037	44.6905
k__Bacteria;p__Actinobacteria;c__Actinobacteria;o__Micrococcales;f__Microbacteriaceae;g__Salinibacterium;s__Salinibacterium amurskyense	49.4351	14.0499	39.8601	178.57	56.5365	55.1291
k__Bacteria;p__Actinobacteria;c__Actinobacteria;o__Micrococcales;f__Microbacteriaceae;g__Salinibacterium;s__Salinibacterium sp. PAMC 21357	13.6245	13.3599	29.9965	98.1502	47.1379	50.5837
k__Bacteria;p__Actinobacteria;c__Actinobacteria;o__Micrococcales;f__Microbacteriaceae;g__Salinibacterium;s__Salinibacterium xinjiangense	206.83	191.93	107.46	982.217	569.707	431.1
k__Bacteria;p__Actinobacteria;c__Actinobacteria;o__Micrococcales;f__Microbacteriaceae;g__Unclassified;s__Microbacteriaceae bacterium	89.2042	182.966	67.7067	167.714	149.739	72.7869
k__Bacteria;p__Actinobacteria;c__Actinobacteria;o__Micrococcales;f__Microbacteriaceae;g__Unclassified;s__Microbacteriaceae bacterium BACL25 MAG-120322-bin65	0	13.7112	4.7678	69.6359	39.6752	46.902
k__Bacteria;p__Actinobacteria;c__Actinobacteria;o__Micrococcales;f__Microbacteriaceae;g__Unclassified;s__Microbacteriaceae bacterium EaCA-K	6.16785	9.96458	0	34.3665	19.9207	22.0633
k__Bacteria;p__Actinobacteria;c__Actinobacteria;o__Micrococcales;f__Microbacteriaceae;g__Yonghaparkia;s__Yonghaparkia sp. Root332	15.4893	9.46726	9.27364	19.5813	18.2299	13.1344
k__Bacteria;p__Actinobacteria;c__Actinobacteria;o__Micrococcales;f__Microbacteriaceae;g__Yonghaparkia;s__Yonghaparkia sp. Soil809	7.24374	0	4.19851	47.7325	17.798	28.1406
k__Bacteria;p__Actinobacteria;c__Actinobacteria;o__Micrococcales;f__Micrococcaceae;g__Acaricomes;s__Acaricomes phytoseiuli	0	0	0	9.17874	38.7573	21.5833
k__Bacteria;p__Actinobacteria;c__Actinobacteria;o__Micrococcales;f__Micrococcaceae;g__Arthrobacter;s__Arthrobacter agilis	109.551	109.691	97.2522	1462.05	1151.75	1122.79
k__Bacteria;p__Actinobacteria;c__Actinobacteria;o__Micrococcales;f__Micrococcaceae;g__Arthrobacter;s__Arthrobacter alpinus	50.7226	18.6218	43.8797	200.818	263.104	217.251
k__Bacteria;p__Actinobacteria;c__Actinobacteria;o__Micrococcales;f__Micrococcaceae;g__Arthrobacter;s__Arthrobacter castelli	116.777	48.4951	49.2177	498.709	584.304	480.965
k__Bacteria;p__Actinobacteria;c__Actinobacteria;o__Micrococcales;f__Micrococcaceae;g__Arthrobacter;s__Arthrobacter crystallopoietes	5764.84	1997.64	1931.97	47529.8	48081.4	45167.5
k__Bacteria;p__Actinobacteria;c__Actinobacteria;o__Micrococcales;f__Micrococcaceae;g__Arthrobacter;s__Arthrobacter cupressi	93.8542	68.8953	72.7265	431.219	329.98	278.08
k__Bacteria;p__Actinobacteria;c__Actinobacteria;o__Micrococcales;f__Micrococcaceae;g__Arthrobacter;s__Arthrobacter enclensis	53.3953	6.03583	33.716	814.137	451.57	463.594
k__Bacteria;p__Actinobacteria;c__Actinobacteria;o__Micrococcales;f__Micrococcaceae;g__Arthrobacter;s__Arthrobacter globiformis	138.399	63.1187	33.3127	618.812	693.182	499.471
k__Bacteria;p__Actinobacteria;c__Actinobacteria;o__Micrococcales;f__Micrococcaceae;g__Arthrobacter;s__Arthrobacter koreensis	31.08	5.6679	8.80723	286.907	306.7	213.064
k__Bacteria;p__Actinobacteria;c__Actinobacteria;o__Micrococcales;f__Micrococcaceae;g__Arthrobacter;s__Arthrobacter luteolus	81.9514	26.7078	71.6359	505.853	490.537	392.405
k__Bacteria;p__Actinobacteria;c__Actinobacteria;o__Micrococcales;f__Micrococcaceae;g__Arthrobacter;s__Arthrobacter nitrophenolicus	214.86	66.0251	93.0985	6390.06	2424.12	3770.31
k__Bacteria;p__Actinobacteria;c__Actinobacteria;o__Micrococcales;f__Micrococcaceae;g__Arthrobacter;s__Arthrobacter pascens	0	0	0	5.95915	14.8133	14.9854
k__Bacteria;p__Actinobacteria;c__Actinobacteria;o__Micrococcales;f__Micrococcaceae;g__Arthrobacter;s__Arthrobacter rhombi	0	0	4.13677	36.2807	45.0934	40.0147
k__Bacteria;p__Actinobacteria;c__Actinobacteria;o__Micrococcales;f__Micrococcaceae;g__Arthrobacter;s__Arthrobacter saudimassiliensis	127.924	57.7146	66.0009	1012.13	922.04	801.693
k__Bacteria;p__Actinobacteria;c__Actinobacteria;o__Micrococcales;f__Micrococcaceae;g__Arthrobacter;s__Arthrobacter sp.	0	0	5.51569	35.2452	10.2212	4.96617
k__Bacteria;p__Actinobacteria;c__Actinobacteria;o__Micrococcales;f__Micrococcaceae;g__Arthrobacter;s__Arthrobacter sp. 131MFCol6.1	3.5686	6.2429	0	24.0607	29.3444	27.5631
k__Bacteria;p__Actinobacteria;c__Actinobacteria;o__Micrococcales;f__Micrococcaceae;g__Arthrobacter;s__Arthrobacter sp. 135MFCol5.1	48.0807	74.6692	46.6944	326.613	140.432	216.627
k__Bacteria;p__Actinobacteria;c__Actinobacteria;o__Micrococcales;f__Micrococcaceae;g__Arthrobacter;s__Arthrobacter sp. 161MFSha2.1	5.25239	1.43826	0	7.06934	19.8382	11.5862
k__Bacteria;p__Actinobacteria;c__Actinobacteria;o__Micrococcales;f__Micrococcaceae;g__Arthrobacter;s__Arthrobacter sp. 162MFSha1.1	52.1229	0	0	25.1415	9.28944	36.388
k__Bacteria;p__Actinobacteria;c__Actinobacteria;o__Micrococcales;f__Micrococcaceae;g__Arthrobacter;s__Arthrobacter sp. 31Cvi3.1E	2.45944	0	0	24.5443	12.7486	23.4488
k__Bacteria;p__Actinobacteria;c__Actinobacteria;o__Micrococcales;f__Micrococcaceae;g__Arthrobacter;s__Arthrobacter sp. 31Y	0	0	0	27.7538	7.98528	20.2535
k__Bacteria;p__Actinobacteria;c__Actinobacteria;o__Micrococcales;f__Micrococcaceae;g__Arthrobacter;s__Arthrobacter sp. 35W	69.3829	9.85577	16.5262	439.751	371.997	411.996
k__Bacteria;p__Actinobacteria;c__Actinobacteria;o__Micrococcales;f__Micrococcaceae;g__Arthrobacter;s__Arthrobacter sp. 35_47	114.966	31.4301	44.9794	2345.55	1671.71	1443.46
k__Bacteria;p__Actinobacteria;c__Actinobacteria;o__Micrococcales;f__Micrococcaceae;g__Arthrobacter;s__Arthrobacter sp. 49Tsu3.1M3	9.46446	7.30102	0	149.632	108.312	88.8419
k__Bacteria;p__Actinobacteria;c__Actinobacteria;o__Micrococcales;f__Micrococcaceae;g__Arthrobacter;s__Arthrobacter sp. 7749	4.8533	9.34816	3.88574	157.186	120.932	98.8797
k__Bacteria;p__Actinobacteria;c__Actinobacteria;o__Micrococcales;f__Micrococcaceae;g__Arthrobacter;s__Arthrobacter sp. 9MFCol3.1	23.7619	0	3.53097	37.0512	19.5234	22.0888
k__Bacteria;p__Actinobacteria;c__Actinobacteria;o__Micrococcales;f__Micrococcaceae;g__Arthrobacter;s__Arthrobacter sp. A3	18.6404	24.2724	10.688	120.647	110.479	117.526
k__Bacteria;p__Actinobacteria;c__Actinobacteria;o__Micrococcales;f__Micrococcaceae;g__Arthrobacter;s__Arthrobacter sp. AK-YN10	8.27267	31.5739	9.48203	75.6486	69.4249	29.6272
k__Bacteria;p__Actinobacteria;c__Actinobacteria;o__Micrococcales;f__Micrococcaceae;g__Arthrobacter;s__Arthrobacter sp. ATCC 21022	8.93274	11.9184	0	108.03	68.2436	67.1167
k__Bacteria;p__Actinobacteria;c__Actinobacteria;o__Micrococcales;f__Micrococcaceae;g__Arthrobacter;s__Arthrobacter sp. B6	46.1691	19.7567	41.5757	540.489	501.076	463.138
k__Bacteria;p__Actinobacteria;c__Actinobacteria;o__Micrococcales;f__Micrococcaceae;g__Arthrobacter;s__Arthrobacter sp. Br18	52.015	28.9108	23.4942	372.343	293.422	253.683
k__Bacteria;p__Actinobacteria;c__Actinobacteria;o__Micrococcales;f__Micrococcaceae;g__Arthrobacter;s__Arthrobacter sp. CAL618	15.6547	0	3.45154	138.199	161.028	129.572
k__Bacteria;p__Actinobacteria;c__Actinobacteria;o__Micrococcales;f__Micrococcaceae;g__Arthrobacter;s__Arthrobacter sp. Cjts	0	0	0	7.34909	9.5909	15.7961
k__Bacteria;p__Actinobacteria;c__Actinobacteria;o__Micrococcales;f__Micrococcaceae;g__Arthrobacter;s__Arthrobacter sp. D2	0	11.564	33.9826	0	0	0
k__Bacteria;p__Actinobacteria;c__Actinobacteria;o__Micrococcales;f__Micrococcaceae;g__Arthrobacter;s__Arthrobacter sp. EPSL27	28.1626	37.3403	9.93424	174.577	167.05	148.221
k__Bacteria;p__Actinobacteria;c__Actinobacteria;o__Micrococcales;f__Micrococcaceae;g__Arthrobacter;s__Arthrobacter sp. ERGS1:01	63.3605	5.8847	28.1339	146.815	157.813	131.881
k__Bacteria;p__Actinobacteria;c__Actinobacteria;o__Micrococcales;f__Micrococcaceae;g__Arthrobacter;s__Arthrobacter sp. Edens01	72.2587	51.4585	11.4915	390.188	329.004	305.201
k__Bacteria;p__Actinobacteria;c__Actinobacteria;o__Micrococcales;f__Micrococcaceae;g__Arthrobacter;s__Arthrobacter sp. EpRS66	0	0	2.425	13.391	8.81135	18.2853
k__Bacteria;p__Actinobacteria;c__Actinobacteria;o__Micrococcales;f__Micrococcaceae;g__Arthrobacter;s__Arthrobacter sp. EpRS71	3.73331	0	0	8.43449	20.9665	9.66882
k__Bacteria;p__Actinobacteria;c__Actinobacteria;o__Micrococcales;f__Micrococcaceae;g__Arthrobacter;s__Arthrobacter sp. FB24	55.7329	12.2951	17.6006	220.153	160.729	160.972
k__Bacteria;p__Actinobacteria;c__Actinobacteria;o__Micrococcales;f__Micrococcaceae;g__Arthrobacter;s__Arthrobacter sp. H14	191.271	79.2434	132.844	1748.44	1751.96	1558.83
k__Bacteria;p__Actinobacteria;c__Actinobacteria;o__Micrococcales;f__Micrococcaceae;g__Arthrobacter;s__Arthrobacter sp. H20	6.26803	3.11018	41.6402	369.48	401.752	307.153
k__Bacteria;p__Actinobacteria;c__Actinobacteria;o__Micrococcales;f__Micrococcaceae;g__Arthrobacter;s__Arthrobacter sp. H41	101.521	20.7755	26.8603	577.041	454.38	369.308
k__Bacteria;p__Actinobacteria;c__Actinobacteria;o__Micrococcales;f__Micrococcaceae;g__Arthrobacter;s__Arthrobacter sp. H5	159.033	73.8178	98.7738	1497.92	1449.08	1111.04
k__Bacteria;p__Actinobacteria;c__Actinobacteria;o__Micrococcales;f__Micrococcaceae;g__Arthrobacter;s__Arthrobacter sp. HG	3.6491	0	2.11504	56.1386	42.9388	68.3174
k__Bacteria;p__Actinobacteria;c__Actinobacteria;o__Micrococcales;f__Micrococcaceae;g__Arthrobacter;s__Arthrobacter sp. Hiyo1	26.0647	109.733	19.569	458.964	416.565	402.244
k__Bacteria;p__Actinobacteria;c__Actinobacteria;o__Micrococcales;f__Micrococcaceae;g__Arthrobacter;s__Arthrobacter sp. Hiyo4	149.445	82.4167	76.2218	594.006	578.447	559.309
k__Bacteria;p__Actinobacteria;c__Actinobacteria;o__Micrococcales;f__Micrococcaceae;g__Arthrobacter;s__Arthrobacter sp. Hiyo6	70.3696	18.4719	53.0367	214.294	303.906	172.499
k__Bacteria;p__Actinobacteria;c__Actinobacteria;o__Micrococcales;f__Micrococcaceae;g__Arthrobacter;s__Arthrobacter sp. Hiyo8	344.347	233.605	289.87	1143.73	797.516	949.817
k__Bacteria;p__Actinobacteria;c__Actinobacteria;o__Micrococcales;f__Micrococcaceae;g__Arthrobacter;s__Arthrobacter sp. I3	25.7512	4.39551	42.4784	145.255	129.152	88.9425
k__Bacteria;p__Actinobacteria;c__Actinobacteria;o__Micrococcales;f__Micrococcaceae;g__Arthrobacter;s__Arthrobacter sp. IF1	0	0	0	12.8186	3.67668	16.8704
k__Bacteria;p__Actinobacteria;c__Actinobacteria;o__Micrococcales;f__Micrococcaceae;g__Arthrobacter;s__Arthrobacter sp. IHBB 11108	43.3075	6.45064	4.35615	140.152	128.874	126.992
k__Bacteria;p__Actinobacteria;c__Actinobacteria;o__Micrococcales;f__Micrococcaceae;g__Arthrobacter;s__Arthrobacter sp. JBH1	0	0	0	12.9584	0	0
k__Bacteria;p__Actinobacteria;c__Actinobacteria;o__Micrococcales;f__Micrococcaceae;g__Arthrobacter;s__Arthrobacter sp. KBS0703	15.1829	4.15759	7.0718	210.7	237.768	158.816
k__Bacteria;p__Actinobacteria;c__Actinobacteria;o__Micrococcales;f__Micrococcaceae;g__Arthrobacter;s__Arthrobacter sp. KI72	0	0	0	26.8498	5.15789	26.2938
k__Bacteria;p__Actinobacteria;c__Actinobacteria;o__Micrococcales;f__Micrococcaceae;g__Arthrobacter;s__Arthrobacter sp. KW	0	0	0	9.17133	1.89984	7.00899
k__Bacteria;p__Actinobacteria;c__Actinobacteria;o__Micrococcales;f__Micrococcaceae;g__Arthrobacter;s__Arthrobacter sp. L77	42.1573	41.0238	15.6643	366.833	332.956	241.654
k__Bacteria;p__Actinobacteria;c__Actinobacteria;o__Micrococcales;f__Micrococcaceae;g__Arthrobacter;s__Arthrobacter sp. Leaf137	23.1988	16.0396	6.29777	92.7448	51.7599	76.8995
k__Bacteria;p__Actinobacteria;c__Actinobacteria;o__Micrococcales;f__Micrococcaceae;g__Arthrobacter;s__Arthrobacter sp. Leaf141	0	20.2235	0	41.1023	37.4792	9.63447
k__Bacteria;p__Actinobacteria;c__Actinobacteria;o__Micrococcales;f__Micrococcaceae;g__Arthrobacter;s__Arthrobacter sp. Leaf145	1.72921	0	0	32.6388	22.2441	15.0909
k__Bacteria;p__Actinobacteria;c__Actinobacteria;o__Micrococcales;f__Micrococcaceae;g__Arthrobacter;s__Arthrobacter sp. Leaf234	68.4359	49.4392	26.8266	308.578	221.961	185.651
k__Bacteria;p__Actinobacteria;c__Actinobacteria;o__Micrococcales;f__Micrococcaceae;g__Arthrobacter;s__Arthrobacter sp. Leaf337	52.3409	79.4532	18.5621	304.062	166.563	166.514
k__Bacteria;p__Actinobacteria;c__Actinobacteria;o__Micrococcales;f__Micrococcaceae;g__Arthrobacter;s__Arthrobacter sp. Leaf69	36.3422	18.7849	36.6646	89.142	132.87	106.851
k__Bacteria;p__Actinobacteria;c__Actinobacteria;o__Micrococcales;f__Micrococcaceae;g__Arthrobacter;s__Arthrobacter sp. M2012083	5.03803	6.73063	0	63.0624	24.2971	41.614
k__Bacteria;p__Actinobacteria;c__Actinobacteria;o__Micrococcales;f__Micrococcaceae;g__Arthrobacter;s__Arthrobacter sp. MA-N2	6.19571	0	8.98068	108.184	128.337	118.354
k__Bacteria;p__Actinobacteria;c__Actinobacteria;o__Micrococcales;f__Micrococcaceae;g__Arthrobacter;s__Arthrobacter sp. MWB30	5.31383	0	0	21.4622	7.4607	10.3987
k__Bacteria;p__Actinobacteria;c__Actinobacteria;o__Micrococcales;f__Micrococcaceae;g__Arthrobacter;s__Arthrobacter sp. NIO-1057	0	0	0	14.4048	10.2212	13.9558
k__Bacteria;p__Actinobacteria;c__Actinobacteria;o__Micrococcales;f__Micrococcaceae;g__Arthrobacter;s__Arthrobacter sp. OV608	38.0722	2.98104	7.27964	418.161	209.573	312.501
k__Bacteria;p__Actinobacteria;c__Actinobacteria;o__Micrococcales;f__Micrococcaceae;g__Arthrobacter;s__Arthrobacter sp. OY3WO11	88.2228	21.711	6.63207	596.104	348.637	418.39
k__Bacteria;p__Actinobacteria;c__Actinobacteria;o__Micrococcales;f__Micrococcaceae;g__Arthrobacter;s__Arthrobacter sp. P2b	262.047	125.939	128.892	7263.09	2689.95	4363.13
k__Bacteria;p__Actinobacteria;c__Actinobacteria;o__Micrococcales;f__Micrococcaceae;g__Arthrobacter;s__Arthrobacter sp. PAMC 25486	20.843	4.24933	14.0735	171.964	114.146	111.893
k__Bacteria;p__Actinobacteria;c__Actinobacteria;o__Micrococcales;f__Micrococcaceae;g__Arthrobacter;s__Arthrobacter sp. QXT-31	104.014	42.3569	27.8634	844.557	646.672	565.912
k__Bacteria;p__Actinobacteria;c__Actinobacteria;o__Micrococcales;f__Micrococcaceae;g__Arthrobacter;s__Arthrobacter sp. RIT-PI-e	47.4436	36.0879	31.3444	439.429	340.308	194.393
k__Bacteria;p__Actinobacteria;c__Actinobacteria;o__Micrococcales;f__Micrococcaceae;g__Arthrobacter;s__Arthrobacter sp. Rue61a	6.38592	0	5.00831	56.349	38.7458	30.5618
k__Bacteria;p__Actinobacteria;c__Actinobacteria;o__Micrococcales;f__Micrococcaceae;g__Arthrobacter;s__Arthrobacter sp. SPG23	9.53747	10.8564	2.69617	222.904	175.915	136.748
k__Bacteria;p__Actinobacteria;c__Actinobacteria;o__Micrococcales;f__Micrococcaceae;g__Arthrobacter;s__Arthrobacter sp. SRS-W-1-2016	19.9514	2.98104	13.3858	126.718	141.904	118.724
k__Bacteria;p__Actinobacteria;c__Actinobacteria;o__Micrococcales;f__Micrococcaceae;g__Arthrobacter;s__Arthrobacter sp. SW1	78.3441	34.3313	22.3441	181.406	175.398	212.989
k__Bacteria;p__Actinobacteria;c__Actinobacteria;o__Micrococcales;f__Micrococcaceae;g__Arthrobacter;s__Arthrobacter sp. Soil736	149.052	80.7726	121.043	266.565	221.499	320.856
k__Bacteria;p__Actinobacteria;c__Actinobacteria;o__Micrococcales;f__Micrococcaceae;g__Arthrobacter;s__Arthrobacter sp. Soil761	19.1769	3.81204	9.55408	126.778	84.8505	96.9205
k__Bacteria;p__Actinobacteria;c__Actinobacteria;o__Micrococcales;f__Micrococcaceae;g__Arthrobacter;s__Arthrobacter sp. Soil762	22.2621	16.0924	0	99.5913	114.782	83.8855
k__Bacteria;p__Actinobacteria;c__Actinobacteria;o__Micrococcales;f__Micrococcaceae;g__Arthrobacter;s__Arthrobacter sp. Soil763	48.9585	9.19793	11.7762	327.562	237.872	268.845
k__Bacteria;p__Actinobacteria;c__Actinobacteria;o__Micrococcales;f__Micrococcaceae;g__Arthrobacter;s__Arthrobacter sp. Soil764	0	7.03222	8.32797	299.448	127.864	172.226
k__Bacteria;p__Actinobacteria;c__Actinobacteria;o__Micrococcales;f__Micrococcaceae;g__Arthrobacter;s__Arthrobacter sp. Soil782	352.25	210.345	451.312	11584.1	8940.04	6862.71
k__Bacteria;p__Actinobacteria;c__Actinobacteria;o__Micrococcales;f__Micrococcaceae;g__Arthrobacter;s__Arthrobacter sp. TB 23	30.443	10.1662	9.50664	107.932	116.633	70.9981
k__Bacteria;p__Actinobacteria;c__Actinobacteria;o__Micrococcales;f__Micrococcaceae;g__Arthrobacter;s__Arthrobacter sp. TB 26	22.9191	24.792	7.21283	65.0413	59.3799	86.9944
k__Bacteria;p__Actinobacteria;c__Actinobacteria;o__Micrococcales;f__Micrococcaceae;g__Arthrobacter;s__Arthrobacter sp. U41	41.3687	19.1632	9.78123	271.581	196.87	176.801
k__Bacteria;p__Actinobacteria;c__Actinobacteria;o__Micrococcales;f__Micrococcaceae;g__Arthrobacter;s__Arthrobacter sp. UCD-GKA	54.725	8.31912	13.8309	294.346	273.984	302.616
k__Bacteria;p__Actinobacteria;c__Actinobacteria;o__Micrococcales;f__Micrococcaceae;g__Arthrobacter;s__Arthrobacter sp. UNC362MFTsu5.1	15.0741	1.98051	2.08886	162.455	174.859	141.417
k__Bacteria;p__Actinobacteria;c__Actinobacteria;o__Micrococcales;f__Micrococcaceae;g__Arthrobacter;s__Arthrobacter sp. UNCCL28	2.62814	0	6.32136	15.6528	37.3791	33.6301
k__Bacteria;p__Actinobacteria;c__Actinobacteria;o__Micrococcales;f__Micrococcaceae;g__Arthrobacter;s__Arthrobacter sp. W1	0	0	0	11.1561	6.22642	10.1152
k__Bacteria;p__Actinobacteria;c__Actinobacteria;o__Micrococcales;f__Micrococcaceae;g__Arthrobacter;s__Arthrobacter sp. YC-RL1	5.60781	0	0	45.8149	37.6036	33.9289
k__Bacteria;p__Actinobacteria;c__Actinobacteria;o__Micrococcales;f__Micrococcaceae;g__Arthrobacter;s__Arthrobacter sp. YN	0	0	8.48142	8.51841	2.04423	13.2453
k__Bacteria;p__Actinobacteria;c__Actinobacteria;o__Micrococcales;f__Micrococcaceae;g__Arthrobacter;s__Arthrobacter sp. ZXY-2	17.7305	4.93708	7.25416	30.826	32.243	28.9419
k__Bacteria;p__Actinobacteria;c__Actinobacteria;o__Micrococcales;f__Micrococcaceae;g__Arthrobacter;s__Arthrobacter sp. cf158	1.3893	5.35106	1.6105	25.5271	29.3057	31.0162
k__Bacteria;p__Actinobacteria;c__Actinobacteria;o__Micrococcales;f__Micrococcaceae;g__Arthrobacter;s__Arthrobacter sp. ok362	23.892	20.6243	3.19659	76.0201	62.0224	55.0461
k__Bacteria;p__Actinobacteria;c__Actinobacteria;o__Micrococcales;f__Micrococcaceae;g__Arthrobacter;s__Arthrobacter sp. ok909	42.3497	6.19799	14.9414	308.436	260.625	255.994
k__Bacteria;p__Actinobacteria;c__Actinobacteria;o__Micrococcales;f__Micrococcaceae;g__Arthrobacter;s__Arthrobacter sp. ov118	49.4636	4.64432	34.6432	325.83	332.838	286.206
k__Bacteria;p__Actinobacteria;c__Actinobacteria;o__Micrococcales;f__Micrococcaceae;g__Arthrobacter;s__Arthrobacter sp. ov407	17.4147	75.3831	2.79437	71.7762	61.7958	65.6722
k__Bacteria;p__Actinobacteria;c__Actinobacteria;o__Micrococcales;f__Micrococcaceae;g__Arthrobacter;s__Arthrobacter sp. yr096	0	0	0	18.6296	7.4426	9.15252
k__Bacteria;p__Actinobacteria;c__Actinobacteria;o__Micrococcales;f__Micrococcaceae;g__Arthrobacter;s__Arthrobacter subterraneus	211.82	165.897	230.818	3928.72	3173.39	2346.23
k__Bacteria;p__Actinobacteria;c__Actinobacteria;o__Micrococcales;f__Micrococcaceae;g__Arthrobacter;s__Arthrobacter woluwensis	13.9656	7.53151	11.6693	101.734	88.5863	82.4568
k__Bacteria;p__Actinobacteria;c__Actinobacteria;o__Micrococcales;f__Micrococcaceae;g__Arthrobacter;s__uncultured Arthrobacter sp.	30.5697	16.4955	11.2745	89.3268	61.4707	67.4578
k__Bacteria;p__Actinobacteria;c__Actinobacteria;o__Micrococcales;f__Micrococcaceae;g__Citricoccus;s__Citricoccus sp. CH26A	47.0627	45.455	31.0207	257.825	132.435	113.018
k__Bacteria;p__Actinobacteria;c__Actinobacteria;o__Micrococcales;f__Micrococcaceae;g__Glutamicibacter;s__Glutamicibacter arilaitensis	0	0	19.1796	15.5751	29.0374	0
k__Bacteria;p__Actinobacteria;c__Actinobacteria;o__Micrococcales;f__Micrococcaceae;g__Glutamicibacter;s__Glutamicibacter halophytocola	3.13791	18.9345	0	10.2305	2.20284	4.48461
k__Bacteria;p__Actinobacteria;c__Actinobacteria;o__Micrococcales;f__Micrococcaceae;g__Glutamicibacter;s__Glutamicibacter mysorens	0	0	2.9507	0.958465	12.5084	12.3607
k__Bacteria;p__Actinobacteria;c__Actinobacteria;o__Micrococcales;f__Micrococcaceae;g__Glutamicibacter;s__Glutamicibacter sp. 0426	0	0	4.63682	68.9842	1.89281	5.2085
k__Bacteria;p__Actinobacteria;c__Actinobacteria;o__Micrococcales;f__Micrococcaceae;g__Glutamicibacter;s__Glutamicibacter sp. BW77	0	0	3.87111	12.5744	14.0658	5.40544
k__Bacteria;p__Actinobacteria;c__Actinobacteria;o__Micrococcales;f__Micrococcaceae;g__Glutamicibacter;s__Glutamicibacter sp. BW78	0	0	0	16.6852	28.9224	25.0073
k__Bacteria;p__Actinobacteria;c__Actinobacteria;o__Micrococcales;f__Micrococcaceae;g__Glutamicibacter;s__Glutamicibacter sp. BW80	0	0	0	9.29224	4.331	3.99453
k__Bacteria;p__Actinobacteria;c__Actinobacteria;o__Micrococcales;f__Micrococcaceae;g__Haematomicrobium;s__Haematomicrobium sanguinis	0	5.00884	0	12.0772	2.97127	8.64871
k__Bacteria;p__Actinobacteria;c__Actinobacteria;o__Micrococcales;f__Micrococcaceae;g__Kocuria;s__Kocuria flava	1046.18	691.663	801.382	10481.3	4375.58	3190.58
k__Bacteria;p__Actinobacteria;c__Actinobacteria;o__Micrococcales;f__Micrococcaceae;g__Kocuria;s__Kocuria indica	0	4.48709	8.79064	66.2006	29.0657	14.2858
k__Bacteria;p__Actinobacteria;c__Actinobacteria;o__Micrococcales;f__Micrococcaceae;g__Kocuria;s__Kocuria kristinae	50.8511	25.7266	47.6378	57.1428	46.8204	22.7423
k__Bacteria;p__Actinobacteria;c__Actinobacteria;o__Micrococcales;f__Micrococcaceae;g__Kocuria;s__Kocuria marina	3.772	8.92767	2.93021	147.648	43.453	40.9532
k__Bacteria;p__Actinobacteria;c__Actinobacteria;o__Micrococcales;f__Micrococcaceae;g__Kocuria;s__Kocuria palustris	12.021	0	2.53424	102.909	100.188	71.5945
k__Bacteria;p__Actinobacteria;c__Actinobacteria;o__Micrococcales;f__Micrococcaceae;g__Kocuria;s__Kocuria polaris	594.066	306.563	360.048	5303.54	2338.69	2131.34
k__Bacteria;p__Actinobacteria;c__Actinobacteria;o__Micrococcales;f__Micrococcaceae;g__Kocuria;s__Kocuria rhizophila	23.8884	2.63462	7.43074	219.915	79.092	71.8086
k__Bacteria;p__Actinobacteria;c__Actinobacteria;o__Micrococcales;f__Micrococcaceae;g__Kocuria;s__Kocuria salsicia	0	0	0	6.14277	17.1784	8.58209
k__Bacteria;p__Actinobacteria;c__Actinobacteria;o__Micrococcales;f__Micrococcaceae;g__Kocuria;s__Kocuria sp. CNJ-770	104.932	51.4257	93.7854	1271.18	467.269	458.21
k__Bacteria;p__Actinobacteria;c__Actinobacteria;o__Micrococcales;f__Micrococcaceae;g__Kocuria;s__Kocuria sp. ICS0012	0	0	5.20927	29.1332	4.60413	0
k__Bacteria;p__Actinobacteria;c__Actinobacteria;o__Micrococcales;f__Micrococcaceae;g__Kocuria;s__Kocuria sp. Marseille-P3598	2.2857	9.46726	3.97442	4.30331	4.01145	3.6998
k__Bacteria;p__Actinobacteria;c__Actinobacteria;o__Micrococcales;f__Micrococcaceae;g__Kocuria;s__Kocuria sp. SM24M-10	188.043	87.0698	153.402	2139.89	640.859	667.346
k__Bacteria;p__Actinobacteria;c__Actinobacteria;o__Micrococcales;f__Micrococcaceae;g__Kocuria;s__Kocuria sp. UCD-OTCP	85.5174	39.9938	63.7519	845.436	350.382	335.895
k__Bacteria;p__Actinobacteria;c__Actinobacteria;o__Micrococcales;f__Micrococcaceae;g__Kocuria;s__Kocuria sp. WN036	109.188	21.972	51.5758	730.119	301.303	241.309
k__Bacteria;p__Actinobacteria;c__Actinobacteria;o__Micrococcales;f__Micrococcaceae;g__Kocuria;s__Kocuria sp. WRN011	12.2996	19.3983	17.6236	210.074	38.509	67.641
k__Bacteria;p__Actinobacteria;c__Actinobacteria;o__Micrococcales;f__Micrococcaceae;g__Kocuria;s__Kocuria sp. ZOR0020	5.55722	0	2.30574	48.3082	45.8562	33.0897
k__Bacteria;p__Actinobacteria;c__Actinobacteria;o__Micrococcales;f__Micrococcaceae;g__Kocuria;s__Kocuria turfanensis	574.291	341.925	469.757	10550.9	3927.91	3233.14
k__Bacteria;p__Actinobacteria;c__Actinobacteria;o__Micrococcales;f__Micrococcaceae;g__Kocuria;s__Kocuria varians	0	4.28617	0	28.8357	23.312	22.4211
k__Bacteria;p__Actinobacteria;c__Actinobacteria;o__Micrococcales;f__Micrococcaceae;g__Micrococcus;s__Micrococcus aloeverae	0	0	0	13.9891	18.0906	6.25692
k__Bacteria;p__Actinobacteria;c__Actinobacteria;o__Micrococcales;f__Micrococcaceae;g__Micrococcus;s__Micrococcus luteus	81.9865	37.0197	38.8035	216.311	179.695	197.944
k__Bacteria;p__Actinobacteria;c__Actinobacteria;o__Micrococcales;f__Micrococcaceae;g__Micrococcus;s__Micrococcus sp. A7	0	0	0	16.3628	32.2182	35.6855
k__Bacteria;p__Actinobacteria;c__Actinobacteria;o__Micrococcales;f__Micrococcaceae;g__Micrococcus;s__Micrococcus sp. FDAARGOS_333	10.9646	2.68386	4.63682	13.2399	0	14.2157
k__Bacteria;p__Actinobacteria;c__Actinobacteria;o__Micrococcales;f__Micrococcaceae;g__Micrococcus;s__Micrococcus sp. MS-ASIII-49	2.63766	0	3.05761	3.97277	3.70332	3.41561
k__Bacteria;p__Actinobacteria;c__Actinobacteria;o__Micrococcales;f__Micrococcaceae;g__Micrococcus;s__Micrococcus terreus	0	4.3076	2.6127	80.3222	49.4928	55.2489
k__Bacteria;p__Actinobacteria;c__Actinobacteria;o__Micrococcales;f__Micrococcaceae;g__Neomicrococcus;s__Neomicrococcus aestuarii	7.63562	0	3.96198	75.2305	62.1483	109.582
k__Bacteria;p__Actinobacteria;c__Actinobacteria;o__Micrococcales;f__Micrococcaceae;g__Nesterenkonia;s__Nesterenkonia alba	2.57242	3.04424	2.98198	5.99792	6.6805	11.2834
k__Bacteria;p__Actinobacteria;c__Actinobacteria;o__Micrococcales;f__Micrococcaceae;g__Nesterenkonia;s__Nesterenkonia jeotgali	0	0	0	19.45	10.0536	6.1817
k__Bacteria;p__Actinobacteria;c__Actinobacteria;o__Micrococcales;f__Micrococcaceae;g__Nesterenkonia;s__Nesterenkonia massiliensis	16.3332	13.4613	0	63.4224	124.52	39.0958
k__Bacteria;p__Actinobacteria;c__Actinobacteria;o__Micrococcales;f__Micrococcaceae;g__Nesterenkonia;s__Nesterenkonia sp. AN1	0	0	0	1.36379	26.6561	5.86262
k__Bacteria;p__Actinobacteria;c__Actinobacteria;o__Micrococcales;f__Micrococcaceae;g__Nesterenkonia;s__Nesterenkonia sp. F	0	0	0	0	17.3661	0
k__Bacteria;p__Actinobacteria;c__Actinobacteria;o__Micrococcales;f__Micrococcaceae;g__Nesterenkonia;s__Nesterenkonia sp. PF2B19	0	33.5649	0	32.3043	36.1061	1.34673
k__Bacteria;p__Actinobacteria;c__Actinobacteria;o__Micrococcales;f__Micrococcaceae;g__Paenarthrobacter;s__Paenarthrobacter aurescens	11.304	3.16736	0	117.902	122.857	92.0865
k__Bacteria;p__Actinobacteria;c__Actinobacteria;o__Micrococcales;f__Micrococcaceae;g__Paenarthrobacter;s__Paenarthrobacter nicotinovorans	32850.5	18042.7	20159.2	109.8	49.694	224.276
k__Bacteria;p__Actinobacteria;c__Actinobacteria;o__Micrococcales;f__Micrococcaceae;g__Paeniglutamicibacter;s__Paeniglutamicibacter antarcticus	0	2.35388	0	62.4287	73.7117	48.9626
k__Bacteria;p__Actinobacteria;c__Actinobacteria;o__Micrococcales;f__Micrococcaceae;g__Paeniglutamicibacter;s__Paeniglutamicibacter gangotriensis	25.6936	0	3.2583	138.625	70.9438	92.6019
k__Bacteria;p__Actinobacteria;c__Actinobacteria;o__Micrococcales;f__Micrococcaceae;g__Pseudarthrobacter;s__Pseudarthrobacter chlorophenolicus	24.285	44.8272	6.31491	414.851	201.41	319.858
k__Bacteria;p__Actinobacteria;c__Actinobacteria;o__Micrococcales;f__Micrococcaceae;g__Pseudarthrobacter;s__Pseudarthrobacter equi	26.1043	0	14.779	188.894	101.525	125.057
k__Bacteria;p__Actinobacteria;c__Actinobacteria;o__Micrococcales;f__Micrococcaceae;g__Pseudarthrobacter;s__Pseudarthrobacter phenanthrenivorans	28.9286	19.6412	19.7366	1331.45	656.997	923.468
k__Bacteria;p__Actinobacteria;c__Actinobacteria;o__Micrococcales;f__Micrococcaceae;g__Pseudarthrobacter;s__Pseudarthrobacter siccitolerans	112.574	113.465	60.6648	525.222	225.402	332.492
k__Bacteria;p__Actinobacteria;c__Actinobacteria;o__Micrococcales;f__Micrococcaceae;g__Pseudarthrobacter;s__Pseudarthrobacter sulfonivorans	157.444	85.0007	104.846	397.921	282.889	337.343
k__Bacteria;p__Actinobacteria;c__Actinobacteria;o__Micrococcales;f__Micrococcaceae;g__Renibacterium;s__Renibacterium salmoninarum	67.7385	39.16	14.3847	78.7917	57.2416	55.5358
k__Bacteria;p__Actinobacteria;c__Actinobacteria;o__Micrococcales;f__Micrococcaceae;g__Rothia;s__Rothia aeria	0	0	0	19.6921	1.85839	4.16899
k__Bacteria;p__Actinobacteria;c__Actinobacteria;o__Micrococcales;f__Micrococcaceae;g__Rothia;s__Rothia mucilaginosa	0	0	0	40.6691	15.4075	26.2949
k__Bacteria;p__Actinobacteria;c__Actinobacteria;o__Micrococcales;f__Micrococcaceae;g__Rothia;s__Rothia sp. HMSC069D01	1.46184	0	0	15.4124	17.4458	10.8847
k__Bacteria;p__Actinobacteria;c__Actinobacteria;o__Micrococcales;f__Micrococcaceae;g__Rothia;s__Rothia sp. ND6WE1A	0	0	0	8.84261	0	3.25821
k__Bacteria;p__Actinobacteria;c__Actinobacteria;o__Micrococcales;f__Micrococcaceae;g__Sinomonas;s__Sinomonas atrocyanea	36.0101	37.398	18.2507	275.326	376.058	314.308
k__Bacteria;p__Actinobacteria;c__Actinobacteria;o__Micrococcales;f__Micrococcaceae;g__Sinomonas;s__Sinomonas humi	47.6327	23.0293	24.5267	207.331	143.365	168.642
k__Bacteria;p__Actinobacteria;c__Actinobacteria;o__Micrococcales;f__Micrococcaceae;g__Sinomonas;s__Sinomonas mesophila	87.5597	11.3417	19.7203	520.939	535.41	566.249
k__Bacteria;p__Actinobacteria;c__Actinobacteria;o__Micrococcales;f__Micrococcaceae;g__Sinomonas;s__Sinomonas sp. R1AF57	54.0011	20.9541	21.4303	379.458	333.952	343.998
k__Bacteria;p__Actinobacteria;c__Actinobacteria;o__Micrococcales;f__Micrococcaceae;g__Tersicoccus;s__Tersicoccus phoenicis	55.0706	15.0265	9.87722	180.376	167.351	68.3175
k__Bacteria;p__Actinobacteria;c__Actinobacteria;o__Micrococcales;f__Micrococcaceae;g__Tersicoccus;s__Tersicoccus sp. Bi-70	19.8697	7.65355	21.8448	215.073	153.503	175.319
k__Bacteria;p__Actinobacteria;c__Actinobacteria;o__Micrococcales;f__Promicromonosporaceae;g__Cellulosimicrobium;s__Cellulosimicrobium aquatile	25.9939	0	0	31.9942	11.2713	8.48881
k__Bacteria;p__Actinobacteria;c__Actinobacteria;o__Micrococcales;f__Promicromonosporaceae;g__Cellulosimicrobium;s__Cellulosimicrobium cellulans	481.962	594.108	513.147	1685.72	1267.51	1007.51
k__Bacteria;p__Actinobacteria;c__Actinobacteria;o__Micrococcales;f__Promicromonosporaceae;g__Cellulosimicrobium;s__Cellulosimicrobium funkei	17.5656	43.4697	28.9202	64.8502	28.9679	21.1961
k__Bacteria;p__Actinobacteria;c__Actinobacteria;o__Micrococcales;f__Promicromonosporaceae;g__Cellulosimicrobium;s__Cellulosimicrobium sp. CUA-896	232.119	93.6692	61.594	447.343	345.697	286.387
k__Bacteria;p__Actinobacteria;c__Actinobacteria;o__Micrococcales;f__Promicromonosporaceae;g__Cellulosimicrobium;s__Cellulosimicrobium sp. I38E	4.90537	15.7521	15.43	35.094	38.3299	20.9746
k__Bacteria;p__Actinobacteria;c__Actinobacteria;o__Micrococcales;f__Promicromonosporaceae;g__Cellulosimicrobium;s__Cellulosimicrobium sp. KWT-B	17.4482	2.81543	17.9181	10.5317	7.73313	22.0824
k__Bacteria;p__Actinobacteria;c__Actinobacteria;o__Micrococcales;f__Promicromonosporaceae;g__Cellulosimicrobium;s__Cellulosimicrobium sp. MM	15.7009	0	1.89641	58.0161	27.8102	44.7218
k__Bacteria;p__Actinobacteria;c__Actinobacteria;o__Micrococcales;f__Promicromonosporaceae;g__Cellulosimicrobium;s__Cellulosimicrobium sp. TH-20	0	0	0	4.75354	0	5.44919
k__Bacteria;p__Actinobacteria;c__Actinobacteria;o__Micrococcales;f__Promicromonosporaceae;g__Isoptericola;s__Isoptericola dokdonensis	33.2626	21.349	0	84.9249	75.224	70.3739
k__Bacteria;p__Actinobacteria;c__Actinobacteria;o__Micrococcales;f__Promicromonosporaceae;g__Isoptericola;s__Isoptericola jiangsuensis	118.895	39.8645	97.5107	231.285	209.193	154.354
k__Bacteria;p__Actinobacteria;c__Actinobacteria;o__Micrococcales;f__Promicromonosporaceae;g__Isoptericola;s__Isoptericola variabilis	11734.5	10073.4	8791.47	22722.8	23244	11316.2
k__Bacteria;p__Actinobacteria;c__Actinobacteria;o__Micrococcales;f__Promicromonosporaceae;g__Krasilnikoviella;s__Krasilnikoviella flava	217.758	129.018	122.017	548.378	446.858	328.063
k__Bacteria;p__Actinobacteria;c__Actinobacteria;o__Micrococcales;f__Promicromonosporaceae;g__Promicromonospora;s__Promicromonospora kroppenstedtii	42.4034	120.207	41.7421	184.493	138.474	82.9568
k__Bacteria;p__Actinobacteria;c__Actinobacteria;o__Micrococcales;f__Promicromonosporaceae;g__Promicromonospora;s__Promicromonospora sukumoe	87.2334	72.5611	70.7597	376.299	281.721	221.306
k__Bacteria;p__Actinobacteria;c__Actinobacteria;o__Micrococcales;f__Promicromonosporaceae;g__Unclassified;s__Promicromonosporaceae bacterium W15	76.0595	0	30.3143	261.594	104.342	164.32
k__Bacteria;p__Actinobacteria;c__Actinobacteria;o__Micrococcales;f__Promicromonosporaceae;g__Xylanimonas;s__Xylanimonas cellulosilytica	340.915	261.22	277.126	704.002	601.911	533.133
k__Bacteria;p__Actinobacteria;c__Actinobacteria;o__Micrococcales;f__Ruaniaceae;g__Haloactinobacterium;s__Haloactinobacterium album	167.627	67.8141	73.606	427.807	272.152	262.807
k__Bacteria;p__Actinobacteria;c__Actinobacteria;o__Micrococcales;f__Ruaniaceae;g__Ruania;s__Ruania albidiflava	147.815	49.7504	31.7039	160.474	101.561	153.984
k__Bacteria;p__Actinobacteria;c__Actinobacteria;o__Micrococcales;f__Ruaniaceae;g__Unclassified;s__Ruaniaceae bacterium KH17	38.8534	28.7339	5.40962	125.736	87.6101	101.707
k__Bacteria;p__Actinobacteria;c__Actinobacteria;o__Micrococcales;f__Sanguibacteraceae;g__Sanguibacter;s__Sanguibacter antarcticus	116.314	56.7259	71.6761	420.688	240.218	229.145
k__Bacteria;p__Actinobacteria;c__Actinobacteria;o__Micrococcales;f__Sanguibacteraceae;g__Sanguibacter;s__Sanguibacter gelidistatuariae	66.4667	24.475	15.6446	196.485	78.9184	95.0586
k__Bacteria;p__Actinobacteria;c__Actinobacteria;o__Micrococcales;f__Sanguibacteraceae;g__Sanguibacter;s__Sanguibacter keddieii	40.9595	5.2854	12.9618	237.91	96.6088	93.9332
k__Bacteria;p__Actinobacteria;c__Actinobacteria;o__Micrococcales;f__Sanguibacteraceae;g__Sanguibacter;s__Sanguibacter marinus	96.4164	23.7277	26.2418	570.064	385.922	265.938
k__Bacteria;p__Actinobacteria;c__Actinobacteria;o__Micrococcales;f__Sanguibacteraceae;g__Sanguibacter;s__Sanguibacter soli	33.1767	10.4186	29.8862	326.797	157.255	172.51
k__Bacteria;p__Actinobacteria;c__Actinobacteria;o__Micrococcales;f__Sanguibacteraceae;g__Sanguibacter;s__Sanguibacter sp. Leaf3	46.6159	11.5218	20.2969	197.195	97.8608	118.929
k__Bacteria;p__Actinobacteria;c__Actinobacteria;o__Micrococcales;f__Sanguibacteraceae;g__Sanguibacter;s__Sanguibacter suarezii	33.2634	24.3337	23.9605	146.99	97.1488	97.8017
k__Bacteria;p__Actinobacteria;c__Actinobacteria;o__Micrococcales;f__Sanguibacteraceae;g__Sanguibacter;s__uncultured Sanguibacter sp.	3.83155	0	0	30.6741	20.5468	17.9948
k__Bacteria;p__Actinobacteria;c__Actinobacteria;o__Micrococcales;f__Unclassified;g__Luteimicrobium;s__Luteimicrobium subarcticum	38.7559	30.5965	24.4653	276.695	178.77	191.327
k__Bacteria;p__Actinobacteria;c__Actinobacteria;o__Micrococcales;f__Unclassified;g__Timonella;s__Timonella senegalensis	0	0	0	6.23002	0	7.14174
k__Bacteria;p__Actinobacteria;c__Actinobacteria;o__Micrococcales;f__Unclassified;g__Unclassified;s__Micrococcales bacterium	132.958	49.2574	31.1191	543.779	510.768	557.653
k__Bacteria;p__Actinobacteria;c__Actinobacteria;o__Micrococcales;f__Unclassified;g__Unclassified;s__Micrococcales bacterium 32-70-13	44.3328	48.122	47.5966	217.125	188.292	90.1094
k__Bacteria;p__Actinobacteria;c__Actinobacteria;o__Micrococcales;f__Unclassified;g__Unclassified;s__Micrococcales bacterium 72-143	1528.74	1154.29	686.64	993.495	1477.77	561.439
k__Bacteria;p__Actinobacteria;c__Actinobacteria;o__Micrococcales;f__Unclassified;g__Unclassified;s__Micrococcales bacterium 73-13	48.0849	86.683	92.0642	295.086	222.99	129.759
k__Bacteria;p__Actinobacteria;c__Actinobacteria;o__Micrococcales;f__Unclassified;g__Unclassified;s__Micrococcales bacterium 73-15	15.6892	0	10.3366	110.377	50.6317	60.3601
k__Bacteria;p__Actinobacteria;c__Actinobacteria;o__Micrococcales;f__Unclassified;g__Unclassified;s__Micrococcales bacterium KH10	7.62425	5.35106	0	12.5921	17.3786	18.058
k__Bacteria;p__Actinobacteria;c__Actinobacteria;o__Micromonosporales;f__Micromonosporaceae;g__Actinocatenispora;s__Actinocatenispora sera	104.827	69.2793	70.6251	287.807	237.548	343.378
k__Bacteria;p__Actinobacteria;c__Actinobacteria;o__Micromonosporales;f__Micromonosporaceae;g__Actinoplanes;s__Actinoplanes atraurantiacus	10122	4598.43	5193.51	766.249	826.688	698.747
k__Bacteria;p__Actinobacteria;c__Actinobacteria;o__Micromonosporales;f__Micromonosporaceae;g__Actinoplanes;s__Actinoplanes awajinensis	308.456	276.822	162.779	140.492	149.085	141.487
k__Bacteria;p__Actinobacteria;c__Actinobacteria;o__Micromonosporales;f__Micromonosporaceae;g__Actinoplanes;s__Actinoplanes derwentensis	474.476	261.947	394.477	72.8834	83.936	48.3479
k__Bacteria;p__Actinobacteria;c__Actinobacteria;o__Micromonosporales;f__Micromonosporaceae;g__Actinoplanes;s__Actinoplanes friuliensis	950.567	565.905	448.06	393.745	433.428	458.908
k__Bacteria;p__Actinobacteria;c__Actinobacteria;o__Micromonosporales;f__Micromonosporaceae;g__Actinoplanes;s__Actinoplanes globisporus	1694.83	578.951	699.671	421.106	397.923	356.525
k__Bacteria;p__Actinobacteria;c__Actinobacteria;o__Micromonosporales;f__Micromonosporaceae;g__Actinoplanes;s__Actinoplanes missouriensis	1501.58	1166.22	1259.73	353.412	455.779	261.051
k__Bacteria;p__Actinobacteria;c__Actinobacteria;o__Micromonosporales;f__Micromonosporaceae;g__Actinoplanes;s__Actinoplanes philippinensis	1294.18	1073.92	900.751	451.655	467.768	417.643
k__Bacteria;p__Actinobacteria;c__Actinobacteria;o__Micromonosporales;f__Micromonosporaceae;g__Actinoplanes;s__Actinoplanes rectilineatus	418.573	260.056	282.014	245.205	208.318	234.617
k__Bacteria;p__Actinobacteria;c__Actinobacteria;o__Micromonosporales;f__Micromonosporaceae;g__Actinoplanes;s__Actinoplanes regularis	294.61	170.765	148.391	194.166	161.563	211.04
k__Bacteria;p__Actinobacteria;c__Actinobacteria;o__Micromonosporales;f__Micromonosporaceae;g__Actinoplanes;s__Actinoplanes sp. ATCC 53533	0	0	0	0	0	8.41705
k__Bacteria;p__Actinobacteria;c__Actinobacteria;o__Micromonosporales;f__Micromonosporaceae;g__Actinoplanes;s__Actinoplanes sp. N902-109	453.488	281.152	236.072	311.909	277.62	248.972
k__Bacteria;p__Actinobacteria;c__Actinobacteria;o__Micromonosporales;f__Micromonosporaceae;g__Actinoplanes;s__Actinoplanes sp. TFC3	318.412	173.393	86.0905	82.0243	86.2175	89.4633
k__Bacteria;p__Actinobacteria;c__Actinobacteria;o__Micromonosporales;f__Micromonosporaceae;g__Actinoplanes;s__Actinoplanes subtropicus	1045.46	523.037	744.212	274.971	309.358	370.649
k__Bacteria;p__Actinobacteria;c__Actinobacteria;o__Micromonosporales;f__Micromonosporaceae;g__Actinoplanes;s__Actinoplanes utahensis	824.721	547.562	487.652	554.065	338.764	349.972
k__Bacteria;p__Actinobacteria;c__Actinobacteria;o__Micromonosporales;f__Micromonosporaceae;g__Asanoa;s__Asanoa ferruginea	10.7151	39.0027	16.5535	58.5325	39.8077	44.6048
k__Bacteria;p__Actinobacteria;c__Actinobacteria;o__Micromonosporales;f__Micromonosporaceae;g__Asanoa;s__Asanoa hainanensis	66.2606	86.2668	52.789	213.739	259.346	276.69
k__Bacteria;p__Actinobacteria;c__Actinobacteria;o__Micromonosporales;f__Micromonosporaceae;g__Asanoa;s__Asanoa ishikariensis	145.188	126.542	172.29	265.972	199.41	310.324
k__Bacteria;p__Actinobacteria;c__Actinobacteria;o__Micromonosporales;f__Micromonosporaceae;g__Catelliglobosispora;s__Catelliglobosispora koreensis	289.261	227.442	209.013	332.378	318.336	458.746
k__Bacteria;p__Actinobacteria;c__Actinobacteria;o__Micromonosporales;f__Micromonosporaceae;g__Catenuloplanes;s__Catenuloplanes japonicus	261.276	146.584	175.276	531.998	384.586	490.048
k__Bacteria;p__Actinobacteria;c__Actinobacteria;o__Micromonosporales;f__Micromonosporaceae;g__Couchioplanes;s__Couchioplanes caeruleus	867.878	573.377	635.229	848.897	703.336	855.614
k__Bacteria;p__Actinobacteria;c__Actinobacteria;o__Micromonosporales;f__Micromonosporaceae;g__Dactylosporangium;s__Dactylosporangium aurantiacum	793.686	1320.74	648.843	834.844	1020.22	899.587
k__Bacteria;p__Actinobacteria;c__Actinobacteria;o__Micromonosporales;f__Micromonosporaceae;g__Hamadaea;s__Hamadaea tsunoensis	75.0801	43.5978	76.0838	162.084	147.166	185.986
k__Bacteria;p__Actinobacteria;c__Actinobacteria;o__Micromonosporales;f__Micromonosporaceae;g__Longispora;s__Longispora albida	106.422	35.7329	14.3202	314.695	259.645	267.746
k__Bacteria;p__Actinobacteria;c__Actinobacteria;o__Micromonosporales;f__Micromonosporaceae;g__Micromonospora;s__Micromonospora aurantiaca	41.7214	56.1216	56.8993	29.0314	32.8238	17.5224
k__Bacteria;p__Actinobacteria;c__Actinobacteria;o__Micromonosporales;f__Micromonosporaceae;g__Micromonospora;s__Micromonospora auratinigra	74.3702	52.9673	14.6532	343.376	337.007	343.529
k__Bacteria;p__Actinobacteria;c__Actinobacteria;o__Micromonosporales;f__Micromonosporaceae;g__Micromonospora;s__Micromonospora avicenniae	226.198	96.8592	131.258	429.86	423.119	451.561
k__Bacteria;p__Actinobacteria;c__Actinobacteria;o__Micromonosporales;f__Micromonosporaceae;g__Micromonospora;s__Micromonospora carbonacea	52.4735	7.36342	70.0765	107.706	105.611	103.084
k__Bacteria;p__Actinobacteria;c__Actinobacteria;o__Micromonosporales;f__Micromonosporaceae;g__Micromonospora;s__Micromonospora chaiyaphumensis	129.191	48.9641	51.9833	227.367	285.471	317.52
k__Bacteria;p__Actinobacteria;c__Actinobacteria;o__Micromonosporales;f__Micromonosporaceae;g__Micromonospora;s__Micromonospora chersina	130.008	75.1295	85.4095	320.454	280.177	349.737
k__Bacteria;p__Actinobacteria;c__Actinobacteria;o__Micromonosporales;f__Micromonosporaceae;g__Micromonospora;s__Micromonospora chokoriensis	72.9674	118.505	76.312	88.0669	99.8267	48.4946
k__Bacteria;p__Actinobacteria;c__Actinobacteria;o__Micromonosporales;f__Micromonosporaceae;g__Micromonospora;s__Micromonospora citrea	109.674	59.7483	34.8945	101.138	93.9692	140.071
k__Bacteria;p__Actinobacteria;c__Actinobacteria;o__Micromonosporales;f__Micromonosporaceae;g__Micromonospora;s__Micromonospora coriariae	140.355	28.4337	26.7663	137.811	83.0379	169.899
k__Bacteria;p__Actinobacteria;c__Actinobacteria;o__Micromonosporales;f__Micromonosporaceae;g__Micromonospora;s__Micromonospora coxensis	67.074	50.4092	32.4562	225.361	234.664	191.056
k__Bacteria;p__Actinobacteria;c__Actinobacteria;o__Micromonosporales;f__Micromonosporaceae;g__Micromonospora;s__Micromonospora cremea	232.862	114.48	111.416	230.871	224.422	275.731
k__Bacteria;p__Actinobacteria;c__Actinobacteria;o__Micromonosporales;f__Micromonosporaceae;g__Micromonospora;s__Micromonospora eburnea	95.1248	39.5636	18.358	118.342	112.444	94.9903
k__Bacteria;p__Actinobacteria;c__Actinobacteria;o__Micromonosporales;f__Micromonosporaceae;g__Micromonospora;s__Micromonospora echinaurantiaca	119.427	106.82	50.8198	521.504	522.953	544.731
k__Bacteria;p__Actinobacteria;c__Actinobacteria;o__Micromonosporales;f__Micromonosporaceae;g__Micromonospora;s__Micromonospora echinofusca	114.387	208.99	109.608	160.499	214.12	211.434
k__Bacteria;p__Actinobacteria;c__Actinobacteria;o__Micromonosporales;f__Micromonosporaceae;g__Micromonospora;s__Micromonospora echinospora	123.244	31.2941	91.7882	356.094	215.456	308.591
k__Bacteria;p__Actinobacteria;c__Actinobacteria;o__Micromonosporales;f__Micromonosporaceae;g__Micromonospora;s__Micromonospora globosa	0	0	0	10.115	0	11.6424
k__Bacteria;p__Actinobacteria;c__Actinobacteria;o__Micromonosporales;f__Micromonosporaceae;g__Micromonospora;s__Micromonospora haikouensis	12.2752	45.647	33.3065	29.2179	14.0582	19.5843
k__Bacteria;p__Actinobacteria;c__Actinobacteria;o__Micromonosporales;f__Micromonosporaceae;g__Micromonospora;s__Micromonospora halophytica	94.5031	45.5511	12.7022	152.878	124.849	168.973
k__Bacteria;p__Actinobacteria;c__Actinobacteria;o__Micromonosporales;f__Micromonosporaceae;g__Micromonospora;s__Micromonospora humi	20.2184	21.1023	26.3024	42.0448	41.9584	30.7743
k__Bacteria;p__Actinobacteria;c__Actinobacteria;o__Micromonosporales;f__Micromonosporaceae;g__Micromonospora;s__Micromonospora inositola	345.164	151.561	187.036	603.002	589.612	658.567
k__Bacteria;p__Actinobacteria;c__Actinobacteria;o__Micromonosporales;f__Micromonosporaceae;g__Micromonospora;s__Micromonospora inyonensis	91.6951	33.4949	80.092	150.831	134.13	221.086
k__Bacteria;p__Actinobacteria;c__Actinobacteria;o__Micromonosporales;f__Micromonosporaceae;g__Micromonospora;s__Micromonospora krabiensis	32.2945	115.289	71.743	203.778	151.488	183.727
k__Bacteria;p__Actinobacteria;c__Actinobacteria;o__Micromonosporales;f__Micromonosporaceae;g__Micromonospora;s__Micromonospora lupini	64.8051	9.3209	35.3838	131.699	101.814	126.624
k__Bacteria;p__Actinobacteria;c__Actinobacteria;o__Micromonosporales;f__Micromonosporaceae;g__Micromonospora;s__Micromonospora marina	40.1208	20.391	27.7545	43.0502	27.1458	27.2794
k__Bacteria;p__Actinobacteria;c__Actinobacteria;o__Micromonosporales;f__Micromonosporaceae;g__Micromonospora;s__Micromonospora matsumotoense	14.3851	32.4861	3.88894	31.9596	44.4712	22.2516
k__Bacteria;p__Actinobacteria;c__Actinobacteria;o__Micromonosporales;f__Micromonosporaceae;g__Micromonospora;s__Micromonospora mirobrigensis	6.60939	10.2696	4.11659	185.612	93.2679	166.013
k__Bacteria;p__Actinobacteria;c__Actinobacteria;o__Micromonosporales;f__Micromonosporaceae;g__Micromonospora;s__Micromonospora narathiwatensis	20.8131	0	12.231	53.6222	82.334	60.7981
k__Bacteria;p__Actinobacteria;c__Actinobacteria;o__Micromonosporales;f__Micromonosporaceae;g__Micromonospora;s__Micromonospora nigra	164.917	52.3553	87.4071	155.234	160.451	153.825
k__Bacteria;p__Actinobacteria;c__Actinobacteria;o__Micromonosporales;f__Micromonosporaceae;g__Micromonospora;s__Micromonospora pallida	106.737	86.6795	32.2344	321.931	195.904	327.339
k__Bacteria;p__Actinobacteria;c__Actinobacteria;o__Micromonosporales;f__Micromonosporaceae;g__Micromonospora;s__Micromonospora parva	23.666	3.68171	25.2449	32.5417	30.3836	38.2714
k__Bacteria;p__Actinobacteria;c__Actinobacteria;o__Micromonosporales;f__Micromonosporaceae;g__Micromonospora;s__Micromonospora pattaloongensis	506.042	349.791	208.067	965.571	868.845	993.894
k__Bacteria;p__Actinobacteria;c__Actinobacteria;o__Micromonosporales;f__Micromonosporaceae;g__Micromonospora;s__Micromonospora peucetia	121.239	238.581	173.727	206.803	179.906	232.315
k__Bacteria;p__Actinobacteria;c__Actinobacteria;o__Micromonosporales;f__Micromonosporaceae;g__Micromonospora;s__Micromonospora purpureochromogenes	255.681	103.542	67.3642	566.817	394.465	555.278
k__Bacteria;p__Actinobacteria;c__Actinobacteria;o__Micromonosporales;f__Micromonosporaceae;g__Micromonospora;s__Micromonospora rhizosphaerae	551.699	275.116	205.349	2360.6	1974.81	2410.61
k__Bacteria;p__Actinobacteria;c__Actinobacteria;o__Micromonosporales;f__Micromonosporaceae;g__Micromonospora;s__Micromonospora rifamycinica	20.6036	4.06378	3.98066	22.8021	31.6477	27.1384
k__Bacteria;p__Actinobacteria;c__Actinobacteria;o__Micromonosporales;f__Micromonosporaceae;g__Micromonospora;s__Micromonospora rosaria	127.79	18.1398	27.2303	285.981	249.635	267.231
k__Bacteria;p__Actinobacteria;c__Actinobacteria;o__Micromonosporales;f__Micromonosporaceae;g__Micromonospora;s__Micromonospora saelicesensis	8.66661	6.15372	8.03715	23.5798	0	10.0717
k__Bacteria;p__Actinobacteria;c__Actinobacteria;o__Micromonosporales;f__Micromonosporaceae;g__Micromonospora;s__Micromonospora sediminicola	17.9309	0	8.3143	10.8028	2.51753	12.7707
k__Bacteria;p__Actinobacteria;c__Actinobacteria;o__Micromonosporales;f__Micromonosporaceae;g__Micromonospora;s__Micromonospora siamensis	64.2459	26.5506	27.586	141.8	138.492	152.741
k__Bacteria;p__Actinobacteria;c__Actinobacteria;o__Micromonosporales;f__Micromonosporaceae;g__Micromonospora;s__Micromonospora sp. ATCC 39149	251.222	201.213	228.068	189.794	162.135	237.003
k__Bacteria;p__Actinobacteria;c__Actinobacteria;o__Micromonosporales;f__Micromonosporaceae;g__Micromonospora;s__Micromonospora sp. CB01531	196.47	95.1294	122.994	730.024	674.628	640.142
k__Bacteria;p__Actinobacteria;c__Actinobacteria;o__Micromonosporales;f__Micromonosporaceae;g__Micromonospora;s__Micromonospora sp. CNB394	0	0	0	11.4217	2.66176	15.5482
k__Bacteria;p__Actinobacteria;c__Actinobacteria;o__Micromonosporales;f__Micromonosporaceae;g__Micromonospora;s__Micromonospora sp. CNZ299	7.94468	10.8595	0	25.6067	13.3794	11.2447
k__Bacteria;p__Actinobacteria;c__Actinobacteria;o__Micromonosporales;f__Micromonosporaceae;g__Micromonospora;s__Micromonospora sp. HK10	83.3355	76.1665	37.3656	203.429	139.389	215.652
k__Bacteria;p__Actinobacteria;c__Actinobacteria;o__Micromonosporales;f__Micromonosporaceae;g__Micromonospora;s__Micromonospora sp. L5	5.39256	0	9.17284	19.9749	14.035	49.7721
k__Bacteria;p__Actinobacteria;c__Actinobacteria;o__Micromonosporales;f__Micromonosporaceae;g__Micromonospora;s__Micromonospora sp. M42	0	8.0894	13.2478	47.4959	25.5663	57.0799
k__Bacteria;p__Actinobacteria;c__Actinobacteria;o__Micromonosporales;f__Micromonosporaceae;g__Micromonospora;s__Micromonospora sp. NBRC 110037	2.0392	0	4.72774	6.14277	7.15768	7.26177
k__Bacteria;p__Actinobacteria;c__Actinobacteria;o__Micromonosporales;f__Micromonosporaceae;g__Micromonospora;s__Micromonospora sp. NBS 11-29	83.4753	15.7757	30.2569	70.6706	57.6246	70.2478
k__Bacteria;p__Actinobacteria;c__Actinobacteria;o__Micromonosporales;f__Micromonosporaceae;g__Micromonospora;s__Micromonospora sp. NRRL B-16802	89.8664	55.3669	101.533	126.496	135.014	139.131
k__Bacteria;p__Actinobacteria;c__Actinobacteria;o__Micromonosporales;f__Micromonosporaceae;g__Micromonospora;s__Micromonospora sp. RV43	12.6317	16.4099	38.3538	28.9352	31.623	49.3146
k__Bacteria;p__Actinobacteria;c__Actinobacteria;o__Micromonosporales;f__Micromonosporaceae;g__Micromonospora;s__Micromonospora sp. Rc5	65.7675	58.2041	15.825	92.2831	50.291	123.55
k__Bacteria;p__Actinobacteria;c__Actinobacteria;o__Micromonosporales;f__Micromonosporaceae;g__Micromonospora;s__Micromonospora sp. TSRI0369	9.55733	17.2347	4.5371	54.1867	29.7127	57.5491
k__Bacteria;p__Actinobacteria;c__Actinobacteria;o__Micromonosporales;f__Micromonosporaceae;g__Micromonospora;s__Micromonospora sp. Tu 6368	4.46623	1.7618	0	23.5441	17.7669	25.0618
k__Bacteria;p__Actinobacteria;c__Actinobacteria;o__Micromonosporales;f__Micromonosporaceae;g__Micromonospora;s__Micromonospora sp. WMMA1996	0	13.2542	0	0	0	0
k__Bacteria;p__Actinobacteria;c__Actinobacteria;o__Micromonosporales;f__Micromonosporaceae;g__Micromonospora;s__Micromonospora sp. WMMA2032	56.8499	23.7161	12.7347	2.36311	11.4382	3.04755
k__Bacteria;p__Actinobacteria;c__Actinobacteria;o__Micromonosporales;f__Micromonosporaceae;g__Micromonospora;s__Micromonospora sp. WMMB235	0	0	0	0	9.76544	0
k__Bacteria;p__Actinobacteria;c__Actinobacteria;o__Micromonosporales;f__Micromonosporaceae;g__Micromonospora;s__Micromonospora sp. WPS1-2	0	0	0	7.61447	2.83921	6.54659
k__Bacteria;p__Actinobacteria;c__Actinobacteria;o__Micromonosporales;f__Micromonosporaceae;g__Micromonospora;s__Micromonospora tulbaghiae	56.1751	23.2403	12.0488	4.45123	17.2036	5.18678
k__Bacteria;p__Actinobacteria;c__Actinobacteria;o__Micromonosporales;f__Micromonosporaceae;g__Micromonospora;s__Micromonospora viridifaciens	167.197	97.4709	101.93	498.533	452.301	511.013
k__Bacteria;p__Actinobacteria;c__Actinobacteria;o__Micromonosporales;f__Micromonosporaceae;g__Micromonospora;s__Micromonospora wenchangensis	0	32.0212	33.4218	31.7383	36.5382	43.0729
k__Bacteria;p__Actinobacteria;c__Actinobacteria;o__Micromonosporales;f__Micromonosporaceae;g__Micromonospora;s__Micromonospora yangpuensis	97.4889	31.5243	50.852	261.178	253.754	343.503
k__Bacteria;p__Actinobacteria;c__Actinobacteria;o__Micromonosporales;f__Micromonosporaceae;g__Micromonospora;s__Micromonospora zamorensis	10.0275	22.5026	6.44199	28.4822	26.3392	31.7524
k__Bacteria;p__Actinobacteria;c__Actinobacteria;o__Micromonosporales;f__Micromonosporaceae;g__Micromonospora;s__uncultured Micromonospora sp.	11.4645	0	0	19.4259	16.0963	26.908
k__Bacteria;p__Actinobacteria;c__Actinobacteria;o__Micromonosporales;f__Micromonosporaceae;g__Plantactinospora;s__Plantactinospora sp. KBS50	201.628	51.8746	165.656	92.8724	177.757	128.589
k__Bacteria;p__Actinobacteria;c__Actinobacteria;o__Micromonosporales;f__Micromonosporaceae;g__Salinispora;s__Salinispora arenicola	75.8081	110.063	62.2363	169.873	205.254	198.929
k__Bacteria;p__Actinobacteria;c__Actinobacteria;o__Micromonosporales;f__Micromonosporaceae;g__Salinispora;s__Salinispora pacifica	155.699	191.758	155.5	156.426	203.641	141.965
k__Bacteria;p__Actinobacteria;c__Actinobacteria;o__Micromonosporales;f__Micromonosporaceae;g__Salinispora;s__Salinispora tropica	0	0	19.1796	0	8.71122	0
k__Bacteria;p__Actinobacteria;c__Actinobacteria;o__Micromonosporales;f__Micromonosporaceae;g__Salinispora;s__uncultured Salinispora sp.	2.86989	0	1.10894	9.3655	2.01468	7.12297
k__Bacteria;p__Actinobacteria;c__Actinobacteria;o__Micromonosporales;f__Micromonosporaceae;g__Verrucosispora;s__Verrucosispora maris	67.9002	48.7948	38.868	87.0546	125.547	150.864
k__Bacteria;p__Actinobacteria;c__Actinobacteria;o__Micromonosporales;f__Micromonosporaceae;g__Verrucosispora;s__Verrucosispora sediminis	65.2844	24.5137	53.9772	121.898	145.561	120.213
k__Bacteria;p__Actinobacteria;c__Actinobacteria;o__Micromonosporales;f__Micromonosporaceae;g__Verrucosispora;s__Verrucosispora sp. CNZ293	69.5793	74.4895	53.3535	183.071	146.912	176.764
k__Bacteria;p__Actinobacteria;c__Actinobacteria;o__Micromonosporales;f__Micromonosporaceae;g__Xiangella;s__Xiangella phaseoli	124.699	34.3736	33.6534	253.818	157.667	192.643
k__Bacteria;p__Actinobacteria;c__Actinobacteria;o__Nakamurellales;f__Nakamurellaceae;g__Nakamurella;s__Nakamurella lactea	120.346	49.7195	57.8313	368.206	323.608	376.78
k__Bacteria;p__Actinobacteria;c__Actinobacteria;o__Nakamurellales;f__Nakamurellaceae;g__Nakamurella;s__Nakamurella multipartita	240.82	116.062	124.638	1220.89	809.229	994.241
k__Bacteria;p__Actinobacteria;c__Actinobacteria;o__Nakamurellales;f__Nakamurellaceae;g__Nakamurella;s__Nakamurella panacisegetis	114.261	25.3951	29.8938	569.462	371.198	535.888
k__Bacteria;p__Actinobacteria;c__Actinobacteria;o__Propionibacteriales;f__Nocardioidaceae;g__Actinopolymorpha;s__Actinopolymorpha alba	981.407	486.748	494.978	3285.85	3484.25	3608.78
k__Bacteria;p__Actinobacteria;c__Actinobacteria;o__Propionibacteriales;f__Nocardioidaceae;g__Actinopolymorpha;s__Actinopolymorpha cephalotaxi	423.063	274.752	393.256	1041.98	988.42	1106.84
k__Bacteria;p__Actinobacteria;c__Actinobacteria;o__Propionibacteriales;f__Nocardioidaceae;g__Actinopolymorpha;s__Actinopolymorpha singaporensis	611.861	309.846	254.57	2133.53	2339.38	2261
k__Bacteria;p__Actinobacteria;c__Actinobacteria;o__Propionibacteriales;f__Nocardioidaceae;g__Aeromicrobium;s__Aeromicrobium choanae	201.156	61.4493	77.3482	1045.85	926.099	890.052
k__Bacteria;p__Actinobacteria;c__Actinobacteria;o__Propionibacteriales;f__Nocardioidaceae;g__Aeromicrobium;s__Aeromicrobium erythreum	53.693	29.6538	12.3352	305.33	234.907	269.321
k__Bacteria;p__Actinobacteria;c__Actinobacteria;o__Propionibacteriales;f__Nocardioidaceae;g__Aeromicrobium;s__Aeromicrobium marinum	257.736	145.233	130.379	1095.09	920.289	856.441
k__Bacteria;p__Actinobacteria;c__Actinobacteria;o__Propionibacteriales;f__Nocardioidaceae;g__Aeromicrobium;s__Aeromicrobium massiliense	698.896	214.616	165.031	1479.82	1074.68	1106.71
k__Bacteria;p__Actinobacteria;c__Actinobacteria;o__Propionibacteriales;f__Nocardioidaceae;g__Aeromicrobium;s__Aeromicrobium sp. Leaf289	0	0	7.77588	86.3348	35.4555	82.9516
k__Bacteria;p__Actinobacteria;c__Actinobacteria;o__Propionibacteriales;f__Nocardioidaceae;g__Aeromicrobium;s__Aeromicrobium sp. Leaf291	45.9795	7.23967	30.3087	7.39827	1.72655	7.54499
k__Bacteria;p__Actinobacteria;c__Actinobacteria;o__Propionibacteriales;f__Nocardioidaceae;g__Aeromicrobium;s__Aeromicrobium sp. PE09-221	330.811	135.349	152.844	1721.13	1254.13	1350.99
k__Bacteria;p__Actinobacteria;c__Actinobacteria;o__Propionibacteriales;f__Nocardioidaceae;g__Aeromicrobium;s__Aeromicrobium sp. Root236	98.4308	74.4388	29.7651	484.698	365.124	555.733
k__Bacteria;p__Actinobacteria;c__Actinobacteria;o__Propionibacteriales;f__Nocardioidaceae;g__Aeromicrobium;s__Aeromicrobium sp. Root344	178.929	59.9289	80.8624	687.922	560.895	647.733
k__Bacteria;p__Actinobacteria;c__Actinobacteria;o__Propionibacteriales;f__Nocardioidaceae;g__Aeromicrobium;s__Aeromicrobium sp. Root472D3	138.105	98.1141	108.965	653.211	591.678	595.92
k__Bacteria;p__Actinobacteria;c__Actinobacteria;o__Propionibacteriales;f__Nocardioidaceae;g__Aeromicrobium;s__Aeromicrobium sp. Root495	128.627	71.3654	34.7628	426.992	482.92	374.597
k__Bacteria;p__Actinobacteria;c__Actinobacteria;o__Propionibacteriales;f__Nocardioidaceae;g__Friedmanniella;s__Friedmanniella flava	98.3115	71.7735	78.3201	512.028	349.009	557.853
k__Bacteria;p__Actinobacteria;c__Actinobacteria;o__Propionibacteriales;f__Nocardioidaceae;g__Friedmanniella;s__Friedmanniella luteola	400.397	83.5198	247.533	2113.69	1246.94	2402.44
k__Bacteria;p__Actinobacteria;c__Actinobacteria;o__Propionibacteriales;f__Nocardioidaceae;g__Friedmanniella;s__Friedmanniella sagamiharensis	79.6966	26.6864	47.0149	422.227	307.167	503.71
k__Bacteria;p__Actinobacteria;c__Actinobacteria;o__Propionibacteriales;f__Nocardioidaceae;g__Kribbella;s__Kribbella catacumbae	1305.24	776.693	556.817	3039.18	2982.86	2938.44
k__Bacteria;p__Actinobacteria;c__Actinobacteria;o__Propionibacteriales;f__Nocardioidaceae;g__Kribbella;s__Kribbella flavida	864.643	700.527	374.971	2443.61	2759.61	2702.91
k__Bacteria;p__Actinobacteria;c__Actinobacteria;o__Propionibacteriales;f__Nocardioidaceae;g__Kribbella;s__Kribbella sp. ALI-6-A	853.571	621.786	475.527	2318.48	2346.15	2332.74
k__Bacteria;p__Actinobacteria;c__Actinobacteria;o__Propionibacteriales;f__Nocardioidaceae;g__Marmoricola;s__Marmoricola aequoreus	1932.44	1088.63	1142.69	8038	7507.81	7339.96
k__Bacteria;p__Actinobacteria;c__Actinobacteria;o__Propionibacteriales;f__Nocardioidaceae;g__Marmoricola;s__Marmoricola scoriae	1337.87	782.555	748.816	7905.44	6886.29	7188.55
k__Bacteria;p__Actinobacteria;c__Actinobacteria;o__Propionibacteriales;f__Nocardioidaceae;g__Marmoricola;s__Marmoricola sp. Leaf446	998.523	628.384	554.588	7267.77	6299.75	6370.66
k__Bacteria;p__Actinobacteria;c__Actinobacteria;o__Propionibacteriales;f__Nocardioidaceae;g__Marmoricola;s__Marmoricola sp. URHB0036	3556.31	1803.93	1906.12	20946.2	18990.4	19964.3
k__Bacteria;p__Actinobacteria;c__Actinobacteria;o__Propionibacteriales;f__Nocardioidaceae;g__Mumia;s__Mumia flava	911.552	422.102	357.655	4019.36	3957.47	3735.67
k__Bacteria;p__Actinobacteria;c__Actinobacteria;o__Propionibacteriales;f__Nocardioidaceae;g__Nocardioides;s__Nocardioides alkalitolerans	890.758	347.667	530.398	5893.56	5115.74	5173.87
k__Bacteria;p__Actinobacteria;c__Actinobacteria;o__Propionibacteriales;f__Nocardioidaceae;g__Nocardioides;s__Nocardioides alpinus	1059.27	461.581	570.694	3864.45	2818.4	2824.18
k__Bacteria;p__Actinobacteria;c__Actinobacteria;o__Propionibacteriales;f__Nocardioidaceae;g__Nocardioides;s__Nocardioides aromaticivorans	0	0	0	8.02305	0	2.29929
k__Bacteria;p__Actinobacteria;c__Actinobacteria;o__Propionibacteriales;f__Nocardioidaceae;g__Nocardioides;s__Nocardioides dokdonensis	2791.7	1248.55	1714.47	14750.1	10047.6	10456.5
k__Bacteria;p__Actinobacteria;c__Actinobacteria;o__Propionibacteriales;f__Nocardioidaceae;g__Nocardioides;s__Nocardioides exalbidus	567.775	331.523	236.84	2737.23	2257.67	2266.86
k__Bacteria;p__Actinobacteria;c__Actinobacteria;o__Propionibacteriales;f__Nocardioidaceae;g__Nocardioides;s__Nocardioides halotolerans	1670.36	813.213	1233.28	7698.13	7315.55	6712.36
k__Bacteria;p__Actinobacteria;c__Actinobacteria;o__Propionibacteriales;f__Nocardioidaceae;g__Nocardioides;s__Nocardioides insulae	449.443	222.829	232.981	2378.44	2032.88	2093.21
k__Bacteria;p__Actinobacteria;c__Actinobacteria;o__Propionibacteriales;f__Nocardioidaceae;g__Nocardioides;s__Nocardioides jensenii	1030.14	457.441	605.813	6664.41	5645.11	5862.65
k__Bacteria;p__Actinobacteria;c__Actinobacteria;o__Propionibacteriales;f__Nocardioidaceae;g__Nocardioides;s__Nocardioides lianchengensis	3455.04	1567.46	1551.77	24424.4	13293.7	15990.8
k__Bacteria;p__Actinobacteria;c__Actinobacteria;o__Propionibacteriales;f__Nocardioidaceae;g__Nocardioides;s__Nocardioides luteus	407.796	179.365	241.615	1445.23	1178.1	1018.33
k__Bacteria;p__Actinobacteria;c__Actinobacteria;o__Propionibacteriales;f__Nocardioidaceae;g__Nocardioides;s__Nocardioides psychrotolerans	1829.37	993.96	910.91	8796.07	6504.81	6683.51
k__Bacteria;p__Actinobacteria;c__Actinobacteria;o__Propionibacteriales;f__Nocardioidaceae;g__Nocardioides;s__Nocardioides sp.	0	8.12755	7.96133	24.1335	0	5.62817
k__Bacteria;p__Actinobacteria;c__Actinobacteria;o__Propionibacteriales;f__Nocardioidaceae;g__Nocardioides;s__Nocardioides sp. CF8	1354.43	638.683	696.954	8064.95	6059.4	6562.95
k__Bacteria;p__Actinobacteria;c__Actinobacteria;o__Propionibacteriales;f__Nocardioidaceae;g__Nocardioides;s__Nocardioides sp. Iso805N	231.215	148.505	121.499	1306.6	1160.83	1317.27
k__Bacteria;p__Actinobacteria;c__Actinobacteria;o__Propionibacteriales;f__Nocardioidaceae;g__Nocardioides;s__Nocardioides sp. J54	2346.9	998.825	1038.64	5386.92	4835.09	3883.9
k__Bacteria;p__Actinobacteria;c__Actinobacteria;o__Propionibacteriales;f__Nocardioidaceae;g__Nocardioides;s__Nocardioides sp. JS614	97.0172	56.3799	40.5894	902.747	583.907	665.544
k__Bacteria;p__Actinobacteria;c__Actinobacteria;o__Propionibacteriales;f__Nocardioidaceae;g__Nocardioides;s__Nocardioides sp. Leaf285	169.675	103.484	139.248	930.61	739.355	745.13
k__Bacteria;p__Actinobacteria;c__Actinobacteria;o__Propionibacteriales;f__Nocardioidaceae;g__Nocardioides;s__Nocardioides sp. Leaf307	87.7075	44.7178	61.3069	669.083	477.941	539.857
k__Bacteria;p__Actinobacteria;c__Actinobacteria;o__Propionibacteriales;f__Nocardioidaceae;g__Nocardioides;s__Nocardioides sp. PD653	24.1658	7.14955	7.00333	43.1738	8.48229	4.88957
k__Bacteria;p__Actinobacteria;c__Actinobacteria;o__Propionibacteriales;f__Nocardioidaceae;g__Nocardioides;s__Nocardioides sp. PD653-B2	5.91866	13.7787	4.92071	95.4557	83.0898	92.258
k__Bacteria;p__Actinobacteria;c__Actinobacteria;o__Propionibacteriales;f__Nocardioidaceae;g__Nocardioides;s__Nocardioides sp. Root122	874.551	438.284	405.208	4697.95	3756.31	4157.66
k__Bacteria;p__Actinobacteria;c__Actinobacteria;o__Propionibacteriales;f__Nocardioidaceae;g__Nocardioides;s__Nocardioides sp. Root1257	0	0	0	12.3354	7.66587	18.8542
k__Bacteria;p__Actinobacteria;c__Actinobacteria;o__Propionibacteriales;f__Nocardioidaceae;g__Nocardioides;s__Nocardioides sp. Root140	162.75	30.7532	92.3884	384.744	366.918	324.827
k__Bacteria;p__Actinobacteria;c__Actinobacteria;o__Propionibacteriales;f__Nocardioidaceae;g__Nocardioides;s__Nocardioides sp. Root151	154.753	36.152	57.5705	616.105	475.913	540.232
k__Bacteria;p__Actinobacteria;c__Actinobacteria;o__Propionibacteriales;f__Nocardioidaceae;g__Nocardioides;s__Nocardioides sp. Root190	719.545	272.173	288.272	1728.86	1496.81	1223.25
k__Bacteria;p__Actinobacteria;c__Actinobacteria;o__Propionibacteriales;f__Nocardioidaceae;g__Nocardioides;s__Nocardioides sp. Root224	34.6664	0	30.8835	11.7982	9.37722	20.2871
k__Bacteria;p__Actinobacteria;c__Actinobacteria;o__Propionibacteriales;f__Nocardioidaceae;g__Nocardioides;s__Nocardioides sp. Root240	0	0	0	0	0	4.13469
k__Bacteria;p__Actinobacteria;c__Actinobacteria;o__Propionibacteriales;f__Nocardioidaceae;g__Nocardioides;s__Nocardioides sp. Root614	0	0	0	5.91206	7.40664	2.27708
k__Bacteria;p__Actinobacteria;c__Actinobacteria;o__Propionibacteriales;f__Nocardioidaceae;g__Nocardioides;s__Nocardioides sp. Root682	0	0	0	2.35634	1.46435	6.75293
k__Bacteria;p__Actinobacteria;c__Actinobacteria;o__Propionibacteriales;f__Nocardioidaceae;g__Nocardioides;s__Nocardioides sp. Root79	0	0	0	7.02874	2.62081	2.4172
k__Bacteria;p__Actinobacteria;c__Actinobacteria;o__Propionibacteriales;f__Nocardioidaceae;g__Nocardioides;s__Nocardioides sp. Soil774	443.949	167.187	274.257	2702.29	2081.93	2354.03
k__Bacteria;p__Actinobacteria;c__Actinobacteria;o__Propionibacteriales;f__Nocardioidaceae;g__Nocardioides;s__Nocardioides sp. Soil777	1367.17	665.021	897.838	7809.13	6666.07	6821.51
k__Bacteria;p__Actinobacteria;c__Actinobacteria;o__Propionibacteriales;f__Nocardioidaceae;g__Nocardioides;s__Nocardioides sp. Soil796	87.2801	69.5175	50.5768	454.695	420.425	474.65
k__Bacteria;p__Actinobacteria;c__Actinobacteria;o__Propionibacteriales;f__Nocardioidaceae;g__Nocardioides;s__Nocardioides sp. Soil797	1737.3	767.539	991.918	7994.06	6873.29	6736.86
k__Bacteria;p__Actinobacteria;c__Actinobacteria;o__Propionibacteriales;f__Nocardioidaceae;g__Nocardioides;s__Nocardioides sp. Soil805	1104.61	771.052	811.394	7784.05	6815.02	7068.3
k__Bacteria;p__Actinobacteria;c__Actinobacteria;o__Propionibacteriales;f__Nocardioidaceae;g__Nocardioides;s__Nocardioides sp. URHA0020	850.433	345.515	328.243	5997.13	4134.24	4503.55
k__Bacteria;p__Actinobacteria;c__Actinobacteria;o__Propionibacteriales;f__Nocardioidaceae;g__Nocardioides;s__Nocardioides sp. URHA0032	2200.09	927.577	1274.28	12804.7	9594.11	10502
k__Bacteria;p__Actinobacteria;c__Actinobacteria;o__Propionibacteriales;f__Nocardioidaceae;g__Nocardioides;s__Nocardioides sp. XL1	1.5391	0	0	49.1529	26.6218	66.2397
k__Bacteria;p__Actinobacteria;c__Actinobacteria;o__Propionibacteriales;f__Nocardioidaceae;g__Nocardioides;s__Nocardioides sp. YR527	210.673	166.764	188.79	837.74	603.84	760.276
k__Bacteria;p__Actinobacteria;c__Actinobacteria;o__Propionibacteriales;f__Nocardioidaceae;g__Nocardioides;s__Nocardioides szechwanensis	2123.71	825.596	1175.72	12303	8474.2	9207.42
k__Bacteria;p__Actinobacteria;c__Actinobacteria;o__Propionibacteriales;f__Nocardioidaceae;g__Nocardioides;s__Nocardioides terrae	738.807	379.316	424.455	4029.06	2891.77	3416.4
k__Bacteria;p__Actinobacteria;c__Actinobacteria;o__Propionibacteriales;f__Nocardioidaceae;g__Nocardioides;s__uncultured Nocardioides sp.	25.0766	3.98396	4.77101	141.95	146.483	171.889
k__Bacteria;p__Actinobacteria;c__Actinobacteria;o__Propionibacteriales;f__Nocardioidaceae;g__Pimelobacter;s__Pimelobacter simplex	1402.3	441.117	551.811	3814.82	3554.02	3071.45
k__Bacteria;p__Actinobacteria;c__Actinobacteria;o__Propionibacteriales;f__Nocardioidaceae;g__Propionicicella;s__Propionicicella superfundia	12.6242	25.3441	14.3847	17.6943	24.485	29.9956
k__Bacteria;p__Actinobacteria;c__Actinobacteria;o__Propionibacteriales;f__Nocardioidaceae;g__Propionicimonas;s__Propionicimonas paludicola	39.8192	0	22.1344	152.872	133.316	115.862
k__Bacteria;p__Actinobacteria;c__Actinobacteria;o__Propionibacteriales;f__Nocardioidaceae;g__Unclassified;s__Nocardioidaceae bacterium Broad-1	438.709	165.713	279.849	782.208	527.065	632.686
k__Bacteria;p__Actinobacteria;c__Actinobacteria;o__Propionibacteriales;f__Propionibacteriaceae;g__Acidipropionibacterium;s__Acidipropionibacterium acidipropionici	0	0	0	56.2154	24.6663	45.7099
k__Bacteria;p__Actinobacteria;c__Actinobacteria;o__Propionibacteriales;f__Propionibacteriaceae;g__Acidipropionibacterium;s__Acidipropionibacterium jensenii	1.05813	0	0	33.7695	12.6279	29.7187
k__Bacteria;p__Actinobacteria;c__Actinobacteria;o__Propionibacteriales;f__Propionibacteriaceae;g__Acidipropionibacterium;s__Acidipropionibacterium thoenii	30.6524	9.06864	71.0653	37.5113	37.6569	14.8849
k__Bacteria;p__Actinobacteria;c__Actinobacteria;o__Propionibacteriales;f__Propionibacteriaceae;g__Aestuariimicrobium;s__Aestuariimicrobium kwangyangense	6.55852	2.36681	4.63682	36.9783	23.6476	74.3749
k__Bacteria;p__Actinobacteria;c__Actinobacteria;o__Propionibacteriales;f__Propionibacteriaceae;g__Auraticoccus;s__Auraticoccus monumenti	206.183	104.354	78.9974	866.348	563.62	704.518
k__Bacteria;p__Actinobacteria;c__Actinobacteria;o__Propionibacteriales;f__Propionibacteriaceae;g__Cutibacterium;s__Cutibacterium acnes	29.1644	16.4916	0	161.752	126.699	187.498
k__Bacteria;p__Actinobacteria;c__Actinobacteria;o__Propionibacteriales;f__Propionibacteriaceae;g__Cutibacterium;s__Cutibacterium avidum	0	40.5421	0	0	0	0
k__Bacteria;p__Actinobacteria;c__Actinobacteria;o__Propionibacteriales;f__Propionibacteriaceae;g__Cutibacterium;s__Cutibacterium granulosum	0	5.94152	11.64	7.70621	41.9831	7.57196
k__Bacteria;p__Actinobacteria;c__Actinobacteria;o__Propionibacteriales;f__Propionibacteriaceae;g__Cutibacterium;s__[Propionibacterium] namnetense	0	0	0	0	7.54329	1.73932
k__Bacteria;p__Actinobacteria;c__Actinobacteria;o__Propionibacteriales;f__Propionibacteriaceae;g__Granulicoccus;s__Granulicoccus phenolivorans	38.8222	40.0986	53.2876	226.193	173.917	166.167
k__Bacteria;p__Actinobacteria;c__Actinobacteria;o__Propionibacteriales;f__Propionibacteriaceae;g__Luteococcus;s__Luteococcus japonicus	5.53498	2.82466	3.5458	56.2145	17.8048	32.9484
k__Bacteria;p__Actinobacteria;c__Actinobacteria;o__Propionibacteriales;f__Propionibacteriaceae;g__Microlunatus;s__Microlunatus phosphovorus	469.165	233.729	191.62	1565.87	1216.56	1552.77
k__Bacteria;p__Actinobacteria;c__Actinobacteria;o__Propionibacteriales;f__Propionibacteriaceae;g__Microlunatus;s__Microlunatus soli	91.2044	51.637	59.6767	501.666	398.385	515.442
k__Bacteria;p__Actinobacteria;c__Actinobacteria;o__Propionibacteriales;f__Propionibacteriaceae;g__Nigerium;s__Nigerium massiliense	64.0557	39.3685	15.3382	76.4509	35.3672	25.4211
k__Bacteria;p__Actinobacteria;c__Actinobacteria;o__Propionibacteriales;f__Propionibacteriaceae;g__Propionibacterium;s__Propionibacterium acidifaciens	0	0	0	7.15098	8.88797	2.04937
k__Bacteria;p__Actinobacteria;c__Actinobacteria;o__Propionibacteriales;f__Propionibacteriaceae;g__Propionibacterium;s__Propionibacterium cyclohexanicum	0	0	0	0	0	9.06451
k__Bacteria;p__Actinobacteria;c__Actinobacteria;o__Propionibacteriales;f__Propionibacteriaceae;g__Propionibacterium;s__Propionibacterium freudenreichii	19.6666	10.0837	17.0983	38.4442	74.5204	57.2768
k__Bacteria;p__Actinobacteria;c__Actinobacteria;o__Propionibacteriales;f__Propionibacteriaceae;g__Propionibacterium;s__Propionibacterium sp.	0	0	0	7.30989	20.4423	14.6644
k__Bacteria;p__Actinobacteria;c__Actinobacteria;o__Propionibacteriales;f__Propionibacteriaceae;g__Propionibacterium;s__Propionibacterium sp. HGH0353	0	0	0	1.37404	7.68509	2.95335
k__Bacteria;p__Actinobacteria;c__Actinobacteria;o__Propionibacteriales;f__Propionibacteriaceae;g__Propionibacterium;s__Propionibacterium sp. oral taxon 192	12.1333	0	0	157.9	53.3473	159.048
k__Bacteria;p__Actinobacteria;c__Actinobacteria;o__Propionibacteriales;f__Propionibacteriaceae;g__Propionimicrobium;s__Propionimicrobium lymphophilum	7.58329	0	4.39532	2.85543	7.98528	0
k__Bacteria;p__Actinobacteria;c__Actinobacteria;o__Propionibacteriales;f__Propionibacteriaceae;g__Propionimicrobium;s__Propionimicrobium sp. Marseille-P3275	0	4.55831	8.93017	7.25188	0	1.24697
k__Bacteria;p__Actinobacteria;c__Actinobacteria;o__Propionibacteriales;f__Propionibacteriaceae;g__Pseudopropionibacterium;s__Pseudopropionibacterium propionicum	0	0	0	0	0	11.3775
k__Bacteria;p__Actinobacteria;c__Actinobacteria;o__Propionibacteriales;f__Propionibacteriaceae;g__Raineyella;s__Raineyella antarctica	100.166	46.5988	66.716	303.702	171.003	243.699
k__Bacteria;p__Actinobacteria;c__Actinobacteria;o__Propionibacteriales;f__Propionibacteriaceae;g__Tessaracoccus;s__Tessaracoccus bendigoensis	38.8608	24.1138	34.8407	123.004	123.475	73.0661
k__Bacteria;p__Actinobacteria;c__Actinobacteria;o__Propionibacteriales;f__Propionibacteriaceae;g__Tessaracoccus;s__Tessaracoccus flavescens	0	16.9758	10.8192	2.7007	22.1736	0
k__Bacteria;p__Actinobacteria;c__Actinobacteria;o__Propionibacteriales;f__Propionibacteriaceae;g__Tessaracoccus;s__Tessaracoccus flavus	0	0	5.25795	43.0481	71.9104	59.6325
k__Bacteria;p__Actinobacteria;c__Actinobacteria;o__Propionibacteriales;f__Propionibacteriaceae;g__Tessaracoccus;s__Tessaracoccus massiliensis	0	0	7.33827	38.7526	12.7743	20.0014
k__Bacteria;p__Actinobacteria;c__Actinobacteria;o__Propionibacteriales;f__Propionibacteriaceae;g__Tessaracoccus;s__Tessaracoccus oleiagri	12.5473	23.5436	8.64062	113.796	89.3492	99.7028
k__Bacteria;p__Actinobacteria;c__Actinobacteria;o__Propionibacteriales;f__Propionibacteriaceae;g__Tessaracoccus;s__Tessaracoccus sp. NSG39	0	0	0	19.1784	1.82521	14.6111
k__Bacteria;p__Actinobacteria;c__Actinobacteria;o__Propionibacteriales;f__Propionibacteriaceae;g__Tessaracoccus;s__Tessaracoccus sp. T2.5-30	0	0	0	7.96863	0	1.37022
k__Bacteria;p__Actinobacteria;c__Actinobacteria;o__Propionibacteriales;f__Propionibacteriaceae;g__Tessaracoccus;s__Tessaracoccus sp. ZS01	65.6812	33.302	18.7742	211.499	170.548	119.808
k__Bacteria;p__Actinobacteria;c__Actinobacteria;o__Propionibacteriales;f__Propionibacteriaceae;g__Unclassified;s__Propionibacteriaceae bacterium ES.041	68.2496	46.1529	128.092	0	0	0
k__Bacteria;p__Actinobacteria;c__Actinobacteria;o__Propionibacteriales;f__Propionibacteriaceae;g__Unclassified;s__Propionibacteriaceae bacterium NML 020265	3.87232	0	0	7.29045	10.8736	6.26802
k__Bacteria;p__Actinobacteria;c__Actinobacteria;o__Propionibacteriales;f__Propionibacteriaceae;g__Unclassified;s__Propionibacteriaceae bacterium NML 030167	4.26977	0	0	8.03874	5.99482	7.6025
k__Bacteria;p__Actinobacteria;c__Actinobacteria;o__Propionibacteriales;f__Propionibacteriaceae;g__Unclassified;s__Propionibacteriaceae bacterium NML 090529	11.8856	10.5492	13.778	0	0	0
k__Bacteria;p__Actinobacteria;c__Actinobacteria;o__Propionibacteriales;f__Propionibacteriaceae;g__Unclassified;s__Propionibacteriaceae bacterium NML 130396	1.84303	0	0	37.377	52.1101	22.1057
k__Bacteria;p__Actinobacteria;c__Actinobacteria;o__Propionibacteriales;f__Propionibacteriaceae;g__Unclassified;s__Propionibacteriaceae bacterium NML 150081	2.79998	0	0	40.4825	21.8924	21.9541
k__Bacteria;p__Actinobacteria;c__Actinobacteria;o__Propionibacteriales;f__Propionibacteriaceae;g__Unclassified;s__Propionibacteriaceae bacterium NML 160184	0	0	0	6.52669	12.1681	11.2227
k__Bacteria;p__Actinobacteria;c__Actinobacteria;o__Propionibacteriales;f__Propionibacteriaceae;g__Unclassified;s__Propionibacteriaceae bacterium P6A17	11.7541	0	6.59298	128.525	79.063	83.2759
k__Bacteria;p__Actinobacteria;c__Actinobacteria;o__Pseudonocardiales;f__Pseudonocardiaceae;g__Actinoalloteichus;s__Actinoalloteichus cyanogriseus	37.8328	101.873	48.9493	66.7998	49.0809	62.6656
k__Bacteria;p__Actinobacteria;c__Actinobacteria;o__Pseudonocardiales;f__Pseudonocardiaceae;g__Actinoalloteichus;s__Actinoalloteichus hoggarensis	32.651	12.9173	46.3147	35.814	44.7034	36.6028
k__Bacteria;p__Actinobacteria;c__Actinobacteria;o__Pseudonocardiales;f__Pseudonocardiaceae;g__Actinoalloteichus;s__Actinoalloteichus hymeniacidonis	10.2178	5.48739	26.2956	53.651	48.9145	24.3321
k__Bacteria;p__Actinobacteria;c__Actinobacteria;o__Pseudonocardiales;f__Pseudonocardiaceae;g__Actinoalloteichus;s__Actinoalloteichus sp. ADI127-7	28.1239	54.0136	16.5541	30.2638	29.056	35.8804
k__Bacteria;p__Actinobacteria;c__Actinobacteria;o__Pseudonocardiales;f__Pseudonocardiaceae;g__Actinoalloteichus;s__Actinoalloteichus sp. GBA129-24	0	37.2262	36.4649	0	0	0
k__Bacteria;p__Actinobacteria;c__Actinobacteria;o__Pseudonocardiales;f__Pseudonocardiaceae;g__Actinoalloteichus;s__Actinoalloteichus spitiensis	17.9548	40.2714	17.8289	71.5666	68.7586	63.9841
k__Bacteria;p__Actinobacteria;c__Actinobacteria;o__Pseudonocardiales;f__Pseudonocardiaceae;g__Actinokineospora;s__Actinokineospora bangkokensis	213.601	407.682	290.458	266.884	190.32	267.565
k__Bacteria;p__Actinobacteria;c__Actinobacteria;o__Pseudonocardiales;f__Pseudonocardiaceae;g__Actinokineospora;s__Actinokineospora enzanensis	251.014	189.045	91.4969	107.893	60.5989	117.623
k__Bacteria;p__Actinobacteria;c__Actinobacteria;o__Pseudonocardiales;f__Pseudonocardiaceae;g__Actinokineospora;s__Actinokineospora inagensis	104.011	113.233	63.6321	181.41	151.373	152.234
k__Bacteria;p__Actinobacteria;c__Actinobacteria;o__Pseudonocardiales;f__Pseudonocardiaceae;g__Actinokineospora;s__Actinokineospora spheciospongiae	466.62	635.18	547.484	417.397	448.645	418.429
k__Bacteria;p__Actinobacteria;c__Actinobacteria;o__Pseudonocardiales;f__Pseudonocardiaceae;g__Actinokineospora;s__Actinokineospora terrae	373.651	242.014	245.598	104.749	134.088	90.7955
k__Bacteria;p__Actinobacteria;c__Actinobacteria;o__Pseudonocardiales;f__Pseudonocardiaceae;g__Actinomycetospora;s__Actinomycetospora chiangmaiensis	147.264	41.2309	73.9075	323.771	172.76	271.704
k__Bacteria;p__Actinobacteria;c__Actinobacteria;o__Pseudonocardiales;f__Pseudonocardiaceae;g__Actinophytocola;s__Actinophytocola xanthii	9383.5	20273.6	13017.6	966.237	999.674	1111.87
k__Bacteria;p__Actinobacteria;c__Actinobacteria;o__Pseudonocardiales;f__Pseudonocardiaceae;g__Actinophytocola;s__Actinophytocola xinjiangensis	6936.98	15011.3	10737.6	485.708	519.687	527.667
k__Bacteria;p__Actinobacteria;c__Actinobacteria;o__Pseudonocardiales;f__Pseudonocardiaceae;g__Actinosynnema;s__Actinosynnema mirum	30.7604	0	0	35.8575	8.30989	41.4371
k__Bacteria;p__Actinobacteria;c__Actinobacteria;o__Pseudonocardiales;f__Pseudonocardiaceae;g__Actinosynnema;s__Actinosynnema pretiosum	40.2776	39.8605	44.8637	5.65198	0	19.4144
k__Bacteria;p__Actinobacteria;c__Actinobacteria;o__Pseudonocardiales;f__Pseudonocardiaceae;g__Actinosynnema;s__Actinosynnema sp. ALI-1.44	210.99	332.767	307.403	7.22577	58.5809	21.2403
k__Bacteria;p__Actinobacteria;c__Actinobacteria;o__Pseudonocardiales;f__Pseudonocardiaceae;g__Alloactinosynnema;s__Alloactinosynnema album	469.988	752.643	467.412	472.758	524.524	531.254
k__Bacteria;p__Actinobacteria;c__Actinobacteria;o__Pseudonocardiales;f__Pseudonocardiaceae;g__Alloactinosynnema;s__Alloactinosynnema iranicum	1109.17	1146.15	1542.38	246.304	191.799	284.721
k__Bacteria;p__Actinobacteria;c__Actinobacteria;o__Pseudonocardiales;f__Pseudonocardiaceae;g__Alloactinosynnema;s__Alloactinosynnema sp. L-07	582.219	682.747	750.563	595.356	383.006	495.811
k__Bacteria;p__Actinobacteria;c__Actinobacteria;o__Pseudonocardiales;f__Pseudonocardiaceae;g__Allokutzneria;s__Allokutzneria albata	146.199	193.361	165.496	288.234	272.735	330.878
k__Bacteria;p__Actinobacteria;c__Actinobacteria;o__Pseudonocardiales;f__Pseudonocardiaceae;g__Allokutzneria;s__Allokutzneria sp. NRRL B-24872	115.32	73.4802	146.585	186.932	144.972	222.254
k__Bacteria;p__Actinobacteria;c__Actinobacteria;o__Pseudonocardiales;f__Pseudonocardiaceae;g__Amycolatopsis;s__Amycolatopsis alba	85.745	63.4907	90.7557	41.8895	44.5638	41.9723
k__Bacteria;p__Actinobacteria;c__Actinobacteria;o__Pseudonocardiales;f__Pseudonocardiaceae;g__Amycolatopsis;s__Amycolatopsis australiensis	106.493	146.098	197.789	125.617	105.675	158.987
k__Bacteria;p__Actinobacteria;c__Actinobacteria;o__Pseudonocardiales;f__Pseudonocardiaceae;g__Amycolatopsis;s__Amycolatopsis azurea	23.7946	40.0298	54.0928	22.4699	44.406	36.6352
k__Bacteria;p__Actinobacteria;c__Actinobacteria;o__Pseudonocardiales;f__Pseudonocardiaceae;g__Amycolatopsis;s__Amycolatopsis balhimycina	370.161	299.745	394.289	66.1224	52.6189	84.1477
k__Bacteria;p__Actinobacteria;c__Actinobacteria;o__Pseudonocardiales;f__Pseudonocardiaceae;g__Amycolatopsis;s__Amycolatopsis benzoatilytica	176.128	53.7679	70.5201	120.1	146.903	140.927
k__Bacteria;p__Actinobacteria;c__Actinobacteria;o__Pseudonocardiales;f__Pseudonocardiaceae;g__Amycolatopsis;s__Amycolatopsis coloradensis	136.306	160.982	157.853	22.9917	26.6413	29.3481
k__Bacteria;p__Actinobacteria;c__Actinobacteria;o__Pseudonocardiales;f__Pseudonocardiaceae;g__Amycolatopsis;s__Amycolatopsis decaplanina	86.9041	67.4585	103.719	32.583	31.1241	28.2234
k__Bacteria;p__Actinobacteria;c__Actinobacteria;o__Pseudonocardiales;f__Pseudonocardiaceae;g__Amycolatopsis;s__Amycolatopsis halophila	698.551	460.039	369.66	1553.53	1845.15	1653.56
k__Bacteria;p__Actinobacteria;c__Actinobacteria;o__Pseudonocardiales;f__Pseudonocardiaceae;g__Amycolatopsis;s__Amycolatopsis japonica	2.33332	19.1464	34.8049	47.444	29.4841	48.5491
k__Bacteria;p__Actinobacteria;c__Actinobacteria;o__Pseudonocardiales;f__Pseudonocardiaceae;g__Amycolatopsis;s__Amycolatopsis jejuensis	336.036	504.168	416.011	183.465	81.0863	95.252
k__Bacteria;p__Actinobacteria;c__Actinobacteria;o__Pseudonocardiales;f__Pseudonocardiaceae;g__Amycolatopsis;s__Amycolatopsis kentuckyensis	23.6124	51.0443	60.4131	36.7175	44.3349	35.253
k__Bacteria;p__Actinobacteria;c__Actinobacteria;o__Pseudonocardiales;f__Pseudonocardiaceae;g__Amycolatopsis;s__Amycolatopsis keratiniphila	151.692	145.832	165.289	22.5085	34.4702	22.8075
k__Bacteria;p__Actinobacteria;c__Actinobacteria;o__Pseudonocardiales;f__Pseudonocardiaceae;g__Amycolatopsis;s__Amycolatopsis lexingtonensis	149.143	134.562	139.631	93.9675	93.6784	79.6368
k__Bacteria;p__Actinobacteria;c__Actinobacteria;o__Pseudonocardiales;f__Pseudonocardiaceae;g__Amycolatopsis;s__Amycolatopsis lurida	36.9112	67.5518	51.9823	16.7436	9.35082	20.5453
k__Bacteria;p__Actinobacteria;c__Actinobacteria;o__Pseudonocardiales;f__Pseudonocardiaceae;g__Amycolatopsis;s__Amycolatopsis marina	601.56	373.682	420.162	612.883	760.769	784.86
k__Bacteria;p__Actinobacteria;c__Actinobacteria;o__Pseudonocardiales;f__Pseudonocardiaceae;g__Amycolatopsis;s__Amycolatopsis mediterranei	796.891	672.572	967.527	104.613	165.487	122.488
k__Bacteria;p__Actinobacteria;c__Actinobacteria;o__Pseudonocardiales;f__Pseudonocardiaceae;g__Amycolatopsis;s__Amycolatopsis methanolica	13002.8	10086.8	17246.7	96.2976	131.5	202.02
k__Bacteria;p__Actinobacteria;c__Actinobacteria;o__Pseudonocardiales;f__Pseudonocardiaceae;g__Amycolatopsis;s__Amycolatopsis nigrescens	534.391	420.055	411.097	310.538	385.442	420.777
k__Bacteria;p__Actinobacteria;c__Actinobacteria;o__Pseudonocardiales;f__Pseudonocardiaceae;g__Amycolatopsis;s__Amycolatopsis orientalis	678.332	500.766	767.961	395.501	271.101	401.477
k__Bacteria;p__Actinobacteria;c__Actinobacteria;o__Pseudonocardiales;f__Pseudonocardiaceae;g__Amycolatopsis;s__Amycolatopsis pretoriensis	192.545	216.439	651.227	150.175	182.545	136.609
k__Bacteria;p__Actinobacteria;c__Actinobacteria;o__Pseudonocardiales;f__Pseudonocardiaceae;g__Amycolatopsis;s__Amycolatopsis regifaucium	90.6843	35.7628	27.6642	168.177	117.108	163.696
k__Bacteria;p__Actinobacteria;c__Actinobacteria;o__Pseudonocardiales;f__Pseudonocardiaceae;g__Amycolatopsis;s__Amycolatopsis rifamycinica	53.0596	154.849	79.8945	43.8603	30.3526	28.383
k__Bacteria;p__Actinobacteria;c__Actinobacteria;o__Pseudonocardiales;f__Pseudonocardiaceae;g__Amycolatopsis;s__Amycolatopsis rubida	99.9939	226.508	237.893	0	0	0.485933
k__Bacteria;p__Actinobacteria;c__Actinobacteria;o__Pseudonocardiales;f__Pseudonocardiaceae;g__Amycolatopsis;s__Amycolatopsis saalfeldensis	131.03	201.05	201.484	94.787	83.8183	114.015
k__Bacteria;p__Actinobacteria;c__Actinobacteria;o__Pseudonocardiales;f__Pseudonocardiaceae;g__Amycolatopsis;s__Amycolatopsis sacchari	6995.66	1806.03	3237.99	369.43	403.067	498.357
k__Bacteria;p__Actinobacteria;c__Actinobacteria;o__Pseudonocardiales;f__Pseudonocardiaceae;g__Amycolatopsis;s__Amycolatopsis sp. AA4	0	0	0	0	6.55203	8.05735
k__Bacteria;p__Actinobacteria;c__Actinobacteria;o__Pseudonocardiales;f__Pseudonocardiaceae;g__Amycolatopsis;s__Amycolatopsis sp. ATCC 39116	21165.2	16698	27992.1	276.167	284.914	437.322
k__Bacteria;p__Actinobacteria;c__Actinobacteria;o__Pseudonocardiales;f__Pseudonocardiaceae;g__Amycolatopsis;s__Amycolatopsis sp. AU-G6	262.333	256.329	242.112	183.957	185.263	185.318
k__Bacteria;p__Actinobacteria;c__Actinobacteria;o__Pseudonocardiales;f__Pseudonocardiaceae;g__Amycolatopsis;s__Amycolatopsis sp. CB00013	32.6726	60.7482	25.549	13.6552	14.978	18.7962
k__Bacteria;p__Actinobacteria;c__Actinobacteria;o__Pseudonocardiales;f__Pseudonocardiaceae;g__Amycolatopsis;s__Amycolatopsis sp. H5	153.867	94.456	87.6992	124.846	83.9456	86.9598
k__Bacteria;p__Actinobacteria;c__Actinobacteria;o__Pseudonocardiales;f__Pseudonocardiaceae;g__Amycolatopsis;s__Amycolatopsis sp. ID05-A0653	17.2984	4.41805	27.794	0	0	0
k__Bacteria;p__Actinobacteria;c__Actinobacteria;o__Pseudonocardiales;f__Pseudonocardiaceae;g__Amycolatopsis;s__Amycolatopsis sp. KNN50.9b	56047.3	42008.2	73420.8	267.623	224.452	730.299
k__Bacteria;p__Actinobacteria;c__Actinobacteria;o__Pseudonocardiales;f__Pseudonocardiaceae;g__Amycolatopsis;s__Amycolatopsis sp. M39	63.4644	45.5804	31.0258	26.9755	28.4945	54.833
k__Bacteria;p__Actinobacteria;c__Actinobacteria;o__Pseudonocardiales;f__Pseudonocardiaceae;g__Amycolatopsis;s__Amycolatopsis sp. MJM2582	39.7683	14.4389	4.71453	7.73759	23.3136	4.91528
k__Bacteria;p__Actinobacteria;c__Actinobacteria;o__Pseudonocardiales;f__Pseudonocardiaceae;g__Amycolatopsis;s__Amycolatopsis sp. SANK 60206	77.8587	7.17934	10.6823	0	0	8.24047
k__Bacteria;p__Actinobacteria;c__Actinobacteria;o__Pseudonocardiales;f__Pseudonocardiaceae;g__Amycolatopsis;s__Amycolatopsis sulphurea	475.343	328.966	670.639	94.2671	107.695	129.329
k__Bacteria;p__Actinobacteria;c__Actinobacteria;o__Pseudonocardiales;f__Pseudonocardiaceae;g__Amycolatopsis;s__Amycolatopsis taiwanensis	1913.11	972.688	1395.56	383.991	270.315	331.53
k__Bacteria;p__Actinobacteria;c__Actinobacteria;o__Pseudonocardiales;f__Pseudonocardiaceae;g__Amycolatopsis;s__Amycolatopsis thailandensis	6.03198	9.67116	36.5275	18.9946	27.0388	32.8398
k__Bacteria;p__Actinobacteria;c__Actinobacteria;o__Pseudonocardiales;f__Pseudonocardiaceae;g__Amycolatopsis;s__Amycolatopsis thermoflava	14482.8	10872.3	19504.4	281.168	165.489	454.61
k__Bacteria;p__Actinobacteria;c__Actinobacteria;o__Pseudonocardiales;f__Pseudonocardiaceae;g__Amycolatopsis;s__Amycolatopsis tolypomycina	105.609	173.686	104.073	103.899	98.8877	157.497
k__Bacteria;p__Actinobacteria;c__Actinobacteria;o__Pseudonocardiales;f__Pseudonocardiaceae;g__Amycolatopsis;s__Amycolatopsis vancoresmycina	377.102	255.361	392.016	144.281	214.029	200.602
k__Bacteria;p__Actinobacteria;c__Actinobacteria;o__Pseudonocardiales;f__Pseudonocardiaceae;g__Amycolatopsis;s__Amycolatopsis xylanica	349.038	372.876	390.861	170.699	111.234	125.82
k__Bacteria;p__Actinobacteria;c__Actinobacteria;o__Pseudonocardiales;f__Pseudonocardiaceae;g__Amycolatopsis;s__uncultured Amycolatopsis sp.	48.9997	3.56	9.58978	0	32.1948	6.30396
k__Bacteria;p__Actinobacteria;c__Actinobacteria;o__Pseudonocardiales;f__Pseudonocardiaceae;g__Crossiella;s__Crossiella equi	152.049	139.64	98.4578	270.723	200.216	306.029
k__Bacteria;p__Actinobacteria;c__Actinobacteria;o__Pseudonocardiales;f__Pseudonocardiaceae;g__Haloechinothrix;s__Haloechinothrix alba	281.83	190.178	137.245	769.88	759.953	850.955
k__Bacteria;p__Actinobacteria;c__Actinobacteria;o__Pseudonocardiales;f__Pseudonocardiaceae;g__Kibdelosporangium;s__Kibdelosporangium aridum	1353.78	1661.41	1432.2	282.487	237.647	378.17
k__Bacteria;p__Actinobacteria;c__Actinobacteria;o__Pseudonocardiales;f__Pseudonocardiaceae;g__Kibdelosporangium;s__Kibdelosporangium phytohabitans	156.03	269.39	250.229	75.7794	55.4697	88.7509
k__Bacteria;p__Actinobacteria;c__Actinobacteria;o__Pseudonocardiales;f__Pseudonocardiaceae;g__Kibdelosporangium;s__Kibdelosporangium sp. MJ126-NF4	349.442	347.573	356.994	196.082	167.18	215.192
k__Bacteria;p__Actinobacteria;c__Actinobacteria;o__Pseudonocardiales;f__Pseudonocardiaceae;g__Kutzneria;s__Kutzneria albida	312.182	204.966	232.24	278.379	296.985	326.111
k__Bacteria;p__Actinobacteria;c__Actinobacteria;o__Pseudonocardiales;f__Pseudonocardiaceae;g__Kutzneria;s__Kutzneria sp. 744	805.972	627.764	801.919	616.838	579.227	672.58
k__Bacteria;p__Actinobacteria;c__Actinobacteria;o__Pseudonocardiales;f__Pseudonocardiaceae;g__Lechevalieria;s__Lechevalieria aerocolonigenes	653.107	758.715	504.485	401.81	437.624	334.784
k__Bacteria;p__Actinobacteria;c__Actinobacteria;o__Pseudonocardiales;f__Pseudonocardiaceae;g__Lechevalieria;s__Lechevalieria fradiae	152.852	219.264	99.3915	36.1334	77.6928	31.6564
k__Bacteria;p__Actinobacteria;c__Actinobacteria;o__Pseudonocardiales;f__Pseudonocardiaceae;g__Lechevalieria;s__Lechevalieria xinjiangensis	72.8608	60.5435	26.3387	163.354	63.7143	95.3303
k__Bacteria;p__Actinobacteria;c__Actinobacteria;o__Pseudonocardiales;f__Pseudonocardiaceae;g__Lentzea;s__Lentzea albida	99.8525	101.228	93.0115	70.1191	71.2762	64.0887
k__Bacteria;p__Actinobacteria;c__Actinobacteria;o__Pseudonocardiales;f__Pseudonocardiaceae;g__Lentzea;s__Lentzea albidocapillata	45.8698	17.3746	52.5976	91.5652	87.4005	124.908
k__Bacteria;p__Actinobacteria;c__Actinobacteria;o__Pseudonocardiales;f__Pseudonocardiaceae;g__Lentzea;s__Lentzea flaviverrucosa	168.264	91.3488	106.376	88.044	73.8433	142.669
k__Bacteria;p__Actinobacteria;c__Actinobacteria;o__Pseudonocardiales;f__Pseudonocardiaceae;g__Lentzea;s__Lentzea guizhouensis	123.66	195.691	76.3902	76.641	86.9478	83.7683
k__Bacteria;p__Actinobacteria;c__Actinobacteria;o__Pseudonocardiales;f__Pseudonocardiaceae;g__Lentzea;s__Lentzea jiangxiensis	153.067	96.2484	82.1987	41.2684	51.1834	32.6243
k__Bacteria;p__Actinobacteria;c__Actinobacteria;o__Pseudonocardiales;f__Pseudonocardiaceae;g__Lentzea;s__Lentzea kentuckyensis	181.019	147.054	132.792	48.5877	81.7885	38.3535
k__Bacteria;p__Actinobacteria;c__Actinobacteria;o__Pseudonocardiales;f__Pseudonocardiaceae;g__Lentzea;s__Lentzea violacea	121.659	29.6948	62.7399	106.632	110.933	124.955
k__Bacteria;p__Actinobacteria;c__Actinobacteria;o__Pseudonocardiales;f__Pseudonocardiaceae;g__Lentzea;s__Lentzea waywayandensis	302.68	337.853	216.758	83.958	77.018	99.8974
k__Bacteria;p__Actinobacteria;c__Actinobacteria;o__Pseudonocardiales;f__Pseudonocardiaceae;g__Prauserella;s__Prauserella marina	231.974	315.804	154.174	99.7299	80.0041	100.115
k__Bacteria;p__Actinobacteria;c__Actinobacteria;o__Pseudonocardiales;f__Pseudonocardiaceae;g__Prauserella;s__Prauserella rugosa	14.9588	0	23.1206	3.62274	2.25136	2.07645
k__Bacteria;p__Actinobacteria;c__Actinobacteria;o__Pseudonocardiales;f__Pseudonocardiaceae;g__Prauserella;s__Prauserella sp. Am3	36.3734	3.61983	0	19.8015	14.0144	8.76569
k__Bacteria;p__Actinobacteria;c__Actinobacteria;o__Pseudonocardiales;f__Pseudonocardiaceae;g__Pseudonocardia;s__Pseudonocardia acaciae	670.537	283.112	294.246	1081.96	1059.84	1215.86
k__Bacteria;p__Actinobacteria;c__Actinobacteria;o__Pseudonocardiales;f__Pseudonocardiaceae;g__Pseudonocardia;s__Pseudonocardia ammonioxydans	516.85	239.702	260.442	1103.1	977.672	973.55
k__Bacteria;p__Actinobacteria;c__Actinobacteria;o__Pseudonocardiales;f__Pseudonocardiaceae;g__Pseudonocardia;s__Pseudonocardia asaccharolytica	1638.63	777.217	764.418	5302.53	4927.45	6169.86
k__Bacteria;p__Actinobacteria;c__Actinobacteria;o__Pseudonocardiales;f__Pseudonocardiaceae;g__Pseudonocardia;s__Pseudonocardia autotrophica	4306.94	2155.66	2224.61	4665.38	4597.78	4208.19
k__Bacteria;p__Actinobacteria;c__Actinobacteria;o__Pseudonocardiales;f__Pseudonocardiaceae;g__Pseudonocardia;s__Pseudonocardia dioxanivorans	391.775	255.032	208.673	1327.82	1116.44	1345.81
k__Bacteria;p__Actinobacteria;c__Actinobacteria;o__Pseudonocardiales;f__Pseudonocardiaceae;g__Pseudonocardia;s__Pseudonocardia oroxyli	410.615	198.194	174.868	651.062	596.027	598.092
k__Bacteria;p__Actinobacteria;c__Actinobacteria;o__Pseudonocardiales;f__Pseudonocardiaceae;g__Pseudonocardia;s__Pseudonocardia sp. 73-21	1175.69	529.597	547.275	4099.25	3586.09	4172.51
k__Bacteria;p__Actinobacteria;c__Actinobacteria;o__Pseudonocardiales;f__Pseudonocardiaceae;g__Pseudonocardia;s__Pseudonocardia sp. AL041005-10	59.1003	27.5979	12.5256	236.887	201.752	243.343
k__Bacteria;p__Actinobacteria;c__Actinobacteria;o__Pseudonocardiales;f__Pseudonocardiaceae;g__Pseudonocardia;s__Pseudonocardia sp. Ae168_Ps1	8.66661	4.3076	0	4.89502	2.55529	19.9204
k__Bacteria;p__Actinobacteria;c__Actinobacteria;o__Pseudonocardiales;f__Pseudonocardiaceae;g__Pseudonocardia;s__Pseudonocardia sp. Ae505_Ps2	3.11109	0	9.00962	20.9951	4.36802	18.2137
k__Bacteria;p__Actinobacteria;c__Actinobacteria;o__Pseudonocardiales;f__Pseudonocardiaceae;g__Pseudonocardia;s__Pseudonocardia sp. Ae717_Ps2	2.45944	0	0	63.6693	82.2277	110.778
k__Bacteria;p__Actinobacteria;c__Actinobacteria;o__Pseudonocardiales;f__Pseudonocardiaceae;g__Pseudonocardia;s__Pseudonocardia sp. CNS-004	3639.83	2813.37	2673.38	2586.26	2455.54	2738.14
k__Bacteria;p__Actinobacteria;c__Actinobacteria;o__Pseudonocardiales;f__Pseudonocardiaceae;g__Pseudonocardia;s__Pseudonocardia sp. CNS-139	950.188	431.145	510.793	1642.14	1688.91	1838.2
k__Bacteria;p__Actinobacteria;c__Actinobacteria;o__Pseudonocardiales;f__Pseudonocardiaceae;g__Pseudonocardia;s__Pseudonocardia sp. EC080610-09	13.8227	1.81755	8.90191	3.46989	5.39091	2.98326
k__Bacteria;p__Actinobacteria;c__Actinobacteria;o__Pseudonocardiales;f__Pseudonocardiaceae;g__Pseudonocardia;s__Pseudonocardia sp. EC080625-04	3.49998	11.1404	3.6375	18.9712	19.8582	23.585
k__Bacteria;p__Actinobacteria;c__Actinobacteria;o__Pseudonocardiales;f__Pseudonocardiaceae;g__Pseudonocardia;s__Pseudonocardia sp. HH130629-09	42.703	3.74574	14.8104	64.0849	50.3764	60.904
k__Bacteria;p__Actinobacteria;c__Actinobacteria;o__Pseudonocardiales;f__Pseudonocardiaceae;g__Pseudonocardia;s__Pseudonocardia sp. HH130630-07	50.3542	26.8039	29.4948	72.5199	83.2404	83.7375
k__Bacteria;p__Actinobacteria;c__Actinobacteria;o__Pseudonocardiales;f__Pseudonocardiaceae;g__Pseudonocardia;s__Pseudonocardia sp. MH-G8	4404.7	2549.57	2375.02	7133.49	6214.97	7214.27
k__Bacteria;p__Actinobacteria;c__Actinobacteria;o__Pseudonocardiales;f__Pseudonocardiaceae;g__Pseudonocardia;s__Pseudonocardia sp. N23	131.075	57.0953	47.0476	507.196	517.903	509.018
k__Bacteria;p__Actinobacteria;c__Actinobacteria;o__Pseudonocardiales;f__Pseudonocardiaceae;g__Pseudonocardia;s__Pseudonocardia sp. P1	12.5516	2.97076	0	11.3429	10.5736	18.6917
k__Bacteria;p__Actinobacteria;c__Actinobacteria;o__Pseudonocardiales;f__Pseudonocardiaceae;g__Pseudonocardia;s__Pseudonocardia sp. P2	0	0	4.24071	9.64245	5.13626	1.18431
k__Bacteria;p__Actinobacteria;c__Actinobacteria;o__Pseudonocardiales;f__Pseudonocardiaceae;g__Pseudonocardia;s__Pseudonocardia sp. SCN 72-51	0	0	0	27.9862	15.2101	19.6398
k__Bacteria;p__Actinobacteria;c__Actinobacteria;o__Pseudonocardiales;f__Pseudonocardiaceae;g__Pseudonocardia;s__Pseudonocardia sp. SCN 72-86	347.848	244.211	338.565	288.219	303.692	334.53
k__Bacteria;p__Actinobacteria;c__Actinobacteria;o__Pseudonocardiales;f__Pseudonocardiaceae;g__Pseudonocardia;s__Pseudonocardia sp. SCN 73-27	49.9438	61.0571	30.1191	183.496	190.592	159.539
k__Bacteria;p__Actinobacteria;c__Actinobacteria;o__Pseudonocardiales;f__Pseudonocardiaceae;g__Pseudonocardia;s__Pseudonocardia sp. W101	0	0	0	4.17443	0	4.78533
k__Bacteria;p__Actinobacteria;c__Actinobacteria;o__Pseudonocardiales;f__Pseudonocardiaceae;g__Pseudonocardia;s__Pseudonocardia spinosispora	327.899	244.401	220.259	711.293	659.499	716.988
k__Bacteria;p__Actinobacteria;c__Actinobacteria;o__Pseudonocardiales;f__Pseudonocardiaceae;g__Pseudonocardia;s__Pseudonocardia thermophila	666.484	322.774	415.325	1310.3	1199	1383.01
k__Bacteria;p__Actinobacteria;c__Actinobacteria;o__Pseudonocardiales;f__Pseudonocardiaceae;g__Saccharomonospora;s__Saccharomonospora azurea	106.86	86.5561	39.7036	410.841	370.496	370.617
k__Bacteria;p__Actinobacteria;c__Actinobacteria;o__Pseudonocardiales;f__Pseudonocardiaceae;g__Saccharomonospora;s__Saccharomonospora cyanea	96.727	130.868	145.139	255.709	305.654	377.847
k__Bacteria;p__Actinobacteria;c__Actinobacteria;o__Pseudonocardiales;f__Pseudonocardiaceae;g__Saccharomonospora;s__Saccharomonospora glauca	44.4622	0	20.1024	82.7678	88.7609	55.9754
k__Bacteria;p__Actinobacteria;c__Actinobacteria;o__Pseudonocardiales;f__Pseudonocardiaceae;g__Saccharomonospora;s__Saccharomonospora halophila	5.885	29.37	46.7614	62.318	62.6508	70.9427
k__Bacteria;p__Actinobacteria;c__Actinobacteria;o__Pseudonocardiales;f__Pseudonocardiaceae;g__Saccharomonospora;s__Saccharomonospora marina	547.342	343.945	482.466	521.307	527.747	493.604
k__Bacteria;p__Actinobacteria;c__Actinobacteria;o__Pseudonocardiales;f__Pseudonocardiaceae;g__Saccharomonospora;s__Saccharomonospora paurometabolica	68.9993	51.8408	48.4125	33.7838	55.909	40.6617
k__Bacteria;p__Actinobacteria;c__Actinobacteria;o__Pseudonocardiales;f__Pseudonocardiaceae;g__Saccharomonospora;s__Saccharomonospora saliphila	85.1478	32.0545	10.8581	53.8086	134.533	86.7446
k__Bacteria;p__Actinobacteria;c__Actinobacteria;o__Pseudonocardiales;f__Pseudonocardiaceae;g__Saccharomonospora;s__Saccharomonospora sp. CNQ490	127.597	65.237	160.453	25.3294	45.7074	17.066
k__Bacteria;p__Actinobacteria;c__Actinobacteria;o__Pseudonocardiales;f__Pseudonocardiaceae;g__Saccharomonospora;s__Saccharomonospora sp. CUA-673	135.333	26.1438	27.4751	267.389	266.708	262.735
k__Bacteria;p__Actinobacteria;c__Actinobacteria;o__Pseudonocardiales;f__Pseudonocardiaceae;g__Saccharomonospora;s__Saccharomonospora sp. LRS4.154	6.77924	6.37384	4.05722	49.1254	36.5922	33.668
k__Bacteria;p__Actinobacteria;c__Actinobacteria;o__Pseudonocardiales;f__Pseudonocardiaceae;g__Saccharomonospora;s__Saccharomonospora viridis	36.1599	68.0462	45.7482	207.787	120.289	140.77
k__Bacteria;p__Actinobacteria;c__Actinobacteria;o__Pseudonocardiales;f__Pseudonocardiaceae;g__Saccharomonospora;s__Saccharomonospora xinjiangensis	28.3823	19.5547	62.5344	136.745	164.187	152.658
k__Bacteria;p__Actinobacteria;c__Actinobacteria;o__Pseudonocardiales;f__Pseudonocardiaceae;g__Saccharomonospora;s__[Actinopolyspora] iraqiensis	111.019	17.0386	26.5184	206.471	161.185	212.341
k__Bacteria;p__Actinobacteria;c__Actinobacteria;o__Pseudonocardiales;f__Pseudonocardiaceae;g__Saccharopolyspora;s__Saccharopolyspora antimicrobica	429.134	362.787	469.626	180.51	99.8166	160.132
k__Bacteria;p__Actinobacteria;c__Actinobacteria;o__Pseudonocardiales;f__Pseudonocardiaceae;g__Saccharopolyspora;s__Saccharopolyspora erythraea	216.28	164.734	340.41	709.572	680.651	821.298
k__Bacteria;p__Actinobacteria;c__Actinobacteria;o__Pseudonocardiales;f__Pseudonocardiaceae;g__Saccharopolyspora;s__Saccharopolyspora flava	215.435	180.606	134.155	310.997	359.539	326.894
k__Bacteria;p__Actinobacteria;c__Actinobacteria;o__Pseudonocardiales;f__Pseudonocardiaceae;g__Saccharopolyspora;s__Saccharopolyspora jiangxiensis	0	13.7477	22.8081	0	0	0
k__Bacteria;p__Actinobacteria;c__Actinobacteria;o__Pseudonocardiales;f__Pseudonocardiaceae;g__Saccharopolyspora;s__Saccharopolyspora rectivirgula	53.2671	6.65267	15.9801	265.728	208.54	247.545
k__Bacteria;p__Actinobacteria;c__Actinobacteria;o__Pseudonocardiales;f__Pseudonocardiaceae;g__Saccharopolyspora;s__Saccharopolyspora shandongensis	678.865	482.218	573.714	660.945	545.247	631.247
k__Bacteria;p__Actinobacteria;c__Actinobacteria;o__Pseudonocardiales;f__Pseudonocardiaceae;g__Saccharopolyspora;s__Saccharopolyspora spinosa	291.355	224.94	220.255	118.969	81.5642	151.185
k__Bacteria;p__Actinobacteria;c__Actinobacteria;o__Pseudonocardiales;f__Pseudonocardiaceae;g__Saccharothrix;s__Saccharothrix espanaensis	391.882	375.769	419.327	204.464	117.447	165.821
k__Bacteria;p__Actinobacteria;c__Actinobacteria;o__Pseudonocardiales;f__Pseudonocardiaceae;g__Saccharothrix;s__Saccharothrix sp. ALI-22-I	869.925	696.825	696.12	636.522	381.828	696.316
k__Bacteria;p__Actinobacteria;c__Actinobacteria;o__Pseudonocardiales;f__Pseudonocardiaceae;g__Saccharothrix;s__Saccharothrix sp. CB00851	139.993	351.718	165.658	183.675	161.524	172.603
k__Bacteria;p__Actinobacteria;c__Actinobacteria;o__Pseudonocardiales;f__Pseudonocardiaceae;g__Saccharothrix;s__Saccharothrix sp. NRRL B-16314	213.176	489.291	316.511	286.937	264.58	288.044
k__Bacteria;p__Actinobacteria;c__Actinobacteria;o__Pseudonocardiales;f__Pseudonocardiaceae;g__Saccharothrix;s__Saccharothrix sp. NRRL B-16348	300.057	402.287	284.24	202.29	197.575	258.927
k__Bacteria;p__Actinobacteria;c__Actinobacteria;o__Pseudonocardiales;f__Pseudonocardiaceae;g__Saccharothrix;s__Saccharothrix sp. ST-888	100.146	35.6617	66.3287	31.1196	49.9127	43.8549
k__Bacteria;p__Actinobacteria;c__Actinobacteria;o__Pseudonocardiales;f__Pseudonocardiaceae;g__Saccharothrix;s__Saccharothrix syringae	543.831	533.668	312.417	393.415	428.844	444.644
k__Bacteria;p__Actinobacteria;c__Actinobacteria;o__Pseudonocardiales;f__Pseudonocardiaceae;g__Sciscionella;s__Sciscionella marina	256.469	112.439	214.337	179.325	130.219	148.346
k__Bacteria;p__Actinobacteria;c__Actinobacteria;o__Pseudonocardiales;f__Pseudonocardiaceae;g__Sciscionella;s__Sciscionella sp. SE31	70.0895	45.2202	36.0614	117.517	115.082	151.484
k__Bacteria;p__Actinobacteria;c__Actinobacteria;o__Pseudonocardiales;f__Pseudonocardiaceae;g__Streptoalloteichus;s__Streptoalloteichus hindustanus	262.852	227.244	180.647	530.916	533.455	626.063
k__Bacteria;p__Actinobacteria;c__Actinobacteria;o__Pseudonocardiales;f__Pseudonocardiaceae;g__Streptoalloteichus;s__Streptoalloteichus tenebrarius	0	0	0	13.1014	3.75778	5.19877
k__Bacteria;p__Actinobacteria;c__Actinobacteria;o__Pseudonocardiales;f__Pseudonocardiaceae;g__Thermocrispum;s__Thermocrispum agreste	117.45	53.0402	47.2431	174.113	203.525	222.359
k__Bacteria;p__Actinobacteria;c__Actinobacteria;o__Pseudonocardiales;f__Pseudonocardiaceae;g__Thermocrispum;s__Thermocrispum municipale	191.411	94.9802	112.31	604.283	497.051	515.396
k__Bacteria;p__Actinobacteria;c__Actinobacteria;o__Pseudonocardiales;f__Pseudonocardiaceae;g__Yuhushiella;s__Yuhushiella deserti	285.991	255.104	206.314	509.771	475.044	552.512
k__Bacteria;p__Actinobacteria;c__Actinobacteria;o__Streptomycetales;f__Streptomycetaceae;g__Kitasatospora;s__Kitasatospora albolonga	0	0	0	25.9781	29.3513	35.1973
k__Bacteria;p__Actinobacteria;c__Actinobacteria;o__Streptomycetales;f__Streptomycetaceae;g__Kitasatospora;s__Kitasatospora aureofaciens	10.7058	0	0	68.3448	87.7037	94.7174
k__Bacteria;p__Actinobacteria;c__Actinobacteria;o__Streptomycetales;f__Streptomycetaceae;g__Kitasatospora;s__Kitasatospora azatica	35.0738	6.89216	11.3022	46.375	27.4876	43.0986
k__Bacteria;p__Actinobacteria;c__Actinobacteria;o__Streptomycetales;f__Streptomycetaceae;g__Kitasatospora;s__Kitasatospora cheerisanensis	40.6496	16.806	2.85102	92.7114	73.246	87.2671
k__Bacteria;p__Actinobacteria;c__Actinobacteria;o__Streptomycetales;f__Streptomycetaceae;g__Kitasatospora;s__Kitasatospora griseola	0	0	0	8.84261	0	0
k__Bacteria;p__Actinobacteria;c__Actinobacteria;o__Streptomycetales;f__Streptomycetaceae;g__Kitasatospora;s__Kitasatospora mediocidica	86.807	0	53.4903	121.951	73.9481	152.737
k__Bacteria;p__Actinobacteria;c__Actinobacteria;o__Streptomycetales;f__Streptomycetaceae;g__Kitasatospora;s__Kitasatospora phosalacinea	26.4726	0	0	32.5177	38.811	53.6536
k__Bacteria;p__Actinobacteria;c__Actinobacteria;o__Streptomycetales;f__Streptomycetaceae;g__Kitasatospora;s__Kitasatospora purpeofusca	0	0	0	11.2984	5.32352	2.34894
k__Bacteria;p__Actinobacteria;c__Actinobacteria;o__Streptomycetales;f__Streptomycetaceae;g__Kitasatospora;s__Kitasatospora sp. CB01950	6.01649	0	1.98565	5.15992	11.4386	23.2664
k__Bacteria;p__Actinobacteria;c__Actinobacteria;o__Streptomycetales;f__Streptomycetaceae;g__Kitasatospora;s__Kitasatospora sp. MBT63	49.2048	10.4427	6.25086	43.3767	47.9436	49.9579
k__Bacteria;p__Actinobacteria;c__Actinobacteria;o__Streptomycetales;f__Streptomycetaceae;g__Kitasatospora;s__Kitasatospora sp. MBT66	0	0	0	12.46	0	5.3563
k__Bacteria;p__Actinobacteria;c__Actinobacteria;o__Streptomycetales;f__Streptomycetaceae;g__Kitasatospora;s__Kitasatospora sp. MY 5-36	0	0	4.61148	1.49793	5.58534	6.43927
k__Bacteria;p__Actinobacteria;c__Actinobacteria;o__Streptomycetales;f__Streptomycetaceae;g__Kitasatospora;s__Kitasatospora sp. Root107	31.8076	3.86332	26.4902	19.9338	26.0057	10.7209
k__Bacteria;p__Actinobacteria;c__Actinobacteria;o__Streptomycetales;f__Streptomycetaceae;g__Streptacidiphilus;s__Streptacidiphilus albus	41.4283	15.3862	8.73022	242.986	249.677	265.974
k__Bacteria;p__Actinobacteria;c__Actinobacteria;o__Streptomycetales;f__Streptomycetaceae;g__Streptacidiphilus;s__Streptacidiphilus anmyonensis	6.24889	24.0648	0	54.7887	70.0727	74.4708
k__Bacteria;p__Actinobacteria;c__Actinobacteria;o__Streptomycetales;f__Streptomycetaceae;g__Streptacidiphilus;s__Streptacidiphilus carbonis	24.7207	2.55644	73.7045	36.7799	66.2852	73.7861
k__Bacteria;p__Actinobacteria;c__Actinobacteria;o__Streptomycetales;f__Streptomycetaceae;g__Streptacidiphilus;s__Streptacidiphilus jeojiense	147.006	70.3336	46.6904	302.633	215.65	369.621
k__Bacteria;p__Actinobacteria;c__Actinobacteria;o__Streptomycetales;f__Streptomycetaceae;g__Streptacidiphilus;s__Streptacidiphilus jiangxiensis	34.1646	7.49967	4.02817	112.858	136.511	147.492
k__Bacteria;p__Actinobacteria;c__Actinobacteria;o__Streptomycetales;f__Streptomycetaceae;g__Streptacidiphilus;s__Streptacidiphilus melanogenes	39.1438	26.1628	17.9216	8.3067	11.0619	12.7531
k__Bacteria;p__Actinobacteria;c__Actinobacteria;o__Streptomycetales;f__Streptomycetaceae;g__Streptacidiphilus;s__Streptacidiphilus neutrinimicus	39.5913	0	7.0916	8.91589	15.4274	44.9638
k__Bacteria;p__Actinobacteria;c__Actinobacteria;o__Streptomycetales;f__Streptomycetaceae;g__Streptacidiphilus;s__Streptacidiphilus oryzae	208.415	44.7593	105.203	612.218	541.672	610.228
k__Bacteria;p__Actinobacteria;c__Actinobacteria;o__Streptomycetales;f__Streptomycetaceae;g__Streptacidiphilus;s__Streptacidiphilus rugosus	30.0333	19.8812	6.3314	198.526	188.977	169.914
k__Bacteria;p__Actinobacteria;c__Actinobacteria;o__Streptomycetales;f__Streptomycetaceae;g__Streptomyces;s__Actinosporangium sp. NRRL B-3428	33.3973	40.847	31.034	28.7132	20.363	24.7688
k__Bacteria;p__Actinobacteria;c__Actinobacteria;o__Streptomycetales;f__Streptomycetaceae;g__Streptomyces;s__Streptomyces abyssalis	4.28233	42.8026	0	0.986047	15.8746	11.8686
k__Bacteria;p__Actinobacteria;c__Actinobacteria;o__Streptomycetales;f__Streptomycetaceae;g__Streptomyces;s__Streptomyces achromogenes	0	0	0	0	14.3287	0
k__Bacteria;p__Actinobacteria;c__Actinobacteria;o__Streptomycetales;f__Streptomycetaceae;g__Streptomyces;s__Streptomyces acidiscabies	517.307	249.977	262.523	58.0869	34.066	40.1697
k__Bacteria;p__Actinobacteria;c__Actinobacteria;o__Streptomycetales;f__Streptomycetaceae;g__Streptomyces;s__Streptomyces afghaniensis	2338.94	2713.11	1885.17	155.265	162.202	187.173
k__Bacteria;p__Actinobacteria;c__Actinobacteria;o__Streptomycetales;f__Streptomycetaceae;g__Streptomyces;s__Streptomyces africanus	970.922	1467.21	1120.03	47.0203	105.521	65.8126
k__Bacteria;p__Actinobacteria;c__Actinobacteria;o__Streptomycetales;f__Streptomycetaceae;g__Streptomyces;s__Streptomyces agglomeratus	35.9183	24.4212	14.88	20.8899	27.4035	30.2546
k__Bacteria;p__Actinobacteria;c__Actinobacteria;o__Streptomycetales;f__Streptomycetaceae;g__Streptomyces;s__Streptomyces aidingensis	200.984	54.3028	54.1885	307.355	303.674	235.727
k__Bacteria;p__Actinobacteria;c__Actinobacteria;o__Streptomycetales;f__Streptomycetaceae;g__Streptomyces;s__Streptomyces albidoflavus	46.4121	46.4783	14.6896	58.7945	18.5083	33.4649
k__Bacteria;p__Actinobacteria;c__Actinobacteria;o__Streptomycetales;f__Streptomycetaceae;g__Streptomyces;s__Streptomyces albireticuli	138.056	74.4742	202.468	210.218	155.853	200.01
k__Bacteria;p__Actinobacteria;c__Actinobacteria;o__Streptomycetales;f__Streptomycetaceae;g__Streptomyces;s__Streptomyces alboflavus	93.7132	99.1597	139.084	77.7213	19.2544	70.7075
k__Bacteria;p__Actinobacteria;c__Actinobacteria;o__Streptomycetales;f__Streptomycetaceae;g__Streptomyces;s__Streptomyces alboverticillatus	76.3731	85.539	33.9128	134.483	147.585	111.443
k__Bacteria;p__Actinobacteria;c__Actinobacteria;o__Streptomycetales;f__Streptomycetaceae;g__Streptomyces;s__Streptomyces alboviridis	0	27.5687	33.756	0	0	0
k__Bacteria;p__Actinobacteria;c__Actinobacteria;o__Streptomycetales;f__Streptomycetaceae;g__Streptomyces;s__Streptomyces albulus	89.1825	55.7808	54.9769	54.1162	58.4144	24.0917
k__Bacteria;p__Actinobacteria;c__Actinobacteria;o__Streptomycetales;f__Streptomycetaceae;g__Streptomyces;s__Streptomyces albus	441.473	327.376	321.121	348.16	378.962	441.611
k__Bacteria;p__Actinobacteria;c__Actinobacteria;o__Streptomycetales;f__Streptomycetaceae;g__Streptomyces;s__Streptomyces alni	3.82527	2.27015	1.56278	77.4244	73.1418	85.1137
k__Bacteria;p__Actinobacteria;c__Actinobacteria;o__Streptomycetales;f__Streptomycetaceae;g__Streptomyces;s__Streptomyces ambofaciens	120.461	728.032	457.554	9.10095	10.8398	30.1155
k__Bacteria;p__Actinobacteria;c__Actinobacteria;o__Streptomycetales;f__Streptomycetaceae;g__Streptomyces;s__Streptomyces angustmyceticus	6.19571	3.66605	3.59107	24.2043	0	20.8098
k__Bacteria;p__Actinobacteria;c__Actinobacteria;o__Streptomycetales;f__Streptomycetaceae;g__Streptomyces;s__Streptomyces antibioticus	342.213	1356.74	681.129	9.47966	14.9694	19.8238
k__Bacteria;p__Actinobacteria;c__Actinobacteria;o__Streptomycetales;f__Streptomycetaceae;g__Streptomyces;s__Streptomyces antioxidans	83.5405	65.9087	138.344	43.2169	14.8276	48.2983
k__Bacteria;p__Actinobacteria;c__Actinobacteria;o__Streptomycetales;f__Streptomycetaceae;g__Streptomyces;s__Streptomyces anulatus	44.2076	92.6617	44.4872	19.3594	16.7164	22.6976
k__Bacteria;p__Actinobacteria;c__Actinobacteria;o__Streptomycetales;f__Streptomycetaceae;g__Streptomyces;s__Streptomyces argenteolus	0	0	0	11.304	0	0
k__Bacteria;p__Actinobacteria;c__Actinobacteria;o__Streptomycetales;f__Streptomycetaceae;g__Streptomyces;s__Streptomyces arginensis	99.6528	32.1992	15.162	80.6308	79.459	81.9545
k__Bacteria;p__Actinobacteria;c__Actinobacteria;o__Streptomycetales;f__Streptomycetaceae;g__Streptomyces;s__Streptomyces atratus	37.9267	11.1886	10.9598	79.4034	72.7735	77.747
k__Bacteria;p__Actinobacteria;c__Actinobacteria;o__Streptomycetales;f__Streptomycetaceae;g__Streptomyces;s__Streptomyces atriruber	19.3763	127.561	22.4612	0	0	0
k__Bacteria;p__Actinobacteria;c__Actinobacteria;o__Streptomycetales;f__Streptomycetaceae;g__Streptomyces;s__Streptomyces atroolivaceus	37.2494	83.065	16.6259	0	0	1.38634
k__Bacteria;p__Actinobacteria;c__Actinobacteria;o__Streptomycetales;f__Streptomycetaceae;g__Streptomyces;s__Streptomyces aurantiacus	449.619	448.427	345.088	127.501	127.364	137.953
k__Bacteria;p__Actinobacteria;c__Actinobacteria;o__Streptomycetales;f__Streptomycetaceae;g__Streptomyces;s__Streptomyces auratus	33.0783	36.8409	39.3878	44.0957	26.5558	27.5975
k__Bacteria;p__Actinobacteria;c__Actinobacteria;o__Streptomycetales;f__Streptomycetaceae;g__Streptomyces;s__Streptomyces aureocirculatus	10.8656	22.431	84.67	0	0	0
k__Bacteria;p__Actinobacteria;c__Actinobacteria;o__Streptomycetales;f__Streptomycetaceae;g__Streptomyces;s__Streptomyces aureus	123.188	58.1467	75.158	16.8179	12.9143	6.57704
k__Bacteria;p__Actinobacteria;c__Actinobacteria;o__Streptomycetales;f__Streptomycetaceae;g__Streptomyces;s__Streptomyces autolyticus	0	0	0	8.81891	9.5909	5.05474
k__Bacteria;p__Actinobacteria;c__Actinobacteria;o__Streptomycetales;f__Streptomycetaceae;g__Streptomyces;s__Streptomyces avermitilis	181.56	127	270.671	55.7111	46.5238	50.1109
k__Bacteria;p__Actinobacteria;c__Actinobacteria;o__Streptomycetales;f__Streptomycetaceae;g__Streptomyces;s__Streptomyces avicenniae	72.0987	42.526	17.9496	22.6617	37.3087	33.2882
k__Bacteria;p__Actinobacteria;c__Actinobacteria;o__Streptomycetales;f__Streptomycetaceae;g__Streptomyces;s__Streptomyces azureus	2332.95	3011.32	2124.55	124.375	143.021	130.35
k__Bacteria;p__Actinobacteria;c__Actinobacteria;o__Streptomycetales;f__Streptomycetaceae;g__Streptomyces;s__Streptomyces baarnensis	0	0	5.58875	12.7076	20.3069	0.780389
k__Bacteria;p__Actinobacteria;c__Actinobacteria;o__Streptomycetales;f__Streptomycetaceae;g__Streptomyces;s__Streptomyces bicolor	3064.19	2424.35	2524.89	44.2099	42.4451	31.3313
k__Bacteria;p__Actinobacteria;c__Actinobacteria;o__Streptomycetales;f__Streptomycetaceae;g__Streptomyces;s__Streptomyces bikiniensis	5.77774	11.5711	4.63682	21.2536	2.02801	1.87046
k__Bacteria;p__Actinobacteria;c__Actinobacteria;o__Streptomycetales;f__Streptomycetaceae;g__Streptomyces;s__Streptomyces bingchenggensis	2.86612	29.37	0	31.6198	34.7091	29.4182
k__Bacteria;p__Actinobacteria;c__Actinobacteria;o__Streptomycetales;f__Streptomycetaceae;g__Streptomyces;s__Streptomyces bobili	251.401	238.463	22.4683	0	2.6757	6.16957
k__Bacteria;p__Actinobacteria;c__Actinobacteria;o__Streptomycetales;f__Streptomycetaceae;g__Streptomyces;s__Streptomyces bottropensis	47.7019	79.4648	44.011	12.9864	10.9512	4.25923
k__Bacteria;p__Actinobacteria;c__Actinobacteria;o__Streptomycetales;f__Streptomycetaceae;g__Streptomyces;s__Streptomyces bungoensis	44.4217	6.16095	56.0046	37.4294	22.4716	40.4482
k__Bacteria;p__Actinobacteria;c__Actinobacteria;o__Streptomycetales;f__Streptomycetaceae;g__Streptomyces;s__Streptomyces caatingaensis	22.323	48.0526	27.3222	42.7689	17.4475	34.8182
k__Bacteria;p__Actinobacteria;c__Actinobacteria;o__Streptomycetales;f__Streptomycetaceae;g__Streptomyces;s__Streptomyces cacaoi	0	37.2262	0	0	0	0
k__Bacteria;p__Actinobacteria;c__Actinobacteria;o__Streptomycetales;f__Streptomycetaceae;g__Streptomyces;s__Streptomyces caeruleatus	51710.6	45103.1	43252.7	39.106	81.375	194.523
k__Bacteria;p__Actinobacteria;c__Actinobacteria;o__Streptomycetales;f__Streptomycetaceae;g__Streptomyces;s__Streptomyces canus	836.952	991.301	1019.54	34.4343	26.8675	66.3891
k__Bacteria;p__Actinobacteria;c__Actinobacteria;o__Streptomycetales;f__Streptomycetaceae;g__Streptomyces;s__Streptomyces capuensis	0	82.3512	0	0	0	0
k__Bacteria;p__Actinobacteria;c__Actinobacteria;o__Streptomycetales;f__Streptomycetaceae;g__Streptomyces;s__Streptomyces carpinensis	257.728	154.829	186.681	236.664	203.414	257.941
k__Bacteria;p__Actinobacteria;c__Actinobacteria;o__Streptomycetales;f__Streptomycetaceae;g__Streptomyces;s__Streptomyces castelarensis	12.2147	31.8011	14.1594	15.5187	2.31248	16.0447
k__Bacteria;p__Actinobacteria;c__Actinobacteria;o__Streptomycetales;f__Streptomycetaceae;g__Streptomyces;s__Streptomyces catenulae	0	19.58	0	29.6091	12.5914	24.0601
k__Bacteria;p__Actinobacteria;c__Actinobacteria;o__Streptomycetales;f__Streptomycetaceae;g__Streptomyces;s__Streptomyces cattleya	140.42	143.267	53.3762	529.278	366.398	478.955
k__Bacteria;p__Actinobacteria;c__Actinobacteria;o__Streptomycetales;f__Streptomycetaceae;g__Streptomyces;s__Streptomyces cellostaticus	50.153	109.294	194.847	1.07922	4.02408	9.22438
k__Bacteria;p__Actinobacteria;c__Actinobacteria;o__Streptomycetales;f__Streptomycetaceae;g__Streptomyces;s__Streptomyces celluloflavus	11.9344	4.70776	46.1148	8.78593	6.55203	3.0215
k__Bacteria;p__Actinobacteria;c__Actinobacteria;o__Streptomycetales;f__Streptomycetaceae;g__Streptomyces;s__Streptomyces cellulosae	79.0618	89.081	96.1657	27.9549	14.3301	19.9334
k__Bacteria;p__Actinobacteria;c__Actinobacteria;o__Streptomycetales;f__Streptomycetaceae;g__Streptomyces;s__Streptomyces chartreusis	2514.52	3688.03	2487.45	97.5356	172.89	180.162
k__Bacteria;p__Actinobacteria;c__Actinobacteria;o__Streptomycetales;f__Streptomycetaceae;g__Streptomyces;s__Streptomyces chattanoogensis	8.08884	14.3587	0	29.4426	35.8282	24.1912
k__Bacteria;p__Actinobacteria;c__Actinobacteria;o__Streptomycetales;f__Streptomycetaceae;g__Streptomyces;s__Streptomyces cinnamoneus	86.7619	22.1218	29.206	127.751	112.014	134.235
k__Bacteria;p__Actinobacteria;c__Actinobacteria;o__Streptomycetales;f__Streptomycetaceae;g__Streptomyces;s__Streptomyces clavuligerus	107.125	65.581	51.7275	82.1869	79.7	71.2561
k__Bacteria;p__Actinobacteria;c__Actinobacteria;o__Streptomycetales;f__Streptomycetaceae;g__Streptomyces;s__Streptomyces coelicoflavus	71.8015	71.0419	94.7573	156.036	220.878	167.859
k__Bacteria;p__Actinobacteria;c__Actinobacteria;o__Streptomycetales;f__Streptomycetaceae;g__Streptomyces;s__Streptomyces coelicolor	0	34.0001	31.0638	35.2423	24.4231	12.5964
k__Bacteria;p__Actinobacteria;c__Actinobacteria;o__Streptomycetales;f__Streptomycetaceae;g__Streptomyces;s__Streptomyces collinus	30.3602	24.7632	74.9625	5.19668	41.3917	9.56047
k__Bacteria;p__Actinobacteria;c__Actinobacteria;o__Streptomycetales;f__Streptomycetaceae;g__Streptomyces;s__Streptomyces corchorusii	23.9669	21.2721	0	8.43449	15.7249	10.8774
k__Bacteria;p__Actinobacteria;c__Actinobacteria;o__Streptomycetales;f__Streptomycetaceae;g__Streptomyces;s__Streptomyces curacoi	866.038	979.34	824.797	1.13273	0	6.70014
k__Bacteria;p__Actinobacteria;c__Actinobacteria;o__Streptomycetales;f__Streptomycetaceae;g__Streptomyces;s__Streptomyces cyaneofuscatus	0	4.75978	0	0	0	13.0208
k__Bacteria;p__Actinobacteria;c__Actinobacteria;o__Streptomycetales;f__Streptomycetaceae;g__Streptomyces;s__Streptomyces cyaneogriseus	51.3224	59.8278	57.8695	43.7587	11.4416	45.821
k__Bacteria;p__Actinobacteria;c__Actinobacteria;o__Streptomycetales;f__Streptomycetaceae;g__Streptomyces;s__Streptomyces davaonensis	282.579	187.237	270.839	174.624	114.363	168.743
k__Bacteria;p__Actinobacteria;c__Actinobacteria;o__Streptomycetales;f__Streptomycetaceae;g__Streptomyces;s__Streptomyces decoyicus	19.1578	11.3358	33.3119	0	6.72445	0
k__Bacteria;p__Actinobacteria;c__Actinobacteria;o__Streptomycetales;f__Streptomycetaceae;g__Streptomyces;s__Streptomyces diastatochromogenes	164.219	236.132	166.888	13.9723	32.9865	19.5798
k__Bacteria;p__Actinobacteria;c__Actinobacteria;o__Streptomycetales;f__Streptomycetaceae;g__Streptomyces;s__Streptomyces durhamensis	48.4922	53.1435	3.62189	35.0651	21.737	34.0416
k__Bacteria;p__Actinobacteria;c__Actinobacteria;o__Streptomycetales;f__Streptomycetaceae;g__Streptomyces;s__Streptomyces erythrochromogenes	0	0	0	5.4273	16.7992	6.3411
k__Bacteria;p__Actinobacteria;c__Actinobacteria;o__Streptomycetales;f__Streptomycetaceae;g__Streptomyces;s__Streptomyces europaeiscabiei	101.274	101.611	169.065	12.9631	7.3043	9.92606
k__Bacteria;p__Actinobacteria;c__Actinobacteria;o__Streptomycetales;f__Streptomycetaceae;g__Streptomyces;s__Streptomyces exfoliatus	66.0716	55.7109	61.5787	57.5941	50.9152	68.6797
k__Bacteria;p__Actinobacteria;c__Actinobacteria;o__Streptomycetales;f__Streptomycetaceae;g__Streptomyces;s__Streptomyces filamentosus	16.1061	7.62408	3.73408	0	0	1.04282
k__Bacteria;p__Actinobacteria;c__Actinobacteria;o__Streptomycetales;f__Streptomycetaceae;g__Streptomyces;s__Streptomyces flavidovirens	52.4916	40.7654	42.8417	5.30557	0	6.082
k__Bacteria;p__Actinobacteria;c__Actinobacteria;o__Streptomycetales;f__Streptomycetaceae;g__Streptomyces;s__Streptomyces flavochromogenes	0	0	19.974	1.62202	3.02401	1.39454
k__Bacteria;p__Actinobacteria;c__Actinobacteria;o__Streptomycetales;f__Streptomycetaceae;g__Streptomyces;s__Streptomyces flavotricini	0	0	0	26.2995	21.2475	29.8044
k__Bacteria;p__Actinobacteria;c__Actinobacteria;o__Streptomycetales;f__Streptomycetaceae;g__Streptomyces;s__Streptomyces flocculus	4.69674	0	10.889	14.1482	39.5658	24.328
k__Bacteria;p__Actinobacteria;c__Actinobacteria;o__Streptomycetales;f__Streptomycetaceae;g__Streptomyces;s__Streptomyces formicae	37.4768	9.06864	35.5327	24.2892	19.4073	29.8326
k__Bacteria;p__Actinobacteria;c__Actinobacteria;o__Streptomycetales;f__Streptomycetaceae;g__Streptomyces;s__Streptomyces fradiae	212.34	111.76	45.7663	111.246	98.7365	146.362
k__Bacteria;p__Actinobacteria;c__Actinobacteria;o__Streptomycetales;f__Streptomycetaceae;g__Streptomyces;s__Streptomyces fulvissimus	0	7.62408	14.9363	7.27755	4.52264	4.17128
k__Bacteria;p__Actinobacteria;c__Actinobacteria;o__Streptomycetales;f__Streptomycetaceae;g__Streptomyces;s__Streptomyces fulvoviolaceus	1272.68	1107.3	1353.34	36.6871	29.8972	52.1145
k__Bacteria;p__Actinobacteria;c__Actinobacteria;o__Streptomycetales;f__Streptomycetaceae;g__Streptomyces;s__Streptomyces galbus	125.889	225.393	212.251	10.0124	29.9977	2.83939
k__Bacteria;p__Actinobacteria;c__Actinobacteria;o__Streptomycetales;f__Streptomycetaceae;g__Streptomyces;s__Streptomyces gancidicus	32.1124	22.2624	47.7463	134.072	102.315	74.8185
k__Bacteria;p__Actinobacteria;c__Actinobacteria;o__Streptomycetales;f__Streptomycetaceae;g__Streptomyces;s__Streptomyces gilvigriseus	117.783	69.9189	61.6632	158.151	204.732	171.521
k__Bacteria;p__Actinobacteria;c__Actinobacteria;o__Streptomycetales;f__Streptomycetaceae;g__Streptomyces;s__Streptomyces gilvosporeus	12.0662	9.59979	13.9873	1.54001	0	3.97209
k__Bacteria;p__Actinobacteria;c__Actinobacteria;o__Streptomycetales;f__Streptomycetaceae;g__Streptomyces;s__Streptomyces glaucescens	48.0105	142.913	88.6857	93.3708	43.5858	105.557
k__Bacteria;p__Actinobacteria;c__Actinobacteria;o__Streptomycetales;f__Streptomycetaceae;g__Streptomyces;s__Streptomyces glauciniger	93.5945	60.5127	35.1307	77.3294	24.6719	56.8499
k__Bacteria;p__Actinobacteria;c__Actinobacteria;o__Streptomycetales;f__Streptomycetaceae;g__Streptomyces;s__Streptomyces globisporus	3.97812	18.8311	0	40.1998	17.0052	25.311
k__Bacteria;p__Actinobacteria;c__Actinobacteria;o__Streptomycetales;f__Streptomycetaceae;g__Streptomyces;s__Streptomyces graminilatus	113.344	2.18106	6.40937	42.1898	25.3285	35.9324
[truncated: 7,308 more rows]
