# Supplementary material for: Functional annotation of rhizospheric phageome of the wild plant species Moringa oleifera
Source: Front Microbiol. 2023 May 16;14:1166148. doi: 10.3389/fmicb.2023.1166148 (PMC10227523; doi:10.3389/fmicb.2023.1166148)
Supplement: Supplementary file 1 [file Data_Sheet_1.zip › Table S10.xlsx]

## Sheet: Table S10
Table S10. Description of soil microbiomes of Moringa oleifera in terms of KEGG pathways along with enzyme KOs (KEGG orthology) and ECs.
Pathway	KO_ID	EC_ID	Taxonomy
map04141	K13525	-	k__Archaea
map05134	K13525	-	k__Archaea
map03010	K02977	-	k__Archaea
map03010	K02910	-	k__Archaea
map03010	K02910	-	k__Archaea
map03010	K02869	-	k__Archaea
map03420	K03701	-	k__Archaea
map03420	K03701	-	k__Archaea
map04141	K13525	-	k__Archaea;p__Candidatus Heimdallarchaeota;c__Unclassified;o__Unclassified;f__Unclassified;g__Unclassified;s__Candidatus Heimdallarchaeota archaeon LC_3
map05134	K13525	-	k__Archaea;p__Candidatus Heimdallarchaeota;c__Unclassified;o__Unclassified;f__Unclassified;g__Unclassified;s__Candidatus Heimdallarchaeota archaeon LC_3
map04122	K21029	2.7.7.80	k__Archaea;p__Crenarchaeota;c__Unclassified;o__Unclassified;f__Unclassified;g__Unclassified;s__uncultured crenarchaeote
map04141	K13525	-	k__Archaea;p__Euryarchaeota
map05016	K03120	-	k__Archaea;p__Euryarchaeota
map05134	K13525	-	k__Archaea;p__Euryarchaeota
map05165	K03120	-	k__Archaea;p__Euryarchaeota
map05166	K03120	-	k__Archaea;p__Euryarchaeota
map05168	K03120	-	k__Archaea;p__Euryarchaeota
map05169	K03120	-	k__Archaea;p__Euryarchaeota
map05169	K03124	-	k__Archaea;p__Euryarchaeota
map05203	K03120	-	k__Archaea;p__Euryarchaeota
map05203	K03124	-	k__Archaea;p__Euryarchaeota
map03010	K02950	-	k__Archaea;p__Euryarchaeota
map03010	K02950	-	k__Archaea;p__Euryarchaeota
map03010	K02924	-	k__Archaea;p__Euryarchaeota
map03010	K02979	-	k__Archaea;p__Euryarchaeota
map03013	K03242	-	k__Archaea;p__Euryarchaeota
map03020	K03042	2.7.7.6	k__Archaea;p__Euryarchaeota
map03020	K03041	2.7.7.6	k__Archaea;p__Euryarchaeota
map03020	K13798	2.7.7.6	k__Archaea;p__Euryarchaeota
map03022	K03120	-	k__Archaea;p__Euryarchaeota
map03022	K03124	-	k__Archaea;p__Euryarchaeota
map03050	K03432	3.4.25.1	k__Archaea;p__Euryarchaeota
map03050	K03432	3.4.25.1	k__Archaea;p__Euryarchaeota
map02024	K02031	-	k__Archaea;p__Euryarchaeota;c__Halobacteria;o__Halobacteriales;f__Halobacteriaceae;g__Haladaptatus;s__Haladaptatus cibarius
map03018	K05592	3.6.4.13	k__Archaea;p__Euryarchaeota;c__Methanomicrobia;o__Methanocellales;f__Methanocellaceae;g__Methanocella;s__Methanocella conradii
map05111	K01791	5.1.3.14	k__Archaea;p__Euryarchaeota;c__Methanomicrobia;o__Methanomicrobiales
map03440	K03655	3.6.4.12	k__Archaea;p__Euryarchaeota;c__Methanomicrobia;o__Methanosarcinales;f__Methanosarcinaceae;g__Methanomethylovorans;s__Methanomethylovorans hollandica
map04141	K13525	-	k__Archaea;p__Euryarchaeota;c__Thermococci;o__Thermococcales;f__Thermococcaceae;g__Thermococcus;s__Thermococcus pacificus
map05134	K13525	-	k__Archaea;p__Euryarchaeota;c__Thermococci;o__Thermococcales;f__Thermococcaceae;g__Thermococcus;s__Thermococcus pacificus
map03010	K02929	-	k__Archaea;p__Euryarchaeota;c__Thermoplasmata;o__Methanomassiliicoccales;f__Unclassified;g__Unclassified;s__Methanomassiliicoccales archaeon RumEn R2
map03060	K03076	-	k__Archaea;p__Euryarchaeota;c__Thermoplasmata;o__Thermoplasmatales;f__Unclassified;g__Unclassified;s__Thermoplasmatales archaeon ex4484_6
map03070	K03076	-	k__Archaea;p__Euryarchaeota;c__Thermoplasmata;o__Thermoplasmatales;f__Unclassified;g__Unclassified;s__Thermoplasmatales archaeon ex4484_6
map03010	K02936	-	k__Archaea;p__Euryarchaeota;c__Thermoplasmata;o__Thermoplasmatales;f__Unclassified;g__Unclassified;s__Thermoplasmatales archaeon SCGC AB-539-N05
map03030	K02322	2.7.7.7	k__Archaea;p__Euryarchaeota;c__Thermoplasmata;o__Thermoplasmatales;f__Unclassified;g__Unclassified;s__Thermoplasmatales archaeon SR1-50
map04112	K03531	-	k__Archaea;p__Euryarchaeota;c__Thermoplasmata;o__Unclassified;f__Unclassified;g__Unclassified;s__Thermoplasmata archaeon HGW-Thermoplasmata-1
map04112	K03531	-	k__Archaea;p__Euryarchaeota;c__Thermoplasmata;o__Unclassified;f__Unclassified;g__Unclassified;s__Thermoplasmata archaeon HGW-Thermoplasmata-1
map04112	K03531	-	k__Archaea;p__Euryarchaeota;c__Thermoplasmata;o__Unclassified;f__Unclassified;g__Unclassified;s__Thermoplasmata archaeon HGW-Thermoplasmata-1
map04112	K03531	-	k__Archaea;p__Euryarchaeota;c__Thermoplasmata;o__Unclassified;f__Unclassified;g__Unclassified;s__Thermoplasmata archaeon HGW-Thermoplasmata-1
map02024	K03110	-	k__Archaea;p__Euryarchaeota;c__Thermoplasmata;o__Unclassified;f__Unclassified;g__Unclassified;s__Thermoplasmata archaeon HGW-Thermoplasmata-1
map03010	K02950	-	k__Archaea;p__Euryarchaeota;c__Thermoplasmata;o__Unclassified;f__Unclassified;g__Unclassified;s__Thermoplasmata archaeon HGW-Thermoplasmata-1
map03010	K02950	-	k__Archaea;p__Euryarchaeota;c__Thermoplasmata;o__Unclassified;f__Unclassified;g__Unclassified;s__Thermoplasmata archaeon HGW-Thermoplasmata-1
map03010	K02996	-	k__Archaea;p__Euryarchaeota;c__Thermoplasmata;o__Unclassified;f__Unclassified;g__Unclassified;s__Thermoplasmata archaeon HGW-Thermoplasmata-1
map03010	K02931	-	k__Archaea;p__Euryarchaeota;c__Thermoplasmata;o__Unclassified;f__Unclassified;g__Unclassified;s__Thermoplasmata archaeon HGW-Thermoplasmata-1
map03010	K02931	-	k__Archaea;p__Euryarchaeota;c__Thermoplasmata;o__Unclassified;f__Unclassified;g__Unclassified;s__Thermoplasmata archaeon HGW-Thermoplasmata-1
map03010	K02892	-	k__Archaea;p__Euryarchaeota;c__Thermoplasmata;o__Unclassified;f__Unclassified;g__Unclassified;s__Thermoplasmata archaeon HGW-Thermoplasmata-1
map03010	K02877	-	k__Archaea;p__Euryarchaeota;c__Thermoplasmata;o__Unclassified;f__Unclassified;g__Unclassified;s__Thermoplasmata archaeon HGW-Thermoplasmata-1
map03010	K02874	-	k__Archaea;p__Euryarchaeota;c__Thermoplasmata;o__Unclassified;f__Unclassified;g__Unclassified;s__Thermoplasmata archaeon HGW-Thermoplasmata-1
map03010	K02874	-	k__Archaea;p__Euryarchaeota;c__Thermoplasmata;o__Unclassified;f__Unclassified;g__Unclassified;s__Thermoplasmata archaeon HGW-Thermoplasmata-1
map03010	K02996	-	k__Archaea;p__Euryarchaeota;c__Thermoplasmata;o__Unclassified;f__Unclassified;g__Unclassified;s__Thermoplasmata archaeon HGW-Thermoplasmata-1
map03010	K02994	-	k__Archaea;p__Euryarchaeota;c__Thermoplasmata;o__Unclassified;f__Unclassified;g__Unclassified;s__Thermoplasmata archaeon HGW-Thermoplasmata-1
map03030	K02316	2.7.7.-	k__Archaea;p__Euryarchaeota;c__Thermoplasmata;o__Unclassified;f__Unclassified;g__Unclassified;s__Thermoplasmata archaeon HGW-Thermoplasmata-1
map03030	K02322	2.7.7.7	k__Archaea;p__Euryarchaeota;c__Thermoplasmata;o__Unclassified;f__Unclassified;g__Unclassified;s__Thermoplasmata archaeon HGW-Thermoplasmata-1
map03060	K03106	3.6.5.4	k__Archaea;p__Euryarchaeota;c__Thermoplasmata;o__Unclassified;f__Unclassified;g__Unclassified;s__Thermoplasmata archaeon HGW-Thermoplasmata-1
map03060	K03110	-	k__Archaea;p__Euryarchaeota;c__Thermoplasmata;o__Unclassified;f__Unclassified;g__Unclassified;s__Thermoplasmata archaeon HGW-Thermoplasmata-1
map03070	K03106	3.6.5.4	k__Archaea;p__Euryarchaeota;c__Thermoplasmata;o__Unclassified;f__Unclassified;g__Unclassified;s__Thermoplasmata archaeon HGW-Thermoplasmata-1
map03070	K03110	-	k__Archaea;p__Euryarchaeota;c__Thermoplasmata;o__Unclassified;f__Unclassified;g__Unclassified;s__Thermoplasmata archaeon HGW-Thermoplasmata-1
map03010	K02896	-	k__Archaea;p__Euryarchaeota;c__Thermoplasmata;o__Unclassified;f__Unclassified;g__Unclassified;s__Thermoplasmata archaeon HGW-Thermoplasmata-2
map04152	K03234	-	k__Archaea;p__Euryarchaeota;c__Thermoplasmata;o__Unclassified;f__Unclassified;g__Unclassified;s__Thermoplasmata archaeon R11B2D
map04921	K03234	-	k__Archaea;p__Euryarchaeota;c__Thermoplasmata;o__Unclassified;f__Unclassified;g__Unclassified;s__Thermoplasmata archaeon R11B2D
map03020	K13798	2.7.7.6	k__Archaea;p__Euryarchaeota;c__Thermoplasmata;o__Unclassified;f__Unclassified;g__Unclassified;s__Thermoplasmata archaeon M9B1D
map03020	K13798	2.7.7.6	k__Archaea;p__Euryarchaeota;c__Thermoplasmata;o__Unclassified;f__Unclassified;g__Unclassified;s__Thermoplasmata archaeon M9B1D
map03030	K02316	2.7.7.-	k__Archaea;p__Euryarchaeota;c__Thermoplasmata;o__Unclassified;f__Unclassified;g__Unclassified;s__Thermoplasmata archaeon M9B1D
map03030	K02316	2.7.7.-	k__Archaea;p__Euryarchaeota;c__Thermoplasmata;o__Unclassified;f__Unclassified;g__Unclassified;s__Thermoplasmata archaeon M9B1D
map04217	K00261	1.4.1.3	k__Archaea;p__Euryarchaeota;c__Unclassified;o__Unclassified;f__Unclassified;g__Aciduliprofundum;s__Aciduliprofundum sp.
map04964	K00261	1.4.1.3	k__Archaea;p__Euryarchaeota;c__Unclassified;o__Unclassified;f__Unclassified;g__Aciduliprofundum;s__Aciduliprofundum sp.
map03010	K02954	-	k__Archaea;p__Euryarchaeota;c__Unclassified;o__Unclassified;f__Unclassified;g__Unclassified
map04141	K13525	-	k__Archaea;p__Euryarchaeota;c__Unclassified;o__Unclassified;f__Unclassified;g__Unclassified;s__Euryarchaeota archaeon ex4484_162
map04141	K13525	-	k__Archaea;p__Euryarchaeota;c__Unclassified;o__Unclassified;f__Unclassified;g__Unclassified;s__Euryarchaeota archaeon ex4484_162
map05134	K13525	-	k__Archaea;p__Euryarchaeota;c__Unclassified;o__Unclassified;f__Unclassified;g__Unclassified;s__Euryarchaeota archaeon ex4484_162
map05134	K13525	-	k__Archaea;p__Euryarchaeota;c__Unclassified;o__Unclassified;f__Unclassified;g__Unclassified;s__Euryarchaeota archaeon ex4484_162
map03008	K11130	-	k__Archaea;p__Euryarchaeota;c__Unclassified;o__Unclassified;f__Unclassified;g__Unclassified;s__Euryarchaeota archaeon RBG_13_57_23
map03010	K02922	-	k__Archaea;p__Euryarchaeota;c__Unclassified;o__Unclassified;f__Unclassified;g__Unclassified;s__Euryarchaeota archaeon RBG_13_61_15
map03010	K02946	-	k__Archaea;p__Euryarchaeota;c__Unclassified;o__Unclassified;f__Unclassified;g__Unclassified;s__Euryarchaeota archaeon RBG_16_67_27
map04212	K04043	-	k__Archaea;p__Euryarchaeota;c__Unclassified;o__Unclassified;f__Unclassified;g__Unclassified;s__Euryarchaeota archaeon RBG_16_68_13
map05152	K04043	-	k__Archaea;p__Euryarchaeota;c__Unclassified;o__Unclassified;f__Unclassified;g__Unclassified;s__Euryarchaeota archaeon RBG_16_68_13
map03010	K02962	-	k__Archaea;p__Euryarchaeota;c__Unclassified;o__Unclassified;f__Unclassified;g__Unclassified;s__Euryarchaeota archaeon RBG_16_68_13
map03018	K04043	-	k__Archaea;p__Euryarchaeota;c__Unclassified;o__Unclassified;f__Unclassified;g__Unclassified;s__Euryarchaeota archaeon RBG_16_68_13
map03410	K10773	4.2.99.18	k__Archaea;p__Euryarchaeota;c__Unclassified;o__Unclassified;f__Unclassified;g__Unclassified;s__Marine Group II euryarchaeote
map03010	K02904	-	k__Archaea;p__Euryarchaeota;c__Unclassified;o__Unclassified;f__Unclassified;g__Unclassified;s__uncultured euryarchaeote Rifle_16ft_4_minimus_34155
map04212	K04043	-	k__Archaea;p__Thaumarchaeota
map04931	K00820	2.6.1.16	k__Archaea;p__Thaumarchaeota
map05016	K03120	-	k__Archaea;p__Thaumarchaeota
map05152	K04043	-	k__Archaea;p__Thaumarchaeota
map05165	K03120	-	k__Archaea;p__Thaumarchaeota
map05166	K03120	-	k__Archaea;p__Thaumarchaeota
map05168	K03120	-	k__Archaea;p__Thaumarchaeota
map05169	K03124	-	k__Archaea;p__Thaumarchaeota
map05169	K03124	-	k__Archaea;p__Thaumarchaeota
map05169	K03124	-	k__Archaea;p__Thaumarchaeota
map05169	K03120	-	k__Archaea;p__Thaumarchaeota
map05203	K03124	-	k__Archaea;p__Thaumarchaeota
map05203	K03124	-	k__Archaea;p__Thaumarchaeota
map05203	K03124	-	k__Archaea;p__Thaumarchaeota
map05203	K03120	-	k__Archaea;p__Thaumarchaeota
map03010	K02952	-	k__Archaea;p__Thaumarchaeota
map03013	K03242	-	k__Archaea;p__Thaumarchaeota
map03015	K03265	-	k__Archaea;p__Thaumarchaeota
map03015	K03265	-	k__Archaea;p__Thaumarchaeota
map03018	K04043	-	k__Archaea;p__Thaumarchaeota
map03020	K03041	2.7.7.6	k__Archaea;p__Thaumarchaeota
map03020	K13798	2.7.7.6	k__Archaea;p__Thaumarchaeota
map03020	K13798	2.7.7.6	k__Archaea;p__Thaumarchaeota
map03020	K13798	2.7.7.6	k__Archaea;p__Thaumarchaeota
map03022	K03124	-	k__Archaea;p__Thaumarchaeota
map03022	K03124	-	k__Archaea;p__Thaumarchaeota
map03022	K03124	-	k__Archaea;p__Thaumarchaeota
map03022	K03120	-	k__Archaea;p__Thaumarchaeota
map03030	K02316	2.7.7.-	k__Archaea;p__Thaumarchaeota
map04068	K04564	1.15.1.1	k__Archaea;p__Thaumarchaeota;c__Nitrososphaeria;o__Nitrososphaerales;f__Nitrososphaeraceae;g__Candidatus Nitrosocosmicus;s__Candidatus Nitrosocosmicus oleophilus
map04070	K01092	3.1.3.25	k__Archaea;p__Thaumarchaeota;c__Nitrososphaeria;o__Nitrososphaerales;f__Nitrososphaeraceae;g__Candidatus Nitrosocosmicus;s__Candidatus Nitrosocosmicus oleophilus
map04070	K01092	3.1.3.25	k__Archaea;p__Thaumarchaeota;c__Nitrososphaeria;o__Nitrososphaerales;f__Nitrososphaeraceae;g__Candidatus Nitrosocosmicus;s__Candidatus Nitrosocosmicus oleophilus
map04113	K01768	4.6.1.1	k__Archaea;p__Thaumarchaeota;c__Nitrososphaeria;o__Nitrososphaerales;f__Nitrososphaeraceae;g__Candidatus Nitrosocosmicus;s__Candidatus Nitrosocosmicus oleophilus
map04113	K01768	4.6.1.1	k__Archaea;p__Thaumarchaeota;c__Nitrososphaeria;o__Nitrososphaerales;f__Nitrososphaeraceae;g__Candidatus Nitrosocosmicus;s__Candidatus Nitrosocosmicus oleophilus
map04113	K01768	4.6.1.1	k__Archaea;p__Thaumarchaeota;c__Nitrososphaeria;o__Nitrososphaerales;f__Nitrososphaeraceae;g__Candidatus Nitrosocosmicus;s__Candidatus Nitrosocosmicus oleophilus
map04122	K21029	2.7.7.80	k__Archaea;p__Thaumarchaeota;c__Nitrososphaeria;o__Nitrososphaerales;f__Nitrososphaeraceae;g__Candidatus Nitrosocosmicus;s__Candidatus Nitrosocosmicus oleophilus
map04122	K21029	2.7.7.80	k__Archaea;p__Thaumarchaeota;c__Nitrososphaeria;o__Nitrososphaerales;f__Nitrososphaeraceae;g__Candidatus Nitrosocosmicus;s__Candidatus Nitrosocosmicus oleophilus
map04122	K01011	2.8.1.1,2.8.1.2	k__Archaea;p__Thaumarchaeota;c__Nitrososphaeria;o__Nitrososphaerales;f__Nitrososphaeraceae;g__Candidatus Nitrosocosmicus;s__Candidatus Nitrosocosmicus oleophilus
map04122	K04487	2.8.1.7	k__Archaea;p__Thaumarchaeota;c__Nitrososphaeria;o__Nitrososphaerales;f__Nitrososphaeraceae;g__Candidatus Nitrosocosmicus;s__Candidatus Nitrosocosmicus oleophilus
map04122	K01011	2.8.1.1,2.8.1.2	k__Archaea;p__Thaumarchaeota;c__Nitrososphaeria;o__Nitrososphaerales;f__Nitrososphaeraceae;g__Candidatus Nitrosocosmicus;s__Candidatus Nitrosocosmicus oleophilus
map04122	K01011	2.8.1.1,2.8.1.2	k__Archaea;p__Thaumarchaeota;c__Nitrososphaeria;o__Nitrososphaerales;f__Nitrososphaeraceae;g__Candidatus Nitrosocosmicus;s__Candidatus Nitrosocosmicus oleophilus
map04122	K01011	2.8.1.1,2.8.1.2	k__Archaea;p__Thaumarchaeota;c__Nitrososphaeria;o__Nitrososphaerales;f__Nitrososphaeraceae;g__Candidatus Nitrosocosmicus;s__Candidatus Nitrosocosmicus oleophilus
map04138	K03237	-	k__Archaea;p__Thaumarchaeota;c__Nitrososphaeria;o__Nitrososphaerales;f__Nitrososphaeraceae;g__Candidatus Nitrosocosmicus;s__Candidatus Nitrosocosmicus oleophilus
map04140	K03237	-	k__Archaea;p__Thaumarchaeota;c__Nitrososphaeria;o__Nitrososphaerales;f__Nitrososphaeraceae;g__Candidatus Nitrosocosmicus;s__Candidatus Nitrosocosmicus oleophilus
map04141	K13525	-	k__Archaea;p__Thaumarchaeota;c__Nitrososphaeria;o__Nitrososphaerales;f__Nitrososphaeraceae;g__Candidatus Nitrosocosmicus;s__Candidatus Nitrosocosmicus oleophilus
map04141	K13993	-	k__Archaea;p__Thaumarchaeota;c__Nitrososphaeria;o__Nitrososphaerales;f__Nitrososphaeraceae;g__Candidatus Nitrosocosmicus;s__Candidatus Nitrosocosmicus oleophilus
map04141	K13993	-	k__Archaea;p__Thaumarchaeota;c__Nitrososphaeria;o__Nitrososphaerales;f__Nitrososphaeraceae;g__Candidatus Nitrosocosmicus;s__Candidatus Nitrosocosmicus oleophilus
map04141	K13525	-	k__Archaea;p__Thaumarchaeota;c__Nitrososphaeria;o__Nitrososphaerales;f__Nitrososphaeraceae;g__Candidatus Nitrosocosmicus;s__Candidatus Nitrosocosmicus oleophilus
map04141	K10956	-	k__Archaea;p__Thaumarchaeota;c__Nitrososphaeria;o__Nitrososphaerales;f__Nitrososphaeraceae;g__Candidatus Nitrosocosmicus;s__Candidatus Nitrosocosmicus oleophilus
map04141	K13525	-	k__Archaea;p__Thaumarchaeota;c__Nitrososphaeria;o__Nitrososphaerales;f__Nitrososphaeraceae;g__Candidatus Nitrosocosmicus;s__Candidatus Nitrosocosmicus oleophilus
map04141	K13525	-	k__Archaea;p__Thaumarchaeota;c__Nitrososphaeria;o__Nitrososphaerales;f__Nitrososphaeraceae;g__Candidatus Nitrosocosmicus;s__Candidatus Nitrosocosmicus oleophilus
map04141	K03237	-	k__Archaea;p__Thaumarchaeota;c__Nitrososphaeria;o__Nitrososphaerales;f__Nitrososphaeraceae;g__Candidatus Nitrosocosmicus;s__Candidatus Nitrosocosmicus oleophilus
map04141	K13525	-	k__Archaea;p__Thaumarchaeota;c__Nitrososphaeria;o__Nitrososphaerales;f__Nitrososphaeraceae;g__Candidatus Nitrosocosmicus;s__Candidatus Nitrosocosmicus oleophilus
map04141	K07151	2.4.99.18	k__Archaea;p__Thaumarchaeota;c__Nitrososphaeria;o__Nitrososphaerales;f__Nitrososphaeraceae;g__Candidatus Nitrosocosmicus;s__Candidatus Nitrosocosmicus oleophilus
map04141	K07151	2.4.99.18	k__Archaea;p__Thaumarchaeota;c__Nitrososphaeria;o__Nitrososphaerales;f__Nitrososphaeraceae;g__Candidatus Nitrosocosmicus;s__Candidatus Nitrosocosmicus oleophilus
map04141	K13525	-	k__Archaea;p__Thaumarchaeota;c__Nitrososphaeria;o__Nitrososphaerales;f__Nitrososphaeraceae;g__Candidatus Nitrosocosmicus;s__Candidatus Nitrosocosmicus oleophilus
map04141	K10956	-	k__Archaea;p__Thaumarchaeota;c__Nitrososphaeria;o__Nitrososphaerales;f__Nitrososphaeraceae;g__Candidatus Nitrosocosmicus;s__Candidatus Nitrosocosmicus oleophilus
map04145	K10956	-	k__Archaea;p__Thaumarchaeota;c__Nitrososphaeria;o__Nitrososphaerales;f__Nitrososphaeraceae;g__Candidatus Nitrosocosmicus;s__Candidatus Nitrosocosmicus oleophilus
map04145	K10956	-	k__Archaea;p__Thaumarchaeota;c__Nitrososphaeria;o__Nitrososphaerales;f__Nitrososphaeraceae;g__Candidatus Nitrosocosmicus;s__Candidatus Nitrosocosmicus oleophilus
map04146	K04564	1.15.1.1	k__Archaea;p__Thaumarchaeota;c__Nitrososphaeria;o__Nitrososphaerales;f__Nitrososphaeraceae;g__Candidatus Nitrosocosmicus;s__Candidatus Nitrosocosmicus oleophilus
map04146	K00031	1.1.1.42	k__Archaea;p__Thaumarchaeota;c__Nitrososphaeria;o__Nitrososphaerales;f__Nitrososphaeraceae;g__Candidatus Nitrosocosmicus;s__Candidatus Nitrosocosmicus oleophilus
map04152	K03234	-	k__Archaea;p__Thaumarchaeota;c__Nitrososphaeria;o__Nitrososphaerales;f__Nitrososphaeraceae;g__Candidatus Nitrosocosmicus;s__Candidatus Nitrosocosmicus oleophilus
map04152	K03234	-	k__Archaea;p__Thaumarchaeota;c__Nitrososphaeria;o__Nitrososphaerales;f__Nitrososphaeraceae;g__Candidatus Nitrosocosmicus;s__Candidatus Nitrosocosmicus oleophilus
map04210	K03237	-	k__Archaea;p__Thaumarchaeota;c__Nitrososphaeria;o__Nitrososphaerales;f__Nitrososphaeraceae;g__Candidatus Nitrosocosmicus;s__Candidatus Nitrosocosmicus oleophilus
map04211	K04564	1.15.1.1	k__Archaea;p__Thaumarchaeota;c__Nitrososphaeria;o__Nitrososphaerales;f__Nitrososphaeraceae;g__Candidatus Nitrosocosmicus;s__Candidatus Nitrosocosmicus oleophilus
map04212	K04564	1.15.1.1	k__Archaea;p__Thaumarchaeota;c__Nitrososphaeria;o__Nitrososphaerales;f__Nitrososphaeraceae;g__Candidatus Nitrosocosmicus;s__Candidatus Nitrosocosmicus oleophilus
map04212	K04043	-	k__Archaea;p__Thaumarchaeota;c__Nitrososphaeria;o__Nitrososphaerales;f__Nitrososphaeraceae;g__Candidatus Nitrosocosmicus;s__Candidatus Nitrosocosmicus oleophilus
map04213	K04564	1.15.1.1	k__Archaea;p__Thaumarchaeota;c__Nitrososphaeria;o__Nitrososphaerales;f__Nitrososphaeraceae;g__Candidatus Nitrosocosmicus;s__Candidatus Nitrosocosmicus oleophilus
map04213	K01768	4.6.1.1	k__Archaea;p__Thaumarchaeota;c__Nitrososphaeria;o__Nitrososphaerales;f__Nitrososphaeraceae;g__Candidatus Nitrosocosmicus;s__Candidatus Nitrosocosmicus oleophilus
map04213	K01768	4.6.1.1	k__Archaea;p__Thaumarchaeota;c__Nitrososphaeria;o__Nitrososphaerales;f__Nitrososphaeraceae;g__Candidatus Nitrosocosmicus;s__Candidatus Nitrosocosmicus oleophilus
map04213	K01768	4.6.1.1	k__Archaea;p__Thaumarchaeota;c__Nitrososphaeria;o__Nitrososphaerales;f__Nitrososphaeraceae;g__Candidatus Nitrosocosmicus;s__Candidatus Nitrosocosmicus oleophilus
map04217	K01915	6.3.1.2	k__Archaea;p__Thaumarchaeota;c__Nitrososphaeria;o__Nitrososphaerales;f__Nitrososphaeraceae;g__Candidatus Nitrosocosmicus;s__Candidatus Nitrosocosmicus oleophilus
map04217	K00261	1.4.1.3	k__Archaea;p__Thaumarchaeota;c__Nitrososphaeria;o__Nitrososphaerales;f__Nitrososphaeraceae;g__Candidatus Nitrosocosmicus;s__Candidatus Nitrosocosmicus oleophilus
map04217	K01915	6.3.1.2	k__Archaea;p__Thaumarchaeota;c__Nitrososphaeria;o__Nitrososphaerales;f__Nitrososphaeraceae;g__Candidatus Nitrosocosmicus;s__Candidatus Nitrosocosmicus oleophilus
map04217	K00261	1.4.1.3	k__Archaea;p__Thaumarchaeota;c__Nitrososphaeria;o__Nitrososphaerales;f__Nitrososphaeraceae;g__Candidatus Nitrosocosmicus;s__Candidatus Nitrosocosmicus oleophilus
map04217	K00261	1.4.1.3	k__Archaea;p__Thaumarchaeota;c__Nitrososphaeria;o__Nitrososphaerales;f__Nitrososphaeraceae;g__Candidatus Nitrosocosmicus;s__Candidatus Nitrosocosmicus oleophilus
map04260	K00412	-	k__Archaea;p__Thaumarchaeota;c__Nitrososphaeria;o__Nitrososphaerales;f__Nitrososphaeraceae;g__Candidatus Nitrosocosmicus;s__Candidatus Nitrosocosmicus oleophilus
map04260	K00412	-	k__Archaea;p__Thaumarchaeota;c__Nitrososphaeria;o__Nitrososphaerales;f__Nitrososphaeraceae;g__Candidatus Nitrosocosmicus;s__Candidatus Nitrosocosmicus oleophilus
map04621	K03671	-	k__Archaea;p__Thaumarchaeota;c__Nitrososphaeria;o__Nitrososphaerales;f__Nitrososphaeraceae;g__Candidatus Nitrosocosmicus;s__Candidatus Nitrosocosmicus oleophilus
map04621	K03671	-	k__Archaea;p__Thaumarchaeota;c__Nitrososphaeria;o__Nitrososphaerales;f__Nitrososphaeraceae;g__Candidatus Nitrosocosmicus;s__Candidatus Nitrosocosmicus oleophilus
map04724	K01915	6.3.1.2	k__Archaea;p__Thaumarchaeota;c__Nitrososphaeria;o__Nitrososphaerales;f__Nitrososphaeraceae;g__Candidatus Nitrosocosmicus;s__Candidatus Nitrosocosmicus oleophilus
map04724	K01915	6.3.1.2	k__Archaea;p__Thaumarchaeota;c__Nitrososphaeria;o__Nitrososphaerales;f__Nitrososphaeraceae;g__Candidatus Nitrosocosmicus;s__Candidatus Nitrosocosmicus oleophilus
map04727	K01915	6.3.1.2	k__Archaea;p__Thaumarchaeota;c__Nitrososphaeria;o__Nitrososphaerales;f__Nitrososphaeraceae;g__Candidatus Nitrosocosmicus;s__Candidatus Nitrosocosmicus oleophilus
map04727	K01915	6.3.1.2	k__Archaea;p__Thaumarchaeota;c__Nitrososphaeria;o__Nitrososphaerales;f__Nitrososphaeraceae;g__Candidatus Nitrosocosmicus;s__Candidatus Nitrosocosmicus oleophilus
map04917	K00965	2.7.7.12	k__Archaea;p__Thaumarchaeota;c__Nitrososphaeria;o__Nitrososphaerales;f__Nitrososphaeraceae;g__Candidatus Nitrosocosmicus;s__Candidatus Nitrosocosmicus oleophilus
map04918	K00383	1.8.1.7	k__Archaea;p__Thaumarchaeota;c__Nitrososphaeria;o__Nitrososphaerales;f__Nitrososphaeraceae;g__Candidatus Nitrosocosmicus;s__Candidatus Nitrosocosmicus oleophilus
map04921	K03234	-	k__Archaea;p__Thaumarchaeota;c__Nitrososphaeria;o__Nitrososphaerales;f__Nitrososphaeraceae;g__Candidatus Nitrosocosmicus;s__Candidatus Nitrosocosmicus oleophilus
map04921	K03234	-	k__Archaea;p__Thaumarchaeota;c__Nitrososphaeria;o__Nitrososphaerales;f__Nitrososphaeraceae;g__Candidatus Nitrosocosmicus;s__Candidatus Nitrosocosmicus oleophilus
map04931	K00820	2.6.1.16	k__Archaea;p__Thaumarchaeota;c__Nitrososphaeria;o__Nitrososphaerales;f__Nitrososphaeraceae;g__Candidatus Nitrosocosmicus;s__Candidatus Nitrosocosmicus oleophilus
map04931	K00820	2.6.1.16	k__Archaea;p__Thaumarchaeota;c__Nitrososphaeria;o__Nitrososphaerales;f__Nitrososphaeraceae;g__Candidatus Nitrosocosmicus;s__Candidatus Nitrosocosmicus oleophilus
map04932	K03237	-	k__Archaea;p__Thaumarchaeota;c__Nitrososphaeria;o__Nitrososphaerales;f__Nitrososphaeraceae;g__Candidatus Nitrosocosmicus;s__Candidatus Nitrosocosmicus oleophilus
map04932	K00412	-	k__Archaea;p__Thaumarchaeota;c__Nitrososphaeria;o__Nitrososphaerales;f__Nitrososphaeraceae;g__Candidatus Nitrosocosmicus;s__Candidatus Nitrosocosmicus oleophilus
map04932	K00412	-	k__Archaea;p__Thaumarchaeota;c__Nitrososphaeria;o__Nitrososphaerales;f__Nitrososphaeraceae;g__Candidatus Nitrosocosmicus;s__Candidatus Nitrosocosmicus oleophilus
map04964	K00261	1.4.1.3	k__Archaea;p__Thaumarchaeota;c__Nitrososphaeria;o__Nitrososphaerales;f__Nitrososphaeraceae;g__Candidatus Nitrosocosmicus;s__Candidatus Nitrosocosmicus oleophilus
map04964	K00261	1.4.1.3	k__Archaea;p__Thaumarchaeota;c__Nitrososphaeria;o__Nitrososphaerales;f__Nitrososphaeraceae;g__Candidatus Nitrosocosmicus;s__Candidatus Nitrosocosmicus oleophilus
map04964	K00261	1.4.1.3	k__Archaea;p__Thaumarchaeota;c__Nitrososphaeria;o__Nitrososphaerales;f__Nitrososphaeraceae;g__Candidatus Nitrosocosmicus;s__Candidatus Nitrosocosmicus oleophilus
map05010	K00412	-	k__Archaea;p__Thaumarchaeota;c__Nitrososphaeria;o__Nitrososphaerales;f__Nitrososphaeraceae;g__Candidatus Nitrosocosmicus;s__Candidatus Nitrosocosmicus oleophilus
map05010	K00412	-	k__Archaea;p__Thaumarchaeota;c__Nitrososphaeria;o__Nitrososphaerales;f__Nitrososphaeraceae;g__Candidatus Nitrosocosmicus;s__Candidatus Nitrosocosmicus oleophilus
map05012	K00412	-	k__Archaea;p__Thaumarchaeota;c__Nitrososphaeria;o__Nitrososphaerales;f__Nitrososphaeraceae;g__Candidatus Nitrosocosmicus;s__Candidatus Nitrosocosmicus oleophilus
map05012	K00412	-	k__Archaea;p__Thaumarchaeota;c__Nitrososphaeria;o__Nitrososphaerales;f__Nitrososphaeraceae;g__Candidatus Nitrosocosmicus;s__Candidatus Nitrosocosmicus oleophilus
map05016	K04564	1.15.1.1	k__Archaea;p__Thaumarchaeota;c__Nitrososphaeria;o__Nitrososphaerales;f__Nitrososphaeraceae;g__Candidatus Nitrosocosmicus;s__Candidatus Nitrosocosmicus oleophilus
map05016	K03120	-	k__Archaea;p__Thaumarchaeota;c__Nitrososphaeria;o__Nitrososphaerales;f__Nitrososphaeraceae;g__Candidatus Nitrosocosmicus;s__Candidatus Nitrosocosmicus oleophilus
map05016	K00412	-	k__Archaea;p__Thaumarchaeota;c__Nitrososphaeria;o__Nitrososphaerales;f__Nitrososphaeraceae;g__Candidatus Nitrosocosmicus;s__Candidatus Nitrosocosmicus oleophilus
map05016	K00412	-	k__Archaea;p__Thaumarchaeota;c__Nitrososphaeria;o__Nitrososphaerales;f__Nitrososphaeraceae;g__Candidatus Nitrosocosmicus;s__Candidatus Nitrosocosmicus oleophilus
map05110	K10956	-	k__Archaea;p__Thaumarchaeota;c__Nitrososphaeria;o__Nitrososphaerales;f__Nitrososphaeraceae;g__Candidatus Nitrosocosmicus;s__Candidatus Nitrosocosmicus oleophilus
map05110	K10956	-	k__Archaea;p__Thaumarchaeota;c__Nitrososphaeria;o__Nitrososphaerales;f__Nitrososphaeraceae;g__Candidatus Nitrosocosmicus;s__Candidatus Nitrosocosmicus oleophilus
map05111	K02472	1.1.1.336	k__Archaea;p__Thaumarchaeota;c__Nitrososphaeria;o__Nitrososphaerales;f__Nitrososphaeraceae;g__Candidatus Nitrosocosmicus;s__Candidatus Nitrosocosmicus oleophilus
map05120	K01428	3.5.1.5	k__Archaea;p__Thaumarchaeota;c__Nitrososphaeria;o__Nitrososphaerales;f__Nitrososphaeraceae;g__Candidatus Nitrosocosmicus;s__Candidatus Nitrosocosmicus oleophilus
map05134	K00239	1.3.5.1,1.3.5.4	k__Archaea;p__Thaumarchaeota;c__Nitrososphaeria;o__Nitrososphaerales;f__Nitrososphaeraceae;g__Candidatus Nitrosocosmicus;s__Candidatus Nitrosocosmicus oleophilus
map05134	K13525	-	k__Archaea;p__Thaumarchaeota;c__Nitrososphaeria;o__Nitrososphaerales;f__Nitrososphaeraceae;g__Candidatus Nitrosocosmicus;s__Candidatus Nitrosocosmicus oleophilus
map05134	K13525	-	k__Archaea;p__Thaumarchaeota;c__Nitrososphaeria;o__Nitrososphaerales;f__Nitrososphaeraceae;g__Candidatus Nitrosocosmicus;s__Candidatus Nitrosocosmicus oleophilus
map05134	K03231	-	k__Archaea;p__Thaumarchaeota;c__Nitrososphaeria;o__Nitrososphaerales;f__Nitrososphaeraceae;g__Candidatus Nitrosocosmicus;s__Candidatus Nitrosocosmicus oleophilus
map05134	K13525	-	k__Archaea;p__Thaumarchaeota;c__Nitrososphaeria;o__Nitrososphaerales;f__Nitrososphaeraceae;g__Candidatus Nitrosocosmicus;s__Candidatus Nitrosocosmicus oleophilus
map05134	K13525	-	k__Archaea;p__Thaumarchaeota;c__Nitrososphaeria;o__Nitrososphaerales;f__Nitrososphaeraceae;g__Candidatus Nitrosocosmicus;s__Candidatus Nitrosocosmicus oleophilus
map05134	K00239	1.3.5.1,1.3.5.4	k__Archaea;p__Thaumarchaeota;c__Nitrososphaeria;o__Nitrososphaerales;f__Nitrososphaeraceae;g__Candidatus Nitrosocosmicus;s__Candidatus Nitrosocosmicus oleophilus
map05134	K03231	-	k__Archaea;p__Thaumarchaeota;c__Nitrososphaeria;o__Nitrososphaerales;f__Nitrososphaeraceae;g__Candidatus Nitrosocosmicus;s__Candidatus Nitrosocosmicus oleophilus
map05134	K13525	-	k__Archaea;p__Thaumarchaeota;c__Nitrososphaeria;o__Nitrososphaerales;f__Nitrososphaeraceae;g__Candidatus Nitrosocosmicus;s__Candidatus Nitrosocosmicus oleophilus
map05134	K13525	-	k__Archaea;p__Thaumarchaeota;c__Nitrososphaeria;o__Nitrososphaerales;f__Nitrososphaeraceae;g__Candidatus Nitrosocosmicus;s__Candidatus Nitrosocosmicus oleophilus
map05152	K02040	-	k__Archaea;p__Thaumarchaeota;c__Nitrososphaeria;o__Nitrososphaerales;f__Nitrososphaeraceae;g__Candidatus Nitrosocosmicus;s__Candidatus Nitrosocosmicus oleophilus
map05152	K04043	-	k__Archaea;p__Thaumarchaeota;c__Nitrososphaeria;o__Nitrososphaerales;f__Nitrososphaeraceae;g__Candidatus Nitrosocosmicus;s__Candidatus Nitrosocosmicus oleophilus
map05160	K03237	-	k__Archaea;p__Thaumarchaeota;c__Nitrososphaeria;o__Nitrososphaerales;f__Nitrososphaeraceae;g__Candidatus Nitrosocosmicus;s__Candidatus Nitrosocosmicus oleophilus
map05162	K03237	-	k__Archaea;p__Thaumarchaeota;c__Nitrososphaeria;o__Nitrososphaerales;f__Nitrososphaeraceae;g__Candidatus Nitrosocosmicus;s__Candidatus Nitrosocosmicus oleophilus
map05164	K03237	-	k__Archaea;p__Thaumarchaeota;c__Nitrososphaeria;o__Nitrososphaerales;f__Nitrososphaeraceae;g__Candidatus Nitrosocosmicus;s__Candidatus Nitrosocosmicus oleophilus
map05165	K03120	-	k__Archaea;p__Thaumarchaeota;c__Nitrososphaeria;o__Nitrososphaerales;f__Nitrososphaeraceae;g__Candidatus Nitrosocosmicus;s__Candidatus Nitrosocosmicus oleophilus
map05166	K03120	-	k__Archaea;p__Thaumarchaeota;c__Nitrososphaeria;o__Nitrososphaerales;f__Nitrososphaeraceae;g__Candidatus Nitrosocosmicus;s__Candidatus Nitrosocosmicus oleophilus
map05168	K03120	-	k__Archaea;p__Thaumarchaeota;c__Nitrososphaeria;o__Nitrososphaerales;f__Nitrososphaeraceae;g__Candidatus Nitrosocosmicus;s__Candidatus Nitrosocosmicus oleophilus
map05168	K03237	-	k__Archaea;p__Thaumarchaeota;c__Nitrososphaeria;o__Nitrososphaerales;f__Nitrososphaeraceae;g__Candidatus Nitrosocosmicus;s__Candidatus Nitrosocosmicus oleophilus
map05169	K03124	-	k__Archaea;p__Thaumarchaeota;c__Nitrososphaeria;o__Nitrososphaerales;f__Nitrososphaeraceae;g__Candidatus Nitrosocosmicus;s__Candidatus Nitrosocosmicus oleophilus
map05169	K03136	-	k__Archaea;p__Thaumarchaeota;c__Nitrososphaeria;o__Nitrososphaerales;f__Nitrososphaeraceae;g__Candidatus Nitrosocosmicus;s__Candidatus Nitrosocosmicus oleophilus
map05169	K03124	-	k__Archaea;p__Thaumarchaeota;c__Nitrososphaeria;o__Nitrososphaerales;f__Nitrososphaeraceae;g__Candidatus Nitrosocosmicus;s__Candidatus Nitrosocosmicus oleophilus
map05169	K03120	-	k__Archaea;p__Thaumarchaeota;c__Nitrososphaeria;o__Nitrososphaerales;f__Nitrososphaeraceae;g__Candidatus Nitrosocosmicus;s__Candidatus Nitrosocosmicus oleophilus
map05169	K03124	-	k__Archaea;p__Thaumarchaeota;c__Nitrososphaeria;o__Nitrososphaerales;f__Nitrososphaeraceae;g__Candidatus Nitrosocosmicus;s__Candidatus Nitrosocosmicus oleophilus
map05169	K03124	-	k__Archaea;p__Thaumarchaeota;c__Nitrososphaeria;o__Nitrososphaerales;f__Nitrososphaeraceae;g__Candidatus Nitrosocosmicus;s__Candidatus Nitrosocosmicus oleophilus
map05169	K03124	-	k__Archaea;p__Thaumarchaeota;c__Nitrososphaeria;o__Nitrososphaerales;f__Nitrososphaeraceae;g__Candidatus Nitrosocosmicus;s__Candidatus Nitrosocosmicus oleophilus
map05169	K03124	-	k__Archaea;p__Thaumarchaeota;c__Nitrososphaeria;o__Nitrososphaerales;f__Nitrososphaeraceae;g__Candidatus Nitrosocosmicus;s__Candidatus Nitrosocosmicus oleophilus
map05203	K03124	-	k__Archaea;p__Thaumarchaeota;c__Nitrososphaeria;o__Nitrososphaerales;f__Nitrososphaeraceae;g__Candidatus Nitrosocosmicus;s__Candidatus Nitrosocosmicus oleophilus
map05203	K03136	-	k__Archaea;p__Thaumarchaeota;c__Nitrososphaeria;o__Nitrososphaerales;f__Nitrososphaeraceae;g__Candidatus Nitrosocosmicus;s__Candidatus Nitrosocosmicus oleophilus
map05203	K03124	-	k__Archaea;p__Thaumarchaeota;c__Nitrososphaeria;o__Nitrososphaerales;f__Nitrososphaeraceae;g__Candidatus Nitrosocosmicus;s__Candidatus Nitrosocosmicus oleophilus
map05203	K03120	-	k__Archaea;p__Thaumarchaeota;c__Nitrososphaeria;o__Nitrososphaerales;f__Nitrososphaeraceae;g__Candidatus Nitrosocosmicus;s__Candidatus Nitrosocosmicus oleophilus
map05203	K03124	-	k__Archaea;p__Thaumarchaeota;c__Nitrososphaeria;o__Nitrososphaerales;f__Nitrososphaeraceae;g__Candidatus Nitrosocosmicus;s__Candidatus Nitrosocosmicus oleophilus
map05203	K03124	-	k__Archaea;p__Thaumarchaeota;c__Nitrososphaeria;o__Nitrososphaerales;f__Nitrososphaeraceae;g__Candidatus Nitrosocosmicus;s__Candidatus Nitrosocosmicus oleophilus
map05203	K03124	-	k__Archaea;p__Thaumarchaeota;c__Nitrososphaeria;o__Nitrososphaerales;f__Nitrososphaeraceae;g__Candidatus Nitrosocosmicus;s__Candidatus Nitrosocosmicus oleophilus
map05203	K03124	-	k__Archaea;p__Thaumarchaeota;c__Nitrososphaeria;o__Nitrososphaerales;f__Nitrososphaeraceae;g__Candidatus Nitrosocosmicus;s__Candidatus Nitrosocosmicus oleophilus
map05418	K03671	-	k__Archaea;p__Thaumarchaeota;c__Nitrososphaeria;o__Nitrososphaerales;f__Nitrososphaeraceae;g__Candidatus Nitrosocosmicus;s__Candidatus Nitrosocosmicus oleophilus
map05418	K03671	-	k__Archaea;p__Thaumarchaeota;c__Nitrososphaeria;o__Nitrososphaerales;f__Nitrososphaeraceae;g__Candidatus Nitrosocosmicus;s__Candidatus Nitrosocosmicus oleophilus
map02024	K02035	-	k__Archaea;p__Thaumarchaeota;c__Nitrososphaeria;o__Nitrososphaerales;f__Nitrososphaeraceae;g__Candidatus Nitrosocosmicus;s__Candidatus Nitrosocosmicus oleophilus
map02024	K08321	2.3.1.245	k__Archaea;p__Thaumarchaeota;c__Nitrososphaeria;o__Nitrososphaerales;f__Nitrososphaeraceae;g__Candidatus Nitrosocosmicus;s__Candidatus Nitrosocosmicus oleophilus
map02024	K03110	-	k__Archaea;p__Thaumarchaeota;c__Nitrososphaeria;o__Nitrososphaerales;f__Nitrososphaeraceae;g__Candidatus Nitrosocosmicus;s__Candidatus Nitrosocosmicus oleophilus
map02024	K02035	-	k__Archaea;p__Thaumarchaeota;c__Nitrososphaeria;o__Nitrososphaerales;f__Nitrososphaeraceae;g__Candidatus Nitrosocosmicus;s__Candidatus Nitrosocosmicus oleophilus
map02024	K02034	-	k__Archaea;p__Thaumarchaeota;c__Nitrososphaeria;o__Nitrososphaerales;f__Nitrososphaeraceae;g__Candidatus Nitrosocosmicus;s__Candidatus Nitrosocosmicus oleophilus
map02024	K03110	-	k__Archaea;p__Thaumarchaeota;c__Nitrososphaeria;o__Nitrososphaerales;f__Nitrososphaeraceae;g__Candidatus Nitrosocosmicus;s__Candidatus Nitrosocosmicus oleophilus
map02024	K02035	-	k__Archaea;p__Thaumarchaeota;c__Nitrososphaeria;o__Nitrososphaerales;f__Nitrososphaeraceae;g__Candidatus Nitrosocosmicus;s__Candidatus Nitrosocosmicus oleophilus
map02025	K01768	4.6.1.1	k__Archaea;p__Thaumarchaeota;c__Nitrososphaeria;o__Nitrososphaerales;f__Nitrososphaeraceae;g__Candidatus Nitrosocosmicus;s__Candidatus Nitrosocosmicus oleophilus
map02025	K01768	4.6.1.1	k__Archaea;p__Thaumarchaeota;c__Nitrososphaeria;o__Nitrososphaerales;f__Nitrososphaeraceae;g__Candidatus Nitrosocosmicus;s__Candidatus Nitrosocosmicus oleophilus
map02025	K01768	4.6.1.1	k__Archaea;p__Thaumarchaeota;c__Nitrososphaeria;o__Nitrososphaerales;f__Nitrososphaeraceae;g__Candidatus Nitrosocosmicus;s__Candidatus Nitrosocosmicus oleophilus
map02026	K07648	2.7.13.3	k__Archaea;p__Thaumarchaeota;c__Nitrososphaeria;o__Nitrososphaerales;f__Nitrososphaeraceae;g__Candidatus Nitrosocosmicus;s__Candidatus Nitrosocosmicus oleophilus
map02026	K07648	2.7.13.3	k__Archaea;p__Thaumarchaeota;c__Nitrososphaeria;o__Nitrososphaerales;f__Nitrososphaeraceae;g__Candidatus Nitrosocosmicus;s__Candidatus Nitrosocosmicus oleophilus
map03008	K11131	5.4.99.-	k__Archaea;p__Thaumarchaeota;c__Nitrososphaeria;o__Nitrososphaerales;f__Nitrososphaeraceae;g__Candidatus Nitrosocosmicus;s__Candidatus Nitrosocosmicus oleophilus
map03008	K14574	-	k__Archaea;p__Thaumarchaeota;c__Nitrososphaeria;o__Nitrososphaerales;f__Nitrososphaeraceae;g__Candidatus Nitrosocosmicus;s__Candidatus Nitrosocosmicus oleophilus
map03008	K03264	-	k__Archaea;p__Thaumarchaeota;c__Nitrososphaeria;o__Nitrososphaerales;f__Nitrososphaeraceae;g__Candidatus Nitrosocosmicus;s__Candidatus Nitrosocosmicus oleophilus
map03008	K14564	-	k__Archaea;p__Thaumarchaeota;c__Nitrososphaeria;o__Nitrososphaerales;f__Nitrososphaeraceae;g__Candidatus Nitrosocosmicus;s__Candidatus Nitrosocosmicus oleophilus
map03010	K02933	-	k__Archaea;p__Thaumarchaeota;c__Nitrososphaeria;o__Nitrososphaerales;f__Nitrososphaeraceae;g__Candidatus Nitrosocosmicus;s__Candidatus Nitrosocosmicus oleophilus
map03010	K02975	-	k__Archaea;p__Thaumarchaeota;c__Nitrososphaeria;o__Nitrososphaerales;f__Nitrososphaeraceae;g__Candidatus Nitrosocosmicus;s__Candidatus Nitrosocosmicus oleophilus
map03010	K02889	-	k__Archaea;p__Thaumarchaeota;c__Nitrososphaeria;o__Nitrososphaerales;f__Nitrososphaeraceae;g__Candidatus Nitrosocosmicus;s__Candidatus Nitrosocosmicus oleophilus
map03010	K02966	-	k__Archaea;p__Thaumarchaeota;c__Nitrososphaeria;o__Nitrososphaerales;f__Nitrososphaeraceae;g__Candidatus Nitrosocosmicus;s__Candidatus Nitrosocosmicus oleophilus
map03010	K02864	-	k__Archaea;p__Thaumarchaeota;c__Nitrososphaeria;o__Nitrososphaerales;f__Nitrososphaeraceae;g__Candidatus Nitrosocosmicus;s__Candidatus Nitrosocosmicus oleophilus
map03010	K02863	-	k__Archaea;p__Thaumarchaeota;c__Nitrososphaeria;o__Nitrososphaerales;f__Nitrososphaeraceae;g__Candidatus Nitrosocosmicus;s__Candidatus Nitrosocosmicus oleophilus
map03010	K02874	-	k__Archaea;p__Thaumarchaeota;c__Nitrososphaeria;o__Nitrososphaerales;f__Nitrososphaeraceae;g__Candidatus Nitrosocosmicus;s__Candidatus Nitrosocosmicus oleophilus
map03010	K02895	-	k__Archaea;p__Thaumarchaeota;c__Nitrososphaeria;o__Nitrososphaerales;f__Nitrososphaeraceae;g__Candidatus Nitrosocosmicus;s__Candidatus Nitrosocosmicus oleophilus
map03010	K02987	-	k__Archaea;p__Thaumarchaeota;c__Nitrososphaeria;o__Nitrososphaerales;f__Nitrososphaeraceae;g__Candidatus Nitrosocosmicus;s__Candidatus Nitrosocosmicus oleophilus
map03010	K02952	-	k__Archaea;p__Thaumarchaeota;c__Nitrososphaeria;o__Nitrososphaerales;f__Nitrososphaeraceae;g__Candidatus Nitrosocosmicus;s__Candidatus Nitrosocosmicus oleophilus
map03010	K02967	-	k__Archaea;p__Thaumarchaeota;c__Nitrososphaeria;o__Nitrososphaerales;f__Nitrososphaeraceae;g__Candidatus Nitrosocosmicus;s__Candidatus Nitrosocosmicus oleophilus
map03010	K02936	-	k__Archaea;p__Thaumarchaeota;c__Nitrososphaeria;o__Nitrososphaerales;f__Nitrososphaeraceae;g__Candidatus Nitrosocosmicus;s__Candidatus Nitrosocosmicus oleophilus
map03010	K02982	-	k__Archaea;p__Thaumarchaeota;c__Nitrososphaeria;o__Nitrososphaerales;f__Nitrososphaeraceae;g__Candidatus Nitrosocosmicus;s__Candidatus Nitrosocosmicus oleophilus
map03010	K02948	-	k__Archaea;p__Thaumarchaeota;c__Nitrososphaeria;o__Nitrososphaerales;f__Nitrososphaeraceae;g__Candidatus Nitrosocosmicus;s__Candidatus Nitrosocosmicus oleophilus
map03010	K02869	-	k__Archaea;p__Thaumarchaeota;c__Nitrososphaeria;o__Nitrososphaerales;f__Nitrososphaeraceae;g__Candidatus Nitrosocosmicus;s__Candidatus Nitrosocosmicus oleophilus
map03010	K02892	-	k__Archaea;p__Thaumarchaeota;c__Nitrososphaeria;o__Nitrososphaerales;f__Nitrososphaeraceae;g__Candidatus Nitrosocosmicus;s__Candidatus Nitrosocosmicus oleophilus
map03010	K02965	-	k__Archaea;p__Thaumarchaeota;c__Nitrososphaeria;o__Nitrososphaerales;f__Nitrososphaeraceae;g__Candidatus Nitrosocosmicus;s__Candidatus Nitrosocosmicus oleophilus
map03010	K02912	-	k__Archaea;p__Thaumarchaeota;c__Nitrososphaeria;o__Nitrososphaerales;f__Nitrososphaeraceae;g__Candidatus Nitrosocosmicus;s__Candidatus Nitrosocosmicus oleophilus
map03010	K02885	-	k__Archaea;p__Thaumarchaeota;c__Nitrososphaeria;o__Nitrososphaerales;f__Nitrososphaeraceae;g__Candidatus Nitrosocosmicus;s__Candidatus Nitrosocosmicus oleophilus
map03010	K02866	-	k__Archaea;p__Thaumarchaeota;c__Nitrososphaeria;o__Nitrososphaerales;f__Nitrososphaeraceae;g__Candidatus Nitrosocosmicus;s__Candidatus Nitrosocosmicus oleophilus
map03010	K02871	-	k__Archaea;p__Thaumarchaeota;c__Nitrososphaeria;o__Nitrososphaerales;f__Nitrososphaeraceae;g__Candidatus Nitrosocosmicus;s__Candidatus Nitrosocosmicus oleophilus
map03010	K02996	-	k__Archaea;p__Thaumarchaeota;c__Nitrososphaeria;o__Nitrososphaerales;f__Nitrososphaeraceae;g__Candidatus Nitrosocosmicus;s__Candidatus Nitrosocosmicus oleophilus
map03010	K02886	-	k__Archaea;p__Thaumarchaeota;c__Nitrososphaeria;o__Nitrososphaerales;f__Nitrososphaeraceae;g__Candidatus Nitrosocosmicus;s__Candidatus Nitrosocosmicus oleophilus
map03010	K02876	-	k__Archaea;p__Thaumarchaeota;c__Nitrososphaeria;o__Nitrososphaerales;f__Nitrososphaeraceae;g__Candidatus Nitrosocosmicus;s__Candidatus Nitrosocosmicus oleophilus
map03010	K02907	-	k__Archaea;p__Thaumarchaeota;c__Nitrososphaeria;o__Nitrososphaerales;f__Nitrososphaeraceae;g__Candidatus Nitrosocosmicus;s__Candidatus Nitrosocosmicus oleophilus
map03010	K02906	-	k__Archaea;p__Thaumarchaeota;c__Nitrososphaeria;o__Nitrososphaerales;f__Nitrososphaeraceae;g__Candidatus Nitrosocosmicus;s__Candidatus Nitrosocosmicus oleophilus
map03010	K02986	-	k__Archaea;p__Thaumarchaeota;c__Nitrososphaeria;o__Nitrososphaerales;f__Nitrososphaeraceae;g__Candidatus Nitrosocosmicus;s__Candidatus Nitrosocosmicus oleophilus
map03010	K02976	-	k__Archaea;p__Thaumarchaeota;c__Nitrososphaeria;o__Nitrososphaerales;f__Nitrososphaeraceae;g__Candidatus Nitrosocosmicus;s__Candidatus Nitrosocosmicus oleophilus
map03013	K00784	3.1.26.11	k__Archaea;p__Thaumarchaeota;c__Nitrososphaeria;o__Nitrososphaerales;f__Nitrososphaeraceae;g__Candidatus Nitrosocosmicus;s__Candidatus Nitrosocosmicus oleophilus
map03013	K03231	-	k__Archaea;p__Thaumarchaeota;c__Nitrososphaeria;o__Nitrososphaerales;f__Nitrososphaeraceae;g__Candidatus Nitrosocosmicus;s__Candidatus Nitrosocosmicus oleophilus
map03013	K03238	-	k__Archaea;p__Thaumarchaeota;c__Nitrososphaeria;o__Nitrososphaerales;f__Nitrososphaeraceae;g__Candidatus Nitrosocosmicus;s__Candidatus Nitrosocosmicus oleophilus
map03013	K03540	3.1.26.5	k__Archaea;p__Thaumarchaeota;c__Nitrososphaeria;o__Nitrososphaerales;f__Nitrososphaeraceae;g__Candidatus Nitrosocosmicus;s__Candidatus Nitrosocosmicus oleophilus
map03013	K03242	-	k__Archaea;p__Thaumarchaeota;c__Nitrososphaeria;o__Nitrososphaerales;f__Nitrososphaeraceae;g__Candidatus Nitrosocosmicus;s__Candidatus Nitrosocosmicus oleophilus
map03013	K03236	-	k__Archaea;p__Thaumarchaeota;c__Nitrososphaeria;o__Nitrososphaerales;f__Nitrososphaeraceae;g__Candidatus Nitrosocosmicus;s__Candidatus Nitrosocosmicus oleophilus
map03013	K03231	-	k__Archaea;p__Thaumarchaeota;c__Nitrososphaeria;o__Nitrososphaerales;f__Nitrososphaeraceae;g__Candidatus Nitrosocosmicus;s__Candidatus Nitrosocosmicus oleophilus
map03013	K03237	-	k__Archaea;p__Thaumarchaeota;c__Nitrososphaeria;o__Nitrososphaerales;f__Nitrososphaeraceae;g__Candidatus Nitrosocosmicus;s__Candidatus Nitrosocosmicus oleophilus
map03013	K03243	-	k__Archaea;p__Thaumarchaeota;c__Nitrososphaeria;o__Nitrososphaerales;f__Nitrososphaeraceae;g__Candidatus Nitrosocosmicus;s__Candidatus Nitrosocosmicus oleophilus
map03013	K03243	-	k__Archaea;p__Thaumarchaeota;c__Nitrososphaeria;o__Nitrososphaerales;f__Nitrososphaeraceae;g__Candidatus Nitrosocosmicus;s__Candidatus Nitrosocosmicus oleophilus
map03013	K03243	-	k__Archaea;p__Thaumarchaeota;c__Nitrososphaeria;o__Nitrososphaerales;f__Nitrososphaeraceae;g__Candidatus Nitrosocosmicus;s__Candidatus Nitrosocosmicus oleophilus
map03013	K03242	-	k__Archaea;p__Thaumarchaeota;c__Nitrososphaeria;o__Nitrososphaerales;f__Nitrososphaeraceae;g__Candidatus Nitrosocosmicus;s__Candidatus Nitrosocosmicus oleophilus
map03013	K00784	3.1.26.11	k__Archaea;p__Thaumarchaeota;c__Nitrososphaeria;o__Nitrososphaerales;f__Nitrososphaeraceae;g__Candidatus Nitrosocosmicus;s__Candidatus Nitrosocosmicus oleophilus
map03015	K06965	-	k__Archaea;p__Thaumarchaeota;c__Nitrososphaeria;o__Nitrososphaerales;f__Nitrososphaeraceae;g__Candidatus Nitrosocosmicus;s__Candidatus Nitrosocosmicus oleophilus
map03015	K03265	-	k__Archaea;p__Thaumarchaeota;c__Nitrososphaeria;o__Nitrososphaerales;f__Nitrososphaeraceae;g__Candidatus Nitrosocosmicus;s__Candidatus Nitrosocosmicus oleophilus
map03015	K03265	-	k__Archaea;p__Thaumarchaeota;c__Nitrososphaeria;o__Nitrososphaerales;f__Nitrososphaeraceae;g__Candidatus Nitrosocosmicus;s__Candidatus Nitrosocosmicus oleophilus
map03018	K01689	4.2.1.11	k__Archaea;p__Thaumarchaeota;c__Nitrososphaeria;o__Nitrososphaerales;f__Nitrososphaeraceae;g__Candidatus Nitrosocosmicus;s__Candidatus Nitrosocosmicus oleophilus
map03018	K07573	-	k__Archaea;p__Thaumarchaeota;c__Nitrososphaeria;o__Nitrososphaerales;f__Nitrososphaeraceae;g__Candidatus Nitrosocosmicus;s__Candidatus Nitrosocosmicus oleophilus
map03018	K04043	-	k__Archaea;p__Thaumarchaeota;c__Nitrososphaeria;o__Nitrososphaerales;f__Nitrososphaeraceae;g__Candidatus Nitrosocosmicus;s__Candidatus Nitrosocosmicus oleophilus
map03018	K11600	-	k__Archaea;p__Thaumarchaeota;c__Nitrososphaeria;o__Nitrososphaerales;f__Nitrososphaeraceae;g__Candidatus Nitrosocosmicus;s__Candidatus Nitrosocosmicus oleophilus
map03018	K12589	-	k__Archaea;p__Thaumarchaeota;c__Nitrososphaeria;o__Nitrososphaerales;f__Nitrososphaeraceae;g__Candidatus Nitrosocosmicus;s__Candidatus Nitrosocosmicus oleophilus
map03018	K03679	-	k__Archaea;p__Thaumarchaeota;c__Nitrososphaeria;o__Nitrososphaerales;f__Nitrososphaeraceae;g__Candidatus Nitrosocosmicus;s__Candidatus Nitrosocosmicus oleophilus
map03020	K03047	2.7.7.6	k__Archaea;p__Thaumarchaeota;c__Nitrososphaeria;o__Nitrososphaerales;f__Nitrososphaeraceae;g__Candidatus Nitrosocosmicus;s__Candidatus Nitrosocosmicus oleophilus
map03020	K03053	2.7.7.6	k__Archaea;p__Thaumarchaeota;c__Nitrososphaeria;o__Nitrososphaerales;f__Nitrososphaeraceae;g__Candidatus Nitrosocosmicus;s__Candidatus Nitrosocosmicus oleophilus
map03020	K03049	2.7.7.6	k__Archaea;p__Thaumarchaeota;c__Nitrososphaeria;o__Nitrososphaerales;f__Nitrososphaeraceae;g__Candidatus Nitrosocosmicus;s__Candidatus Nitrosocosmicus oleophilus
map03020	K03041	2.7.7.6	k__Archaea;p__Thaumarchaeota;c__Nitrososphaeria;o__Nitrososphaerales;f__Nitrososphaeraceae;g__Candidatus Nitrosocosmicus;s__Candidatus Nitrosocosmicus oleophilus
map03020	K03041	2.7.7.6	k__Archaea;p__Thaumarchaeota;c__Nitrososphaeria;o__Nitrososphaerales;f__Nitrososphaeraceae;g__Candidatus Nitrosocosmicus;s__Candidatus Nitrosocosmicus oleophilus
map03020	K03041	2.7.7.6	k__Archaea;p__Thaumarchaeota;c__Nitrososphaeria;o__Nitrososphaerales;f__Nitrososphaeraceae;g__Candidatus Nitrosocosmicus;s__Candidatus Nitrosocosmicus oleophilus
map03020	K03051	2.7.7.6	k__Archaea;p__Thaumarchaeota;c__Nitrososphaeria;o__Nitrososphaerales;f__Nitrososphaeraceae;g__Candidatus Nitrosocosmicus;s__Candidatus Nitrosocosmicus oleophilus
map03020	K13798	2.7.7.6	k__Archaea;p__Thaumarchaeota;c__Nitrososphaeria;o__Nitrososphaerales;f__Nitrososphaeraceae;g__Candidatus Nitrosocosmicus;s__Candidatus Nitrosocosmicus oleophilus
map03022	K03124	-	k__Archaea;p__Thaumarchaeota;c__Nitrososphaeria;o__Nitrososphaerales;f__Nitrososphaeraceae;g__Candidatus Nitrosocosmicus;s__Candidatus Nitrosocosmicus oleophilus
map03022	K03136	-	k__Archaea;p__Thaumarchaeota;c__Nitrososphaeria;o__Nitrososphaerales;f__Nitrososphaeraceae;g__Candidatus Nitrosocosmicus;s__Candidatus Nitrosocosmicus oleophilus
map03022	K03124	-	k__Archaea;p__Thaumarchaeota;c__Nitrososphaeria;o__Nitrososphaerales;f__Nitrososphaeraceae;g__Candidatus Nitrosocosmicus;s__Candidatus Nitrosocosmicus oleophilus
map03022	K03120	-	k__Archaea;p__Thaumarchaeota;c__Nitrososphaeria;o__Nitrososphaerales;f__Nitrososphaeraceae;g__Candidatus Nitrosocosmicus;s__Candidatus Nitrosocosmicus oleophilus
map03022	K03124	-	k__Archaea;p__Thaumarchaeota;c__Nitrososphaeria;o__Nitrososphaerales;f__Nitrososphaeraceae;g__Candidatus Nitrosocosmicus;s__Candidatus Nitrosocosmicus oleophilus
map03022	K03124	-	k__Archaea;p__Thaumarchaeota;c__Nitrososphaeria;o__Nitrososphaerales;f__Nitrososphaeraceae;g__Candidatus Nitrosocosmicus;s__Candidatus Nitrosocosmicus oleophilus
map03022	K03124	-	k__Archaea;p__Thaumarchaeota;c__Nitrososphaeria;o__Nitrososphaerales;f__Nitrososphaeraceae;g__Candidatus Nitrosocosmicus;s__Candidatus Nitrosocosmicus oleophilus
map03022	K03124	-	k__Archaea;p__Thaumarchaeota;c__Nitrososphaeria;o__Nitrososphaerales;f__Nitrososphaeraceae;g__Candidatus Nitrosocosmicus;s__Candidatus Nitrosocosmicus oleophilus
map03030	K02316	2.7.7.-	k__Archaea;p__Thaumarchaeota;c__Nitrososphaeria;o__Nitrososphaerales;f__Nitrososphaeraceae;g__Candidatus Nitrosocosmicus;s__Candidatus Nitrosocosmicus oleophilus
map03030	K03469	3.1.26.4	k__Archaea;p__Thaumarchaeota;c__Nitrososphaeria;o__Nitrososphaerales;f__Nitrososphaeraceae;g__Candidatus Nitrosocosmicus;s__Candidatus Nitrosocosmicus oleophilus
map03030	K02322	2.7.7.7	k__Archaea;p__Thaumarchaeota;c__Nitrososphaeria;o__Nitrososphaerales;f__Nitrososphaeraceae;g__Candidatus Nitrosocosmicus;s__Candidatus Nitrosocosmicus oleophilus
map03030	K07466	-	k__Archaea;p__Thaumarchaeota;c__Nitrososphaeria;o__Nitrososphaerales;f__Nitrososphaeraceae;g__Candidatus Nitrosocosmicus;s__Candidatus Nitrosocosmicus oleophilus
map03030	K18882	2.7.7.-	k__Archaea;p__Thaumarchaeota;c__Nitrososphaeria;o__Nitrososphaerales;f__Nitrososphaeraceae;g__Candidatus Nitrosocosmicus;s__Candidatus Nitrosocosmicus oleophilus
map03030	K10726	3.6.4.-	k__Archaea;p__Thaumarchaeota;c__Nitrososphaeria;o__Nitrososphaerales;f__Nitrososphaeraceae;g__Candidatus Nitrosocosmicus;s__Candidatus Nitrosocosmicus oleophilus
map03030	K04799	3.-.-.-	k__Archaea;p__Thaumarchaeota;c__Nitrososphaeria;o__Nitrososphaerales;f__Nitrososphaeraceae;g__Candidatus Nitrosocosmicus;s__Candidatus Nitrosocosmicus oleophilus
map03030	K02322	2.7.7.7	k__Archaea;p__Thaumarchaeota;c__Nitrososphaeria;o__Nitrososphaerales;f__Nitrososphaeraceae;g__Candidatus Nitrosocosmicus;s__Candidatus Nitrosocosmicus oleophilus
map03030	K02323	2.7.7.7	k__Archaea;p__Thaumarchaeota;c__Nitrososphaeria;o__Nitrososphaerales;f__Nitrososphaeraceae;g__Candidatus Nitrosocosmicus;s__Candidatus Nitrosocosmicus oleophilus
map03030	K10726	3.6.4.-	k__Archaea;p__Thaumarchaeota;c__Nitrososphaeria;o__Nitrososphaerales;f__Nitrososphaeraceae;g__Candidatus Nitrosocosmicus;s__Candidatus Nitrosocosmicus oleophilus
map03030	K02319	2.7.7.7	k__Archaea;p__Thaumarchaeota;c__Nitrososphaeria;o__Nitrososphaerales;f__Nitrososphaeraceae;g__Candidatus Nitrosocosmicus;s__Candidatus Nitrosocosmicus oleophilus
map03030	K10726	3.6.4.-	k__Archaea;p__Thaumarchaeota;c__Nitrososphaeria;o__Nitrososphaerales;f__Nitrososphaeraceae;g__Candidatus Nitrosocosmicus;s__Candidatus Nitrosocosmicus oleophilus
map03030	K04801	-	k__Archaea;p__Thaumarchaeota;c__Nitrososphaeria;o__Nitrososphaerales;f__Nitrososphaeraceae;g__Candidatus Nitrosocosmicus;s__Candidatus Nitrosocosmicus oleophilus
map03030	K02323	2.7.7.7	k__Archaea;p__Thaumarchaeota;c__Nitrososphaeria;o__Nitrososphaerales;f__Nitrososphaeraceae;g__Candidatus Nitrosocosmicus;s__Candidatus Nitrosocosmicus oleophilus
map03030	K18882	2.7.7.-	k__Archaea;p__Thaumarchaeota;c__Nitrososphaeria;o__Nitrososphaerales;f__Nitrososphaeraceae;g__Candidatus Nitrosocosmicus;s__Candidatus Nitrosocosmicus oleophilus
map03050	K03433	3.4.25.1	k__Archaea;p__Thaumarchaeota;c__Nitrososphaeria;o__Nitrososphaerales;f__Nitrososphaeraceae;g__Candidatus Nitrosocosmicus;s__Candidatus Nitrosocosmicus oleophilus
map03050	K03433	3.4.25.1	k__Archaea;p__Thaumarchaeota;c__Nitrososphaeria;o__Nitrososphaerales;f__Nitrososphaeraceae;g__Candidatus Nitrosocosmicus;s__Candidatus Nitrosocosmicus oleophilus
map03050	K03433	3.4.25.1	k__Archaea;p__Thaumarchaeota;c__Nitrososphaeria;o__Nitrososphaerales;f__Nitrososphaeraceae;g__Candidatus Nitrosocosmicus;s__Candidatus Nitrosocosmicus oleophilus
map03050	K03432	3.4.25.1	k__Archaea;p__Thaumarchaeota;c__Nitrososphaeria;o__Nitrososphaerales;f__Nitrososphaeraceae;g__Candidatus Nitrosocosmicus;s__Candidatus Nitrosocosmicus oleophilus
map03060	K10956	-	k__Archaea;p__Thaumarchaeota;c__Nitrososphaeria;o__Nitrososphaerales;f__Nitrososphaeraceae;g__Candidatus Nitrosocosmicus;s__Candidatus Nitrosocosmicus oleophilus
map03060	K03106	3.6.5.4	k__Archaea;p__Thaumarchaeota;c__Nitrososphaeria;o__Nitrososphaerales;f__Nitrososphaeraceae;g__Candidatus Nitrosocosmicus;s__Candidatus Nitrosocosmicus oleophilus
map03060	K03118	-	k__Archaea;p__Thaumarchaeota;c__Nitrososphaeria;o__Nitrososphaerales;f__Nitrososphaeraceae;g__Candidatus Nitrosocosmicus;s__Candidatus Nitrosocosmicus oleophilus
map03060	K13280	3.4.21.89	k__Archaea;p__Thaumarchaeota;c__Nitrososphaeria;o__Nitrososphaerales;f__Nitrososphaeraceae;g__Candidatus Nitrosocosmicus;s__Candidatus Nitrosocosmicus oleophilus
map03060	K03110	-	k__Archaea;p__Thaumarchaeota;c__Nitrososphaeria;o__Nitrososphaerales;f__Nitrososphaeraceae;g__Candidatus Nitrosocosmicus;s__Candidatus Nitrosocosmicus oleophilus
map03060	K03110	-	k__Archaea;p__Thaumarchaeota;c__Nitrososphaeria;o__Nitrososphaerales;f__Nitrososphaeraceae;g__Candidatus Nitrosocosmicus;s__Candidatus Nitrosocosmicus oleophilus
map03060	K10956	-	k__Archaea;p__Thaumarchaeota;c__Nitrososphaeria;o__Nitrososphaerales;f__Nitrososphaeraceae;g__Candidatus Nitrosocosmicus;s__Candidatus Nitrosocosmicus oleophilus
map03060	K03116	-	k__Archaea;p__Thaumarchaeota;c__Nitrososphaeria;o__Nitrososphaerales;f__Nitrososphaeraceae;g__Candidatus Nitrosocosmicus;s__Candidatus Nitrosocosmicus oleophilus
map03070	K03106	3.6.5.4	k__Archaea;p__Thaumarchaeota;c__Nitrososphaeria;o__Nitrososphaerales;f__Nitrososphaeraceae;g__Candidatus Nitrosocosmicus;s__Candidatus Nitrosocosmicus oleophilus
map03070	K03118	-	k__Archaea;p__Thaumarchaeota;c__Nitrososphaeria;o__Nitrososphaerales;f__Nitrososphaeraceae;g__Candidatus Nitrosocosmicus;s__Candidatus Nitrosocosmicus oleophilus
map03070	K03110	-	k__Archaea;p__Thaumarchaeota;c__Nitrososphaeria;o__Nitrososphaerales;f__Nitrososphaeraceae;g__Candidatus Nitrosocosmicus;s__Candidatus Nitrosocosmicus oleophilus
map03070	K03110	-	k__Archaea;p__Thaumarchaeota;c__Nitrososphaeria;o__Nitrososphaerales;f__Nitrososphaeraceae;g__Candidatus Nitrosocosmicus;s__Candidatus Nitrosocosmicus oleophilus
map03070	K03116	-	k__Archaea;p__Thaumarchaeota;c__Nitrososphaeria;o__Nitrososphaerales;f__Nitrososphaeraceae;g__Candidatus Nitrosocosmicus;s__Candidatus Nitrosocosmicus oleophilus
map03410	K10773	4.2.99.18	k__Archaea;p__Thaumarchaeota;c__Nitrososphaeria;o__Nitrososphaerales;f__Nitrososphaeraceae;g__Candidatus Nitrosocosmicus;s__Candidatus Nitrosocosmicus oleophilus
map03410	K04799	3.-.-.-	k__Archaea;p__Thaumarchaeota;c__Nitrososphaeria;o__Nitrososphaerales;f__Nitrososphaeraceae;g__Candidatus Nitrosocosmicus;s__Candidatus Nitrosocosmicus oleophilus
map03410	K03660	3.2.2.-,4.2.99.18	k__Archaea;p__Thaumarchaeota;c__Nitrososphaeria;o__Nitrososphaerales;f__Nitrososphaeraceae;g__Candidatus Nitrosocosmicus;s__Candidatus Nitrosocosmicus oleophilus
map03410	K03660	3.2.2.-,4.2.99.18	k__Archaea;p__Thaumarchaeota;c__Nitrososphaeria;o__Nitrososphaerales;f__Nitrososphaeraceae;g__Candidatus Nitrosocosmicus;s__Candidatus Nitrosocosmicus oleophilus
map03420	K07466	-	k__Archaea;p__Thaumarchaeota;c__Nitrososphaeria;o__Nitrososphaerales;f__Nitrososphaeraceae;g__Candidatus Nitrosocosmicus;s__Candidatus Nitrosocosmicus oleophilus
map03420	K03701	-	k__Archaea;p__Thaumarchaeota;c__Nitrososphaeria;o__Nitrososphaerales;f__Nitrososphaeraceae;g__Candidatus Nitrosocosmicus;s__Candidatus Nitrosocosmicus oleophilus
map03420	K03702	-	k__Archaea;p__Thaumarchaeota;c__Nitrososphaeria;o__Nitrososphaerales;f__Nitrososphaeraceae;g__Candidatus Nitrosocosmicus;s__Candidatus Nitrosocosmicus oleophilus
map03420	K03701	-	k__Archaea;p__Thaumarchaeota;c__Nitrososphaeria;o__Nitrososphaerales;f__Nitrososphaeraceae;g__Candidatus Nitrosocosmicus;s__Candidatus Nitrosocosmicus oleophilus
map03420	K10848	3.1.-.-	k__Archaea;p__Thaumarchaeota;c__Nitrososphaeria;o__Nitrososphaerales;f__Nitrososphaeraceae;g__Candidatus Nitrosocosmicus;s__Candidatus Nitrosocosmicus oleophilus
map03420	K10848	3.1.-.-	k__Archaea;p__Thaumarchaeota;c__Nitrososphaeria;o__Nitrososphaerales;f__Nitrososphaeraceae;g__Candidatus Nitrosocosmicus;s__Candidatus Nitrosocosmicus oleophilus
map03430	K07466	-	k__Archaea;p__Thaumarchaeota;c__Nitrososphaeria;o__Nitrososphaerales;f__Nitrososphaeraceae;g__Candidatus Nitrosocosmicus;s__Candidatus Nitrosocosmicus oleophilus
map03440	K07466	-	k__Archaea;p__Thaumarchaeota;c__Nitrososphaeria;o__Nitrososphaerales;f__Nitrososphaeraceae;g__Candidatus Nitrosocosmicus;s__Candidatus Nitrosocosmicus oleophilus
map03450	K04799	3.-.-.-	k__Archaea;p__Thaumarchaeota;c__Nitrososphaeria;o__Nitrososphaerales;f__Nitrososphaeraceae;g__Candidatus Nitrosocosmicus;s__Candidatus Nitrosocosmicus oleophilus
map03450	K10979	-	k__Archaea;p__Thaumarchaeota;c__Nitrososphaeria;o__Nitrososphaerales;f__Nitrososphaeraceae;g__Candidatus Nitrosocosmicus;s__Candidatus Nitrosocosmicus oleophilus
map03450	K01971	6.5.1.1	k__Archaea;p__Thaumarchaeota;c__Nitrososphaeria;o__Nitrososphaerales;f__Nitrososphaeraceae;g__Candidatus Nitrosocosmicus;s__Candidatus Nitrosocosmicus oleophilus
map03460	K07466	-	k__Archaea;p__Thaumarchaeota;c__Nitrososphaeria;o__Nitrososphaerales;f__Nitrososphaeraceae;g__Candidatus Nitrosocosmicus;s__Candidatus Nitrosocosmicus oleophilus
map03460	K10848	3.1.-.-	k__Archaea;p__Thaumarchaeota;c__Nitrososphaeria;o__Nitrososphaerales;f__Nitrososphaeraceae;g__Candidatus Nitrosocosmicus;s__Candidatus Nitrosocosmicus oleophilus
map03460	K10848	3.1.-.-	k__Archaea;p__Thaumarchaeota;c__Nitrososphaeria;o__Nitrososphaerales;f__Nitrososphaeraceae;g__Candidatus Nitrosocosmicus;s__Candidatus Nitrosocosmicus oleophilus
map04013	K04564	1.15.1.1	k__Archaea;p__Thaumarchaeota;c__Nitrososphaeria;o__Nitrososphaerales;f__Nitrososphaeraceae;g__Candidatus Nitrosocosmicus;s__Candidatus Nitrosocosmicus oleophilus
map04016	K17686	3.6.3.54	k__Archaea;p__Thaumarchaeota;c__Nitrososphaeria;o__Nitrososphaerales;f__Nitrososphaeraceae;g__Candidatus Nitrosocosmicus;s__Candidatus Nitrosocosmicus oleophilus
map04016	K17686	3.6.3.54	k__Archaea;p__Thaumarchaeota;c__Nitrososphaeria;o__Nitrososphaerales;f__Nitrososphaeraceae;g__Candidatus Nitrosocosmicus;s__Candidatus Nitrosocosmicus oleophilus
map04016	K17686	3.6.3.54	k__Archaea;p__Thaumarchaeota;c__Nitrososphaeria;o__Nitrososphaerales;f__Nitrososphaeraceae;g__Candidatus Nitrosocosmicus;s__Candidatus Nitrosocosmicus oleophilus
map04016	K17686	3.6.3.54	k__Archaea;p__Thaumarchaeota;c__Nitrososphaeria;o__Nitrososphaerales;f__Nitrososphaeraceae;g__Candidatus Nitrosocosmicus;s__Candidatus Nitrosocosmicus oleophilus
map04016	K17686	3.6.3.54	k__Archaea;p__Thaumarchaeota;c__Nitrososphaeria;o__Nitrososphaerales;f__Nitrososphaeraceae;g__Candidatus Nitrosocosmicus;s__Candidatus Nitrosocosmicus oleophilus
map04066	K01689	4.2.1.11	k__Archaea;p__Thaumarchaeota;c__Nitrososphaeria;o__Nitrososphaerales;f__Nitrososphaeraceae;g__Candidatus Nitrosocosmicus;s__Candidatus Nitrosocosmicus oleophilus
map04113	K01768	4.6.1.1	k__Archaea;p__Thaumarchaeota;c__Nitrososphaeria;o__Nitrososphaerales;f__Nitrososphaeraceae;g__Nitrososphaera
map04122	K01011	2.8.1.1,2.8.1.2	k__Archaea;p__Thaumarchaeota;c__Nitrososphaeria;o__Nitrososphaerales;f__Nitrososphaeraceae;g__Nitrososphaera
map04141	K13525	-	k__Archaea;p__Thaumarchaeota;c__Nitrososphaeria;o__Nitrososphaerales;f__Nitrososphaeraceae;g__Nitrososphaera
map04213	K01768	4.6.1.1	k__Archaea;p__Thaumarchaeota;c__Nitrososphaeria;o__Nitrososphaerales;f__Nitrososphaeraceae;g__Nitrososphaera
map05134	K13525	-	k__Archaea;p__Thaumarchaeota;c__Nitrososphaeria;o__Nitrososphaerales;f__Nitrososphaeraceae;g__Nitrososphaera
map05169	K03136	-	k__Archaea;p__Thaumarchaeota;c__Nitrososphaeria;o__Nitrososphaerales;f__Nitrososphaeraceae;g__Nitrososphaera
map05203	K03136	-	k__Archaea;p__Thaumarchaeota;c__Nitrososphaeria;o__Nitrososphaerales;f__Nitrososphaeraceae;g__Nitrososphaera
map02024	K03076	-	k__Archaea;p__Thaumarchaeota;c__Nitrososphaeria;o__Nitrososphaerales;f__Nitrososphaeraceae;g__Nitrososphaera
map02025	K01768	4.6.1.1	k__Archaea;p__Thaumarchaeota;c__Nitrososphaeria;o__Nitrososphaerales;f__Nitrososphaeraceae;g__Nitrososphaera
map03010	K02874	-	k__Archaea;p__Thaumarchaeota;c__Nitrososphaeria;o__Nitrososphaerales;f__Nitrososphaeraceae;g__Nitrososphaera
map03018	K07573	-	k__Archaea;p__Thaumarchaeota;c__Nitrososphaeria;o__Nitrososphaerales;f__Nitrososphaeraceae;g__Nitrososphaera
map03022	K03136	-	k__Archaea;p__Thaumarchaeota;c__Nitrososphaeria;o__Nitrososphaerales;f__Nitrososphaeraceae;g__Nitrososphaera
map03030	K02319	2.7.7.7	k__Archaea;p__Thaumarchaeota;c__Nitrososphaeria;o__Nitrososphaerales;f__Nitrososphaeraceae;g__Nitrososphaera
map03030	K07466	-	k__Archaea;p__Thaumarchaeota;c__Nitrososphaeria;o__Nitrososphaerales;f__Nitrososphaeraceae;g__Nitrososphaera
map03060	K03076	-	k__Archaea;p__Thaumarchaeota;c__Nitrososphaeria;o__Nitrososphaerales;f__Nitrososphaeraceae;g__Nitrososphaera
map03060	K03105	-	k__Archaea;p__Thaumarchaeota;c__Nitrososphaeria;o__Nitrososphaerales;f__Nitrososphaeraceae;g__Nitrososphaera
map03070	K03076	-	k__Archaea;p__Thaumarchaeota;c__Nitrososphaeria;o__Nitrososphaerales;f__Nitrososphaeraceae;g__Nitrososphaera
map03420	K07466	-	k__Archaea;p__Thaumarchaeota;c__Nitrososphaeria;o__Nitrososphaerales;f__Nitrososphaeraceae;g__Nitrososphaera
map03430	K07466	-	k__Archaea;p__Thaumarchaeota;c__Nitrososphaeria;o__Nitrososphaerales;f__Nitrososphaeraceae;g__Nitrososphaera
map03440	K07466	-	k__Archaea;p__Thaumarchaeota;c__Nitrososphaeria;o__Nitrososphaerales;f__Nitrososphaeraceae;g__Nitrososphaera
map03460	K07466	-	k__Archaea;p__Thaumarchaeota;c__Nitrososphaeria;o__Nitrososphaerales;f__Nitrososphaeraceae;g__Nitrososphaera
map04122	K04487	2.8.1.7	k__Archaea;p__Thaumarchaeota;c__Nitrososphaeria;o__Nitrososphaerales;f__Nitrososphaeraceae;g__Nitrososphaera;s__Candidatus Nitrososphaera gargensis
map04138	K03237	-	k__Archaea;p__Thaumarchaeota;c__Nitrososphaeria;o__Nitrososphaerales;f__Nitrososphaeraceae;g__Nitrososphaera;s__Candidatus Nitrososphaera gargensis
map04140	K03237	-	k__Archaea;p__Thaumarchaeota;c__Nitrososphaeria;o__Nitrososphaerales;f__Nitrososphaeraceae;g__Nitrososphaera;s__Candidatus Nitrososphaera gargensis
map04141	K13525	-	k__Archaea;p__Thaumarchaeota;c__Nitrososphaeria;o__Nitrososphaerales;f__Nitrososphaeraceae;g__Nitrososphaera;s__Candidatus Nitrososphaera gargensis
map04141	K13525	-	k__Archaea;p__Thaumarchaeota;c__Nitrososphaeria;o__Nitrososphaerales;f__Nitrososphaeraceae;g__Nitrososphaera;s__Candidatus Nitrososphaera gargensis
map04141	K03237	-	k__Archaea;p__Thaumarchaeota;c__Nitrososphaeria;o__Nitrososphaerales;f__Nitrososphaeraceae;g__Nitrososphaera;s__Candidatus Nitrososphaera gargensis
map04141	K07151	2.4.99.18	k__Archaea;p__Thaumarchaeota;c__Nitrososphaeria;o__Nitrososphaerales;f__Nitrososphaeraceae;g__Nitrososphaera;s__Candidatus Nitrososphaera gargensis
map04141	K13993	-	k__Archaea;p__Thaumarchaeota;c__Nitrososphaeria;o__Nitrososphaerales;f__Nitrososphaeraceae;g__Nitrososphaera;s__Candidatus Nitrososphaera gargensis
map04146	K00031	1.1.1.42	k__Archaea;p__Thaumarchaeota;c__Nitrososphaeria;o__Nitrososphaerales;f__Nitrososphaeraceae;g__Nitrososphaera;s__Candidatus Nitrososphaera gargensis
map04146	K00031	1.1.1.42	k__Archaea;p__Thaumarchaeota;c__Nitrososphaeria;o__Nitrososphaerales;f__Nitrososphaeraceae;g__Nitrososphaera;s__Candidatus Nitrososphaera gargensis
map04210	K03237	-	k__Archaea;p__Thaumarchaeota;c__Nitrososphaeria;o__Nitrososphaerales;f__Nitrososphaeraceae;g__Nitrososphaera;s__Candidatus Nitrososphaera gargensis
map04917	K00965	2.7.7.12	k__Archaea;p__Thaumarchaeota;c__Nitrososphaeria;o__Nitrososphaerales;f__Nitrososphaeraceae;g__Nitrososphaera;s__Candidatus Nitrososphaera gargensis
map04932	K03237	-	k__Archaea;p__Thaumarchaeota;c__Nitrososphaeria;o__Nitrososphaerales;f__Nitrososphaeraceae;g__Nitrososphaera;s__Candidatus Nitrososphaera gargensis
map04962	K09866	-	k__Archaea;p__Thaumarchaeota;c__Nitrososphaeria;o__Nitrososphaerales;f__Nitrososphaeraceae;g__Nitrososphaera;s__Candidatus Nitrososphaera gargensis
map04976	K09866	-	k__Archaea;p__Thaumarchaeota;c__Nitrososphaeria;o__Nitrososphaerales;f__Nitrososphaeraceae;g__Nitrososphaera;s__Candidatus Nitrososphaera gargensis
map05134	K13525	-	k__Archaea;p__Thaumarchaeota;c__Nitrososphaeria;o__Nitrososphaerales;f__Nitrososphaeraceae;g__Nitrososphaera;s__Candidatus Nitrososphaera gargensis
map05134	K13525	-	k__Archaea;p__Thaumarchaeota;c__Nitrososphaeria;o__Nitrososphaerales;f__Nitrososphaeraceae;g__Nitrososphaera;s__Candidatus Nitrososphaera gargensis
map05134	K03231	-	k__Archaea;p__Thaumarchaeota;c__Nitrososphaeria;o__Nitrososphaerales;f__Nitrososphaeraceae;g__Nitrososphaera;s__Candidatus Nitrososphaera gargensis
map05160	K03237	-	k__Archaea;p__Thaumarchaeota;c__Nitrososphaeria;o__Nitrososphaerales;f__Nitrososphaeraceae;g__Nitrososphaera;s__Candidatus Nitrososphaera gargensis
map05162	K03237	-	k__Archaea;p__Thaumarchaeota;c__Nitrososphaeria;o__Nitrososphaerales;f__Nitrososphaeraceae;g__Nitrososphaera;s__Candidatus Nitrososphaera gargensis
map05164	K03237	-	k__Archaea;p__Thaumarchaeota;c__Nitrososphaeria;o__Nitrososphaerales;f__Nitrososphaeraceae;g__Nitrososphaera;s__Candidatus Nitrososphaera gargensis
map05168	K03237	-	k__Archaea;p__Thaumarchaeota;c__Nitrososphaeria;o__Nitrososphaerales;f__Nitrososphaeraceae;g__Nitrososphaera;s__Candidatus Nitrososphaera gargensis
map05169	K03124	-	k__Archaea;p__Thaumarchaeota;c__Nitrososphaeria;o__Nitrososphaerales;f__Nitrososphaeraceae;g__Nitrososphaera;s__Candidatus Nitrososphaera gargensis
map05200	K04482	-	k__Archaea;p__Thaumarchaeota;c__Nitrososphaeria;o__Nitrososphaerales;f__Nitrososphaeraceae;g__Nitrososphaera;s__Candidatus Nitrososphaera gargensis
map05203	K03124	-	k__Archaea;p__Thaumarchaeota;c__Nitrososphaeria;o__Nitrososphaerales;f__Nitrososphaeraceae;g__Nitrososphaera;s__Candidatus Nitrososphaera gargensis
map05212	K04482	-	k__Archaea;p__Thaumarchaeota;c__Nitrososphaeria;o__Nitrososphaerales;f__Nitrososphaeraceae;g__Nitrososphaera;s__Candidatus Nitrososphaera gargensis
map03010	K02930	-	k__Archaea;p__Thaumarchaeota;c__Nitrososphaeria;o__Nitrososphaerales;f__Nitrososphaeraceae;g__Nitrososphaera;s__Candidatus Nitrososphaera gargensis
map03010	K02956	-	k__Archaea;p__Thaumarchaeota;c__Nitrososphaeria;o__Nitrososphaerales;f__Nitrososphaeraceae;g__Nitrososphaera;s__Candidatus Nitrososphaera gargensis
map03010	K02996	-	k__Archaea;p__Thaumarchaeota;c__Nitrososphaeria;o__Nitrososphaerales;f__Nitrososphaeraceae;g__Nitrososphaera;s__Candidatus Nitrososphaera gargensis
map03010	K02881	-	k__Archaea;p__Thaumarchaeota;c__Nitrososphaeria;o__Nitrososphaerales;f__Nitrososphaeraceae;g__Nitrososphaera;s__Candidatus Nitrososphaera gargensis
map03013	K03231	-	k__Archaea;p__Thaumarchaeota;c__Nitrososphaeria;o__Nitrososphaerales;f__Nitrososphaeraceae;g__Nitrososphaera;s__Candidatus Nitrososphaera gargensis
map03013	K03238	-	k__Archaea;p__Thaumarchaeota;c__Nitrososphaeria;o__Nitrososphaerales;f__Nitrososphaeraceae;g__Nitrososphaera;s__Candidatus Nitrososphaera gargensis
map03013	K03237	-	k__Archaea;p__Thaumarchaeota;c__Nitrososphaeria;o__Nitrososphaerales;f__Nitrososphaeraceae;g__Nitrososphaera;s__Candidatus Nitrososphaera gargensis
map03015	K03265	-	k__Archaea;p__Thaumarchaeota;c__Nitrososphaeria;o__Nitrososphaerales;f__Nitrososphaeraceae;g__Nitrososphaera;s__Candidatus Nitrososphaera gargensis
map03015	K06965	-	k__Archaea;p__Thaumarchaeota;c__Nitrososphaeria;o__Nitrososphaerales;f__Nitrososphaeraceae;g__Nitrososphaera;s__Candidatus Nitrososphaera gargensis
map03018	K03679	-	k__Archaea;p__Thaumarchaeota;c__Nitrososphaeria;o__Nitrososphaerales;f__Nitrososphaeraceae;g__Nitrososphaera;s__Candidatus Nitrososphaera gargensis
map03022	K03124	-	k__Archaea;p__Thaumarchaeota;c__Nitrososphaeria;o__Nitrososphaerales;f__Nitrososphaeraceae;g__Nitrososphaera;s__Candidatus Nitrososphaera gargensis
map03030	K04800	-	k__Archaea;p__Thaumarchaeota;c__Nitrososphaeria;o__Nitrososphaerales;f__Nitrososphaeraceae;g__Nitrososphaera;s__Candidatus Nitrososphaera gargensis
map03030	K02322	2.7.7.7	k__Archaea;p__Thaumarchaeota;c__Nitrososphaeria;o__Nitrososphaerales;f__Nitrososphaeraceae;g__Nitrososphaera;s__Candidatus Nitrososphaera gargensis
map03030	K02316	2.7.7.-	k__Archaea;p__Thaumarchaeota;c__Nitrososphaeria;o__Nitrososphaerales;f__Nitrososphaeraceae;g__Nitrososphaera;s__Candidatus Nitrososphaera gargensis
map03030	K02322	2.7.7.7	k__Archaea;p__Thaumarchaeota;c__Nitrososphaeria;o__Nitrososphaerales;f__Nitrososphaeraceae;g__Nitrososphaera;s__Candidatus Nitrososphaera gargensis
map03030	K02322	2.7.7.7	k__Archaea;p__Thaumarchaeota;c__Nitrososphaeria;o__Nitrososphaerales;f__Nitrososphaeraceae;g__Nitrososphaera;s__Candidatus Nitrososphaera gargensis
map03030	K02322	2.7.7.7	k__Archaea;p__Thaumarchaeota;c__Nitrososphaeria;o__Nitrososphaerales;f__Nitrososphaeraceae;g__Nitrososphaera;s__Candidatus Nitrososphaera gargensis
map03030	K10726	3.6.4.-	k__Archaea;p__Thaumarchaeota;c__Nitrososphaeria;o__Nitrososphaerales;f__Nitrososphaeraceae;g__Nitrososphaera;s__Candidatus Nitrososphaera gargensis
map03050	K03433	3.4.25.1	k__Archaea;p__Thaumarchaeota;c__Nitrososphaeria;o__Nitrososphaerales;f__Nitrososphaeraceae;g__Nitrososphaera;s__Candidatus Nitrososphaera gargensis
map03050	K03432	3.4.25.1	k__Archaea;p__Thaumarchaeota;c__Nitrososphaeria;o__Nitrososphaerales;f__Nitrososphaeraceae;g__Nitrososphaera;s__Candidatus Nitrososphaera gargensis
map03060	K03076	-	k__Archaea;p__Thaumarchaeota;c__Nitrososphaeria;o__Nitrososphaerales;f__Nitrososphaeraceae;g__Nitrososphaera;s__Candidatus Nitrososphaera gargensis
map03070	K03076	-	k__Archaea;p__Thaumarchaeota;c__Nitrososphaeria;o__Nitrososphaerales;f__Nitrososphaeraceae;g__Nitrososphaera;s__Candidatus Nitrososphaera gargensis
map03410	K21929	3.2.2.27	k__Archaea;p__Thaumarchaeota;c__Nitrososphaeria;o__Nitrososphaerales;f__Nitrososphaeraceae;g__Nitrososphaera;s__Candidatus Nitrososphaera gargensis
map03410	K03660	3.2.2.-,4.2.99.18	k__Archaea;p__Thaumarchaeota;c__Nitrososphaeria;o__Nitrososphaerales;f__Nitrososphaeraceae;g__Nitrososphaera;s__Candidatus Nitrososphaera gargensis
map03410	K21929	3.2.2.27	k__Archaea;p__Thaumarchaeota;c__Nitrososphaeria;o__Nitrososphaerales;f__Nitrososphaeraceae;g__Nitrososphaera;s__Candidatus Nitrososphaera gargensis
map03440	K04482	-	k__Archaea;p__Thaumarchaeota;c__Nitrososphaeria;o__Nitrososphaerales;f__Nitrososphaeraceae;g__Nitrososphaera;s__Candidatus Nitrososphaera gargensis
map03460	K04482	-	k__Archaea;p__Thaumarchaeota;c__Nitrososphaeria;o__Nitrososphaerales;f__Nitrososphaeraceae;g__Nitrososphaera;s__Candidatus Nitrososphaera gargensis
map04016	K17686	3.6.3.54	k__Archaea;p__Thaumarchaeota;c__Nitrososphaeria;o__Nitrososphaerales;f__Nitrososphaeraceae;g__Nitrososphaera;s__Candidatus Nitrososphaera gargensis
map05111	K02472	1.1.1.336	k__Archaea;p__Thaumarchaeota;c__Nitrososphaeria;o__Nitrososphaerales;f__Nitrososphaeraceae;g__Nitrososphaera;s__Nitrososphaera viennensis
map04112	K02563	2.4.1.227	k__Archaea;p__Thaumarchaeota;c__Unclassified;o__Nitrosopumilales;f__Nitrosopumilaceae;g__Nitrosopumilus;s__uncultured Candidatus Nitrosopumilus sp.
map04150	K02991	-	k__Archaea;p__Thaumarchaeota;c__Unclassified;o__Unclassified;f__Unclassified;g__Unclassified
map04151	K02991	-	k__Archaea;p__Thaumarchaeota;c__Unclassified;o__Unclassified;f__Unclassified;g__Unclassified
map04371	K02991	-	k__Archaea;p__Thaumarchaeota;c__Unclassified;o__Unclassified;f__Unclassified;g__Unclassified
map04910	K02991	-	k__Archaea;p__Thaumarchaeota;c__Unclassified;o__Unclassified;f__Unclassified;g__Unclassified
map05205	K02991	-	k__Archaea;p__Thaumarchaeota;c__Unclassified;o__Unclassified;f__Unclassified;g__Unclassified
map03008	K14564	-	k__Archaea;p__Thaumarchaeota;c__Unclassified;o__Unclassified;f__Unclassified;g__Unclassified
map03010	K02991	-	k__Archaea;p__Thaumarchaeota;c__Unclassified;o__Unclassified;f__Unclassified;g__Unclassified
map03030	K10747	6.5.1.1,6.5.1.6,6.5.1.7	k__Archaea;p__Thaumarchaeota;c__Unclassified;o__Unclassified;f__Unclassified;g__Unclassified
map03410	K10747	6.5.1.1,6.5.1.6,6.5.1.7	k__Archaea;p__Thaumarchaeota;c__Unclassified;o__Unclassified;f__Unclassified;g__Unclassified
map03420	K10747	6.5.1.1,6.5.1.6,6.5.1.7	k__Archaea;p__Thaumarchaeota;c__Unclassified;o__Unclassified;f__Unclassified;g__Unclassified
map03430	K10747	6.5.1.1,6.5.1.6,6.5.1.7	k__Archaea;p__Thaumarchaeota;c__Unclassified;o__Unclassified;f__Unclassified;g__Unclassified
map04066	K02991	-	k__Archaea;p__Thaumarchaeota;c__Unclassified;o__Unclassified;f__Unclassified;g__Unclassified
map05146	K01476	3.5.3.1	k__Archaea;p__Thaumarchaeota;c__Unclassified;o__Unclassified;f__Unclassified;g__Unclassified;s__Thaumarchaeota archaeon
map05169	K03124	-	k__Archaea;p__Thaumarchaeota;c__Unclassified;o__Unclassified;f__Unclassified;g__Unclassified;s__Thaumarchaeota archaeon
map05203	K03124	-	k__Archaea;p__Thaumarchaeota;c__Unclassified;o__Unclassified;f__Unclassified;g__Unclassified;s__Thaumarchaeota archaeon
map03022	K03124	-	k__Archaea;p__Thaumarchaeota;c__Unclassified;o__Unclassified;f__Unclassified;g__Unclassified;s__Thaumarchaeota archaeon
map03030	K07466	-	k__Archaea;p__Thaumarchaeota;c__Unclassified;o__Unclassified;f__Unclassified;g__Unclassified;s__Thaumarchaeota archaeon
map03030	K02319	2.7.7.7	k__Archaea;p__Thaumarchaeota;c__Unclassified;o__Unclassified;f__Unclassified;g__Unclassified;s__Thaumarchaeota archaeon
map03420	K07466	-	k__Archaea;p__Thaumarchaeota;c__Unclassified;o__Unclassified;f__Unclassified;g__Unclassified;s__Thaumarchaeota archaeon
map03430	K07466	-	k__Archaea;p__Thaumarchaeota;c__Unclassified;o__Unclassified;f__Unclassified;g__Unclassified;s__Thaumarchaeota archaeon
map03440	K07466	-	k__Archaea;p__Thaumarchaeota;c__Unclassified;o__Unclassified;f__Unclassified;g__Unclassified;s__Thaumarchaeota archaeon
map03460	K07466	-	k__Archaea;p__Thaumarchaeota;c__Unclassified;o__Unclassified;f__Unclassified;g__Unclassified;s__Thaumarchaeota archaeon
map03030	K02316	2.7.7.-	k__Archaea;p__Thaumarchaeota;c__Unclassified;o__Unclassified;f__Unclassified;g__Unclassified;s__Thaumarchaeota archaeon 13_1_40CM_3_50_5
map03410	K01247	3.2.2.21	k__Archaea;p__Thaumarchaeota;c__Unclassified;o__Unclassified;f__Unclassified;g__Unclassified;s__Thaumarchaeota archaeon 13_1_40CM_3_50_5
map05169	K03124	-	k__Archaea;p__Thaumarchaeota;c__Unclassified;o__Unclassified;f__Unclassified;g__Unclassified;s__Thaumarchaeota archaeon 13_1_40CM_4_48_7
map05203	K03124	-	k__Archaea;p__Thaumarchaeota;c__Unclassified;o__Unclassified;f__Unclassified;g__Unclassified;s__Thaumarchaeota archaeon 13_1_40CM_4_48_7
map03022	K03124	-	k__Archaea;p__Thaumarchaeota;c__Unclassified;o__Unclassified;f__Unclassified;g__Unclassified;s__Thaumarchaeota archaeon 13_1_40CM_4_48_7
map03030	K18882	2.7.7.-	k__Archaea;p__Thaumarchaeota;c__Unclassified;o__Unclassified;f__Unclassified;g__Unclassified;s__Thaumarchaeota archaeon 13_1_40CM_4_48_7
map02024	K01996	-	k__Archaea;p__Thaumarchaeota;c__Unclassified;o__Unclassified;f__Unclassified;g__Unclassified;s__uncultured marine thaumarchaeote KR3_70_D04
map05120	K01428	3.5.1.5	k__Archaea;p__Unclassified;c__Unclassified;o__Unclassified;f__Unclassified;g__Unclassified;s__uncultured archaeon
map02024	K02034	-	k__Archaea;p__Unclassified;c__Unclassified;o__Unclassified;f__Unclassified;g__Unclassified;s__uncultured archaeon
map04068	K04564	1.15.1.1	k__Bacteria
map04068	K01596	4.1.1.32	k__Bacteria
map04068	K01596	4.1.1.32	k__Bacteria
map04068	K01596	4.1.1.32	k__Bacteria
map04068	K04564	1.15.1.1	k__Bacteria
map04068	K03781	1.11.1.6	k__Bacteria
map04068	K04564	1.15.1.1	k__Bacteria
map04068	K01596	4.1.1.32	k__Bacteria
map04068	K01596	4.1.1.32	k__Bacteria
map04068	K04564	1.15.1.1	k__Bacteria
map04068	K03781	1.11.1.6	k__Bacteria
map04068	K01596	4.1.1.32	k__Bacteria
map04068	K04564	1.15.1.1	k__Bacteria
map04068	K01596	4.1.1.32	k__Bacteria
map04068	K03781	1.11.1.6	k__Bacteria
map04068	K03781	1.11.1.6	k__Bacteria
map04068	K01596	4.1.1.32	k__Bacteria
map04068	K01596	4.1.1.32	k__Bacteria
map04068	K01596	4.1.1.32	k__Bacteria
map04068	K01596	4.1.1.32	k__Bacteria
map04068	K04564	1.15.1.1	k__Bacteria
map04068	K03781	1.11.1.6	k__Bacteria
map04068	K03781	1.11.1.6	k__Bacteria
map04068	K04564	1.15.1.1	k__Bacteria
map04068	K03781	1.11.1.6	k__Bacteria
map04068	K03781	1.11.1.6	k__Bacteria
map04068	K01596	4.1.1.32	k__Bacteria
map04068	K01596	4.1.1.32	k__Bacteria
map04068	K01596	4.1.1.32	k__Bacteria
map04068	K01596	4.1.1.32	k__Bacteria
map04068	K01596	4.1.1.32	k__Bacteria
map04068	K04564	1.15.1.1	k__Bacteria
map04068	K01596	4.1.1.32	k__Bacteria
map04068	K03781	1.11.1.6	k__Bacteria
map04068	K03781	1.11.1.6	k__Bacteria
map04068	K04564	1.15.1.1	k__Bacteria
map04068	K01596	4.1.1.32	k__Bacteria
map04068	K03781	1.11.1.6	k__Bacteria
map04068	K03781	1.11.1.6	k__Bacteria
map04068	K01596	4.1.1.32	k__Bacteria
map04068	K03781	1.11.1.6	k__Bacteria
map04068	K01596	4.1.1.32	k__Bacteria
map04068	K04564	1.15.1.1	k__Bacteria
map04070	K00981	2.7.7.41	k__Bacteria
map04071	K01634	4.1.2.27	k__Bacteria
map04112	K02314	3.6.4.12	k__Bacteria
map04112	K01338	3.4.21.53	k__Bacteria
map04112	K02313	-	k__Bacteria
map04112	K03544	-	k__Bacteria
map04112	K01358	3.4.21.92	k__Bacteria
map04112	K02313	-	k__Bacteria
map04112	K02313	-	k__Bacteria
map04112	K01358	3.4.21.92	k__Bacteria
map04112	K02314	3.6.4.12	k__Bacteria
map04112	K01358	3.4.21.92	k__Bacteria
map04112	K03544	-	k__Bacteria
map04112	K03590	-	k__Bacteria
map04112	K03531	-	k__Bacteria
map04112	K01338	3.4.21.53	k__Bacteria
map04112	K01338	3.4.21.53	k__Bacteria
map04112	K03544	-	k__Bacteria
map04112	K02314	3.6.4.12	k__Bacteria
map04112	K01358	3.4.21.92	k__Bacteria
map04112	K01358	3.4.21.92	k__Bacteria
map04112	K03588	-	k__Bacteria
map04112	K03588	-	k__Bacteria
map04112	K03531	-	k__Bacteria
map04112	K01358	3.4.21.92	k__Bacteria
map04112	K01358	3.4.21.92	k__Bacteria
map04112	K03544	-	k__Bacteria
map04112	K02313	-	k__Bacteria
map04112	K03544	-	k__Bacteria
map04112	K03544	-	k__Bacteria
map04112	K03544	-	k__Bacteria
map04112	K03531	-	k__Bacteria
map04112	K03531	-	k__Bacteria
map04112	K03544	-	k__Bacteria
map04112	K01338	3.4.21.53	k__Bacteria
map04112	K01358	3.4.21.92	k__Bacteria
map04112	K01358	3.4.21.92	k__Bacteria
map04112	K03544	-	k__Bacteria
map04112	K01358	3.4.21.92	k__Bacteria
map04112	K01338	3.4.21.53	k__Bacteria
map04112	K03590	-	k__Bacteria
map04112	K03590	-	k__Bacteria
map04112	K01358	3.4.21.92	k__Bacteria
map04112	K02651	-	k__Bacteria
map04112	K01338	3.4.21.53	k__Bacteria
map04112	K01338	3.4.21.53	k__Bacteria
map04112	K03531	-	k__Bacteria
map04112	K01358	3.4.21.92	k__Bacteria
map04112	K02563	2.4.1.227	k__Bacteria
map04112	K01338	3.4.21.53	k__Bacteria
map04112	K02314	3.6.4.12	k__Bacteria
map04112	K01338	3.4.21.53	k__Bacteria
map04112	K02314	3.6.4.12	k__Bacteria
map04112	K03544	-	k__Bacteria
map04112	K01338	3.4.21.53	k__Bacteria
map04112	K01338	3.4.21.53	k__Bacteria
map04112	K13584	-	k__Bacteria
map04112	K02313	-	k__Bacteria
map04112	K01358	3.4.21.92	k__Bacteria
map04112	K03589	-	k__Bacteria
map04112	K03531	-	k__Bacteria
map04112	K02314	3.6.4.12	k__Bacteria
map04112	K03589	-	k__Bacteria
map04112	K03589	-	k__Bacteria
map04112	K03544	-	k__Bacteria
map04112	K01358	3.4.21.92	k__Bacteria
map04112	K13584	-	k__Bacteria
map04112	K01338	3.4.21.53	k__Bacteria
map04112	K01338	3.4.21.53	k__Bacteria
map04112	K01358	3.4.21.92	k__Bacteria
map04112	K01358	3.4.21.92	k__Bacteria
map04112	K03531	-	k__Bacteria
map04112	K03531	-	k__Bacteria
map04112	K03544	-	k__Bacteria
map04112	K03544	-	k__Bacteria
map04112	K03531	-	k__Bacteria
map04112	K03544	-	k__Bacteria
map04112	K01338	3.4.21.53	k__Bacteria
map04112	K02313	-	k__Bacteria
map04112	K02313	-	k__Bacteria
map04112	K03531	-	k__Bacteria
map04112	K03531	-	k__Bacteria
map04112	K03544	-	k__Bacteria
map04112	K01338	3.4.21.53	k__Bacteria
map04112	K03531	-	k__Bacteria
map04112	K03531	-	k__Bacteria
map04112	K03531	-	k__Bacteria
map04112	K03531	-	k__Bacteria
map04112	K01338	3.4.21.53	k__Bacteria
map04112	K01338	3.4.21.53	k__Bacteria
map04112	K01338	3.4.21.53	k__Bacteria
map04112	K02651	-	k__Bacteria
map04112	K01358	3.4.21.92	k__Bacteria
map04112	K01358	3.4.21.92	k__Bacteria
map04112	K02314	3.6.4.12	k__Bacteria
map04112	K01338	3.4.21.53	k__Bacteria
map04112	K01358	3.4.21.92	k__Bacteria
map04112	K03590	-	k__Bacteria
map04112	K02314	3.6.4.12	k__Bacteria
map04112	K01358	3.4.21.92	k__Bacteria
map04112	K01358	3.4.21.92	k__Bacteria
map04112	K01338	3.4.21.53	k__Bacteria
map04112	K01338	3.4.21.53	k__Bacteria
map04112	K01358	3.4.21.92	k__Bacteria
map04112	K01338	3.4.21.53	k__Bacteria
map04112	K03544	-	k__Bacteria
map04112	K03544	-	k__Bacteria
map04112	K03544	-	k__Bacteria
map04112	K02314	3.6.4.12	k__Bacteria
map04112	K03544	-	k__Bacteria
map04112	K01338	3.4.21.53	k__Bacteria
map04112	K02314	3.6.4.12	k__Bacteria
map04112	K01338	3.4.21.53	k__Bacteria
map04112	K01358	3.4.21.92	k__Bacteria
map04112	K03544	-	k__Bacteria
map04112	K02313	-	k__Bacteria
map04112	K01338	3.4.21.53	k__Bacteria
map04112	K01338	3.4.21.53	k__Bacteria
map04112	K01358	3.4.21.92	k__Bacteria
map04112	K03544	-	k__Bacteria
map04112	K03544	-	k__Bacteria
map04112	K03544	-	k__Bacteria
map04112	K01338	3.4.21.53	k__Bacteria
map04112	K03544	-	k__Bacteria
map04112	K02651	-	k__Bacteria
map04112	K01358	3.4.21.92	k__Bacteria
map04115	K08738	-	k__Bacteria
map04115	K08738	-	k__Bacteria
map04115	K08738	-	k__Bacteria
map04115	K08738	-	k__Bacteria
map04122	K01011	2.8.1.1,2.8.1.2	k__Bacteria
map04122	K00566	2.8.1.13	k__Bacteria
map04122	K11179	2.8.1.-	k__Bacteria
map04122	K03639	4.1.99.22	k__Bacteria
map04122	K01011	2.8.1.1,2.8.1.2	k__Bacteria
map04122	K01011	2.8.1.1,2.8.1.2	k__Bacteria
map04122	K11179	2.8.1.-	k__Bacteria
map04122	K04487	2.8.1.7	k__Bacteria
map04122	K04487	2.8.1.7	k__Bacteria
map04122	K01011	2.8.1.1,2.8.1.2	k__Bacteria
map04122	K03637	4.6.1.17	k__Bacteria
map04122	K03637	4.6.1.17	k__Bacteria
map04122	K03639	4.1.99.22	k__Bacteria
map04122	K00566	2.8.1.13	k__Bacteria
map04122	K01011	2.8.1.1,2.8.1.2	k__Bacteria
map04122	K21147	2.7.7.80,2.7.7.-,2.8.1.11,2.8.1.-	k__Bacteria
map04122	K03639	4.1.99.22	k__Bacteria
map04122	K03639	4.1.99.22	k__Bacteria
map04122	K03637	4.6.1.17	k__Bacteria
map04122	K01011	2.8.1.1,2.8.1.2	k__Bacteria
map04122	K03636	-	k__Bacteria
map04122	K21148	2.5.1.113	k__Bacteria
map04122	K21147	2.7.7.80,2.7.7.-,2.8.1.11,2.8.1.-	k__Bacteria
map04122	K21147	2.7.7.80,2.7.7.-,2.8.1.11,2.8.1.-	k__Bacteria
map04122	K01011	2.8.1.1,2.8.1.2	k__Bacteria
map04122	K11179	2.8.1.-	k__Bacteria
map04122	K01011	2.8.1.1,2.8.1.2	k__Bacteria
map04122	K01011	2.8.1.1,2.8.1.2	k__Bacteria
map04122	K01011	2.8.1.1,2.8.1.2	k__Bacteria
map04122	K00566	2.8.1.13	k__Bacteria
map04122	K00566	2.8.1.13	k__Bacteria
map04122	K03637	4.6.1.17	k__Bacteria
map04122	K00566	2.8.1.13	k__Bacteria
map04122	K00566	2.8.1.13	k__Bacteria
map04122	K21147	2.7.7.80,2.7.7.-,2.8.1.11,2.8.1.-	k__Bacteria
map04122	K03637	4.6.1.17	k__Bacteria
map04122	K21147	2.7.7.80,2.7.7.-,2.8.1.11,2.8.1.-	k__Bacteria
map04122	K21148	2.5.1.113	k__Bacteria
map04122	K11179	2.8.1.-	k__Bacteria
map04122	K21147	2.7.7.80,2.7.7.-,2.8.1.11,2.8.1.-	k__Bacteria
map04122	K11179	2.8.1.-	k__Bacteria
map04122	K04487	2.8.1.7	k__Bacteria
map04122	K04487	2.8.1.7	k__Bacteria
map04122	K03637	4.6.1.17	k__Bacteria
map04122	K03637	4.6.1.17	k__Bacteria
map04122	K03639	4.1.99.22	k__Bacteria
map04122	K03636	-	k__Bacteria
map04122	K21147	2.7.7.80,2.7.7.-,2.8.1.11,2.8.1.-	k__Bacteria
map04122	K01011	2.8.1.1,2.8.1.2	k__Bacteria
map04122	K00566	2.8.1.13	k__Bacteria
map04122	K00566	2.8.1.13	k__Bacteria
map04122	K01011	2.8.1.1,2.8.1.2	k__Bacteria
map04122	K01011	2.8.1.1,2.8.1.2	k__Bacteria
map04122	K01011	2.8.1.1,2.8.1.2	k__Bacteria
map04122	K11179	2.8.1.-	k__Bacteria
map04122	K04487	2.8.1.7	k__Bacteria
map04122	K03639	4.1.99.22	k__Bacteria
map04122	K03639	4.1.99.22	k__Bacteria
map04122	K04487	2.8.1.7	k__Bacteria
map04122	K01011	2.8.1.1,2.8.1.2	k__Bacteria
map04122	K03639	4.1.99.22	k__Bacteria
map04138	K06902	-	k__Bacteria
map04141	K04079	-	k__Bacteria
map04141	K13993	-	k__Bacteria
map04141	K13993	-	k__Bacteria
map04141	K13525	-	k__Bacteria
map04141	K04079	-	k__Bacteria
map04141	K13525	-	k__Bacteria
map04142	K01186	3.2.1.18	k__Bacteria
map04142	K01444	3.5.1.26	k__Bacteria
map04142	K01444	3.5.1.26	k__Bacteria
map04142	K01444	3.5.1.26	k__Bacteria
map04142	K01444	3.5.1.26	k__Bacteria
map04142	K01444	3.5.1.26	k__Bacteria
map04146	K01897	6.2.1.3	k__Bacteria
map04146	K00830	2.6.1.44,2.6.1.45,2.6.1.51	k__Bacteria
map04146	K00830	2.6.1.44,2.6.1.45,2.6.1.51	k__Bacteria
map04146	K03781	1.11.1.6	k__Bacteria
map04146	K00031	1.1.1.42	k__Bacteria
map04146	K01796	5.1.99.4	k__Bacteria
map04146	K01796	5.1.99.4	k__Bacteria
map04146	K01897	6.2.1.3	k__Bacteria
map04146	K01897	6.2.1.3	k__Bacteria
map04146	K00031	1.1.1.42	k__Bacteria
map04146	K03426	3.6.1.22	k__Bacteria
map04146	K00031	1.1.1.42	k__Bacteria
map04146	K03781	1.11.1.6	k__Bacteria
map04146	K00031	1.1.1.42	k__Bacteria
map04146	K00031	1.1.1.42	k__Bacteria
map04146	K01796	5.1.99.4	k__Bacteria
map04146	K01897	6.2.1.3	k__Bacteria
map04146	K04564	1.15.1.1	k__Bacteria
map04146	K00031	1.1.1.42	k__Bacteria
map04146	K00031	1.1.1.42	k__Bacteria
map04146	K04565	1.15.1.1	k__Bacteria
map04146	K00232	1.3.3.6	k__Bacteria
map04146	K00031	1.1.1.42	k__Bacteria
map04146	K01897	6.2.1.3	k__Bacteria
map04146	K01897	6.2.1.3	k__Bacteria
map04146	K00031	1.1.1.42	k__Bacteria
map04146	K00031	1.1.1.42	k__Bacteria
map04146	K00830	2.6.1.44,2.6.1.45,2.6.1.51	k__Bacteria
map04146	K00031	1.1.1.42	k__Bacteria
map04146	K00031	1.1.1.42	k__Bacteria
map04146	K00031	1.1.1.42	k__Bacteria
map04146	K00031	1.1.1.42	k__Bacteria
map04146	K00031	1.1.1.42	k__Bacteria
map04146	K01897	6.2.1.3	k__Bacteria
map04146	K04564	1.15.1.1	k__Bacteria
map04146	K03781	1.11.1.6	k__Bacteria
map04146	K04564	1.15.1.1	k__Bacteria
map04146	K00031	1.1.1.42	k__Bacteria
map04146	K00031	1.1.1.42	k__Bacteria
map04146	K00031	1.1.1.42	k__Bacteria
map04146	K00830	2.6.1.44,2.6.1.45,2.6.1.51	k__Bacteria
map04146	K01640	4.1.3.4	k__Bacteria
map04146	K04564	1.15.1.1	k__Bacteria
map04146	K00830	2.6.1.44,2.6.1.45,2.6.1.51	k__Bacteria
map04146	K01796	5.1.99.4	k__Bacteria
map04146	K04565	1.15.1.1	k__Bacteria
map04146	K00031	1.1.1.42	k__Bacteria
map04146	K03426	3.6.1.22	k__Bacteria
map04146	K03426	3.6.1.22	k__Bacteria
map04146	K03781	1.11.1.6	k__Bacteria
map04146	K01796	5.1.99.4	k__Bacteria
map04146	K01796	5.1.99.4	k__Bacteria
map04146	K01897	6.2.1.3	k__Bacteria
map04146	K04564	1.15.1.1	k__Bacteria
map04146	K01897	6.2.1.3	k__Bacteria
map04146	K00232	1.3.3.6	k__Bacteria
map04146	K00803	2.5.1.26	k__Bacteria
map04146	K00803	2.5.1.26	k__Bacteria
map04146	K01897	6.2.1.3	k__Bacteria
map04146	K12261	4.1.-.-	k__Bacteria
map04146	K00031	1.1.1.42	k__Bacteria
map04146	K03781	1.11.1.6	k__Bacteria
map04146	K03781	1.11.1.6	k__Bacteria
map04146	K01796	5.1.99.4	k__Bacteria
map04146	K01796	5.1.99.4	k__Bacteria
map04146	K00031	1.1.1.42	k__Bacteria
map04146	K00031	1.1.1.42	k__Bacteria
map04146	K00803	2.5.1.26	k__Bacteria
map04146	K00803	2.5.1.26	k__Bacteria
map04146	K00031	1.1.1.42	k__Bacteria
map04146	K00031	1.1.1.42	k__Bacteria
map04146	K00031	1.1.1.42	k__Bacteria
map04146	K00031	1.1.1.42	k__Bacteria
map04146	K00830	2.6.1.44,2.6.1.45,2.6.1.51	k__Bacteria
map04146	K12261	4.1.-.-	k__Bacteria
map04146	K00031	1.1.1.42	k__Bacteria
map04146	K00031	1.1.1.42	k__Bacteria
map04146	K01897	6.2.1.3	k__Bacteria
map04146	K04564	1.15.1.1	k__Bacteria
map04146	K00031	1.1.1.42	k__Bacteria
map04146	K03781	1.11.1.6	k__Bacteria
map04146	K00803	2.5.1.26	k__Bacteria
map04146	K00803	2.5.1.26	k__Bacteria
map04146	K00232	1.3.3.6	k__Bacteria
map04146	K01897	6.2.1.3	k__Bacteria
map04146	K00031	1.1.1.42	k__Bacteria
map04146	K00031	1.1.1.42	k__Bacteria
map04146	K00031	1.1.1.42	k__Bacteria
map04146	K00031	1.1.1.42	k__Bacteria
map04146	K00031	1.1.1.42	k__Bacteria
map04146	K03781	1.11.1.6	k__Bacteria
map04146	K00031	1.1.1.42	k__Bacteria
map04146	K00031	1.1.1.42	k__Bacteria
map04146	K04564	1.15.1.1	k__Bacteria
map04146	K00031	1.1.1.42	k__Bacteria
map04146	K01897	6.2.1.3	k__Bacteria
map04146	K01897	6.2.1.3	k__Bacteria
map04146	K03781	1.11.1.6	k__Bacteria
map04146	K03781	1.11.1.6	k__Bacteria
map04146	K00803	2.5.1.26	k__Bacteria
map04146	K00830	2.6.1.44,2.6.1.45,2.6.1.51	k__Bacteria
map04146	K00830	2.6.1.44,2.6.1.45,2.6.1.51	k__Bacteria
map04146	K00031	1.1.1.42	k__Bacteria
map04146	K01796	5.1.99.4	k__Bacteria
map04146	K00031	1.1.1.42	k__Bacteria
map04146	K04564	1.15.1.1	k__Bacteria
map04146	K03781	1.11.1.6	k__Bacteria
map04146	K03781	1.11.1.6	k__Bacteria
map04146	K00031	1.1.1.42	k__Bacteria
map04146	K00031	1.1.1.42	k__Bacteria
map04146	K04564	1.15.1.1	k__Bacteria
map04146	K01897	6.2.1.3	k__Bacteria
map04146	K00830	2.6.1.44,2.6.1.45,2.6.1.51	k__Bacteria
map04146	K01796	5.1.99.4	k__Bacteria
map04146	K01796	5.1.99.4	k__Bacteria
map04146	K01796	5.1.99.4	k__Bacteria
map04146	K00031	1.1.1.42	k__Bacteria
map04146	K03781	1.11.1.6	k__Bacteria
map04146	K01796	5.1.99.4	k__Bacteria
map04146	K01897	6.2.1.3	k__Bacteria
map04146	K00830	2.6.1.44,2.6.1.45,2.6.1.51	k__Bacteria
map04146	K03781	1.11.1.6	k__Bacteria
map04146	K00031	1.1.1.42	k__Bacteria
map04146	K03781	1.11.1.6	k__Bacteria
map04146	K00031	1.1.1.42	k__Bacteria
map04146	K04564	1.15.1.1	k__Bacteria
map04146	K00830	2.6.1.44,2.6.1.45,2.6.1.51	k__Bacteria
map04146	K01897	6.2.1.3	k__Bacteria
map04146	K03426	3.6.1.22	k__Bacteria
map04151	K01596	4.1.1.32	k__Bacteria
map04151	K04079	-	k__Bacteria
map04151	K01596	4.1.1.32	k__Bacteria
map04151	K01596	4.1.1.32	k__Bacteria
map04151	K01596	4.1.1.32	k__Bacteria
map04151	K01596	4.1.1.32	k__Bacteria
map04151	K01596	4.1.1.32	k__Bacteria
map04151	K01596	4.1.1.32	k__Bacteria
map04151	K01596	4.1.1.32	k__Bacteria
map04151	K01596	4.1.1.32	k__Bacteria
map04151	K01596	4.1.1.32	k__Bacteria
map04151	K01596	4.1.1.32	k__Bacteria
map04151	K01596	4.1.1.32	k__Bacteria
map04151	K01596	4.1.1.32	k__Bacteria
map04151	K00693	2.4.1.11	k__Bacteria
map04151	K04079	-	k__Bacteria
map04151	K01596	4.1.1.32	k__Bacteria
map04151	K01596	4.1.1.32	k__Bacteria
map04151	K01596	4.1.1.32	k__Bacteria
map04151	K01596	4.1.1.32	k__Bacteria
map04151	K01596	4.1.1.32	k__Bacteria
map04151	K01596	4.1.1.32	k__Bacteria
map04151	K01596	4.1.1.32	k__Bacteria
map04151	K01596	4.1.1.32	k__Bacteria
map04151	K01596	4.1.1.32	k__Bacteria
map04152	K00850	2.7.1.11	k__Bacteria
map04152	K01596	4.1.1.32	k__Bacteria
map04152	K03841	3.1.3.11	k__Bacteria
map04152	K03841	3.1.3.11	k__Bacteria
map04152	K03841	3.1.3.11	k__Bacteria
map04152	K01596	4.1.1.32	k__Bacteria
map04152	K01596	4.1.1.32	k__Bacteria
map04152	K01596	4.1.1.32	k__Bacteria
map04152	K01596	4.1.1.32	k__Bacteria
map04152	K00021	1.1.1.34	k__Bacteria
map04152	K01596	4.1.1.32	k__Bacteria
map04152	K01596	4.1.1.32	k__Bacteria
map04152	K01596	4.1.1.32	k__Bacteria
map04152	K00507	1.14.19.1	k__Bacteria
map04152	K00507	1.14.19.1	k__Bacteria
map04152	K03841	3.1.3.11	k__Bacteria
map04152	K01596	4.1.1.32	k__Bacteria
map04152	K00850	2.7.1.11	k__Bacteria
map04152	K01596	4.1.1.32	k__Bacteria
map04152	K01596	4.1.1.32	k__Bacteria
map04152	K01596	4.1.1.32	k__Bacteria
map04152	K01596	4.1.1.32	k__Bacteria
map04152	K00507	1.14.19.1	k__Bacteria
map04152	K00693	2.4.1.11	k__Bacteria
map04152	K03841	3.1.3.11	k__Bacteria
map04152	K03841	3.1.3.11	k__Bacteria
map04152	K03841	3.1.3.11	k__Bacteria
map04152	K03841	3.1.3.11	k__Bacteria
map04152	K00507	1.14.19.1	k__Bacteria
map04152	K00021	1.1.1.34	k__Bacteria
map04152	K00021	1.1.1.34	k__Bacteria
map04152	K00021	1.1.1.34	k__Bacteria
map04152	K01596	4.1.1.32	k__Bacteria
map04152	K01596	4.1.1.32	k__Bacteria
map04152	K01596	4.1.1.32	k__Bacteria
map04152	K01596	4.1.1.32	k__Bacteria
map04152	K01596	4.1.1.32	k__Bacteria
map04152	K01596	4.1.1.32	k__Bacteria
map04152	K01596	4.1.1.32	k__Bacteria
map04152	K00021	1.1.1.34	k__Bacteria
map04152	K00021	1.1.1.34	k__Bacteria
map04152	K01596	4.1.1.32	k__Bacteria
map04152	K00507	1.14.19.1	k__Bacteria
map04152	K00507	1.14.19.1	k__Bacteria
map04152	K01596	4.1.1.32	k__Bacteria
map04210	K08738	-	k__Bacteria
map04210	K08738	-	k__Bacteria
map04210	K08738	-	k__Bacteria
map04210	K01173	-	k__Bacteria
map04210	K08738	-	k__Bacteria
map04211	K03781	1.11.1.6	k__Bacteria
map04211	K03781	1.11.1.6	k__Bacteria
map04211	K04564	1.15.1.1	k__Bacteria
map04211	K04564	1.15.1.1	k__Bacteria
map04211	K03781	1.11.1.6	k__Bacteria
map04211	K04564	1.15.1.1	k__Bacteria
map04211	K04564	1.15.1.1	k__Bacteria
map04211	K03781	1.11.1.6	k__Bacteria
map04211	K04564	1.15.1.1	k__Bacteria
map04211	K03781	1.11.1.6	k__Bacteria
map04211	K03781	1.11.1.6	k__Bacteria
map04211	K04564	1.15.1.1	k__Bacteria
map04211	K03781	1.11.1.6	k__Bacteria
map04211	K03781	1.11.1.6	k__Bacteria
map04211	K04564	1.15.1.1	k__Bacteria
map04211	K03781	1.11.1.6	k__Bacteria
map04211	K03781	1.11.1.6	k__Bacteria
map04211	K04564	1.15.1.1	k__Bacteria
map04211	K03781	1.11.1.6	k__Bacteria
map04211	K03781	1.11.1.6	k__Bacteria
map04211	K04564	1.15.1.1	k__Bacteria
map04211	K03781	1.11.1.6	k__Bacteria
map04211	K03781	1.11.1.6	k__Bacteria
map04211	K03781	1.11.1.6	k__Bacteria
map04211	K04564	1.15.1.1	k__Bacteria
map04212	K04077	-	k__Bacteria
map04212	K01358	3.4.21.92	k__Bacteria
map04212	K03781	1.11.1.6	k__Bacteria
map04212	K01358	3.4.21.92	k__Bacteria
map04212	K04077	-	k__Bacteria
map04212	K01358	3.4.21.92	k__Bacteria
map04212	K03781	1.11.1.6	k__Bacteria
map04212	K04043	-	k__Bacteria
map04212	K04043	-	k__Bacteria
map04212	K04077	-	k__Bacteria
map04212	K04077	-	k__Bacteria
map04212	K04564	1.15.1.1	k__Bacteria
map04212	K01358	3.4.21.92	k__Bacteria
map04212	K01358	3.4.21.92	k__Bacteria
map04212	K04077	-	k__Bacteria
map04212	K01358	3.4.21.92	k__Bacteria
map04212	K01358	3.4.21.92	k__Bacteria
map04212	K04077	-	k__Bacteria
map04212	K04077	-	k__Bacteria
map04212	K04077	-	k__Bacteria
map04212	K04043	-	k__Bacteria
map04212	K04043	-	k__Bacteria
map04212	K04077	-	k__Bacteria
map04212	K04077	-	k__Bacteria
map04212	K04564	1.15.1.1	k__Bacteria
map04212	K04077	-	k__Bacteria
map04212	K04077	-	k__Bacteria
map04212	K01358	3.4.21.92	k__Bacteria
map04212	K01358	3.4.21.92	k__Bacteria
map04212	K01358	3.4.21.92	k__Bacteria
map04212	K03781	1.11.1.6	k__Bacteria
map04212	K04564	1.15.1.1	k__Bacteria
map04212	K04043	-	k__Bacteria
map04212	K04077	-	k__Bacteria
map04212	K04077	-	k__Bacteria
map04212	K01358	3.4.21.92	k__Bacteria
map04212	K04077	-	k__Bacteria
map04212	K04077	-	k__Bacteria
map04212	K04077	-	k__Bacteria
map04212	K04077	-	k__Bacteria
map04212	K04564	1.15.1.1	k__Bacteria
map04212	K04043	-	k__Bacteria
map04212	K04077	-	k__Bacteria
map04212	K04043	-	k__Bacteria
map04212	K03781	1.11.1.6	k__Bacteria
map04212	K01358	3.4.21.92	k__Bacteria
map04212	K00507	1.14.19.1	k__Bacteria
map04212	K00507	1.14.19.1	k__Bacteria
map04212	K04077	-	k__Bacteria
map04212	K04077	-	k__Bacteria
map04212	K04043	-	k__Bacteria
map04212	K04043	-	k__Bacteria
map04212	K04043	-	k__Bacteria
map04212	K04077	-	k__Bacteria
map04212	K04077	-	k__Bacteria
map04212	K04564	1.15.1.1	k__Bacteria
map04212	K04077	-	k__Bacteria
map04212	K04077	-	k__Bacteria
map04212	K01358	3.4.21.92	k__Bacteria
map04212	K04077	-	k__Bacteria
map04212	K03781	1.11.1.6	k__Bacteria
map04212	K03781	1.11.1.6	k__Bacteria
map04212	K04043	-	k__Bacteria
map04212	K01358	3.4.21.92	k__Bacteria
map04212	K04077	-	k__Bacteria
map04212	K04077	-	k__Bacteria
map04212	K04043	-	k__Bacteria
map04212	K04077	-	k__Bacteria
map04212	K04564	1.15.1.1	k__Bacteria
map04212	K01358	3.4.21.92	k__Bacteria
map04212	K03781	1.11.1.6	k__Bacteria
map04212	K01358	3.4.21.92	k__Bacteria
map04212	K00507	1.14.19.1	k__Bacteria
map04212	K04077	-	k__Bacteria
map04212	K04043	-	k__Bacteria
map04212	K04043	-	k__Bacteria
map04212	K04043	-	k__Bacteria
map04212	K04077	-	k__Bacteria
map04212	K04077	-	k__Bacteria
map04212	K04077	-	k__Bacteria
map04212	K04043	-	k__Bacteria
map04212	K00507	1.14.19.1	k__Bacteria
map04212	K04077	-	k__Bacteria
map04212	K04077	-	k__Bacteria
map04212	K03781	1.11.1.6	k__Bacteria
map04212	K04043	-	k__Bacteria
map04212	K04077	-	k__Bacteria
map04212	K04043	-	k__Bacteria
map04212	K04564	1.15.1.1	k__Bacteria
map04212	K04043	-	k__Bacteria
map04212	K04043	-	k__Bacteria
map04212	K01358	3.4.21.92	k__Bacteria
map04212	K01358	3.4.21.92	k__Bacteria
map04212	K04077	-	k__Bacteria
map04212	K04043	-	k__Bacteria
map04212	K04043	-	k__Bacteria
map04212	K04043	-	k__Bacteria
map04212	K04043	-	k__Bacteria
map04212	K04077	-	k__Bacteria
map04212	K01358	3.4.21.92	k__Bacteria
map04212	K03781	1.11.1.6	k__Bacteria
map04212	K03781	1.11.1.6	k__Bacteria
map04212	K04043	-	k__Bacteria
map04212	K04077	-	k__Bacteria
map04212	K04077	-	k__Bacteria
map04212	K04077	-	k__Bacteria
map04212	K04077	-	k__Bacteria
map04212	K04077	-	k__Bacteria
map04212	K04043	-	k__Bacteria
map04212	K04043	-	k__Bacteria
map04212	K01358	3.4.21.92	k__Bacteria
map04212	K04077	-	k__Bacteria
map04212	K04564	1.15.1.1	k__Bacteria
map04212	K01358	3.4.21.92	k__Bacteria
map04212	K04077	-	k__Bacteria
map04212	K03781	1.11.1.6	k__Bacteria
map04212	K03781	1.11.1.6	k__Bacteria
map04212	K01358	3.4.21.92	k__Bacteria
map04212	K04043	-	k__Bacteria
map04212	K04043	-	k__Bacteria
map04212	K04564	1.15.1.1	k__Bacteria
map04212	K04077	-	k__Bacteria
map04212	K04043	-	k__Bacteria
map04212	K04043	-	k__Bacteria
map04212	K04043	-	k__Bacteria
map04212	K04043	-	k__Bacteria
map04212	K04077	-	k__Bacteria
map04212	K04077	-	k__Bacteria
map04212	K03781	1.11.1.6	k__Bacteria
map04212	K04077	-	k__Bacteria
map04212	K04077	-	k__Bacteria
map04212	K04043	-	k__Bacteria
map04212	K04077	-	k__Bacteria
map04212	K04043	-	k__Bacteria
map04212	K01358	3.4.21.92	k__Bacteria
map04212	K04077	-	k__Bacteria
map04212	K03781	1.11.1.6	k__Bacteria
map04212	K04077	-	k__Bacteria
map04212	K01358	3.4.21.92	k__Bacteria
map04212	K04077	-	k__Bacteria
map04212	K04043	-	k__Bacteria
map04212	K04043	-	k__Bacteria
map04212	K03781	1.11.1.6	k__Bacteria
map04212	K00507	1.14.19.1	k__Bacteria
map04212	K00507	1.14.19.1	k__Bacteria
map04212	K04043	-	k__Bacteria
map04212	K04564	1.15.1.1	k__Bacteria
map04212	K04043	-	k__Bacteria
map04212	K04043	-	k__Bacteria
map04212	K04043	-	k__Bacteria
map04212	K04077	-	k__Bacteria
map04212	K01358	3.4.21.92	k__Bacteria
map04212	K04043	-	k__Bacteria
map04213	K03695	-	k__Bacteria
map04213	K03695	-	k__Bacteria
map04213	K03781	1.11.1.6	k__Bacteria
map04213	K03695	-	k__Bacteria
map04213	K03695	-	k__Bacteria
map04213	K03695	-	k__Bacteria
map04213	K03781	1.11.1.6	k__Bacteria
map04213	K04564	1.15.1.1	k__Bacteria
map04213	K03695	-	k__Bacteria
map04213	K03695	-	k__Bacteria
map04213	K04565	1.15.1.1	k__Bacteria
map04213	K03695	-	k__Bacteria
map04213	K03695	-	k__Bacteria
map04213	K04564	1.15.1.1	k__Bacteria
map04213	K03781	1.11.1.6	k__Bacteria
map04213	K04564	1.15.1.1	k__Bacteria
map04213	K03695	-	k__Bacteria
map04213	K04564	1.15.1.1	k__Bacteria
map04213	K03695	-	k__Bacteria
map04213	K03695	-	k__Bacteria
map04213	K04565	1.15.1.1	k__Bacteria
map04213	K03695	-	k__Bacteria
map04213	K03695	-	k__Bacteria
map04213	K03781	1.11.1.6	k__Bacteria
map04213	K03695	-	k__Bacteria
map04213	K03695	-	k__Bacteria
map04213	K03695	-	k__Bacteria
map04213	K03695	-	k__Bacteria
map04213	K04564	1.15.1.1	k__Bacteria
map04213	K03781	1.11.1.6	k__Bacteria
map04213	K03695	-	k__Bacteria
map04213	K03781	1.11.1.6	k__Bacteria
map04213	K03695	-	k__Bacteria
map04213	K03695	-	k__Bacteria
map04213	K04564	1.15.1.1	k__Bacteria
map04213	K03695	-	k__Bacteria
map04213	K03781	1.11.1.6	k__Bacteria
map04213	K03695	-	k__Bacteria
map04213	K03695	-	k__Bacteria
map04213	K03695	-	k__Bacteria
map04213	K03695	-	k__Bacteria
map04213	K03781	1.11.1.6	k__Bacteria
map04213	K03695	-	k__Bacteria
map04213	K03695	-	k__Bacteria
map04213	K03695	-	k__Bacteria
map04213	K04564	1.15.1.1	k__Bacteria
map04213	K03695	-	k__Bacteria
map04213	K03695	-	k__Bacteria
map04213	K03781	1.11.1.6	k__Bacteria
map04213	K03781	1.11.1.6	k__Bacteria
map04213	K03695	-	k__Bacteria
map04213	K03695	-	k__Bacteria
map04213	K03695	-	k__Bacteria
map04213	K03695	-	k__Bacteria
map04213	K04564	1.15.1.1	k__Bacteria
map04213	K03781	1.11.1.6	k__Bacteria
map04213	K03695	-	k__Bacteria
map04213	K03781	1.11.1.6	k__Bacteria
map04213	K04564	1.15.1.1	k__Bacteria
map04213	K03695	-	k__Bacteria
map04213	K03695	-	k__Bacteria
map04213	K03695	-	k__Bacteria
map04213	K03695	-	k__Bacteria
map04213	K03781	1.11.1.6	k__Bacteria
map04213	K03695	-	k__Bacteria
map04213	K03695	-	k__Bacteria
map04213	K03781	1.11.1.6	k__Bacteria
map04213	K03695	-	k__Bacteria
map04213	K03695	-	k__Bacteria
map04213	K03695	-	k__Bacteria
map04213	K03695	-	k__Bacteria
map04213	K03695	-	k__Bacteria
map04213	K03781	1.11.1.6	k__Bacteria
map04213	K04564	1.15.1.1	k__Bacteria
map04213	K03695	-	k__Bacteria
map04213	K03695	-	k__Bacteria
map04214	K03386	1.11.1.15	k__Bacteria
map04214	K08738	-	k__Bacteria
map04214	K08738	-	k__Bacteria
map04214	K08738	-	k__Bacteria
map04214	K03386	1.11.1.15	k__Bacteria
map04214	K03386	1.11.1.15	k__Bacteria
map04214	K08738	-	k__Bacteria
map04214	K03386	1.11.1.15	k__Bacteria
map04214	K03386	1.11.1.15	k__Bacteria
map04214	K03386	1.11.1.15	k__Bacteria
map04215	K08738	-	k__Bacteria
map04215	K08738	-	k__Bacteria
map04215	K08738	-	k__Bacteria
map04215	K08738	-	k__Bacteria
map04216	K01897	6.2.1.3	k__Bacteria
map04216	K01897	6.2.1.3	k__Bacteria
map04216	K01897	6.2.1.3	k__Bacteria
map04216	K01897	6.2.1.3	k__Bacteria
map04216	K01897	6.2.1.3	k__Bacteria
map04216	K01897	6.2.1.3	k__Bacteria
map04216	K01897	6.2.1.3	k__Bacteria
map04216	K01897	6.2.1.3	k__Bacteria
map04216	K01897	6.2.1.3	k__Bacteria
map04216	K01897	6.2.1.3	k__Bacteria
map04216	K01897	6.2.1.3	k__Bacteria
map04216	K01897	6.2.1.3	k__Bacteria
map04216	K01897	6.2.1.3	k__Bacteria
map04216	K01897	6.2.1.3	k__Bacteria
map04216	K01897	6.2.1.3	k__Bacteria
map04216	K01897	6.2.1.3	k__Bacteria
map04216	K01897	6.2.1.3	k__Bacteria
map04217	K04079	-	k__Bacteria
map04217	K01915	6.3.1.2	k__Bacteria
map04217	K01915	6.3.1.2	k__Bacteria
map04217	K01915	6.3.1.2	k__Bacteria
map04217	K00261	1.4.1.3	k__Bacteria
map04217	K01915	6.3.1.2	k__Bacteria
map04217	K01915	6.3.1.2	k__Bacteria
map04217	K00261	1.4.1.3	k__Bacteria
map04217	K01915	6.3.1.2	k__Bacteria
map04217	K00261	1.4.1.3	k__Bacteria
map04217	K01915	6.3.1.2	k__Bacteria
map04217	K00688	2.4.1.1	k__Bacteria
map04217	K01915	6.3.1.2	k__Bacteria
map04217	K00261	1.4.1.3	k__Bacteria
map04217	K01915	6.3.1.2	k__Bacteria
map04217	K01915	6.3.1.2	k__Bacteria
map04217	K01915	6.3.1.2	k__Bacteria
map04217	K00261	1.4.1.3	k__Bacteria
map04217	K01915	6.3.1.2	k__Bacteria
map04217	K01915	6.3.1.2	k__Bacteria
map04217	K01915	6.3.1.2	k__Bacteria
map04217	K00261	1.4.1.3	k__Bacteria
map04217	K01915	6.3.1.2	k__Bacteria
map04217	K00688	2.4.1.1	k__Bacteria
map04217	K01915	6.3.1.2	k__Bacteria
map04217	K00261	1.4.1.3	k__Bacteria
map04217	K01915	6.3.1.2	k__Bacteria
map04217	K01915	6.3.1.2	k__Bacteria
map04217	K00261	1.4.1.3	k__Bacteria
map04217	K01915	6.3.1.2	k__Bacteria
map04217	K00261	1.4.1.3	k__Bacteria
map04217	K01915	6.3.1.2	k__Bacteria
map04217	K01915	6.3.1.2	k__Bacteria
map04217	K04079	-	k__Bacteria
map04217	K01915	6.3.1.2	k__Bacteria
map04217	K01915	6.3.1.2	k__Bacteria
map04217	K01915	6.3.1.2	k__Bacteria
map04217	K01915	6.3.1.2	k__Bacteria
map04217	K01915	6.3.1.2	k__Bacteria
map04217	K03767	5.2.1.8	k__Bacteria
map04217	K01915	6.3.1.2	k__Bacteria
map04217	K01915	6.3.1.2	k__Bacteria
map04217	K01915	6.3.1.2	k__Bacteria
map04217	K00261	1.4.1.3	k__Bacteria
map04217	K01915	6.3.1.2	k__Bacteria
map04217	K01915	6.3.1.2	k__Bacteria
map04217	K01915	6.3.1.2	k__Bacteria
map04217	K01915	6.3.1.2	k__Bacteria
map04217	K03767	5.2.1.8	k__Bacteria
map04260	K00412	-	k__Bacteria
map04260	K00413	-	k__Bacteria
map04612	K04079	-	k__Bacteria
map04612	K04079	-	k__Bacteria
map04614	K01322	3.4.21.26	k__Bacteria
map04614	K01322	3.4.21.26	k__Bacteria
map04614	K01322	3.4.21.26	k__Bacteria
map04614	K01283	3.4.15.1	k__Bacteria
map04614	K01322	3.4.21.26	k__Bacteria
map04614	K01283	3.4.15.1	k__Bacteria
map04614	K01283	3.4.15.1	k__Bacteria
map04614	K01322	3.4.21.26	k__Bacteria
map04614	K01322	3.4.21.26	k__Bacteria
map04614	K01322	3.4.21.26	k__Bacteria
map04614	K01283	3.4.15.1	k__Bacteria
map04614	K01322	3.4.21.26	k__Bacteria
map04614	K01322	3.4.21.26	k__Bacteria
map04614	K01322	3.4.21.26	k__Bacteria
map04614	K01283	3.4.15.1	k__Bacteria
map04614	K01322	3.4.21.26	k__Bacteria
map04614	K01322	3.4.21.26	k__Bacteria
map04621	K02406	-	k__Bacteria
map04621	K03671	-	k__Bacteria
map04621	K02406	-	k__Bacteria
map04621	K02406	-	k__Bacteria
map04621	K04079	-	k__Bacteria
map04621	K03671	-	k__Bacteria
map04621	K03671	-	k__Bacteria
map04621	K02406	-	k__Bacteria
map04621	K02406	-	k__Bacteria
map04621	K02406	-	k__Bacteria
map04621	K02406	-	k__Bacteria
map04621	K03671	-	k__Bacteria
map04621	K02406	-	k__Bacteria
map04621	K03671	-	k__Bacteria
map04621	K03671	-	k__Bacteria
map04621	K03671	-	k__Bacteria
map04621	K02406	-	k__Bacteria
map04621	K03671	-	k__Bacteria
map04621	K03671	-	k__Bacteria
map04621	K04079	-	k__Bacteria
map04621	K02406	-	k__Bacteria
map04621	K03671	-	k__Bacteria
map04621	K02406	-	k__Bacteria
map04626	K02406	-	k__Bacteria
map04626	K02406	-	k__Bacteria
map04626	K02406	-	k__Bacteria
map04626	K00864	2.7.1.30	k__Bacteria
map04626	K00864	2.7.1.30	k__Bacteria
map04626	K00864	2.7.1.30	k__Bacteria
map04626	K00864	2.7.1.30	k__Bacteria
map04626	K04079	-	k__Bacteria
map04626	K00864	2.7.1.30	k__Bacteria
map04626	K00864	2.7.1.30	k__Bacteria
map04626	K02406	-	k__Bacteria
map04626	K12340	-	k__Bacteria
map04626	K12340	-	k__Bacteria
map04626	K02406	-	k__Bacteria
map04626	K02406	-	k__Bacteria
map04626	K02406	-	k__Bacteria
map04626	K00864	2.7.1.30	k__Bacteria
map04626	K02406	-	k__Bacteria
map04626	K02406	-	k__Bacteria
map04626	K00864	2.7.1.30	k__Bacteria
map04626	K00864	2.7.1.30	k__Bacteria
map04626	K04079	-	k__Bacteria
map04626	K00864	2.7.1.30	k__Bacteria
map04626	K02406	-	k__Bacteria
map04626	K00864	2.7.1.30	k__Bacteria
map04626	K02406	-	k__Bacteria
map04657	K04079	-	k__Bacteria
map04657	K04079	-	k__Bacteria
map04659	K04079	-	k__Bacteria
map04659	K04079	-	k__Bacteria
map04724	K01915	6.3.1.2	k__Bacteria
map04724	K01915	6.3.1.2	k__Bacteria
map04724	K01915	6.3.1.2	k__Bacteria
map04724	K01915	6.3.1.2	k__Bacteria
map04724	K01915	6.3.1.2	k__Bacteria
map04724	K01915	6.3.1.2	k__Bacteria
map04724	K01915	6.3.1.2	k__Bacteria
map04724	K01915	6.3.1.2	k__Bacteria
map04724	K01915	6.3.1.2	k__Bacteria
map04724	K01915	6.3.1.2	k__Bacteria
map04724	K01915	6.3.1.2	k__Bacteria
map04724	K01915	6.3.1.2	k__Bacteria
map04724	K01915	6.3.1.2	k__Bacteria
map04724	K01915	6.3.1.2	k__Bacteria
map04724	K01915	6.3.1.2	k__Bacteria
map04724	K01915	6.3.1.2	k__Bacteria
map04724	K01915	6.3.1.2	k__Bacteria
map04724	K01915	6.3.1.2	k__Bacteria
map04724	K01915	6.3.1.2	k__Bacteria
map04724	K01915	6.3.1.2	k__Bacteria
map04724	K01915	6.3.1.2	k__Bacteria
map04724	K01915	6.3.1.2	k__Bacteria
map04724	K01915	6.3.1.2	k__Bacteria
map04724	K01915	6.3.1.2	k__Bacteria
map04724	K01915	6.3.1.2	k__Bacteria
map04724	K01915	6.3.1.2	k__Bacteria
map04724	K01915	6.3.1.2	k__Bacteria
map04724	K01915	6.3.1.2	k__Bacteria
map04724	K01915	6.3.1.2	k__Bacteria
map04724	K01915	6.3.1.2	k__Bacteria
map04724	K01915	6.3.1.2	k__Bacteria
map04724	K01915	6.3.1.2	k__Bacteria
map04724	K01915	6.3.1.2	k__Bacteria
map04726	K01593	4.1.1.28	k__Bacteria
map04726	K01593	4.1.1.28	k__Bacteria
map04726	K01593	4.1.1.28	k__Bacteria
map04726	K01593	4.1.1.28	k__Bacteria
map04726	K01593	4.1.1.28	k__Bacteria
map04727	K01915	6.3.1.2	k__Bacteria
map04727	K01915	6.3.1.2	k__Bacteria
map04727	K01915	6.3.1.2	k__Bacteria
map04727	K01915	6.3.1.2	k__Bacteria
map04727	K01915	6.3.1.2	k__Bacteria
map04727	K01915	6.3.1.2	k__Bacteria
map04727	K01915	6.3.1.2	k__Bacteria
map04727	K01915	6.3.1.2	k__Bacteria
map04727	K01915	6.3.1.2	k__Bacteria
map04727	K01915	6.3.1.2	k__Bacteria
map04727	K01915	6.3.1.2	k__Bacteria
map04727	K01915	6.3.1.2	k__Bacteria
map04727	K01915	6.3.1.2	k__Bacteria
map04727	K01915	6.3.1.2	k__Bacteria
map04727	K01915	6.3.1.2	k__Bacteria
map04727	K01915	6.3.1.2	k__Bacteria
map04727	K01915	6.3.1.2	k__Bacteria
map04727	K01915	6.3.1.2	k__Bacteria
map04727	K01915	6.3.1.2	k__Bacteria
map04727	K01915	6.3.1.2	k__Bacteria
map04727	K01915	6.3.1.2	k__Bacteria
map04727	K01915	6.3.1.2	k__Bacteria
map04727	K01915	6.3.1.2	k__Bacteria
map04727	K01915	6.3.1.2	k__Bacteria
map04727	K01915	6.3.1.2	k__Bacteria
map04727	K01915	6.3.1.2	k__Bacteria
map04727	K01915	6.3.1.2	k__Bacteria
map04727	K01915	6.3.1.2	k__Bacteria
map04727	K01915	6.3.1.2	k__Bacteria
map04727	K01915	6.3.1.2	k__Bacteria
map04727	K01915	6.3.1.2	k__Bacteria
map04727	K01915	6.3.1.2	k__Bacteria
map04727	K01915	6.3.1.2	k__Bacteria
map04728	K01593	4.1.1.28	k__Bacteria
map04728	K01593	4.1.1.28	k__Bacteria
map04728	K01593	4.1.1.28	k__Bacteria
map04728	K01593	4.1.1.28	k__Bacteria
map04728	K01593	4.1.1.28	k__Bacteria
map04910	K07192	-	k__Bacteria
map04910	K01596	4.1.1.32	k__Bacteria
map04910	K03841	3.1.3.11	k__Bacteria
map04910	K03841	3.1.3.11	k__Bacteria
map04910	K03841	3.1.3.11	k__Bacteria
map04910	K01596	4.1.1.32	k__Bacteria
map04910	K01596	4.1.1.32	k__Bacteria
map04910	K01596	4.1.1.32	k__Bacteria
map04910	K01596	4.1.1.32	k__Bacteria
map04910	K07192	-	k__Bacteria
map04910	K01596	4.1.1.32	k__Bacteria
map04910	K01596	4.1.1.32	k__Bacteria
map04910	K00688	2.4.1.1	k__Bacteria
map04910	K01596	4.1.1.32	k__Bacteria
map04910	K03841	3.1.3.11	k__Bacteria
map04910	K00688	2.4.1.1	k__Bacteria
map04910	K01596	4.1.1.32	k__Bacteria
map04910	K01596	4.1.1.32	k__Bacteria
map04910	K01596	4.1.1.32	k__Bacteria
map04910	K01596	4.1.1.32	k__Bacteria
map04910	K01596	4.1.1.32	k__Bacteria
map04910	K07192	-	k__Bacteria
map04910	K00693	2.4.1.11	k__Bacteria
map04910	K03841	3.1.3.11	k__Bacteria
map04910	K03841	3.1.3.11	k__Bacteria
map04910	K03841	3.1.3.11	k__Bacteria
map04910	K03841	3.1.3.11	k__Bacteria
map04910	K01596	4.1.1.32	k__Bacteria
map04910	K01596	4.1.1.32	k__Bacteria
map04910	K01596	4.1.1.32	k__Bacteria
map04910	K01596	4.1.1.32	k__Bacteria
map04910	K01596	4.1.1.32	k__Bacteria
map04910	K01596	4.1.1.32	k__Bacteria
map04910	K01596	4.1.1.32	k__Bacteria
map04910	K07192	-	k__Bacteria
map04910	K01596	4.1.1.32	k__Bacteria
map04910	K01596	4.1.1.32	k__Bacteria
map04914	K04079	-	k__Bacteria
map04914	K04079	-	k__Bacteria
map04915	K04079	-	k__Bacteria
map04915	K04079	-	k__Bacteria
map04916	K00505	1.14.18.1	k__Bacteria
map04916	K00505	1.14.18.1	k__Bacteria
map04917	K00965	2.7.7.12	k__Bacteria
map04917	K00965	2.7.7.12	k__Bacteria
map04918	K00383	1.8.1.7	k__Bacteria
map04918	K00383	1.8.1.7	k__Bacteria
map04918	K00383	1.8.1.7	k__Bacteria
map04918	K00432	1.11.1.9	k__Bacteria
map04918	K00432	1.11.1.9	k__Bacteria
map04918	K00432	1.11.1.9	k__Bacteria
map04918	K00383	1.8.1.7	k__Bacteria
map04918	K00383	1.8.1.7	k__Bacteria
map04920	K01897	6.2.1.3	k__Bacteria
map04920	K01897	6.2.1.3	k__Bacteria
map04920	K01596	4.1.1.32	k__Bacteria
map04920	K01897	6.2.1.3	k__Bacteria
map04920	K01897	6.2.1.3	k__Bacteria
map04920	K01596	4.1.1.32	k__Bacteria
map04920	K01897	6.2.1.3	k__Bacteria
map04920	K01596	4.1.1.32	k__Bacteria
map04920	K01897	6.2.1.3	k__Bacteria
map04920	K01596	4.1.1.32	k__Bacteria
map04920	K01596	4.1.1.32	k__Bacteria
map04920	K01897	6.2.1.3	k__Bacteria
map04920	K01596	4.1.1.32	k__Bacteria
map04920	K01596	4.1.1.32	k__Bacteria
map04920	K01596	4.1.1.32	k__Bacteria
map04920	K01897	6.2.1.3	k__Bacteria
map04920	K01897	6.2.1.3	k__Bacteria
map04920	K01897	6.2.1.3	k__Bacteria
map04920	K01596	4.1.1.32	k__Bacteria
map04920	K01596	4.1.1.32	k__Bacteria
map04920	K01596	4.1.1.32	k__Bacteria
map04920	K01596	4.1.1.32	k__Bacteria
map04920	K01897	6.2.1.3	k__Bacteria
map04920	K01596	4.1.1.32	k__Bacteria
map04920	K01897	6.2.1.3	k__Bacteria
map04920	K01897	6.2.1.3	k__Bacteria
map04920	K01897	6.2.1.3	k__Bacteria
map04920	K01596	4.1.1.32	k__Bacteria
map04920	K01596	4.1.1.32	k__Bacteria
map04920	K01596	4.1.1.32	k__Bacteria
map04920	K01596	4.1.1.32	k__Bacteria
map04920	K01596	4.1.1.32	k__Bacteria
map04920	K01596	4.1.1.32	k__Bacteria
map04920	K01897	6.2.1.3	k__Bacteria
map04920	K01596	4.1.1.32	k__Bacteria
map04920	K01897	6.2.1.3	k__Bacteria
map04920	K01596	4.1.1.32	k__Bacteria
map04920	K01596	4.1.1.32	k__Bacteria
map04920	K01897	6.2.1.3	k__Bacteria
map04922	K01834	5.4.2.11	k__Bacteria
map04922	K01834	5.4.2.11	k__Bacteria
map04922	K00162	1.2.4.1	k__Bacteria
map04922	K01596	4.1.1.32	k__Bacteria
map04922	K00162	1.2.4.1	k__Bacteria
map04922	K01596	4.1.1.32	k__Bacteria
map04922	K00873	2.7.1.40	k__Bacteria
map04922	K00873	2.7.1.40	k__Bacteria
map04922	K01834	5.4.2.11	k__Bacteria
map04922	K01596	4.1.1.32	k__Bacteria
map04922	K00162	1.2.4.1	k__Bacteria
map04922	K01596	4.1.1.32	k__Bacteria
map04922	K00016	1.1.1.27	k__Bacteria
map04922	K01596	4.1.1.32	k__Bacteria
map04922	K00016	1.1.1.27	k__Bacteria
map04922	K01596	4.1.1.32	k__Bacteria
map04922	K01596	4.1.1.32	k__Bacteria
map04922	K00688	2.4.1.1	k__Bacteria
map04922	K01596	4.1.1.32	k__Bacteria
map04922	K01834	5.4.2.11	k__Bacteria
map04922	K00161	1.2.4.1	k__Bacteria
map04922	K00688	2.4.1.1	k__Bacteria
map04922	K00016	1.1.1.27	k__Bacteria
map04922	K01596	4.1.1.32	k__Bacteria
map04922	K01596	4.1.1.32	k__Bacteria
map04922	K01596	4.1.1.32	k__Bacteria
map04922	K01596	4.1.1.32	k__Bacteria
map04922	K01596	4.1.1.32	k__Bacteria
map04922	K00873	2.7.1.40	k__Bacteria
map04922	K00693	2.4.1.11	k__Bacteria
map04922	K00162	1.2.4.1	k__Bacteria
map04922	K00016	1.1.1.27	k__Bacteria
map04922	K01834	5.4.2.11	k__Bacteria
map04922	K00162	1.2.4.1	k__Bacteria
map04922	K01596	4.1.1.32	k__Bacteria
map04922	K00162	1.2.4.1	k__Bacteria
map04922	K00162	1.2.4.1	k__Bacteria
map04922	K01596	4.1.1.32	k__Bacteria
map04922	K00161	1.2.4.1	k__Bacteria
map04922	K00162	1.2.4.1	k__Bacteria
map04922	K00162	1.2.4.1	k__Bacteria
map04922	K01596	4.1.1.32	k__Bacteria
map04922	K01596	4.1.1.32	k__Bacteria
map04922	K01596	4.1.1.32	k__Bacteria
map04922	K01596	4.1.1.32	k__Bacteria
map04922	K00162	1.2.4.1	k__Bacteria
map04922	K01596	4.1.1.32	k__Bacteria
map04922	K00162	1.2.4.1	k__Bacteria
map04922	K00162	1.2.4.1	k__Bacteria
map04922	K00162	1.2.4.1	k__Bacteria
map04922	K01596	4.1.1.32	k__Bacteria
map04922	K00162	1.2.4.1	k__Bacteria
map04922	K01596	4.1.1.32	k__Bacteria
map04922	K01834	5.4.2.11	k__Bacteria
map04924	K01283	3.4.15.1	k__Bacteria
map04924	K01283	3.4.15.1	k__Bacteria
map04924	K01283	3.4.15.1	k__Bacteria
map04924	K01283	3.4.15.1	k__Bacteria
map04924	K01283	3.4.15.1	k__Bacteria
map04930	K00873	2.7.1.40	k__Bacteria
map04930	K00873	2.7.1.40	k__Bacteria
map04930	K00873	2.7.1.40	k__Bacteria
map04931	K01596	4.1.1.32	k__Bacteria
map04931	K01596	4.1.1.32	k__Bacteria
map04931	K01596	4.1.1.32	k__Bacteria
map04931	K01596	4.1.1.32	k__Bacteria
map04931	K00820	2.6.1.16	k__Bacteria
map04931	K01596	4.1.1.32	k__Bacteria
map04931	K00820	2.6.1.16	k__Bacteria
map04931	K01596	4.1.1.32	k__Bacteria
map04931	K01596	4.1.1.32	k__Bacteria
map04931	K00688	2.4.1.1	k__Bacteria
map04931	K01596	4.1.1.32	k__Bacteria
map04931	K00688	2.4.1.1	k__Bacteria
map04931	K01596	4.1.1.32	k__Bacteria
map04931	K00820	2.6.1.16	k__Bacteria
map04931	K00820	2.6.1.16	k__Bacteria
map04931	K01596	4.1.1.32	k__Bacteria
map04931	K01596	4.1.1.32	k__Bacteria
map04931	K00820	2.6.1.16	k__Bacteria
map04931	K01596	4.1.1.32	k__Bacteria
map04931	K00820	2.6.1.16	k__Bacteria
map04931	K01596	4.1.1.32	k__Bacteria
map04931	K00693	2.4.1.11	k__Bacteria
map04931	K01596	4.1.1.32	k__Bacteria
map04931	K00820	2.6.1.16	k__Bacteria
map04931	K01596	4.1.1.32	k__Bacteria
map04931	K01596	4.1.1.32	k__Bacteria
map04931	K00820	2.6.1.16	k__Bacteria
map04931	K01596	4.1.1.32	k__Bacteria
map04931	K01596	4.1.1.32	k__Bacteria
map04931	K01596	4.1.1.32	k__Bacteria
map04931	K00820	2.6.1.16	k__Bacteria
map04931	K01596	4.1.1.32	k__Bacteria
map04931	K00820	2.6.1.16	k__Bacteria
map04931	K00820	2.6.1.16	k__Bacteria
map04931	K01596	4.1.1.32	k__Bacteria
map04931	K01596	4.1.1.32	k__Bacteria
map04931	K00820	2.6.1.16	k__Bacteria
map04931	K00820	2.6.1.16	k__Bacteria
map04932	K08738	-	k__Bacteria
map04932	K08738	-	k__Bacteria
map04932	K08738	-	k__Bacteria
map04932	K00412	-	k__Bacteria
map04932	K00413	-	k__Bacteria
map04932	K08738	-	k__Bacteria
map04940	K04077	-	k__Bacteria
map04940	K04077	-	k__Bacteria
map04940	K04077	-	k__Bacteria
map04940	K04077	-	k__Bacteria
map04940	K04077	-	k__Bacteria
map04940	K04077	-	k__Bacteria
map04940	K04077	-	k__Bacteria
map04940	K04077	-	k__Bacteria
map04940	K04077	-	k__Bacteria
map04940	K04077	-	k__Bacteria
map04940	K04077	-	k__Bacteria
map04940	K04077	-	k__Bacteria
map04940	K04077	-	k__Bacteria
map04940	K04077	-	k__Bacteria
map04940	K04077	-	k__Bacteria
map04940	K04077	-	k__Bacteria
map04940	K04077	-	k__Bacteria
map04940	K04077	-	k__Bacteria
map04940	K04077	-	k__Bacteria
map04940	K04077	-	k__Bacteria
map04940	K04077	-	k__Bacteria
map04940	K04077	-	k__Bacteria
map04940	K04077	-	k__Bacteria
map04940	K04077	-	k__Bacteria
map04940	K04077	-	k__Bacteria
map04940	K04077	-	k__Bacteria
map04940	K04077	-	k__Bacteria
map04940	K04077	-	k__Bacteria
map04940	K04077	-	k__Bacteria
map04940	K04077	-	k__Bacteria
map04940	K04077	-	k__Bacteria
map04940	K04077	-	k__Bacteria
map04940	K04077	-	k__Bacteria
map04940	K04077	-	k__Bacteria
map04940	K04077	-	k__Bacteria
map04940	K04077	-	k__Bacteria
map04940	K04077	-	k__Bacteria
map04940	K04077	-	k__Bacteria
map04940	K04077	-	k__Bacteria
map04940	K04077	-	k__Bacteria
map04940	K04077	-	k__Bacteria
map04940	K04077	-	k__Bacteria
map04940	K04077	-	k__Bacteria
map04940	K04077	-	k__Bacteria
map04940	K04077	-	k__Bacteria
map04940	K04077	-	k__Bacteria
map04940	K04077	-	k__Bacteria
map04940	K04077	-	k__Bacteria
map04940	K04077	-	k__Bacteria
map04940	K04077	-	k__Bacteria
map04940	K04077	-	k__Bacteria
map04940	K04077	-	k__Bacteria
map04940	K04077	-	k__Bacteria
map04940	K04077	-	k__Bacteria
map04940	K04077	-	k__Bacteria
map04964	K01596	4.1.1.32	k__Bacteria
map04964	K01596	4.1.1.32	k__Bacteria
map04964	K01596	4.1.1.32	k__Bacteria
map04964	K00261	1.4.1.3	k__Bacteria
map04964	K01596	4.1.1.32	k__Bacteria
map04964	K01596	4.1.1.32	k__Bacteria
map04964	K00261	1.4.1.3	k__Bacteria
map04964	K00261	1.4.1.3	k__Bacteria
map04964	K01596	4.1.1.32	k__Bacteria
map04964	K01596	4.1.1.32	k__Bacteria
map04964	K00261	1.4.1.3	k__Bacteria
map04964	K00261	1.4.1.3	k__Bacteria
map04964	K01596	4.1.1.32	k__Bacteria
map04964	K00261	1.4.1.3	k__Bacteria
map04964	K01596	4.1.1.32	k__Bacteria
map04964	K00261	1.4.1.3	k__Bacteria
map04964	K01596	4.1.1.32	k__Bacteria
map04964	K01596	4.1.1.32	k__Bacteria
map04964	K01596	4.1.1.32	k__Bacteria
map04964	K00261	1.4.1.3	k__Bacteria
map04964	K01596	4.1.1.32	k__Bacteria
map04964	K00261	1.4.1.3	k__Bacteria
map04964	K01596	4.1.1.32	k__Bacteria
map04964	K01596	4.1.1.32	k__Bacteria
map04964	K00261	1.4.1.3	k__Bacteria
map04964	K01596	4.1.1.32	k__Bacteria
map04964	K01596	4.1.1.32	k__Bacteria
map04964	K01596	4.1.1.32	k__Bacteria
map04964	K01596	4.1.1.32	k__Bacteria
map04964	K01596	4.1.1.32	k__Bacteria
map04964	K01596	4.1.1.32	k__Bacteria
map04964	K01596	4.1.1.32	k__Bacteria
map04973	K01176	3.2.1.1	k__Bacteria
map04973	K01176	3.2.1.1	k__Bacteria
map04973	K01176	3.2.1.1	k__Bacteria
map04973	K01176	3.2.1.1	k__Bacteria
map04974	K01278	3.4.14.5	k__Bacteria
map04974	K01278	3.4.14.5	k__Bacteria
map04976	K00021	1.1.1.34	k__Bacteria
map04976	K00021	1.1.1.34	k__Bacteria
map04976	K00021	1.1.1.34	k__Bacteria
map04976	K00021	1.1.1.34	k__Bacteria
map04976	K00021	1.1.1.34	k__Bacteria
map04976	K00021	1.1.1.34	k__Bacteria
map05010	K00134	1.2.1.12	k__Bacteria
map05010	K00134	1.2.1.12	k__Bacteria
map05010	K00134	1.2.1.12	k__Bacteria
map05010	K00134	1.2.1.12	k__Bacteria
map05010	K08738	-	k__Bacteria
map05010	K08738	-	k__Bacteria
map05010	K08738	-	k__Bacteria
map05010	K00134	1.2.1.12	k__Bacteria
map05010	K00134	1.2.1.12	k__Bacteria
map05010	K00412	-	k__Bacteria
map05010	K00134	1.2.1.12	k__Bacteria
map05010	K00134	1.2.1.12	k__Bacteria
map05010	K00413	-	k__Bacteria
map05010	K00134	1.2.1.12	k__Bacteria
map05010	K00134	1.2.1.12	k__Bacteria
map05010	K00134	1.2.1.12	k__Bacteria
map05010	K00134	1.2.1.12	k__Bacteria
map05010	K00134	1.2.1.12	k__Bacteria
map05010	K00134	1.2.1.12	k__Bacteria
map05010	K00134	1.2.1.12	k__Bacteria
map05010	K08738	-	k__Bacteria
map05010	K00134	1.2.1.12	k__Bacteria
map05010	K00134	1.2.1.12	k__Bacteria
map05010	K00134	1.2.1.12	k__Bacteria
map05010	K00134	1.2.1.12	k__Bacteria
map05010	K00134	1.2.1.12	k__Bacteria
map05010	K00134	1.2.1.12	k__Bacteria
map05010	K00134	1.2.1.12	k__Bacteria
map05012	K08738	-	k__Bacteria
map05012	K08738	-	k__Bacteria
map05012	K08738	-	k__Bacteria
map05012	K00412	-	k__Bacteria
map05012	K00413	-	k__Bacteria
map05012	K08738	-	k__Bacteria
map05014	K03781	1.11.1.6	k__Bacteria
map05014	K03781	1.11.1.6	k__Bacteria
map05014	K04565	1.15.1.1	k__Bacteria
map05014	K08738	-	k__Bacteria
map05014	K08738	-	k__Bacteria
map05014	K03781	1.11.1.6	k__Bacteria
map05014	K08738	-	k__Bacteria
map05014	K04565	1.15.1.1	k__Bacteria
map05014	K03781	1.11.1.6	k__Bacteria
map05014	K03781	1.11.1.6	k__Bacteria
map05014	K03781	1.11.1.6	k__Bacteria
map05014	K03781	1.11.1.6	k__Bacteria
map05014	K03781	1.11.1.6	k__Bacteria
map05014	K03781	1.11.1.6	k__Bacteria
map05014	K03781	1.11.1.6	k__Bacteria
map05014	K08738	-	k__Bacteria
map05014	K03781	1.11.1.6	k__Bacteria
map05014	K03781	1.11.1.6	k__Bacteria
map05014	K03781	1.11.1.6	k__Bacteria
map05014	K03781	1.11.1.6	k__Bacteria
map05014	K03781	1.11.1.6	k__Bacteria
map05016	K04564	1.15.1.1	k__Bacteria
map05016	K04565	1.15.1.1	k__Bacteria
map05016	K08738	-	k__Bacteria
map05016	K08738	-	k__Bacteria
map05016	K04564	1.15.1.1	k__Bacteria
map05016	K04564	1.15.1.1	k__Bacteria
map05016	K08738	-	k__Bacteria
map05016	K04564	1.15.1.1	k__Bacteria
map05016	K04565	1.15.1.1	k__Bacteria
map05016	K00412	-	k__Bacteria
map05016	K00413	-	k__Bacteria
map05016	K04564	1.15.1.1	k__Bacteria
map05016	K04564	1.15.1.1	k__Bacteria
map05016	K04564	1.15.1.1	k__Bacteria
map05016	K08738	-	k__Bacteria
map05016	K04564	1.15.1.1	k__Bacteria
map05016	K04564	1.15.1.1	k__Bacteria
map05016	K04564	1.15.1.1	k__Bacteria
map05020	K04565	1.15.1.1	k__Bacteria
map05020	K04565	1.15.1.1	k__Bacteria
map05030	K01593	4.1.1.28	k__Bacteria
map05030	K01593	4.1.1.28	k__Bacteria
map05030	K01593	4.1.1.28	k__Bacteria
map05030	K01593	4.1.1.28	k__Bacteria
map05030	K01593	4.1.1.28	k__Bacteria
map05031	K01593	4.1.1.28	k__Bacteria
map05031	K01593	4.1.1.28	k__Bacteria
map05031	K01593	4.1.1.28	k__Bacteria
map05031	K01593	4.1.1.28	k__Bacteria
map05031	K01593	4.1.1.28	k__Bacteria
map05034	K01593	4.1.1.28	k__Bacteria
map05034	K01593	4.1.1.28	k__Bacteria
map05034	K01593	4.1.1.28	k__Bacteria
map05034	K01593	4.1.1.28	k__Bacteria
map05034	K01593	4.1.1.28	k__Bacteria
map05111	K03092	-	k__Bacteria
map05111	K03087	-	k__Bacteria
map05111	K03563	-	k__Bacteria
map05111	K03092	-	k__Bacteria
map05111	K03563	-	k__Bacteria
map05111	K10914	-	k__Bacteria
map05111	K05946	2.4.1.187	k__Bacteria
map05111	K03563	-	k__Bacteria
map05111	K02454	-	k__Bacteria
map05111	K01791	5.1.3.14	k__Bacteria
map05111	K01791	5.1.3.14	k__Bacteria
map05111	K02405	-	k__Bacteria
map05111	K02405	-	k__Bacteria
map05111	K10943	-	k__Bacteria
map05111	K10943	-	k__Bacteria
map05111	K02472	1.1.1.336	k__Bacteria
map05111	K01791	5.1.3.14	k__Bacteria
map05111	K03092	-	k__Bacteria
map05111	K03666	-	k__Bacteria
map05111	K01791	5.1.3.14	k__Bacteria
map05111	K03557	-	k__Bacteria
map05111	K00640	2.3.1.30	k__Bacteria
map05111	K03092	-	k__Bacteria
map05111	K03666	-	k__Bacteria
map05111	K02777	2.7.1.-	k__Bacteria
map05111	K03092	-	k__Bacteria
map05111	K03092	-	k__Bacteria
map05111	K02454	-	k__Bacteria
map05111	K02454	-	k__Bacteria
map05111	K02454	-	k__Bacteria
map05111	K01791	5.1.3.14	k__Bacteria
map05111	K02454	-	k__Bacteria
map05111	K02454	-	k__Bacteria
map05111	K02454	-	k__Bacteria
map05111	K01912	6.2.1.30	k__Bacteria
map05111	K10914	-	k__Bacteria
map05111	K01791	5.1.3.14	k__Bacteria
map05111	K03092	-	k__Bacteria
map05111	K05946	2.4.1.187	k__Bacteria
map05111	K02454	-	k__Bacteria
map05111	K02454	-	k__Bacteria
map05111	K01791	5.1.3.14	k__Bacteria
map05111	K02405	-	k__Bacteria
map05111	K02455	-	k__Bacteria
map05111	K02455	-	k__Bacteria
map05111	K03092	-	k__Bacteria
map05120	K01428	3.5.1.5	k__Bacteria
map05120	K01428	3.5.1.5	k__Bacteria
map05120	K01428	3.5.1.5	k__Bacteria
map05132	K02406	-	k__Bacteria
map05132	K02406	-	k__Bacteria
map05132	K02406	-	k__Bacteria
map05132	K03385	1.7.2.2	k__Bacteria
map05132	K02406	-	k__Bacteria
map05132	K02406	-	k__Bacteria
map05132	K02406	-	k__Bacteria
map05132	K02406	-	k__Bacteria
map05132	K03385	1.7.2.2	k__Bacteria
map05132	K03385	1.7.2.2	k__Bacteria
map05132	K02406	-	k__Bacteria
map05132	K02406	-	k__Bacteria
map05132	K03385	1.7.2.2	k__Bacteria
map05132	K03385	1.7.2.2	k__Bacteria
map05132	K03385	1.7.2.2	k__Bacteria
map05132	K03385	1.7.2.2	k__Bacteria
map05132	K02406	-	k__Bacteria
map05132	K03385	1.7.2.2	k__Bacteria
map05132	K02406	-	k__Bacteria
map05132	K03385	1.7.2.2	k__Bacteria
map05132	K03385	1.7.2.2	k__Bacteria
map05133	K12340	-	k__Bacteria
map05133	K12340	-	k__Bacteria
map05133	K11004	-	k__Bacteria
map05134	K00239	1.3.5.1,1.3.5.4	k__Bacteria
map05134	K03596	-	k__Bacteria
map05134	K03596	-	k__Bacteria
map05134	K02406	-	k__Bacteria
map05134	K04077	-	k__Bacteria
map05134	K02406	-	k__Bacteria
map05134	K02406	-	k__Bacteria
map05134	K00239	1.3.5.1,1.3.5.4	k__Bacteria
map05134	K03596	-	k__Bacteria
map05134	K00239	1.3.5.1,1.3.5.4	k__Bacteria
map05134	K03596	-	k__Bacteria
map05134	K03596	-	k__Bacteria
map05134	K04077	-	k__Bacteria
map05134	K03596	-	k__Bacteria
map05134	K00239	1.3.5.1,1.3.5.4	k__Bacteria
map05134	K00239	1.3.5.1,1.3.5.4	k__Bacteria
map05134	K03596	-	k__Bacteria
map05134	K00239	1.3.5.1,1.3.5.4	k__Bacteria
map05134	K04077	-	k__Bacteria
map05134	K03596	-	k__Bacteria
map05134	K03596	-	k__Bacteria
map05134	K00239	1.3.5.1,1.3.5.4	k__Bacteria
map05134	K04077	-	k__Bacteria
map05134	K00239	1.3.5.1,1.3.5.4	k__Bacteria
map05134	K00239	1.3.5.1,1.3.5.4	k__Bacteria
map05134	K00239	1.3.5.1,1.3.5.4	k__Bacteria
map05134	K00239	1.3.5.1,1.3.5.4	k__Bacteria
map05134	K00239	1.3.5.1,1.3.5.4	k__Bacteria
map05134	K00239	1.3.5.1,1.3.5.4	k__Bacteria
map05134	K00239	1.3.5.1,1.3.5.4	k__Bacteria
map05134	K02406	-	k__Bacteria
map05134	K04077	-	k__Bacteria
map05134	K00239	1.3.5.1,1.3.5.4	k__Bacteria
map05134	K04077	-	k__Bacteria
map05134	K04077	-	k__Bacteria
map05134	K04077	-	k__Bacteria
map05134	K03596	-	k__Bacteria
map05134	K03596	-	k__Bacteria
map05134	K03596	-	k__Bacteria
map05134	K08738	-	k__Bacteria
map05134	K08738	-	k__Bacteria
map05134	K04077	-	k__Bacteria
map05134	K03596	-	k__Bacteria
map05134	K02406	-	k__Bacteria
map05134	K00239	1.3.5.1,1.3.5.4	k__Bacteria
map05134	K04077	-	k__Bacteria
map05134	K04077	-	k__Bacteria
map05134	K04077	-	k__Bacteria
map05134	K00239	1.3.5.1,1.3.5.4	k__Bacteria
map05134	K02406	-	k__Bacteria
map05134	K02406	-	k__Bacteria
map05134	K00239	1.3.5.1,1.3.5.4	k__Bacteria
map05134	K04077	-	k__Bacteria
map05134	K04077	-	k__Bacteria
map05134	K04077	-	k__Bacteria
map05134	K04077	-	k__Bacteria
map05134	K00239	1.3.5.1,1.3.5.4	k__Bacteria
map05134	K08738	-	k__Bacteria
map05134	K04077	-	k__Bacteria
map05134	K04077	-	k__Bacteria
map05134	K04077	-	k__Bacteria
map05134	K00239	1.3.5.1,1.3.5.4	k__Bacteria
map05134	K00239	1.3.5.1,1.3.5.4	k__Bacteria
map05134	K00239	1.3.5.1,1.3.5.4	k__Bacteria
map05134	K00239	1.3.5.1,1.3.5.4	k__Bacteria
map05134	K00239	1.3.5.1,1.3.5.4	k__Bacteria
map05134	K00239	1.3.5.1,1.3.5.4	k__Bacteria
map05134	K02406	-	k__Bacteria
map05134	K04077	-	k__Bacteria
map05134	K04077	-	k__Bacteria
map05134	K13525	-	k__Bacteria
map05134	K04077	-	k__Bacteria
map05134	K04077	-	k__Bacteria
map05134	K02406	-	k__Bacteria
map05134	K00239	1.3.5.1,1.3.5.4	k__Bacteria
map05134	K04077	-	k__Bacteria
map05134	K04077	-	k__Bacteria
map05134	K03596	-	k__Bacteria
map05134	K04077	-	k__Bacteria
map05134	K00239	1.3.5.1,1.3.5.4	k__Bacteria
map05134	K00239	1.3.5.1,1.3.5.4	k__Bacteria
map05134	K00239	1.3.5.1,1.3.5.4	k__Bacteria
map05134	K00239	1.3.5.1,1.3.5.4	k__Bacteria
map05134	K00239	1.3.5.1,1.3.5.4	k__Bacteria
map05134	K00239	1.3.5.1,1.3.5.4	k__Bacteria
map05134	K04077	-	k__Bacteria
map05134	K04077	-	k__Bacteria
map05134	K04077	-	k__Bacteria
map05134	K04077	-	k__Bacteria
map05134	K03596	-	k__Bacteria
map05134	K03596	-	k__Bacteria
map05134	K00239	1.3.5.1,1.3.5.4	k__Bacteria
map05134	K04077	-	k__Bacteria
map05134	K04077	-	k__Bacteria
map05134	K00239	1.3.5.1,1.3.5.4	k__Bacteria
map05134	K04077	-	k__Bacteria
map05134	K00239	1.3.5.1,1.3.5.4	k__Bacteria
map05134	K04077	-	k__Bacteria
map05134	K00239	1.3.5.1,1.3.5.4	k__Bacteria
map05134	K04077	-	k__Bacteria
map05134	K00239	1.3.5.1,1.3.5.4	k__Bacteria
map05134	K03596	-	k__Bacteria
map05134	K03596	-	k__Bacteria
map05134	K00239	1.3.5.1,1.3.5.4	k__Bacteria
map05134	K04077	-	k__Bacteria
map05134	K00239	1.3.5.1,1.3.5.4	k__Bacteria
map05134	K00239	1.3.5.1,1.3.5.4	k__Bacteria
map05134	K04077	-	k__Bacteria
map05134	K03596	-	k__Bacteria
map05134	K03596	-	k__Bacteria
map05134	K04077	-	k__Bacteria
map05134	K04077	-	k__Bacteria
map05134	K08738	-	k__Bacteria
map05134	K04077	-	k__Bacteria
map05134	K04077	-	k__Bacteria
map05134	K04077	-	k__Bacteria
map05134	K04077	-	k__Bacteria
map05134	K03596	-	k__Bacteria
map05134	K03596	-	k__Bacteria
map05134	K02406	-	k__Bacteria
map05134	K00239	1.3.5.1,1.3.5.4	k__Bacteria
map05134	K00239	1.3.5.1,1.3.5.4	k__Bacteria
[truncated: 256,462+ more rows]
