# Supplementary material for: Functional annotation of rhizospheric phageome of the wild plant species Moringa oleifera
Source: Front Microbiol. 2023 May 16;14:1166148. doi: 10.3389/fmicb.2023.1166148 (PMC10227523; doi:10.3389/fmicb.2023.1166148)
Supplement: Supplementary file 1 [file Data_Sheet_1.zip › Table S11.xlsx]

## Sheet: Table S11
Table S11. Query and subject IDs of non-redundant genes encoding viral KEGG enzymes along with their pathways in soil, e.g., bulk (S) and rhizosphere (R), microbiomes of Moringa oleifera.
Query_id	Subject_id	Gene name	Enzyme	EC	KEGG Pathway (levels 1, 2 & 3)
NOVO_MIX_1005963	rhz:RHPLAN_17690	gyaR, GOR1	glyoxylate reductase	1.1.1.26	map00630; Metabolism; Carbohydrate metabolism; Glyoxylate and dicarboxylate metabolism
NOVO_MIX_1018884	gba:J421_1589	gyaR, GOR1	glyoxylate reductase	1.1.1.26	map00630; Metabolism; Carbohydrate metabolism; Glyoxylate and dicarboxylate metabolism
NOVO_MIX_1044489	rrs:RoseRS_0216	gyaR, GOR1	glyoxylate reductase	1.1.1.26	map00630; Metabolism; Carbohydrate metabolism; Glyoxylate and dicarboxylate metabolism
NOVO_MIX_1107620	cwo:Cwoe_5009	gyaR, GOR1	glyoxylate reductase	1.1.1.26	map00630; Metabolism; Carbohydrate metabolism; Glyoxylate and dicarboxylate metabolism
NOVO_MIX_1122028	sti:Sthe_1212	gyaR, GOR1	glyoxylate reductase	1.1.1.26	map00630; Metabolism; Carbohydrate metabolism; Glyoxylate and dicarboxylate metabolism
NOVO_MIX_1139740	aol:S58_00720	gyaR, GOR1	glyoxylate reductase	1.1.1.26	map00630; Metabolism; Carbohydrate metabolism; Glyoxylate and dicarboxylate metabolism
NOVO_MIX_1195817	pmad:BAY61_09120	gyaR, GOR1	glyoxylate reductase	1.1.1.26	map00630; Metabolism; Carbohydrate metabolism; Glyoxylate and dicarboxylate metabolism
NOVO_MIX_1216934	bfz:BAU07_22125	gyaR, GOR1	glyoxylate reductase	1.1.1.26	map00630; Metabolism; Carbohydrate metabolism; Glyoxylate and dicarboxylate metabolism
NOVO_MIX_1226770	mbry:B1812_12520	gyaR, GOR1	glyoxylate reductase	1.1.1.26	map00630; Metabolism; Carbohydrate metabolism; Glyoxylate and dicarboxylate metabolism
NOVO_MIX_1238634	cap:CLDAP_15480	gyaR, GOR1	glyoxylate reductase	1.1.1.26	map00630; Metabolism; Carbohydrate metabolism; Glyoxylate and dicarboxylate metabolism
NOVO_MIX_12463	rhz:RHPLAN_60270	gyaR, GOR1	glyoxylate reductase	1.1.1.26	map00630; Metabolism; Carbohydrate metabolism; Glyoxylate and dicarboxylate metabolism
NOVO_MIX_1271951	aey:CDG81_15180	gyaR, GOR1	glyoxylate reductase	1.1.1.26	map00630; Metabolism; Carbohydrate metabolism; Glyoxylate and dicarboxylate metabolism
NOVO_MIX_1276986	taa:NMY3_02200	gyaR, GOR1	glyoxylate reductase	1.1.1.26	map00630; Metabolism; Carbohydrate metabolism; Glyoxylate and dicarboxylate metabolism
NOVO_MIX_1313202	rhz:RHPLAN_17690	gyaR, GOR1	glyoxylate reductase	1.1.1.26	map00630; Metabolism; Carbohydrate metabolism; Glyoxylate and dicarboxylate metabolism
NOVO_MIX_1332523	msb:LJ00_31140	gyaR, GOR1	glyoxylate reductase	1.1.1.26	map00630; Metabolism; Carbohydrate metabolism; Glyoxylate and dicarboxylate metabolism
NOVO_MIX_1342024	bsd:BLASA_3449	gyaR, GOR1	glyoxylate reductase	1.1.1.26	map00630; Metabolism; Carbohydrate metabolism; Glyoxylate and dicarboxylate metabolism
NOVO_MIX_1350376	hbu:Hbut_0860	gyaR, GOR1	glyoxylate reductase	1.1.1.26	map00630; Metabolism; Carbohydrate metabolism; Glyoxylate and dicarboxylate metabolism
NOVO_MIX_1351702	cwo:Cwoe_5208	gyaR, GOR1	glyoxylate reductase	1.1.1.26	map00630; Metabolism; Carbohydrate metabolism; Glyoxylate and dicarboxylate metabolism
NOVO_MIX_1379352	lpil:LIP_1078	gyaR, GOR1	glyoxylate reductase	1.1.1.26	map00630; Metabolism; Carbohydrate metabolism; Glyoxylate and dicarboxylate metabolism
NOVO_MIX_1399502	arq:BWQ92_22475	gyaR, GOR1	glyoxylate reductase	1.1.1.26	map00630; Metabolism; Carbohydrate metabolism; Glyoxylate and dicarboxylate metabolism
NOVO_MIX_1413747	abf:AMK58_16030	gyaR, GOR1	glyoxylate reductase	1.1.1.26	map00630; Metabolism; Carbohydrate metabolism; Glyoxylate and dicarboxylate metabolism
NOVO_MIX_143903	cwo:Cwoe_5208	gyaR, GOR1	glyoxylate reductase	1.1.1.26	map00630; Metabolism; Carbohydrate metabolism; Glyoxylate and dicarboxylate metabolism
NOVO_MIX_1453072	arr:ARUE_c20790	gyaR, GOR1	glyoxylate reductase	1.1.1.26	map00630; Metabolism; Carbohydrate metabolism; Glyoxylate and dicarboxylate metabolism
NOVO_MIX_1479097	ngl:RG1141_CH42510	gyaR, GOR1	glyoxylate reductase	1.1.1.26	map00630; Metabolism; Carbohydrate metabolism; Glyoxylate and dicarboxylate metabolism
NOVO_MIX_1500068	svi:Svir_12970	gyaR, GOR1	glyoxylate reductase	1.1.1.26	map00630; Metabolism; Carbohydrate metabolism; Glyoxylate and dicarboxylate metabolism
NOVO_MIX_1541955	rxy:Rxyl_0619	gyaR, GOR1	glyoxylate reductase	1.1.1.26	map00630; Metabolism; Carbohydrate metabolism; Glyoxylate and dicarboxylate metabolism
NOVO_MIX_1552506	gba:J421_1589	gyaR, GOR1	glyoxylate reductase	1.1.1.26	map00630; Metabolism; Carbohydrate metabolism; Glyoxylate and dicarboxylate metabolism
NOVO_MIX_1578831	rhz:RHPLAN_17690	gyaR, GOR1	glyoxylate reductase	1.1.1.26	map00630; Metabolism; Carbohydrate metabolism; Glyoxylate and dicarboxylate metabolism
NOVO_MIX_1600179	mdx:BTO20_28710	gyaR, GOR1	glyoxylate reductase	1.1.1.26	map00630; Metabolism; Carbohydrate metabolism; Glyoxylate and dicarboxylate metabolism
NOVO_MIX_1672127	moc:BB934_12450	gyaR, GOR1	glyoxylate reductase	1.1.1.26	map00630; Metabolism; Carbohydrate metabolism; Glyoxylate and dicarboxylate metabolism
NOVO_MIX_1686206	tro:trd_0796	gyaR, GOR1	glyoxylate reductase	1.1.1.26	map00630; Metabolism; Carbohydrate metabolism; Glyoxylate and dicarboxylate metabolism
NOVO_MIX_1742196	abac:LuPra_00624	gyaR, GOR1	glyoxylate reductase	1.1.1.26	map00630; Metabolism; Carbohydrate metabolism; Glyoxylate and dicarboxylate metabolism
NOVO_MIX_1743799	gba:J421_1589	gyaR, GOR1	glyoxylate reductase	1.1.1.26	map00630; Metabolism; Carbohydrate metabolism; Glyoxylate and dicarboxylate metabolism
NOVO_MIX_175255	moc:BB934_12450	gyaR, GOR1	glyoxylate reductase	1.1.1.26	map00630; Metabolism; Carbohydrate metabolism; Glyoxylate and dicarboxylate metabolism
NOVO_MIX_176037	rbar:AWN76_016835	gyaR, GOR1	glyoxylate reductase	1.1.1.26	map00630; Metabolism; Carbohydrate metabolism; Glyoxylate and dicarboxylate metabolism
NOVO_MIX_1982649	btrm:SAMEA390648702387	gyaR, GOR1	glyoxylate reductase	1.1.1.26	map00630; Metabolism; Carbohydrate metabolism; Glyoxylate and dicarboxylate metabolism
NOVO_MIX_1982649	btrm:SAMEA390648702387	gyaR, GOR1	glyoxylate reductase	1.1.1.26	map00630; Metabolism; Carbohydrate metabolism; Glyoxylate and dicarboxylate metabolism
NOVO_MIX_1986143	cwo:Cwoe_5208	gyaR, GOR1	glyoxylate reductase	1.1.1.26	map00630; Metabolism; Carbohydrate metabolism; Glyoxylate and dicarboxylate metabolism
NOVO_MIX_2006941	cwo:Cwoe_5208	gyaR, GOR1	glyoxylate reductase	1.1.1.26	map00630; Metabolism; Carbohydrate metabolism; Glyoxylate and dicarboxylate metabolism
NOVO_MIX_2012909	deq:XM25_18295	gyaR, GOR1	glyoxylate reductase	1.1.1.26	map00630; Metabolism; Carbohydrate metabolism; Glyoxylate and dicarboxylate metabolism
NOVO_MIX_2047136	zga:ZOBELLIA_4169	gyaR, GOR1	glyoxylate reductase	1.1.1.26	map00630; Metabolism; Carbohydrate metabolism; Glyoxylate and dicarboxylate metabolism
NOVO_MIX_2066381	pmad:BAY61_09120	gyaR, GOR1	glyoxylate reductase	1.1.1.26	map00630; Metabolism; Carbohydrate metabolism; Glyoxylate and dicarboxylate metabolism
NOVO_MIX_2115044	serj:SGUI_2495	gyaR, GOR1	glyoxylate reductase	1.1.1.26	map00630; Metabolism; Carbohydrate metabolism; Glyoxylate and dicarboxylate metabolism
NOVO_MIX_2115044	serj:SGUI_2495	gyaR, GOR1	glyoxylate reductase	1.1.1.26	map00630; Metabolism; Carbohydrate metabolism; Glyoxylate and dicarboxylate metabolism
NOVO_MIX_2190316	mpg:Theba_2066	gyaR, GOR1	glyoxylate reductase	1.1.1.26	map00630; Metabolism; Carbohydrate metabolism; Glyoxylate and dicarboxylate metabolism
NOVO_MIX_2195475	ngg:RG540_CH42900	gyaR, GOR1	glyoxylate reductase	1.1.1.26	map00630; Metabolism; Carbohydrate metabolism; Glyoxylate and dicarboxylate metabolism
NOVO_MIX_2226010	gba:J421_1589	gyaR, GOR1	glyoxylate reductase	1.1.1.26	map00630; Metabolism; Carbohydrate metabolism; Glyoxylate and dicarboxylate metabolism
NOVO_MIX_228451	gar:AOZ07_16525	gyaR, GOR1	glyoxylate reductase	1.1.1.26	map00630; Metabolism; Carbohydrate metabolism; Glyoxylate and dicarboxylate metabolism
NOVO_MIX_231329	rhz:RHPLAN_17690	gyaR, GOR1	glyoxylate reductase	1.1.1.26	map00630; Metabolism; Carbohydrate metabolism; Glyoxylate and dicarboxylate metabolism
NOVO_MIX_2348748	cwo:Cwoe_5208	gyaR, GOR1	glyoxylate reductase	1.1.1.26	map00630; Metabolism; Carbohydrate metabolism; Glyoxylate and dicarboxylate metabolism
NOVO_MIX_2450644	ach:Achl_0089	gyaR, GOR1	glyoxylate reductase	1.1.1.26	map00630; Metabolism; Carbohydrate metabolism; Glyoxylate and dicarboxylate metabolism
NOVO_MIX_2510702	saci:Sinac_5956	gyaR, GOR1	glyoxylate reductase	1.1.1.26	map00630; Metabolism; Carbohydrate metabolism; Glyoxylate and dicarboxylate metabolism
NOVO_MIX_2551565	opr:Ocepr_0858	gyaR, GOR1	glyoxylate reductase	1.1.1.26	map00630; Metabolism; Carbohydrate metabolism; Glyoxylate and dicarboxylate metabolism
NOVO_MIX_2565791	moc:BB934_12450	gyaR, GOR1	glyoxylate reductase	1.1.1.26	map00630; Metabolism; Carbohydrate metabolism; Glyoxylate and dicarboxylate metabolism
NOVO_MIX_2608135	hmc:HYPMC_4751	gyaR, GOR1	glyoxylate reductase	1.1.1.26	map00630; Metabolism; Carbohydrate metabolism; Glyoxylate and dicarboxylate metabolism
NOVO_MIX_2608142	splm:BXU08_02550	gyaR, GOR1	glyoxylate reductase	1.1.1.26	map00630; Metabolism; Carbohydrate metabolism; Glyoxylate and dicarboxylate metabolism
NOVO_MIX_2608142	splm:BXU08_02550	gyaR, GOR1	glyoxylate reductase	1.1.1.26	map00630; Metabolism; Carbohydrate metabolism; Glyoxylate and dicarboxylate metabolism
NOVO_MIX_2611490	abac:LuPra_00624	gyaR, GOR1	glyoxylate reductase	1.1.1.26	map00630; Metabolism; Carbohydrate metabolism; Glyoxylate and dicarboxylate metabolism
NOVO_MIX_2678006	cwo:Cwoe_5208	gyaR, GOR1	glyoxylate reductase	1.1.1.26	map00630; Metabolism; Carbohydrate metabolism; Glyoxylate and dicarboxylate metabolism
NOVO_MIX_2678634	rhz:RHPLAN_17690	gyaR, GOR1	glyoxylate reductase	1.1.1.26	map00630; Metabolism; Carbohydrate metabolism; Glyoxylate and dicarboxylate metabolism
NOVO_MIX_2716680	magx:XM1_1172	gyaR, GOR1	glyoxylate reductase	1.1.1.26	map00630; Metabolism; Carbohydrate metabolism; Glyoxylate and dicarboxylate metabolism
NOVO_MIX_2753408	arr:ARUE_c20790	gyaR, GOR1	glyoxylate reductase	1.1.1.26	map00630; Metabolism; Carbohydrate metabolism; Glyoxylate and dicarboxylate metabolism
NOVO_MIX_275495	abs:AZOBR_10293	gyaR, GOR1	glyoxylate reductase	1.1.1.26	map00630; Metabolism; Carbohydrate metabolism; Glyoxylate and dicarboxylate metabolism
NOVO_MIX_2761666	smx:SM11_chr3646	gyaR, GOR1	glyoxylate reductase	1.1.1.26	map00630; Metabolism; Carbohydrate metabolism; Glyoxylate and dicarboxylate metabolism
NOVO_MIX_2790566	moc:BB934_12450	gyaR, GOR1	glyoxylate reductase	1.1.1.26	map00630; Metabolism; Carbohydrate metabolism; Glyoxylate and dicarboxylate metabolism
NOVO_MIX_2847266	rhz:RHPLAN_62110	gyaR, GOR1	glyoxylate reductase	1.1.1.26	map00630; Metabolism; Carbohydrate metabolism; Glyoxylate and dicarboxylate metabolism
NOVO_MIX_2986656	cwo:Cwoe_5208	gyaR, GOR1	glyoxylate reductase	1.1.1.26	map00630; Metabolism; Carbohydrate metabolism; Glyoxylate and dicarboxylate metabolism
NOVO_MIX_2996166	rrd:RradSPS_2227	gyaR, GOR1	glyoxylate reductase	1.1.1.26	map00630; Metabolism; Carbohydrate metabolism; Glyoxylate and dicarboxylate metabolism
NOVO_MIX_2998778	bsd:BLASA_3449	gyaR, GOR1	glyoxylate reductase	1.1.1.26	map00630; Metabolism; Carbohydrate metabolism; Glyoxylate and dicarboxylate metabolism
NOVO_MIX_302359	pmad:BAY61_09120	gyaR, GOR1	glyoxylate reductase	1.1.1.26	map00630; Metabolism; Carbohydrate metabolism; Glyoxylate and dicarboxylate metabolism
NOVO_MIX_3026966	ges:VT84_03590	gyaR, GOR1	glyoxylate reductase	1.1.1.26	map00630; Metabolism; Carbohydrate metabolism; Glyoxylate and dicarboxylate metabolism
NOVO_MIX_3033418	ncn:BZZ01_23725	gyaR, GOR1	glyoxylate reductase	1.1.1.26	map00630; Metabolism; Carbohydrate metabolism; Glyoxylate and dicarboxylate metabolism
NOVO_MIX_3086392	cse:Cseg_4172	gyaR, GOR1	glyoxylate reductase	1.1.1.26	map00630; Metabolism; Carbohydrate metabolism; Glyoxylate and dicarboxylate metabolism
NOVO_MIX_3124663	cwo:Cwoe_5208	gyaR, GOR1	glyoxylate reductase	1.1.1.26	map00630; Metabolism; Carbohydrate metabolism; Glyoxylate and dicarboxylate metabolism
NOVO_MIX_3139764	rbar:AWN76_016835	gyaR, GOR1	glyoxylate reductase	1.1.1.26	map00630; Metabolism; Carbohydrate metabolism; Glyoxylate and dicarboxylate metabolism
NOVO_MIX_319701	msd:MYSTI_05916	gyaR, GOR1	glyoxylate reductase	1.1.1.26	map00630; Metabolism; Carbohydrate metabolism; Glyoxylate and dicarboxylate metabolism
NOVO_MIX_3355654	abq:ABAZ39_19510	gyaR, GOR1	glyoxylate reductase	1.1.1.26	map00630; Metabolism; Carbohydrate metabolism; Glyoxylate and dicarboxylate metabolism
NOVO_MIX_3369626	ssan:NX02_13380	gyaR, GOR1	glyoxylate reductase	1.1.1.26	map00630; Metabolism; Carbohydrate metabolism; Glyoxylate and dicarboxylate metabolism
NOVO_MIX_3369626	ssan:NX02_13380	gyaR, GOR1	glyoxylate reductase	1.1.1.26	map00630; Metabolism; Carbohydrate metabolism; Glyoxylate and dicarboxylate metabolism
NOVO_MIX_3423644	psin:CAK95_09065	gyaR, GOR1	glyoxylate reductase	1.1.1.26	map00630; Metabolism; Carbohydrate metabolism; Glyoxylate and dicarboxylate metabolism
NOVO_MIX_3423644	psin:CAK95_09065	gyaR, GOR1	glyoxylate reductase	1.1.1.26	map00630; Metabolism; Carbohydrate metabolism; Glyoxylate and dicarboxylate metabolism
NOVO_MIX_3441170	mmar:MODMU_4571	gyaR, GOR1	glyoxylate reductase	1.1.1.26	map00630; Metabolism; Carbohydrate metabolism; Glyoxylate and dicarboxylate metabolism
NOVO_MIX_3471529	sti:Sthe_1212	gyaR, GOR1	glyoxylate reductase	1.1.1.26	map00630; Metabolism; Carbohydrate metabolism; Glyoxylate and dicarboxylate metabolism
NOVO_MIX_355417	cwo:Cwoe_5009	gyaR, GOR1	glyoxylate reductase	1.1.1.26	map00630; Metabolism; Carbohydrate metabolism; Glyoxylate and dicarboxylate metabolism
NOVO_MIX_3565481	skr:BRX40_07715	gyaR, GOR1	glyoxylate reductase	1.1.1.26	map00630; Metabolism; Carbohydrate metabolism; Glyoxylate and dicarboxylate metabolism
NOVO_MIX_3600081	gba:J421_1589	gyaR, GOR1	glyoxylate reductase	1.1.1.26	map00630; Metabolism; Carbohydrate metabolism; Glyoxylate and dicarboxylate metabolism
NOVO_MIX_3611377	cwo:Cwoe_5208	gyaR, GOR1	glyoxylate reductase	1.1.1.26	map00630; Metabolism; Carbohydrate metabolism; Glyoxylate and dicarboxylate metabolism
NOVO_MIX_3614583	tro:trd_0796	gyaR, GOR1	glyoxylate reductase	1.1.1.26	map00630; Metabolism; Carbohydrate metabolism; Glyoxylate and dicarboxylate metabolism
NOVO_MIX_361799	sti:Sthe_1212	gyaR, GOR1	glyoxylate reductase	1.1.1.26	map00630; Metabolism; Carbohydrate metabolism; Glyoxylate and dicarboxylate metabolism
NOVO_MIX_36500	mln:A9174_00030	gyaR, GOR1	glyoxylate reductase	1.1.1.26	map00630; Metabolism; Carbohydrate metabolism; Glyoxylate and dicarboxylate metabolism
NOVO_MIX_3659361	msd:MYSTI_05916	gyaR, GOR1	glyoxylate reductase	1.1.1.26	map00630; Metabolism; Carbohydrate metabolism; Glyoxylate and dicarboxylate metabolism
NOVO_MIX_3763905	chq:AQ619_18005	gyaR, GOR1	glyoxylate reductase	1.1.1.26	map00630; Metabolism; Carbohydrate metabolism; Glyoxylate and dicarboxylate metabolism
NOVO_MIX_3790242	brc:BCCGELA001_00295	gyaR, GOR1	glyoxylate reductase	1.1.1.26	map00630; Metabolism; Carbohydrate metabolism; Glyoxylate and dicarboxylate metabolism
NOVO_MIX_3831810	btrm:SAMEA390648702387	gyaR, GOR1	glyoxylate reductase	1.1.1.26	map00630; Metabolism; Carbohydrate metabolism; Glyoxylate and dicarboxylate metabolism
NOVO_MIX_3831810	btrm:SAMEA390648702387	gyaR, GOR1	glyoxylate reductase	1.1.1.26	map00630; Metabolism; Carbohydrate metabolism; Glyoxylate and dicarboxylate metabolism
NOVO_MIX_3843877	rrd:RradSPS_2227	gyaR, GOR1	glyoxylate reductase	1.1.1.26	map00630; Metabolism; Carbohydrate metabolism; Glyoxylate and dicarboxylate metabolism
NOVO_MIX_3863532	ade:Adeh_1858	gyaR, GOR1	glyoxylate reductase	1.1.1.26	map00630; Metabolism; Carbohydrate metabolism; Glyoxylate and dicarboxylate metabolism
NOVO_MIX_402376	mmar:MODMU_4571	gyaR, GOR1	glyoxylate reductase	1.1.1.26	map00630; Metabolism; Carbohydrate metabolism; Glyoxylate and dicarboxylate metabolism
NOVO_MIX_454558	sti:Sthe_1212	gyaR, GOR1	glyoxylate reductase	1.1.1.26	map00630; Metabolism; Carbohydrate metabolism; Glyoxylate and dicarboxylate metabolism
NOVO_MIX_469133	hor:Hore_21840	gyaR, GOR1	glyoxylate reductase	1.1.1.26	map00630; Metabolism; Carbohydrate metabolism; Glyoxylate and dicarboxylate metabolism
NOVO_MIX_500653	rbar:AWN76_016835	gyaR, GOR1	glyoxylate reductase	1.1.1.26	map00630; Metabolism; Carbohydrate metabolism; Glyoxylate and dicarboxylate metabolism
NOVO_MIX_57573	rhz:RHPLAN_17690	gyaR, GOR1	glyoxylate reductase	1.1.1.26	map00630; Metabolism; Carbohydrate metabolism; Glyoxylate and dicarboxylate metabolism
NOVO_MIX_59024	spkc:KC8_04120	gyaR, GOR1	glyoxylate reductase	1.1.1.26	map00630; Metabolism; Carbohydrate metabolism; Glyoxylate and dicarboxylate metabolism
NOVO_MIX_59024	spkc:KC8_04120	gyaR, GOR1	glyoxylate reductase	1.1.1.26	map00630; Metabolism; Carbohydrate metabolism; Glyoxylate and dicarboxylate metabolism
NOVO_MIX_59064	amo:Anamo_1556	gyaR, GOR1	glyoxylate reductase	1.1.1.26	map00630; Metabolism; Carbohydrate metabolism; Glyoxylate and dicarboxylate metabolism
NOVO_MIX_605130	cwo:Cwoe_5208	gyaR, GOR1	glyoxylate reductase	1.1.1.26	map00630; Metabolism; Carbohydrate metabolism; Glyoxylate and dicarboxylate metabolism
NOVO_MIX_625961	fil:BN1229_v1_2248	gyaR, GOR1	glyoxylate reductase	1.1.1.26	map00630; Metabolism; Carbohydrate metabolism; Glyoxylate and dicarboxylate metabolism
NOVO_MIX_63403	cak:Caul_5058	gyaR, GOR1	glyoxylate reductase	1.1.1.26	map00630; Metabolism; Carbohydrate metabolism; Glyoxylate and dicarboxylate metabolism
NOVO_MIX_698114	cwo:Cwoe_5208	gyaR, GOR1	glyoxylate reductase	1.1.1.26	map00630; Metabolism; Carbohydrate metabolism; Glyoxylate and dicarboxylate metabolism
NOVO_MIX_769358	cwo:Cwoe_5208	gyaR, GOR1	glyoxylate reductase	1.1.1.26	map00630; Metabolism; Carbohydrate metabolism; Glyoxylate and dicarboxylate metabolism
NOVO_MIX_798316	saci:Sinac_5956	gyaR, GOR1	glyoxylate reductase	1.1.1.26	map00630; Metabolism; Carbohydrate metabolism; Glyoxylate and dicarboxylate metabolism
NOVO_MIX_799001	rbar:AWN76_016835	gyaR, GOR1	glyoxylate reductase	1.1.1.26	map00630; Metabolism; Carbohydrate metabolism; Glyoxylate and dicarboxylate metabolism
NOVO_MIX_801267	ach:Achl_0089	gyaR, GOR1	glyoxylate reductase	1.1.1.26	map00630; Metabolism; Carbohydrate metabolism; Glyoxylate and dicarboxylate metabolism
NOVO_MIX_804949	ach:Achl_0089	gyaR, GOR1	glyoxylate reductase	1.1.1.26	map00630; Metabolism; Carbohydrate metabolism; Glyoxylate and dicarboxylate metabolism
NOVO_MIX_805489	rhz:RHPLAN_60270	gyaR, GOR1	glyoxylate reductase	1.1.1.26	map00630; Metabolism; Carbohydrate metabolism; Glyoxylate and dicarboxylate metabolism
NOVO_MIX_89548	rhz:RHPLAN_60270	gyaR, GOR1	glyoxylate reductase	1.1.1.26	map00630; Metabolism; Carbohydrate metabolism; Glyoxylate and dicarboxylate metabolism
NOVO_MIX_921901	cwo:Cwoe_5208	gyaR, GOR1	glyoxylate reductase	1.1.1.26	map00630; Metabolism; Carbohydrate metabolism; Glyoxylate and dicarboxylate metabolism
NOVO_MIX_92896	moc:BB934_12450	gyaR, GOR1	glyoxylate reductase	1.1.1.26	map00630; Metabolism; Carbohydrate metabolism; Glyoxylate and dicarboxylate metabolism
NOVO_MIX_930256	cwo:Cwoe_5208	gyaR, GOR1	glyoxylate reductase	1.1.1.26	map00630; Metabolism; Carbohydrate metabolism; Glyoxylate and dicarboxylate metabolism
NOVO_MIX_932772	taa:NMY3_02200	gyaR, GOR1	glyoxylate reductase	1.1.1.26	map00630; Metabolism; Carbohydrate metabolism; Glyoxylate and dicarboxylate metabolism
NOVO_MIX_973853	bsd:BLASA_3449	gyaR, GOR1	glyoxylate reductase	1.1.1.26	map00630; Metabolism; Carbohydrate metabolism; Glyoxylate and dicarboxylate metabolism
R1_169619	amq:AMETH_5400	gyaR, GOR1	glyoxylate reductase	1.1.1.26	map00630; Metabolism; Carbohydrate metabolism; Glyoxylate and dicarboxylate metabolism
R1_204879	smk:Sinme_3501	gyaR, GOR1	glyoxylate reductase	1.1.1.26	map00630; Metabolism; Carbohydrate metabolism; Glyoxylate and dicarboxylate metabolism
R1_230323	amq:AMETH_5400	gyaR, GOR1	glyoxylate reductase	1.1.1.26	map00630; Metabolism; Carbohydrate metabolism; Glyoxylate and dicarboxylate metabolism
R1_50588	sti:Sthe_1212	gyaR, GOR1	glyoxylate reductase	1.1.1.26	map00630; Metabolism; Carbohydrate metabolism; Glyoxylate and dicarboxylate metabolism
R2_134694	sdv:BN159_1049	gyaR, GOR1	glyoxylate reductase	1.1.1.26	map00630; Metabolism; Carbohydrate metabolism; Glyoxylate and dicarboxylate metabolism
R2_196730	rce:RC1_3133	gyaR, GOR1	glyoxylate reductase	1.1.1.26	map00630; Metabolism; Carbohydrate metabolism; Glyoxylate and dicarboxylate metabolism
R2_220052	sbh:SBI_05194	gyaR, GOR1	glyoxylate reductase	1.1.1.26	map00630; Metabolism; Carbohydrate metabolism; Glyoxylate and dicarboxylate metabolism
R2_24575	aoi:AORI_6028	gyaR, GOR1	glyoxylate reductase	1.1.1.26	map00630; Metabolism; Carbohydrate metabolism; Glyoxylate and dicarboxylate metabolism
R2_24603	splm:BXU08_02550	gyaR, GOR1	glyoxylate reductase	1.1.1.26	map00630; Metabolism; Carbohydrate metabolism; Glyoxylate and dicarboxylate metabolism
R2_24603	splm:BXU08_02550	gyaR, GOR1	glyoxylate reductase	1.1.1.26	map00630; Metabolism; Carbohydrate metabolism; Glyoxylate and dicarboxylate metabolism
R2_316975	mpg:Theba_2066	gyaR, GOR1	glyoxylate reductase	1.1.1.26	map00630; Metabolism; Carbohydrate metabolism; Glyoxylate and dicarboxylate metabolism
R2_43199	cwo:Cwoe_5009	gyaR, GOR1	glyoxylate reductase	1.1.1.26	map00630; Metabolism; Carbohydrate metabolism; Glyoxylate and dicarboxylate metabolism
R2_89057	mph:MLP_13840	gyaR, GOR1	glyoxylate reductase	1.1.1.26	map00630; Metabolism; Carbohydrate metabolism; Glyoxylate and dicarboxylate metabolism
R3_142009	cak:Caul_5058	gyaR, GOR1	glyoxylate reductase	1.1.1.26	map00630; Metabolism; Carbohydrate metabolism; Glyoxylate and dicarboxylate metabolism
R3_170595	para:BTO02_04600	gyaR, GOR1	glyoxylate reductase	1.1.1.26	map00630; Metabolism; Carbohydrate metabolism; Glyoxylate and dicarboxylate metabolism
R3_170595	para:BTO02_04600	gyaR, GOR1	glyoxylate reductase	1.1.1.26	map00630; Metabolism; Carbohydrate metabolism; Glyoxylate and dicarboxylate metabolism
R3_306573	moc:BB934_12450	gyaR, GOR1	glyoxylate reductase	1.1.1.26	map00630; Metabolism; Carbohydrate metabolism; Glyoxylate and dicarboxylate metabolism
NOVO_MIX_1018863	bsd:BLASA_1194	idi, IDI	isopentenyl-diphosphate Delta-isomerase	5.3.3.2	map00900; Metabolism; Metabolism of terpenoids and polyketides; Terpenoid backbone biosynthesis
NOVO_MIX_1090089	xau:Xaut_4134	idi, IDI	isopentenyl-diphosphate Delta-isomerase	5.3.3.2	map00900; Metabolism; Metabolism of terpenoids and polyketides; Terpenoid backbone biosynthesis
NOVO_MIX_1098802	cms:CMS2609	idi, IDI	isopentenyl-diphosphate Delta-isomerase	5.3.3.2	map00900; Metabolism; Metabolism of terpenoids and polyketides; Terpenoid backbone biosynthesis
NOVO_MIX_1154747	apre:CNX65_26360	idi, IDI	isopentenyl-diphosphate Delta-isomerase	5.3.3.2	map00900; Metabolism; Metabolism of terpenoids and polyketides; Terpenoid backbone biosynthesis
NOVO_MIX_1188086	jte:ASJ30_09935	idi, IDI	isopentenyl-diphosphate Delta-isomerase	5.3.3.2	map00900; Metabolism; Metabolism of terpenoids and polyketides; Terpenoid backbone biosynthesis
NOVO_MIX_1224203	ica:Intca_3521	idi, IDI	isopentenyl-diphosphate Delta-isomerase	5.3.3.2	map00900; Metabolism; Metabolism of terpenoids and polyketides; Terpenoid backbone biosynthesis
NOVO_MIX_129625	cphy:B5808_18555	idi, IDI	isopentenyl-diphosphate Delta-isomerase	5.3.3.2	map00900; Metabolism; Metabolism of terpenoids and polyketides; Terpenoid backbone biosynthesis
NOVO_MIX_129625	cphy:B5808_18555	idi, IDI	isopentenyl-diphosphate Delta-isomerase	5.3.3.2	map00900; Metabolism; Metabolism of terpenoids and polyketides; Terpenoid backbone biosynthesis
NOVO_MIX_1392025	prh:LT40_12635	idi, IDI	isopentenyl-diphosphate Delta-isomerase	5.3.3.2	map00900; Metabolism; Metabolism of terpenoids and polyketides; Terpenoid backbone biosynthesis
NOVO_MIX_1438726	ppc:HMPREF9154_0773	idi, IDI	isopentenyl-diphosphate Delta-isomerase	5.3.3.2	map00900; Metabolism; Metabolism of terpenoids and polyketides; Terpenoid backbone biosynthesis
NOVO_MIX_1444842	brl:BZG35_08090	idi, IDI	isopentenyl-diphosphate Delta-isomerase	5.3.3.2	map00900; Metabolism; Metabolism of terpenoids and polyketides; Terpenoid backbone biosynthesis
NOVO_MIX_1590129	mmar:MODMU_1422	idi, IDI	isopentenyl-diphosphate Delta-isomerase	5.3.3.2	map00900; Metabolism; Metabolism of terpenoids and polyketides; Terpenoid backbone biosynthesis
NOVO_MIX_1597099	psj:PSJM300_02050	idi, IDI	isopentenyl-diphosphate Delta-isomerase	5.3.3.2	map00900; Metabolism; Metabolism of terpenoids and polyketides; Terpenoid backbone biosynthesis
NOVO_MIX_1634437	phh:AFB00_19460	idi, IDI	isopentenyl-diphosphate Delta-isomerase	5.3.3.2	map00900; Metabolism; Metabolism of terpenoids and polyketides; Terpenoid backbone biosynthesis
NOVO_MIX_164100	amq:AMETH_6097	idi, IDI	isopentenyl-diphosphate Delta-isomerase	5.3.3.2	map00900; Metabolism; Metabolism of terpenoids and polyketides; Terpenoid backbone biosynthesis
NOVO_MIX_1644859	laq:GLA29479_2452	idi, IDI	isopentenyl-diphosphate Delta-isomerase	5.3.3.2	map00900; Metabolism; Metabolism of terpenoids and polyketides; Terpenoid backbone biosynthesis
NOVO_MIX_1668589	mphl:MPHLCCUG_02041	idi, IDI	isopentenyl-diphosphate Delta-isomerase	5.3.3.2	map00900; Metabolism; Metabolism of terpenoids and polyketides; Terpenoid backbone biosynthesis
NOVO_MIX_1668589	mphl:MPHLCCUG_02041	idi, IDI	isopentenyl-diphosphate Delta-isomerase	5.3.3.2	map00900; Metabolism; Metabolism of terpenoids and polyketides; Terpenoid backbone biosynthesis
NOVO_MIX_1731042	mcb:Mycch_1192	idi, IDI	isopentenyl-diphosphate Delta-isomerase	5.3.3.2	map00900; Metabolism; Metabolism of terpenoids and polyketides; Terpenoid backbone biosynthesis
NOVO_MIX_1755843	ams:AMIS_22570	idi, IDI	isopentenyl-diphosphate Delta-isomerase	5.3.3.2	map00900; Metabolism; Metabolism of terpenoids and polyketides; Terpenoid backbone biosynthesis
NOVO_MIX_1784543	arp:NIES39_K05050	idi, IDI	isopentenyl-diphosphate Delta-isomerase	5.3.3.2	map00900; Metabolism; Metabolism of terpenoids and polyketides; Terpenoid backbone biosynthesis
NOVO_MIX_1829215	ams:AMIS_22570	idi, IDI	isopentenyl-diphosphate Delta-isomerase	5.3.3.2	map00900; Metabolism; Metabolism of terpenoids and polyketides; Terpenoid backbone biosynthesis
NOVO_MIX_1831314	acti:UA75_23635	idi, IDI	isopentenyl-diphosphate Delta-isomerase	5.3.3.2	map00900; Metabolism; Metabolism of terpenoids and polyketides; Terpenoid backbone biosynthesis
NOVO_MIX_1843224	bsd:BLASA_1194	idi, IDI	isopentenyl-diphosphate Delta-isomerase	5.3.3.2	map00900; Metabolism; Metabolism of terpenoids and polyketides; Terpenoid backbone biosynthesis
NOVO_MIX_1919460	nga:Ngar_c21600	idi, IDI	isopentenyl-diphosphate Delta-isomerase	5.3.3.2	map00900; Metabolism; Metabolism of terpenoids and polyketides; Terpenoid backbone biosynthesis
NOVO_MIX_1961026	oho:Oweho_3543	idi, IDI	isopentenyl-diphosphate Delta-isomerase	5.3.3.2	map00900; Metabolism; Metabolism of terpenoids and polyketides; Terpenoid backbone biosynthesis
NOVO_MIX_2012407	bsd:BLASA_1194	idi, IDI	isopentenyl-diphosphate Delta-isomerase	5.3.3.2	map00900; Metabolism; Metabolism of terpenoids and polyketides; Terpenoid backbone biosynthesis
NOVO_MIX_2044254	iva:Isova_2884	idi, IDI	isopentenyl-diphosphate Delta-isomerase	5.3.3.2	map00900; Metabolism; Metabolism of terpenoids and polyketides; Terpenoid backbone biosynthesis
NOVO_MIX_205589	svt:SVTN_31560	idi, IDI	isopentenyl-diphosphate Delta-isomerase	5.3.3.2	map00900; Metabolism; Metabolism of terpenoids and polyketides; Terpenoid backbone biosynthesis
NOVO_MIX_2080026	ams:AMIS_1450	idi, IDI	isopentenyl-diphosphate Delta-isomerase	5.3.3.2	map00900; Metabolism; Metabolism of terpenoids and polyketides; Terpenoid backbone biosynthesis
NOVO_MIX_2160830	gob:Gobs_1382	idi, IDI	isopentenyl-diphosphate Delta-isomerase	5.3.3.2	map00900; Metabolism; Metabolism of terpenoids and polyketides; Terpenoid backbone biosynthesis
NOVO_MIX_2162771	sesp:BN6_63870	idi, IDI	isopentenyl-diphosphate Delta-isomerase	5.3.3.2	map00900; Metabolism; Metabolism of terpenoids and polyketides; Terpenoid backbone biosynthesis
NOVO_MIX_2183779	fla:SY85_20315	idi, IDI	isopentenyl-diphosphate Delta-isomerase	5.3.3.2	map00900; Metabolism; Metabolism of terpenoids and polyketides; Terpenoid backbone biosynthesis
NOVO_MIX_223722	gai:IMCC3135_12320	idi, IDI	isopentenyl-diphosphate Delta-isomerase	5.3.3.2	map00900; Metabolism; Metabolism of terpenoids and polyketides; Terpenoid backbone biosynthesis
NOVO_MIX_2247849	ndk:I601_3785	idi, IDI	isopentenyl-diphosphate Delta-isomerase	5.3.3.2	map00900; Metabolism; Metabolism of terpenoids and polyketides; Terpenoid backbone biosynthesis
NOVO_MIX_226679	agy:ATC03_18110	idi, IDI	isopentenyl-diphosphate Delta-isomerase	5.3.3.2	map00900; Metabolism; Metabolism of terpenoids and polyketides; Terpenoid backbone biosynthesis
NOVO_MIX_2406663	arq:BWQ92_07330	idi, IDI	isopentenyl-diphosphate Delta-isomerase	5.3.3.2	map00900; Metabolism; Metabolism of terpenoids and polyketides; Terpenoid backbone biosynthesis
NOVO_MIX_2439904	rrs:RoseRS_2437	idi, IDI	isopentenyl-diphosphate Delta-isomerase	5.3.3.2	map00900; Metabolism; Metabolism of terpenoids and polyketides; Terpenoid backbone biosynthesis
NOVO_MIX_251279	sen:SACE_5210	idi, IDI	isopentenyl-diphosphate Delta-isomerase	5.3.3.2	map00900; Metabolism; Metabolism of terpenoids and polyketides; Terpenoid backbone biosynthesis
NOVO_MIX_2528490	fla:SY85_20315	idi, IDI	isopentenyl-diphosphate Delta-isomerase	5.3.3.2	map00900; Metabolism; Metabolism of terpenoids and polyketides; Terpenoid backbone biosynthesis
NOVO_MIX_2603358	cum:NI26_02035	idi, IDI	isopentenyl-diphosphate Delta-isomerase	5.3.3.2	map00900; Metabolism; Metabolism of terpenoids and polyketides; Terpenoid backbone biosynthesis
NOVO_MIX_2615020	scl:sce1761	idi, IDI	isopentenyl-diphosphate Delta-isomerase	5.3.3.2	map00900; Metabolism; Metabolism of terpenoids and polyketides; Terpenoid backbone biosynthesis
NOVO_MIX_2693558	rtx:TI83_01890	idi, IDI	isopentenyl-diphosphate Delta-isomerase	5.3.3.2	map00900; Metabolism; Metabolism of terpenoids and polyketides; Terpenoid backbone biosynthesis
NOVO_MIX_2728719	tbi:Tbis_3569	idi, IDI	isopentenyl-diphosphate Delta-isomerase	5.3.3.2	map00900; Metabolism; Metabolism of terpenoids and polyketides; Terpenoid backbone biosynthesis
NOVO_MIX_2775071	bsd:BLASA_1194	idi, IDI	isopentenyl-diphosphate Delta-isomerase	5.3.3.2	map00900; Metabolism; Metabolism of terpenoids and polyketides; Terpenoid backbone biosynthesis
NOVO_MIX_28006	cmi:CMM_2889	idi, IDI	isopentenyl-diphosphate Delta-isomerase	5.3.3.2	map00900; Metabolism; Metabolism of terpenoids and polyketides; Terpenoid backbone biosynthesis
NOVO_MIX_2803852	dsw:QR90_03330	idi, IDI	isopentenyl-diphosphate Delta-isomerase	5.3.3.2	map00900; Metabolism; Metabolism of terpenoids and polyketides; Terpenoid backbone biosynthesis
NOVO_MIX_2905002	acad:UA74_23125	idi, IDI	isopentenyl-diphosphate Delta-isomerase	5.3.3.2	map00900; Metabolism; Metabolism of terpenoids and polyketides; Terpenoid backbone biosynthesis
NOVO_MIX_2905002	acad:UA74_23125	idi, IDI	isopentenyl-diphosphate Delta-isomerase	5.3.3.2	map00900; Metabolism; Metabolism of terpenoids and polyketides; Terpenoid backbone biosynthesis
NOVO_MIX_2947757	amq:AMETH_6097	idi, IDI	isopentenyl-diphosphate Delta-isomerase	5.3.3.2	map00900; Metabolism; Metabolism of terpenoids and polyketides; Terpenoid backbone biosynthesis
NOVO_MIX_3014930	acti:UA75_23635	idi, IDI	isopentenyl-diphosphate Delta-isomerase	5.3.3.2	map00900; Metabolism; Metabolism of terpenoids and polyketides; Terpenoid backbone biosynthesis
NOVO_MIX_3026498	hoh:Hoch_3410	idi, IDI	isopentenyl-diphosphate Delta-isomerase	5.3.3.2	map00900; Metabolism; Metabolism of terpenoids and polyketides; Terpenoid backbone biosynthesis
NOVO_MIX_3072857	bsd:BLASA_1194	idi, IDI	isopentenyl-diphosphate Delta-isomerase	5.3.3.2	map00900; Metabolism; Metabolism of terpenoids and polyketides; Terpenoid backbone biosynthesis
NOVO_MIX_3074793	cmi:CMM_2889	idi, IDI	isopentenyl-diphosphate Delta-isomerase	5.3.3.2	map00900; Metabolism; Metabolism of terpenoids and polyketides; Terpenoid backbone biosynthesis
NOVO_MIX_3089441	gob:Gobs_1382	idi, IDI	isopentenyl-diphosphate Delta-isomerase	5.3.3.2	map00900; Metabolism; Metabolism of terpenoids and polyketides; Terpenoid backbone biosynthesis
NOVO_MIX_3136653	aua:M673_17270	idi, IDI	isopentenyl-diphosphate Delta-isomerase	5.3.3.2	map00900; Metabolism; Metabolism of terpenoids and polyketides; Terpenoid backbone biosynthesis
NOVO_MIX_3150008	ttr:Tter_2044	idi, IDI	isopentenyl-diphosphate Delta-isomerase	5.3.3.2	map00900; Metabolism; Metabolism of terpenoids and polyketides; Terpenoid backbone biosynthesis
NOVO_MIX_3164660	bmu:Bmul_5942	idi, IDI	isopentenyl-diphosphate Delta-isomerase	5.3.3.2	map00900; Metabolism; Metabolism of terpenoids and polyketides; Terpenoid backbone biosynthesis
NOVO_MIX_3208288	sesp:BN6_63870	idi, IDI	isopentenyl-diphosphate Delta-isomerase	5.3.3.2	map00900; Metabolism; Metabolism of terpenoids and polyketides; Terpenoid backbone biosynthesis
NOVO_MIX_3210134	psty:BFS30_21615	idi, IDI	isopentenyl-diphosphate Delta-isomerase	5.3.3.2	map00900; Metabolism; Metabolism of terpenoids and polyketides; Terpenoid backbone biosynthesis
NOVO_MIX_3210134	psty:BFS30_21615	idi, IDI	isopentenyl-diphosphate Delta-isomerase	5.3.3.2	map00900; Metabolism; Metabolism of terpenoids and polyketides; Terpenoid backbone biosynthesis
NOVO_MIX_3251719	amq:AMETH_1567	idi, IDI	isopentenyl-diphosphate Delta-isomerase	5.3.3.2	map00900; Metabolism; Metabolism of terpenoids and polyketides; Terpenoid backbone biosynthesis
NOVO_MIX_3280952	mcw:A8L33_11925	idi, IDI	isopentenyl-diphosphate Delta-isomerase	5.3.3.2	map00900; Metabolism; Metabolism of terpenoids and polyketides; Terpenoid backbone biosynthesis
NOVO_MIX_3286863	cag:Cagg_0435	idi, IDI	isopentenyl-diphosphate Delta-isomerase	5.3.3.2	map00900; Metabolism; Metabolism of terpenoids and polyketides; Terpenoid backbone biosynthesis
NOVO_MIX_3317059	gob:Gobs_1382	idi, IDI	isopentenyl-diphosphate Delta-isomerase	5.3.3.2	map00900; Metabolism; Metabolism of terpenoids and polyketides; Terpenoid backbone biosynthesis
NOVO_MIX_3408687	pye:A6J80_22045	idi, IDI	isopentenyl-diphosphate Delta-isomerase	5.3.3.2	map00900; Metabolism; Metabolism of terpenoids and polyketides; Terpenoid backbone biosynthesis
NOVO_MIX_3467828	dge:Dgeo_1381	idi, IDI	isopentenyl-diphosphate Delta-isomerase	5.3.3.2	map00900; Metabolism; Metabolism of terpenoids and polyketides; Terpenoid backbone biosynthesis
NOVO_MIX_3470403	bfa:Bfae_04480	idi, IDI	isopentenyl-diphosphate Delta-isomerase	5.3.3.2	map00900; Metabolism; Metabolism of terpenoids and polyketides; Terpenoid backbone biosynthesis
NOVO_MIX_3515880	iva:Isova_2884	idi, IDI	isopentenyl-diphosphate Delta-isomerase	5.3.3.2	map00900; Metabolism; Metabolism of terpenoids and polyketides; Terpenoid backbone biosynthesis
NOVO_MIX_3567664	ccl:Clocl_0865	idi, IDI	isopentenyl-diphosphate Delta-isomerase	5.3.3.2	map00900; Metabolism; Metabolism of terpenoids and polyketides; Terpenoid backbone biosynthesis
NOVO_MIX_3696145	brl:BZG35_08090	idi, IDI	isopentenyl-diphosphate Delta-isomerase	5.3.3.2	map00900; Metabolism; Metabolism of terpenoids and polyketides; Terpenoid backbone biosynthesis
NOVO_MIX_3707735	kfv:AS188_00550	idi, IDI	isopentenyl-diphosphate Delta-isomerase	5.3.3.2	map00900; Metabolism; Metabolism of terpenoids and polyketides; Terpenoid backbone biosynthesis
NOVO_MIX_3719785	mts:MTES_3134	idi, IDI	isopentenyl-diphosphate Delta-isomerase	5.3.3.2	map00900; Metabolism; Metabolism of terpenoids and polyketides; Terpenoid backbone biosynthesis
NOVO_MIX_3732487	gob:Gobs_1382	idi, IDI	isopentenyl-diphosphate Delta-isomerase	5.3.3.2	map00900; Metabolism; Metabolism of terpenoids and polyketides; Terpenoid backbone biosynthesis
NOVO_MIX_3745322	fla:SY85_20315	idi, IDI	isopentenyl-diphosphate Delta-isomerase	5.3.3.2	map00900; Metabolism; Metabolism of terpenoids and polyketides; Terpenoid backbone biosynthesis
NOVO_MIX_3844055	gai:IMCC3135_12320	idi, IDI	isopentenyl-diphosphate Delta-isomerase	5.3.3.2	map00900; Metabolism; Metabolism of terpenoids and polyketides; Terpenoid backbone biosynthesis
NOVO_MIX_3874949	laq:GLA29479_2452	idi, IDI	isopentenyl-diphosphate Delta-isomerase	5.3.3.2	map00900; Metabolism; Metabolism of terpenoids and polyketides; Terpenoid backbone biosynthesis
NOVO_MIX_3900766	pseq:AD006_26705	idi, IDI	isopentenyl-diphosphate Delta-isomerase	5.3.3.2	map00900; Metabolism; Metabolism of terpenoids and polyketides; Terpenoid backbone biosynthesis
NOVO_MIX_3900766	pseq:AD006_26705	idi, IDI	isopentenyl-diphosphate Delta-isomerase	5.3.3.2	map00900; Metabolism; Metabolism of terpenoids and polyketides; Terpenoid backbone biosynthesis
NOVO_MIX_3933002	mgot:MgSA37_01905	idi, IDI	isopentenyl-diphosphate Delta-isomerase	5.3.3.2	map00900; Metabolism; Metabolism of terpenoids and polyketides; Terpenoid backbone biosynthesis
NOVO_MIX_3933002	mgot:MgSA37_01905	idi, IDI	isopentenyl-diphosphate Delta-isomerase	5.3.3.2	map00900; Metabolism; Metabolism of terpenoids and polyketides; Terpenoid backbone biosynthesis
NOVO_MIX_405360	psj:PSJM300_02050	idi, IDI	isopentenyl-diphosphate Delta-isomerase	5.3.3.2	map00900; Metabolism; Metabolism of terpenoids and polyketides; Terpenoid backbone biosynthesis
NOVO_MIX_417553	lang:109338681	idi, IDI	isopentenyl-diphosphate Delta-isomerase	5.3.3.2	map00900; Metabolism; Metabolism of terpenoids and polyketides; Terpenoid backbone biosynthesis
NOVO_MIX_48429	jeo:JMA_20000	idi, IDI	isopentenyl-diphosphate Delta-isomerase	5.3.3.2	map00900; Metabolism; Metabolism of terpenoids and polyketides; Terpenoid backbone biosynthesis
NOVO_MIX_673833	rca:Rcas_2215	idi, IDI	isopentenyl-diphosphate Delta-isomerase	5.3.3.2	map00900; Metabolism; Metabolism of terpenoids and polyketides; Terpenoid backbone biosynthesis
NOVO_MIX_751581	fla:SY85_20315	idi, IDI	isopentenyl-diphosphate Delta-isomerase	5.3.3.2	map00900; Metabolism; Metabolism of terpenoids and polyketides; Terpenoid backbone biosynthesis
NOVO_MIX_819928	satk:SA2016_0248	idi, IDI	isopentenyl-diphosphate Delta-isomerase	5.3.3.2	map00900; Metabolism; Metabolism of terpenoids and polyketides; Terpenoid backbone biosynthesis
NOVO_MIX_877379	cphy:B5808_18555	idi, IDI	isopentenyl-diphosphate Delta-isomerase	5.3.3.2	map00900; Metabolism; Metabolism of terpenoids and polyketides; Terpenoid backbone biosynthesis
NOVO_MIX_877379	cphy:B5808_18555	idi, IDI	isopentenyl-diphosphate Delta-isomerase	5.3.3.2	map00900; Metabolism; Metabolism of terpenoids and polyketides; Terpenoid backbone biosynthesis
NOVO_MIX_888037	xau:Xaut_4134	idi, IDI	isopentenyl-diphosphate Delta-isomerase	5.3.3.2	map00900; Metabolism; Metabolism of terpenoids and polyketides; Terpenoid backbone biosynthesis
NOVO_MIX_889521	sesp:BN6_63870	idi, IDI	isopentenyl-diphosphate Delta-isomerase	5.3.3.2	map00900; Metabolism; Metabolism of terpenoids and polyketides; Terpenoid backbone biosynthesis
NOVO_MIX_902602	age:AA314_03810	idi, IDI	isopentenyl-diphosphate Delta-isomerase	5.3.3.2	map00900; Metabolism; Metabolism of terpenoids and polyketides; Terpenoid backbone biosynthesis
NOVO_MIX_921711	jte:ASJ30_09935	idi, IDI	isopentenyl-diphosphate Delta-isomerase	5.3.3.2	map00900; Metabolism; Metabolism of terpenoids and polyketides; Terpenoid backbone biosynthesis
NOVO_MIX_967389	sesp:BN6_63870	idi, IDI	isopentenyl-diphosphate Delta-isomerase	5.3.3.2	map00900; Metabolism; Metabolism of terpenoids and polyketides; Terpenoid backbone biosynthesis
NOVO_MIX_975262	agy:ATC03_18110	idi, IDI	isopentenyl-diphosphate Delta-isomerase	5.3.3.2	map00900; Metabolism; Metabolism of terpenoids and polyketides; Terpenoid backbone biosynthesis
R1_122778	mmar:MODMU_1422	idi, IDI	isopentenyl-diphosphate Delta-isomerase	5.3.3.2	map00900; Metabolism; Metabolism of terpenoids and polyketides; Terpenoid backbone biosynthesis
R1_276662	btk:BT9727_1381	idi, IDI	isopentenyl-diphosphate Delta-isomerase	5.3.3.2	map00900; Metabolism; Metabolism of terpenoids and polyketides; Terpenoid backbone biosynthesis
R1_305006	sma:SAVERM_1663	idi, IDI	isopentenyl-diphosphate Delta-isomerase	5.3.3.2	map00900; Metabolism; Metabolism of terpenoids and polyketides; Terpenoid backbone biosynthesis
R2_166571	ebt:EBL_c04740	idi, IDI	isopentenyl-diphosphate Delta-isomerase	5.3.3.2	map00900; Metabolism; Metabolism of terpenoids and polyketides; Terpenoid backbone biosynthesis
R2_194101	nko:Niako_6788	idi, IDI	isopentenyl-diphosphate Delta-isomerase	5.3.3.2	map00900; Metabolism; Metabolism of terpenoids and polyketides; Terpenoid backbone biosynthesis
R2_273255	ccl:Clocl_0865	idi, IDI	isopentenyl-diphosphate Delta-isomerase	5.3.3.2	map00900; Metabolism; Metabolism of terpenoids and polyketides; Terpenoid backbone biosynthesis
R2_273256	oho:Oweho_3543	idi, IDI	isopentenyl-diphosphate Delta-isomerase	5.3.3.2	map00900; Metabolism; Metabolism of terpenoids and polyketides; Terpenoid backbone biosynthesis
R2_308350	gbi:PG2T_00480	idi, IDI	isopentenyl-diphosphate Delta-isomerase	5.3.3.2	map00900; Metabolism; Metabolism of terpenoids and polyketides; Terpenoid backbone biosynthesis
R3_221051	scx:AS200_09060	idi, IDI	isopentenyl-diphosphate Delta-isomerase	5.3.3.2	map00900; Metabolism; Metabolism of terpenoids and polyketides; Terpenoid backbone biosynthesis
R3_297529	pseh:XF36_04795	idi, IDI	isopentenyl-diphosphate Delta-isomerase	5.3.3.2	map00900; Metabolism; Metabolism of terpenoids and polyketides; Terpenoid backbone biosynthesis
R3_297529	pseh:XF36_04795	idi, IDI	isopentenyl-diphosphate Delta-isomerase	5.3.3.2	map00900; Metabolism; Metabolism of terpenoids and polyketides; Terpenoid backbone biosynthesis
R3_323038	lang:109338681	idi, IDI	isopentenyl-diphosphate Delta-isomerase	5.3.3.2	map00900; Metabolism; Metabolism of terpenoids and polyketides; Terpenoid backbone biosynthesis
NOVO_MIX_1004017	bsan:CHH28_09575	lspA	signal peptidase II	3.4.23.36	map03060; Genetic Information Processing; Folding, sorting and degradation; Protein export
NOVO_MIX_1004017	bsan:CHH28_09575	lspA	signal peptidase II	3.4.23.36	map03060; Genetic Information Processing; Folding, sorting and degradation; Protein export
NOVO_MIX_1011697	cwo:Cwoe_3519	lspA	signal peptidase II	3.4.23.36	map03060; Genetic Information Processing; Folding, sorting and degradation; Protein export
NOVO_MIX_1041553	cga:Celgi_1986	lspA	signal peptidase II	3.4.23.36	map03060; Genetic Information Processing; Folding, sorting and degradation; Protein export
NOVO_MIX_1058947	cart:PA27867_3927	lspA	signal peptidase II	3.4.23.36	map03060; Genetic Information Processing; Folding, sorting and degradation; Protein export
NOVO_MIX_1058947	cart:PA27867_3927	lspA	signal peptidase II	3.4.23.36	map03060; Genetic Information Processing; Folding, sorting and degradation; Protein export
NOVO_MIX_1074319	eba:ebA4447	lspA	signal peptidase II	3.4.23.36	map03060; Genetic Information Processing; Folding, sorting and degradation; Protein export
NOVO_MIX_1082323	rgi:RGI145_11920	lspA	signal peptidase II	3.4.23.36	map03060; Genetic Information Processing; Folding, sorting and degradation; Protein export
NOVO_MIX_1085581	mcw:A8L33_00795	lspA	signal peptidase II	3.4.23.36	map03060; Genetic Information Processing; Folding, sorting and degradation; Protein export
NOVO_MIX_1111382	nca:Noca_3053	lspA	signal peptidase II	3.4.23.36	map03060; Genetic Information Processing; Folding, sorting and degradation; Protein export
NOVO_MIX_1124415	ndk:I601_2742	lspA	signal peptidase II	3.4.23.36	map03060; Genetic Information Processing; Folding, sorting and degradation; Protein export
NOVO_MIX_1135043	abac:LuPra_05823	lspA	signal peptidase II	3.4.23.36	map03060; Genetic Information Processing; Folding, sorting and degradation; Protein export
NOVO_MIX_1191385	fla:SY85_11905	lspA	signal peptidase II	3.4.23.36	map03060; Genetic Information Processing; Folding, sorting and degradation; Protein export
NOVO_MIX_1200514	mpt:Mpe_A3047	lspA	signal peptidase II	3.4.23.36	map03060; Genetic Information Processing; Folding, sorting and degradation; Protein export
NOVO_MIX_1208494	rht:NT26_p10172	lspA	signal peptidase II	3.4.23.36	map03060; Genetic Information Processing; Folding, sorting and degradation; Protein export
NOVO_MIX_1213346	gau:GAU_1401	lspA	signal peptidase II	3.4.23.36	map03060; Genetic Information Processing; Folding, sorting and degradation; Protein export
NOVO_MIX_1220449	ssan:NX02_26735	lspA	signal peptidase II	3.4.23.36	map03060; Genetic Information Processing; Folding, sorting and degradation; Protein export
NOVO_MIX_1220449	ssan:NX02_26735	lspA	signal peptidase II	3.4.23.36	map03060; Genetic Information Processing; Folding, sorting and degradation; Protein export
NOVO_MIX_122331	iva:Isova_1299	lspA	signal peptidase II	3.4.23.36	map03060; Genetic Information Processing; Folding, sorting and degradation; Protein export
NOVO_MIX_1230815	moc:BB934_06695	lspA	signal peptidase II	3.4.23.36	map03060; Genetic Information Processing; Folding, sorting and degradation; Protein export
NOVO_MIX_1253327	brh:RBRH_00937	lspA	signal peptidase II	3.4.23.36	map03060; Genetic Information Processing; Folding, sorting and degradation; Protein export
NOVO_MIX_1293124	mmar:MODMU_3440	lspA	signal peptidase II	3.4.23.36	map03060; Genetic Information Processing; Folding, sorting and degradation; Protein export
NOVO_MIX_1300634	gau:GAU_1401	lspA	signal peptidase II	3.4.23.36	map03060; Genetic Information Processing; Folding, sorting and degradation; Protein export
NOVO_MIX_1363483	pman:OU5_P0174	lspA	signal peptidase II	3.4.23.36	map03060; Genetic Information Processing; Folding, sorting and degradation; Protein export
NOVO_MIX_1363483	pman:OU5_P0174	lspA	signal peptidase II	3.4.23.36	map03060; Genetic Information Processing; Folding, sorting and degradation; Protein export
NOVO_MIX_1368941	gba:J421_3050	lspA	signal peptidase II	3.4.23.36	map03060; Genetic Information Processing; Folding, sorting and degradation; Protein export
NOVO_MIX_1372159	bsd:BLASA_2246	lspA	signal peptidase II	3.4.23.36	map03060; Genetic Information Processing; Folding, sorting and degradation; Protein export
NOVO_MIX_1402322	fla:SY85_11905	lspA	signal peptidase II	3.4.23.36	map03060; Genetic Information Processing; Folding, sorting and degradation; Protein export
NOVO_MIX_1402479	gba:J421_3050	lspA	signal peptidase II	3.4.23.36	map03060; Genetic Information Processing; Folding, sorting and degradation; Protein export
NOVO_MIX_142044	rpy:Y013_05685	lspA	signal peptidase II	3.4.23.36	map03060; Genetic Information Processing; Folding, sorting and degradation; Protein export
NOVO_MIX_1448626	ndk:I601_2742	lspA	signal peptidase II	3.4.23.36	map03060; Genetic Information Processing; Folding, sorting and degradation; Protein export
NOVO_MIX_1464153	fla:SY85_11905	lspA	signal peptidase II	3.4.23.36	map03060; Genetic Information Processing; Folding, sorting and degradation; Protein export
NOVO_MIX_1465185	moc:BB934_06695	lspA	signal peptidase II	3.4.23.36	map03060; Genetic Information Processing; Folding, sorting and degradation; Protein export
NOVO_MIX_1465448	cga:Celgi_1986	lspA	signal peptidase II	3.4.23.36	map03060; Genetic Information Processing; Folding, sorting and degradation; Protein export
NOVO_MIX_1476614	maur:BOH66_00350	lspA	signal peptidase II	3.4.23.36	map03060; Genetic Information Processing; Folding, sorting and degradation; Protein export
NOVO_MIX_1503976	mcw:A8L33_00795	lspA	signal peptidase II	3.4.23.36	map03060; Genetic Information Processing; Folding, sorting and degradation; Protein export
NOVO_MIX_1503983	apn:Asphe3_15610	lspA	signal peptidase II	3.4.23.36	map03060; Genetic Information Processing; Folding, sorting and degradation; Protein export
NOVO_MIX_1563698	mesw:A9K65_009070	lspA	signal peptidase II	3.4.23.36	map03060; Genetic Information Processing; Folding, sorting and degradation; Protein export
NOVO_MIX_1580499	rht:NT26_p10172	lspA	signal peptidase II	3.4.23.36	map03060; Genetic Information Processing; Folding, sorting and degradation; Protein export
NOVO_MIX_160605	splk:AV944_16985	lspA	signal peptidase II	3.4.23.36	map03060; Genetic Information Processing; Folding, sorting and degradation; Protein export
NOVO_MIX_160605	splk:AV944_16985	lspA	signal peptidase II	3.4.23.36	map03060; Genetic Information Processing; Folding, sorting and degradation; Protein export
NOVO_MIX_1607149	chq:AQ619_02685	lspA	signal peptidase II	3.4.23.36	map03060; Genetic Information Processing; Folding, sorting and degradation; Protein export
NOVO_MIX_1614682	cpi:Cpin_0234	lspA	signal peptidase II	3.4.23.36	map03060; Genetic Information Processing; Folding, sorting and degradation; Protein export
NOVO_MIX_161639	ndk:I601_2742	lspA	signal peptidase II	3.4.23.36	map03060; Genetic Information Processing; Folding, sorting and degradation; Protein export
NOVO_MIX_1623654	gst:HW35_16445	lspA	signal peptidase II	3.4.23.36	map03060; Genetic Information Processing; Folding, sorting and degradation; Protein export
NOVO_MIX_16262	daf:Desaf_2925	lspA	signal peptidase II	3.4.23.36	map03060; Genetic Information Processing; Folding, sorting and degradation; Protein export
NOVO_MIX_1631404	sdf:ACG33_11260	lspA	signal peptidase II	3.4.23.36	map03060; Genetic Information Processing; Folding, sorting and degradation; Protein export
NOVO_MIX_1642499	txi:TH3_16895	lspA	signal peptidase II	3.4.23.36	map03060; Genetic Information Processing; Folding, sorting and degradation; Protein export
NOVO_MIX_164785	rgi:RGI145_11920	lspA	signal peptidase II	3.4.23.36	map03060; Genetic Information Processing; Folding, sorting and degradation; Protein export
NOVO_MIX_17082	acin:CBP34_14915	lspA	signal peptidase II	3.4.23.36	map03060; Genetic Information Processing; Folding, sorting and degradation; Protein export
NOVO_MIX_1709781	don:BSK21_00130	lspA	signal peptidase II	3.4.23.36	map03060; Genetic Information Processing; Folding, sorting and degradation; Protein export
NOVO_MIX_172948	gur:Gura_1530	lspA	signal peptidase II	3.4.23.36	map03060; Genetic Information Processing; Folding, sorting and degradation; Protein export
NOVO_MIX_1733968	rdp:RD2015_3597	lspA	signal peptidase II	3.4.23.36	map03060; Genetic Information Processing; Folding, sorting and degradation; Protein export
NOVO_MIX_1747923	bsd:BLASA_2246	lspA	signal peptidase II	3.4.23.36	map03060; Genetic Information Processing; Folding, sorting and degradation; Protein export
NOVO_MIX_1763139	rta:Rta_31800	lspA	signal peptidase II	3.4.23.36	map03060; Genetic Information Processing; Folding, sorting and degradation; Protein export
NOVO_MIX_1783939	splm:BXU08_16460	lspA	signal peptidase II	3.4.23.36	map03060; Genetic Information Processing; Folding, sorting and degradation; Protein export
NOVO_MIX_1783939	splm:BXU08_16460	lspA	signal peptidase II	3.4.23.36	map03060; Genetic Information Processing; Folding, sorting and degradation; Protein export
NOVO_MIX_1796621	masw:AM586_22655	lspA	signal peptidase II	3.4.23.36	map03060; Genetic Information Processing; Folding, sorting and degradation; Protein export
NOVO_MIX_1806803	nko:Niako_5630	lspA	signal peptidase II	3.4.23.36	map03060; Genetic Information Processing; Folding, sorting and degradation; Protein export
NOVO_MIX_1810536	gba:J421_3050	lspA	signal peptidase II	3.4.23.36	map03060; Genetic Information Processing; Folding, sorting and degradation; Protein export
NOVO_MIX_1810537	gba:J421_3050	lspA	signal peptidase II	3.4.23.36	map03060; Genetic Information Processing; Folding, sorting and degradation; Protein export
NOVO_MIX_1815850	ndk:I601_2742	lspA	signal peptidase II	3.4.23.36	map03060; Genetic Information Processing; Folding, sorting and degradation; Protein export
NOVO_MIX_182424	gba:J421_3050	lspA	signal peptidase II	3.4.23.36	map03060; Genetic Information Processing; Folding, sorting and degradation; Protein export
NOVO_MIX_1830724	rgi:RGI145_11920	lspA	signal peptidase II	3.4.23.36	map03060; Genetic Information Processing; Folding, sorting and degradation; Protein export
NOVO_MIX_1833582	msl:Msil_2861	lspA	signal peptidase II	3.4.23.36	map03060; Genetic Information Processing; Folding, sorting and degradation; Protein export
NOVO_MIX_1866059	arq:BWQ92_02105	lspA	signal peptidase II	3.4.23.36	map03060; Genetic Information Processing; Folding, sorting and degradation; Protein export
NOVO_MIX_1870134	magn:WV31_01245	lspA	signal peptidase II	3.4.23.36	map03060; Genetic Information Processing; Folding, sorting and degradation; Protein export
NOVO_MIX_1870134	magn:WV31_01245	lspA	signal peptidase II	3.4.23.36	map03060; Genetic Information Processing; Folding, sorting and degradation; Protein export
NOVO_MIX_190607	mgy:MGMSRv2__2762	lspA	signal peptidase II	3.4.23.36	map03060; Genetic Information Processing; Folding, sorting and degradation; Protein export
NOVO_MIX_1906706	abai:IMCC26256_11963	lspA	signal peptidase II	3.4.23.36	map03060; Genetic Information Processing; Folding, sorting and degradation; Protein export
NOVO_MIX_1906706	abai:IMCC26256_11963	lspA	signal peptidase II	3.4.23.36	map03060; Genetic Information Processing; Folding, sorting and degradation; Protein export
NOVO_MIX_1907648	splk:AV944_16985	lspA	signal peptidase II	3.4.23.36	map03060; Genetic Information Processing; Folding, sorting and degradation; Protein export
NOVO_MIX_1907648	splk:AV944_16985	lspA	signal peptidase II	3.4.23.36	map03060; Genetic Information Processing; Folding, sorting and degradation; Protein export
NOVO_MIX_192061	gau:GAU_1401	lspA	signal peptidase II	3.4.23.36	map03060; Genetic Information Processing; Folding, sorting and degradation; Protein export
NOVO_MIX_1926295	cphy:B5808_07985	lspA	signal peptidase II	3.4.23.36	map03060; Genetic Information Processing; Folding, sorting and degradation; Protein export
NOVO_MIX_1926295	cphy:B5808_07985	lspA	signal peptidase II	3.4.23.36	map03060; Genetic Information Processing; Folding, sorting and degradation; Protein export
NOVO_MIX_1937907	moc:BB934_06695	lspA	signal peptidase II	3.4.23.36	map03060; Genetic Information Processing; Folding, sorting and degradation; Protein export
NOVO_MIX_1947593	spkc:KC8_11975	lspA	signal peptidase II	3.4.23.36	map03060; Genetic Information Processing; Folding, sorting and degradation; Protein export
NOVO_MIX_1947593	spkc:KC8_11975	lspA	signal peptidase II	3.4.23.36	map03060; Genetic Information Processing; Folding, sorting and degradation; Protein export
NOVO_MIX_1949401	rgi:RGI145_11920	lspA	signal peptidase II	3.4.23.36	map03060; Genetic Information Processing; Folding, sorting and degradation; Protein export
NOVO_MIX_1950324	mgi:Mflv_2867	lspA	signal peptidase II	3.4.23.36	map03060; Genetic Information Processing; Folding, sorting and degradation; Protein export
NOVO_MIX_1965462	moc:BB934_06695	lspA	signal peptidase II	3.4.23.36	map03060; Genetic Information Processing; Folding, sorting and degradation; Protein export
NOVO_MIX_1973766	daa:AKL17_3p0094	lspA	signal peptidase II	3.4.23.36	map03060; Genetic Information Processing; Folding, sorting and degradation; Protein export
NOVO_MIX_1996149	fbt:D770_15800	lspA	signal peptidase II	3.4.23.36	map03060; Genetic Information Processing; Folding, sorting and degradation; Protein export
NOVO_MIX_2005331	abac:LuPra_05823	lspA	signal peptidase II	3.4.23.36	map03060; Genetic Information Processing; Folding, sorting and degradation; Protein export
NOVO_MIX_2005922	mcw:A8L33_09220	lspA	signal peptidase II	3.4.23.36	map03060; Genetic Information Processing; Folding, sorting and degradation; Protein export
NOVO_MIX_2013151	nca:Noca_2206	lspA	signal peptidase II	3.4.23.36	map03060; Genetic Information Processing; Folding, sorting and degradation; Protein export
NOVO_MIX_2036939	tcu:Tcur_2912	lspA	signal peptidase II	3.4.23.36	map03060; Genetic Information Processing; Folding, sorting and degradation; Protein export
NOVO_MIX_2051170	bsd:BLASA_2246	lspA	signal peptidase II	3.4.23.36	map03060; Genetic Information Processing; Folding, sorting and degradation; Protein export
NOVO_MIX_2075243	hyl:LPB072_05595	lspA	signal peptidase II	3.4.23.36	map03060; Genetic Information Processing; Folding, sorting and degradation; Protein export
NOVO_MIX_2082425	all:CRK55294	lspA	signal peptidase II	3.4.23.36	map03060; Genetic Information Processing; Folding, sorting and degradation; Protein export
NOVO_MIX_2093337	pde:Pden_2717	lspA	signal peptidase II	3.4.23.36	map03060; Genetic Information Processing; Folding, sorting and degradation; Protein export
NOVO_MIX_2103954	splk:AV944_16985	lspA	signal peptidase II	3.4.23.36	map03060; Genetic Information Processing; Folding, sorting and degradation; Protein export
NOVO_MIX_2103954	splk:AV944_16985	lspA	signal peptidase II	3.4.23.36	map03060; Genetic Information Processing; Folding, sorting and degradation; Protein export
NOVO_MIX_2110401	cwo:Cwoe_3519	lspA	signal peptidase II	3.4.23.36	map03060; Genetic Information Processing; Folding, sorting and degradation; Protein export
NOVO_MIX_2131807	bsd:BLASA_2246	lspA	signal peptidase II	3.4.23.36	map03060; Genetic Information Processing; Folding, sorting and degradation; Protein export
NOVO_MIX_2155052	mip:AXH82_05525	lspA	signal peptidase II	3.4.23.36	map03060; Genetic Information Processing; Folding, sorting and degradation; Protein export
NOVO_MIX_2165365	gob:Gobs_3249	lspA	signal peptidase II	3.4.23.36	map03060; Genetic Information Processing; Folding, sorting and degradation; Protein export
NOVO_MIX_2182650	fla:SY85_11905	lspA	signal peptidase II	3.4.23.36	map03060; Genetic Information Processing; Folding, sorting and degradation; Protein export
NOVO_MIX_2191068	ndk:I601_2742	lspA	signal peptidase II	3.4.23.36	map03060; Genetic Information Processing; Folding, sorting and degradation; Protein export
NOVO_MIX_2192389	ngl:RG1141_CH00220	lspA	signal peptidase II	3.4.23.36	map03060; Genetic Information Processing; Folding, sorting and degradation; Protein export
NOVO_MIX_2195908	cwo:Cwoe_3519	lspA	signal peptidase II	3.4.23.36	map03060; Genetic Information Processing; Folding, sorting and degradation; Protein export
NOVO_MIX_2197074	spkc:KC8_11975	lspA	signal peptidase II	3.4.23.36	map03060; Genetic Information Processing; Folding, sorting and degradation; Protein export
NOVO_MIX_2197074	spkc:KC8_11975	lspA	signal peptidase II	3.4.23.36	map03060; Genetic Information Processing; Folding, sorting and degradation; Protein export
NOVO_MIX_2199064	maqu:Maq22A_c10560	lspA	signal peptidase II	3.4.23.36	map03060; Genetic Information Processing; Folding, sorting and degradation; Protein export
NOVO_MIX_2208902	gba:J421_3050	lspA	signal peptidase II	3.4.23.36	map03060; Genetic Information Processing; Folding, sorting and degradation; Protein export
NOVO_MIX_2265495	mms:mma_0827	lspA	signal peptidase II	3.4.23.36	map03060; Genetic Information Processing; Folding, sorting and degradation; Protein export
NOVO_MIX_2273618	cuu:BKK79_15810	lspA	signal peptidase II	3.4.23.36	map03060; Genetic Information Processing; Folding, sorting and degradation; Protein export
NOVO_MIX_2284300	bsd:BLASA_2246	lspA	signal peptidase II	3.4.23.36	map03060; Genetic Information Processing; Folding, sorting and degradation; Protein export
NOVO_MIX_2297675	gba:J421_3050	lspA	signal peptidase II	3.4.23.36	map03060; Genetic Information Processing; Folding, sorting and degradation; Protein export
NOVO_MIX_2306810	ndk:I601_2742	lspA	signal peptidase II	3.4.23.36	map03060; Genetic Information Processing; Folding, sorting and degradation; Protein export
NOVO_MIX_2317101	cwo:Cwoe_3519	lspA	signal peptidase II	3.4.23.36	map03060; Genetic Information Processing; Folding, sorting and degradation; Protein export
NOVO_MIX_2322345	masw:AM586_22655	lspA	signal peptidase II	3.4.23.36	map03060; Genetic Information Processing; Folding, sorting and degradation; Protein export
NOVO_MIX_232261	aay:WYH_02374	lspA	signal peptidase II	3.4.23.36	map03060; Genetic Information Processing; Folding, sorting and degradation; Protein export
NOVO_MIX_2353291	gba:J421_3050	lspA	signal peptidase II	3.4.23.36	map03060; Genetic Information Processing; Folding, sorting and degradation; Protein export
NOVO_MIX_2414996	axe:P40_17910	lspA	signal peptidase II	3.4.23.36	map03060; Genetic Information Processing; Folding, sorting and degradation; Protein export
NOVO_MIX_2459547	maad:AZF01_23020	lspA	signal peptidase II	3.4.23.36	map03060; Genetic Information Processing; Folding, sorting and degradation; Protein export
NOVO_MIX_2459547	maad:AZF01_23020	lspA	signal peptidase II	3.4.23.36	map03060; Genetic Information Processing; Folding, sorting and degradation; Protein export
NOVO_MIX_2473035	gba:J421_3050	lspA	signal peptidase II	3.4.23.36	map03060; Genetic Information Processing; Folding, sorting and degradation; Protein export
NOVO_MIX_248103	acq:AM609_03900	lspA	signal peptidase II	3.4.23.36	map03060; Genetic Information Processing; Folding, sorting and degradation; Protein export
NOVO_MIX_2512716	fil:BN1229_v1_2632	lspA	signal peptidase II	3.4.23.36	map03060; Genetic Information Processing; Folding, sorting and degradation; Protein export
NOVO_MIX_2517947	hne:HNE_1728	lspA	signal peptidase II	3.4.23.36	map03060; Genetic Information Processing; Folding, sorting and degradation; Protein export
NOVO_MIX_2519130	gba:J421_3050	lspA	signal peptidase II	3.4.23.36	map03060; Genetic Information Processing; Folding, sorting and degradation; Protein export
NOVO_MIX_253026	iva:Isova_1299	lspA	signal peptidase II	3.4.23.36	map03060; Genetic Information Processing; Folding, sorting and degradation; Protein export
NOVO_MIX_2548254	abac:LuPra_05823	lspA	signal peptidase II	3.4.23.36	map03060; Genetic Information Processing; Folding, sorting and degradation; Protein export
NOVO_MIX_2560481	ros:CTJ15_02450	lspA	signal peptidase II	3.4.23.36	map03060; Genetic Information Processing; Folding, sorting and degradation; Protein export
NOVO_MIX_2566714	oto:ADJ79_03690	lspA	signal peptidase II	3.4.23.36	map03060; Genetic Information Processing; Folding, sorting and degradation; Protein export
NOVO_MIX_2597174	bsd:BLASA_2246	lspA	signal peptidase II	3.4.23.36	map03060; Genetic Information Processing; Folding, sorting and degradation; Protein export
NOVO_MIX_2623185	gau:GAU_1401	lspA	signal peptidase II	3.4.23.36	map03060; Genetic Information Processing; Folding, sorting and degradation; Protein export
NOVO_MIX_2625242	kmi:VW41_03200	lspA	signal peptidase II	3.4.23.36	map03060; Genetic Information Processing; Folding, sorting and degradation; Protein export
NOVO_MIX_2642421	cga:Celgi_0267	lspA	signal peptidase II	3.4.23.36	map03060; Genetic Information Processing; Folding, sorting and degradation; Protein export
NOVO_MIX_2647813	sphj:BSL82_12570	lspA	signal peptidase II	3.4.23.36	map03060; Genetic Information Processing; Folding, sorting and degradation; Protein export
NOVO_MIX_2649402	dau:Daud_0948	lspA	signal peptidase II	3.4.23.36	map03060; Genetic Information Processing; Folding, sorting and degradation; Protein export
NOVO_MIX_2651892	ndk:I601_2742	lspA	signal peptidase II	3.4.23.36	map03060; Genetic Information Processing; Folding, sorting and degradation; Protein export
NOVO_MIX_266204	ahm:TL08_09840	lspA	signal peptidase II	3.4.23.36	map03060; Genetic Information Processing; Folding, sorting and degradation; Protein export
NOVO_MIX_2668211	abac:LuPra_05823	lspA	signal peptidase II	3.4.23.36	map03060; Genetic Information Processing; Folding, sorting and degradation; Protein export
NOVO_MIX_2673832	gba:J421_3051	lspA	signal peptidase II	3.4.23.36	map03060; Genetic Information Processing; Folding, sorting and degradation; Protein export
NOVO_MIX_2678575	cgd:CR3_1341	lspA	signal peptidase II	3.4.23.36	map03060; Genetic Information Processing; Folding, sorting and degradation; Protein export
NOVO_MIX_267935	kse:Ksed_16470	lspA	signal peptidase II	3.4.23.36	map03060; Genetic Information Processing; Folding, sorting and degradation; Protein export
NOVO_MIX_2697055	cphy:B5808_07985	lspA	signal peptidase II	3.4.23.36	map03060; Genetic Information Processing; Folding, sorting and degradation; Protein export
NOVO_MIX_2697055	cphy:B5808_07985	lspA	signal peptidase II	3.4.23.36	map03060; Genetic Information Processing; Folding, sorting and degradation; Protein export
NOVO_MIX_2701257	gau:GAU_1402	lspA	signal peptidase II	3.4.23.36	map03060; Genetic Information Processing; Folding, sorting and degradation; Protein export
NOVO_MIX_2706816	ndk:I601_2742	lspA	signal peptidase II	3.4.23.36	map03060; Genetic Information Processing; Folding, sorting and degradation; Protein export
NOVO_MIX_2714685	mmar:MODMU_3440	lspA	signal peptidase II	3.4.23.36	map03060; Genetic Information Processing; Folding, sorting and degradation; Protein export
NOVO_MIX_2750052	moc:BB934_06695	lspA	signal peptidase II	3.4.23.36	map03060; Genetic Information Processing; Folding, sorting and degradation; Protein export
NOVO_MIX_2763833	dtm:BJL86_1888	lspA	signal peptidase II	3.4.23.36	map03060; Genetic Information Processing; Folding, sorting and degradation; Protein export
NOVO_MIX_2774351	sdf:ACG33_11260	lspA	signal peptidase II	3.4.23.36	map03060; Genetic Information Processing; Folding, sorting and degradation; Protein export
NOVO_MIX_2786518	abac:LuPra_05823	lspA	signal peptidase II	3.4.23.36	map03060; Genetic Information Processing; Folding, sorting and degradation; Protein export
NOVO_MIX_280867	abac:LuPra_05823	lspA	signal peptidase II	3.4.23.36	map03060; Genetic Information Processing; Folding, sorting and degradation; Protein export
NOVO_MIX_2815102	mmar:MODMU_1651	lspA	signal peptidase II	3.4.23.36	map03060; Genetic Information Processing; Folding, sorting and degradation; Protein export
NOVO_MIX_2829724	rhw:BFN03_09430	lspA	signal peptidase II	3.4.23.36	map03060; Genetic Information Processing; Folding, sorting and degradation; Protein export
NOVO_MIX_2850626	fra:Francci3_1425	lspA	signal peptidase II	3.4.23.36	map03060; Genetic Information Processing; Folding, sorting and degradation; Protein export
NOVO_MIX_2864799	moc:BB934_06695	lspA	signal peptidase II	3.4.23.36	map03060; Genetic Information Processing; Folding, sorting and degradation; Protein export
NOVO_MIX_29944	cga:Celgi_0267	lspA	signal peptidase II	3.4.23.36	map03060; Genetic Information Processing; Folding, sorting and degradation; Protein export
NOVO_MIX_2999145	sbd:ATN00_10910	lspA	signal peptidase II	3.4.23.36	map03060; Genetic Information Processing; Folding, sorting and degradation; Protein export
NOVO_MIX_3005538	ndk:I601_2742	lspA	signal peptidase II	3.4.23.36	map03060; Genetic Information Processing; Folding, sorting and degradation; Protein export
NOVO_MIX_3045391	cman:A9D14_18935	lspA	signal peptidase II	3.4.23.36	map03060; Genetic Information Processing; Folding, sorting and degradation; Protein export
NOVO_MIX_3064707	aym:YM304_19570	lspA	signal peptidase II	3.4.23.36	map03060; Genetic Information Processing; Folding, sorting and degradation; Protein export
NOVO_MIX_3073701	palk:PSAKL28_07760	lspA	signal peptidase II	3.4.23.36	map03060; Genetic Information Processing; Folding, sorting and degradation; Protein export
NOVO_MIX_3117918	all:CRK55327	lspA	signal peptidase II	3.4.23.36	map03060; Genetic Information Processing; Folding, sorting and degradation; Protein export
NOVO_MIX_311966	rey:O5Y_16180	lspA	signal peptidase II	3.4.23.36	map03060; Genetic Information Processing; Folding, sorting and degradation; Protein export
NOVO_MIX_3127154	ndk:I601_2742	lspA	signal peptidase II	3.4.23.36	map03060; Genetic Information Processing; Folding, sorting and degradation; Protein export
NOVO_MIX_3157384	gba:J421_3050	lspA	signal peptidase II	3.4.23.36	map03060; Genetic Information Processing; Folding, sorting and degradation; Protein export
NOVO_MIX_3170219	gau:GAU_1401	lspA	signal peptidase II	3.4.23.36	map03060; Genetic Information Processing; Folding, sorting and degradation; Protein export
NOVO_MIX_3225873	tcu:Tcur_2912	lspA	signal peptidase II	3.4.23.36	map03060; Genetic Information Processing; Folding, sorting and degradation; Protein export
NOVO_MIX_3314196	cuu:BKK79_15810	lspA	signal peptidase II	3.4.23.36	map03060; Genetic Information Processing; Folding, sorting and degradation; Protein export
NOVO_MIX_3339658	lgy:T479_04590	lspA	signal peptidase II	3.4.23.36	map03060; Genetic Information Processing; Folding, sorting and degradation; Protein export
NOVO_MIX_3356173	mmar:MODMU_1651	lspA	signal peptidase II	3.4.23.36	map03060; Genetic Information Processing; Folding, sorting and degradation; Protein export
NOVO_MIX_3382405	snj:A7E77_09755	lspA	signal peptidase II	3.4.23.36	map03060; Genetic Information Processing; Folding, sorting and degradation; Protein export
NOVO_MIX_3396097	rfa:A3L23_05130	lspA	signal peptidase II	3.4.23.36	map03060; Genetic Information Processing; Folding, sorting and degradation; Protein export
NOVO_MIX_3398418	gob:Gobs_3249	lspA	signal peptidase II	3.4.23.36	map03060; Genetic Information Processing; Folding, sorting and degradation; Protein export
NOVO_MIX_3436081	hoh:Hoch_4493	lspA	signal peptidase II	3.4.23.36	map03060; Genetic Information Processing; Folding, sorting and degradation; Protein export
NOVO_MIX_3436667	moc:BB934_06695	lspA	signal peptidase II	3.4.23.36	map03060; Genetic Information Processing; Folding, sorting and degradation; Protein export
NOVO_MIX_3457619	gba:J421_3050	lspA	signal peptidase II	3.4.23.36	map03060; Genetic Information Processing; Folding, sorting and degradation; Protein export
NOVO_MIX_3470378	ssan:NX02_26735	lspA	signal peptidase II	3.4.23.36	map03060; Genetic Information Processing; Folding, sorting and degradation; Protein export
NOVO_MIX_3470378	ssan:NX02_26735	lspA	signal peptidase II	3.4.23.36	map03060; Genetic Information Processing; Folding, sorting and degradation; Protein export
NOVO_MIX_3478885	cga:Celgi_0267	lspA	signal peptidase II	3.4.23.36	map03060; Genetic Information Processing; Folding, sorting and degradation; Protein export
NOVO_MIX_3485390	fbt:D770_15800	lspA	signal peptidase II	3.4.23.36	map03060; Genetic Information Processing; Folding, sorting and degradation; Protein export
NOVO_MIX_3514137	aym:YM304_19570	lspA	signal peptidase II	3.4.23.36	map03060; Genetic Information Processing; Folding, sorting and degradation; Protein export
NOVO_MIX_3538793	bsd:BLASA_2246	lspA	signal peptidase II	3.4.23.36	map03060; Genetic Information Processing; Folding, sorting and degradation; Protein export
NOVO_MIX_3650391	sphj:BSL82_12570	lspA	signal peptidase II	3.4.23.36	map03060; Genetic Information Processing; Folding, sorting and degradation; Protein export
NOVO_MIX_3657127	cwo:Cwoe_3519	lspA	signal peptidase II	3.4.23.36	map03060; Genetic Information Processing; Folding, sorting and degradation; Protein export
NOVO_MIX_3664164	dao:Desac_2909	lspA	signal peptidase II	3.4.23.36	map03060; Genetic Information Processing; Folding, sorting and degradation; Protein export
NOVO_MIX_3671062	don:BSK21_00130	lspA	signal peptidase II	3.4.23.36	map03060; Genetic Information Processing; Folding, sorting and degradation; Protein export
NOVO_MIX_3694003	pca:Pcar_2454	lspA	signal peptidase II	3.4.23.36	map03060; Genetic Information Processing; Folding, sorting and degradation; Protein export
NOVO_MIX_370925	mes:Meso_4211	lspA	signal peptidase II	3.4.23.36	map03060; Genetic Information Processing; Folding, sorting and degradation; Protein export
NOVO_MIX_3710149	ndk:I601_2742	lspA	signal peptidase II	3.4.23.36	map03060; Genetic Information Processing; Folding, sorting and degradation; Protein export
NOVO_MIX_3717273	mep:MPQ_0547	lspA	signal peptidase II	3.4.23.36	map03060; Genetic Information Processing; Folding, sorting and degradation; Protein export
NOVO_MIX_3721740	psec:CCOS191_0818	lspA	signal peptidase II	3.4.23.36	map03060; Genetic Information Processing; Folding, sorting and degradation; Protein export
NOVO_MIX_3721740	psec:CCOS191_0818	lspA	signal peptidase II	3.4.23.36	map03060; Genetic Information Processing; Folding, sorting and degradation; Protein export
NOVO_MIX_3737005	msl:Msil_2861	lspA	signal peptidase II	3.4.23.36	map03060; Genetic Information Processing; Folding, sorting and degradation; Protein export
NOVO_MIX_3747013	miu:ABE85_03070	lspA	signal peptidase II	3.4.23.36	map03060; Genetic Information Processing; Folding, sorting and degradation; Protein export
NOVO_MIX_3771604	mthd:A3224_02720	lspA	signal peptidase II	3.4.23.36	map03060; Genetic Information Processing; Folding, sorting and degradation; Protein export
NOVO_MIX_3771604	mthd:A3224_02720	lspA	signal peptidase II	3.4.23.36	map03060; Genetic Information Processing; Folding, sorting and degradation; Protein export
NOVO_MIX_37933	sphl:LPB140_01920	lspA	signal peptidase II	3.4.23.36	map03060; Genetic Information Processing; Folding, sorting and degradation; Protein export
NOVO_MIX_37933	sphl:LPB140_01920	lspA	signal peptidase II	3.4.23.36	map03060; Genetic Information Processing; Folding, sorting and degradation; Protein export
NOVO_MIX_3803352	kfl:Kfla_2897	lspA	signal peptidase II	3.4.23.36	map03060; Genetic Information Processing; Folding, sorting and degradation; Protein export
NOVO_MIX_3830322	fla:SY85_11905	lspA	signal peptidase II	3.4.23.36	map03060; Genetic Information Processing; Folding, sorting and degradation; Protein export
NOVO_MIX_3836733	aym:YM304_19570	lspA	signal peptidase II	3.4.23.36	map03060; Genetic Information Processing; Folding, sorting and degradation; Protein export
NOVO_MIX_3859190	iva:Isova_1299	lspA	signal peptidase II	3.4.23.36	map03060; Genetic Information Processing; Folding, sorting and degradation; Protein export
NOVO_MIX_3861715	cphy:B5808_07985	lspA	signal peptidase II	3.4.23.36	map03060; Genetic Information Processing; Folding, sorting and degradation; Protein export
NOVO_MIX_3861715	cphy:B5808_07985	lspA	signal peptidase II	3.4.23.36	map03060; Genetic Information Processing; Folding, sorting and degradation; Protein export
NOVO_MIX_3872477	abac:LuPra_05823	lspA	signal peptidase II	3.4.23.36	map03060; Genetic Information Processing; Folding, sorting and degradation; Protein export
NOVO_MIX_3884400	sphj:BSL82_12570	lspA	signal peptidase II	3.4.23.36	map03060; Genetic Information Processing; Folding, sorting and degradation; Protein export
NOVO_MIX_3891934	cwo:Cwoe_3519	lspA	signal peptidase II	3.4.23.36	map03060; Genetic Information Processing; Folding, sorting and degradation; Protein export
NOVO_MIX_3924699	ndk:I601_4118	lspA	signal peptidase II	3.4.23.36	map03060; Genetic Information Processing; Folding, sorting and degradation; Protein export
NOVO_MIX_3933241	apre:CNX65_19255	lspA	signal peptidase II	3.4.23.36	map03060; Genetic Information Processing; Folding, sorting and degradation; Protein export
NOVO_MIX_3933241	apre:CNX65_19255	lspA	signal peptidase II	3.4.23.36	map03060; Genetic Information Processing; Folding, sorting and degradation; Protein export
NOVO_MIX_3934489	sphd:HY78_05330	lspA	signal peptidase II	3.4.23.36	map03060; Genetic Information Processing; Folding, sorting and degradation; Protein export
NOVO_MIX_394775	deq:XM25_00985	lspA	signal peptidase II	3.4.23.36	map03060; Genetic Information Processing; Folding, sorting and degradation; Protein export
NOVO_MIX_3947895	bvr:BVIR_2701	lspA	signal peptidase II	3.4.23.36	map03060; Genetic Information Processing; Folding, sorting and degradation; Protein export
NOVO_MIX_411982	ros:CTJ15_02450	lspA	signal peptidase II	3.4.23.36	map03060; Genetic Information Processing; Folding, sorting and degradation; Protein export
NOVO_MIX_412375	sphi:TS85_01935	lspA	signal peptidase II	3.4.23.36	map03060; Genetic Information Processing; Folding, sorting and degradation; Protein export
NOVO_MIX_422310	iva:Isova_1299	lspA	signal peptidase II	3.4.23.36	map03060; Genetic Information Processing; Folding, sorting and degradation; Protein export
NOVO_MIX_436232	aym:YM304_19570	lspA	signal peptidase II	3.4.23.36	map03060; Genetic Information Processing; Folding, sorting and degradation; Protein export
NOVO_MIX_43884	stsi:A4E84_10710	lspA	signal peptidase II	3.4.23.36	map03060; Genetic Information Processing; Folding, sorting and degradation; Protein export
NOVO_MIX_43884	stsi:A4E84_10710	lspA	signal peptidase II	3.4.23.36	map03060; Genetic Information Processing; Folding, sorting and degradation; Protein export
NOVO_MIX_448735	req:REQ_27630	lspA	signal peptidase II	3.4.23.36	map03060; Genetic Information Processing; Folding, sorting and degradation; Protein export
NOVO_MIX_501322	don:BSK21_00130	lspA	signal peptidase II	3.4.23.36	map03060; Genetic Information Processing; Folding, sorting and degradation; Protein export
NOVO_MIX_562966	gau:GAU_1401	lspA	signal peptidase II	3.4.23.36	map03060; Genetic Information Processing; Folding, sorting and degradation; Protein export
NOVO_MIX_588421	obg:Verru16b_02965	lspA	signal peptidase II	3.4.23.36	map03060; Genetic Information Processing; Folding, sorting and degradation; Protein export
NOVO_MIX_591824	ssan:NX02_26735	lspA	signal peptidase II	3.4.23.36	map03060; Genetic Information Processing; Folding, sorting and degradation; Protein export
NOVO_MIX_591824	ssan:NX02_26735	lspA	signal peptidase II	3.4.23.36	map03060; Genetic Information Processing; Folding, sorting and degradation; Protein export
NOVO_MIX_63775	fla:SY85_11905	lspA	signal peptidase II	3.4.23.36	map03060; Genetic Information Processing; Folding, sorting and degradation; Protein export
NOVO_MIX_646124	abai:IMCC26256_11963	lspA	signal peptidase II	3.4.23.36	map03060; Genetic Information Processing; Folding, sorting and degradation; Protein export
NOVO_MIX_646124	abai:IMCC26256_11963	lspA	signal peptidase II	3.4.23.36	map03060; Genetic Information Processing; Folding, sorting and degradation; Protein export
NOVO_MIX_646354	tcu:Tcur_2912	lspA	signal peptidase II	3.4.23.36	map03060; Genetic Information Processing; Folding, sorting and degradation; Protein export
NOVO_MIX_651647	mcw:A8L33_09220	lspA	signal peptidase II	3.4.23.36	map03060; Genetic Information Processing; Folding, sorting and degradation; Protein export
NOVO_MIX_697217	cwo:Cwoe_3519	lspA	signal peptidase II	3.4.23.36	map03060; Genetic Information Processing; Folding, sorting and degradation; Protein export
NOVO_MIX_699505	kfv:AS188_09035	lspA	signal peptidase II	3.4.23.36	map03060; Genetic Information Processing; Folding, sorting and degradation; Protein export
NOVO_MIX_704232	rop:ROP_08010	lspA	signal peptidase II	3.4.23.36	map03060; Genetic Information Processing; Folding, sorting and degradation; Protein export
NOVO_MIX_726068	har:HEAR1593	lspA	signal peptidase II	3.4.23.36	map03060; Genetic Information Processing; Folding, sorting and degradation; Protein export
NOVO_MIX_738944	rgi:RGI145_11920	lspA	signal peptidase II	3.4.23.36	map03060; Genetic Information Processing; Folding, sorting and degradation; Protein export
NOVO_MIX_771830	gur:Gura_1530	lspA	signal peptidase II	3.4.23.36	map03060; Genetic Information Processing; Folding, sorting and degradation; Protein export
NOVO_MIX_823156	ndk:I601_2742	lspA	signal peptidase II	3.4.23.36	map03060; Genetic Information Processing; Folding, sorting and degradation; Protein export
NOVO_MIX_823418	moc:BB934_06695	lspA	signal peptidase II	3.4.23.36	map03060; Genetic Information Processing; Folding, sorting and degradation; Protein export
NOVO_MIX_824847	aym:YM304_19570	lspA	signal peptidase II	3.4.23.36	map03060; Genetic Information Processing; Folding, sorting and degradation; Protein export
NOVO_MIX_885829	gba:J421_3050	lspA	signal peptidase II	3.4.23.36	map03060; Genetic Information Processing; Folding, sorting and degradation; Protein export
NOVO_MIX_908226	gba:J421_3050	lspA	signal peptidase II	3.4.23.36	map03060; Genetic Information Processing; Folding, sorting and degradation; Protein export
NOVO_MIX_909437	mmc:Mmcs_3093	lspA	signal peptidase II	3.4.23.36	map03060; Genetic Information Processing; Folding, sorting and degradation; Protein export
NOVO_MIX_915703	ssy:SLG_05500	lspA	signal peptidase II	3.4.23.36	map03060; Genetic Information Processing; Folding, sorting and degradation; Protein export
NOVO_MIX_927	aep:AMC99_02645	lspA	signal peptidase II	3.4.23.36	map03060; Genetic Information Processing; Folding, sorting and degradation; Protein export
NOVO_MIX_934593	cgd:CR3_1341	lspA	signal peptidase II	3.4.23.36	map03060; Genetic Information Processing; Folding, sorting and degradation; Protein export
NOVO_MIX_938670	gau:GAU_1401	lspA	signal peptidase II	3.4.23.36	map03060; Genetic Information Processing; Folding, sorting and degradation; Protein export
NOVO_MIX_949446	gau:GAU_1401	lspA	signal peptidase II	3.4.23.36	map03060; Genetic Information Processing; Folding, sorting and degradation; Protein export
NOVO_MIX_961750	gba:J421_3050	lspA	signal peptidase II	3.4.23.36	map03060; Genetic Information Processing; Folding, sorting and degradation; Protein export
NOVO_MIX_963597	abac:LuPra_05823	lspA	signal peptidase II	3.4.23.36	map03060; Genetic Information Processing; Folding, sorting and degradation; Protein export
NOVO_MIX_967149	cwo:Cwoe_3519	lspA	signal peptidase II	3.4.23.36	map03060; Genetic Information Processing; Folding, sorting and degradation; Protein export
NOVO_MIX_975767	bsd:BLASA_2246	lspA	signal peptidase II	3.4.23.36	map03060; Genetic Information Processing; Folding, sorting and degradation; Protein export
NOVO_MIX_982143	kse:Ksed_25760	lspA	signal peptidase II	3.4.23.36	map03060; Genetic Information Processing; Folding, sorting and degradation; Protein export
NOVO_MIX_992857	nko:Niako_5630	lspA	signal peptidase II	3.4.23.36	map03060; Genetic Information Processing; Folding, sorting and degradation; Protein export
R1_13092	kse:Ksed_16470	lspA	signal peptidase II	3.4.23.36	map03060; Genetic Information Processing; Folding, sorting and degradation; Protein export
R1_160640	ndk:I601_4118	lspA	signal peptidase II	3.4.23.36	map03060; Genetic Information Processing; Folding, sorting and degradation; Protein export
R1_247537	tcu:Tcur_2912	lspA	signal peptidase II	3.4.23.36	map03060; Genetic Information Processing; Folding, sorting and degradation; Protein export
R1_263431	btl:BALH_3524	lspA	signal peptidase II	3.4.23.36	map03060; Genetic Information Processing; Folding, sorting and degradation; Protein export
R1_8468	amq:AMETH_2549	lspA	signal peptidase II	3.4.23.36	map03060; Genetic Information Processing; Folding, sorting and degradation; Protein export
R2_145456	sdf:ACG33_11260	lspA	signal peptidase II	3.4.23.36	map03060; Genetic Information Processing; Folding, sorting and degradation; Protein export
R2_163080	obg:Verru16b_02965	lspA	signal peptidase II	3.4.23.36	map03060; Genetic Information Processing; Folding, sorting and degradation; Protein export
R2_223734	abs:AZOBR_p310133	lspA	signal peptidase II	3.4.23.36	map03060; Genetic Information Processing; Folding, sorting and degradation; Protein export
R2_262109	ceb:B0D95_17660	lspA	signal peptidase II	3.4.23.36	map03060; Genetic Information Processing; Folding, sorting and degradation; Protein export
R2_274627	llu:AKJ09_08911	lspA	signal peptidase II	3.4.23.36	map03060; Genetic Information Processing; Folding, sorting and degradation; Protein export
R2_295235	miu:ABE85_03070	lspA	signal peptidase II	3.4.23.36	map03060; Genetic Information Processing; Folding, sorting and degradation; Protein export
R2_97431	pbh:AAW51_3810	lspA	signal peptidase II	3.4.23.36	map03060; Genetic Information Processing; Folding, sorting and degradation; Protein export
R3_147395	bvc:CEP68_07255	lspA	signal peptidase II	3.4.23.36	map03060; Genetic Information Processing; Folding, sorting and degradation; Protein export
R3_156619	mgy:MGMSRv2__2762	lspA	signal peptidase II	3.4.23.36	map03060; Genetic Information Processing; Folding, sorting and degradation; Protein export
R3_190040	cgd:CR3_1341	lspA	signal peptidase II	3.4.23.36	map03060; Genetic Information Processing; Folding, sorting and degradation; Protein export
R3_307866	miu:ABE85_03070	lspA	signal peptidase II	3.4.23.36	map03060; Genetic Information Processing; Folding, sorting and degradation; Protein export
R3_54782	mfa:Mfla_2207	lspA	signal peptidase II	3.4.23.36	map03060; Genetic Information Processing; Folding, sorting and degradation; Protein export
R3_85244	sdf:ACG33_11260	lspA	signal peptidase II	3.4.23.36	map03060; Genetic Information Processing; Folding, sorting and degradation; Protein export
NOVO_MIX_1858260	aey:CDG81_09715	rtpR	ribonucleoside-triphosphate reductase (thioredoxin)	1.17.4.2	map00230; Metabolism; Nucleotide metabolism; Purine metabolism | map00240; Metabolism; Nucleotide metabolism; Pyrimidine metabolism
R2_225583	aey:CDG81_09715	rtpR	ribonucleoside-triphosphate reductase (thioredoxin)	1.17.4.2	map00230; Metabolism; Nucleotide metabolism; Purine metabolism | map00240; Metabolism; Nucleotide metabolism; Pyrimidine metabolism
R3_219719	flm:MY04_3968	rtpR	ribonucleoside-triphosphate reductase (thioredoxin)	1.17.4.2	map00230; Metabolism; Nucleotide metabolism; Purine metabolism | map00240; Metabolism; Nucleotide metabolism; Pyrimidine metabolism
R3_230819	flm:MY04_3968	rtpR	ribonucleoside-triphosphate reductase (thioredoxin)	1.17.4.2	map00230; Metabolism; Nucleotide metabolism; Purine metabolism | map00240; Metabolism; Nucleotide metabolism; Pyrimidine metabolism
NOVO_MIX_1005787	ssan:NX02_16275	ccrM	modification methylase	2.1.1.72	map04112; Cellular Processes; Cell growth and death; Cell cycle - Caulobacter
NOVO_MIX_1005787	ssan:NX02_16275	ccrM	modification methylase	2.1.1.72	map04112; Cellular Processes; Cell growth and death; Cell cycle - Caulobacter
NOVO_MIX_1011109	spht:K426_16740	ccrM	modification methylase	2.1.1.72	map04112; Cellular Processes; Cell growth and death; Cell cycle - Caulobacter
NOVO_MIX_1011109	spht:K426_16740	ccrM	modification methylase	2.1.1.72	map04112; Cellular Processes; Cell growth and death; Cell cycle - Caulobacter
NOVO_MIX_1052160	bms:BR0491	ccrM	modification methylase	2.1.1.72	map04112; Cellular Processes; Cell growth and death; Cell cycle - Caulobacter
NOVO_MIX_1090188	moc:BB934_05890	ccrM	modification methylase	2.1.1.72	map04112; Cellular Processes; Cell growth and death; Cell cycle - Caulobacter
NOVO_MIX_1203857	ros:CTJ15_21520	ccrM	modification methylase	2.1.1.72	map04112; Cellular Processes; Cell growth and death; Cell cycle - Caulobacter
NOVO_MIX_1304183	moc:BB934_05890	ccrM	modification methylase	2.1.1.72	map04112; Cellular Processes; Cell growth and death; Cell cycle - Caulobacter
NOVO_MIX_1423850	pzu:PHZ_c0577	ccrM	modification methylase	2.1.1.72	map04112; Cellular Processes; Cell growth and death; Cell cycle - Caulobacter
NOVO_MIX_1449455	moc:BB934_05890	ccrM	modification methylase	2.1.1.72	map04112; Cellular Processes; Cell growth and death; Cell cycle - Caulobacter
NOVO_MIX_1510008	cak:Caul_4367	ccrM	modification methylase	2.1.1.72	map04112; Cellular Processes; Cell growth and death; Cell cycle - Caulobacter
NOVO_MIX_1552226	pzu:PHZ_c0577	ccrM	modification methylase	2.1.1.72	map04112; Cellular Processes; Cell growth and death; Cell cycle - Caulobacter
NOVO_MIX_1564099	rpa:RPA1026	ccrM	modification methylase	2.1.1.72	map04112; Cellular Processes; Cell growth and death; Cell cycle - Caulobacter
NOVO_MIX_1667481	sphm:G432_03240	ccrM	modification methylase	2.1.1.72	map04112; Cellular Processes; Cell growth and death; Cell cycle - Caulobacter
NOVO_MIX_1667481	sphm:G432_03240	ccrM	modification methylase	2.1.1.72	map04112; Cellular Processes; Cell growth and death; Cell cycle - Caulobacter
NOVO_MIX_1689809	hdt:HYPDE_37938	ccrM	modification methylase	2.1.1.72	map04112; Cellular Processes; Cell growth and death; Cell cycle - Caulobacter
NOVO_MIX_1708675	sphm:G432_03240	ccrM	modification methylase	2.1.1.72	map04112; Cellular Processes; Cell growth and death; Cell cycle - Caulobacter
NOVO_MIX_1708675	sphm:G432_03240	ccrM	modification methylase	2.1.1.72	map04112; Cellular Processes; Cell growth and death; Cell cycle - Caulobacter
NOVO_MIX_1717901	moc:BB934_05890	ccrM	modification methylase	2.1.1.72	map04112; Cellular Processes; Cell growth and death; Cell cycle - Caulobacter
NOVO_MIX_1784384	sphm:G432_03240	ccrM	modification methylase	2.1.1.72	map04112; Cellular Processes; Cell growth and death; Cell cycle - Caulobacter
NOVO_MIX_1784384	sphm:G432_03240	ccrM	modification methylase	2.1.1.72	map04112; Cellular Processes; Cell growth and death; Cell cycle - Caulobacter
NOVO_MIX_1854467	mphy:MCBMB27_00311	ccrM	modification methylase	2.1.1.72	map04112; Cellular Processes; Cell growth and death; Cell cycle - Caulobacter
NOVO_MIX_1854467	mphy:MCBMB27_00311	ccrM	modification methylase	2.1.1.72	map04112; Cellular Processes; Cell growth and death; Cell cycle - Caulobacter
NOVO_MIX_1892443	rgi:RGI145_14425	ccrM	modification methylase	2.1.1.72	map04112; Cellular Processes; Cell growth and death; Cell cycle - Caulobacter
NOVO_MIX_2169335	abat:CFX1CAM_0450	ccrM	modification methylase	2.1.1.72	map04112; Cellular Processes; Cell growth and death; Cell cycle - Caulobacter
NOVO_MIX_2193120	moc:BB934_05890	ccrM	modification methylase	2.1.1.72	map04112; Cellular Processes; Cell growth and death; Cell cycle - Caulobacter
NOVO_MIX_2226402	rgi:RGI145_14425	ccrM	modification methylase	2.1.1.72	map04112; Cellular Processes; Cell growth and death; Cell cycle - Caulobacter
NOVO_MIX_2255486	bju:BJ6T_73150	ccrM	modification methylase	2.1.1.72	map04112; Cellular Processes; Cell growth and death; Cell cycle - Caulobacter
NOVO_MIX_2340122	msl:Msil_1597	ccrM	modification methylase	2.1.1.72	map04112; Cellular Processes; Cell growth and death; Cell cycle - Caulobacter
NOVO_MIX_2355886	sphm:G432_03240	ccrM	modification methylase	2.1.1.72	map04112; Cellular Processes; Cell growth and death; Cell cycle - Caulobacter
NOVO_MIX_2355886	sphm:G432_03240	ccrM	modification methylase	2.1.1.72	map04112; Cellular Processes; Cell growth and death; Cell cycle - Caulobacter
NOVO_MIX_2436048	hau:Haur_3043	ccrM	modification methylase	2.1.1.72	map04112; Cellular Processes; Cell growth and death; Cell cycle - Caulobacter
NOVO_MIX_2453072	nao:Y958_11140	ccrM	modification methylase	2.1.1.72	map04112; Cellular Processes; Cell growth and death; Cell cycle - Caulobacter
NOVO_MIX_2464836	moc:BB934_05890	ccrM	modification methylase	2.1.1.72	map04112; Cellular Processes; Cell growth and death; Cell cycle - Caulobacter
NOVO_MIX_2475969	lvs:LOKVESSMR4R_03746	ccrM	modification methylase	2.1.1.72	map04112; Cellular Processes; Cell growth and death; Cell cycle - Caulobacter
NOVO_MIX_2498537	deq:XM25_01530	ccrM	modification methylase	2.1.1.72	map04112; Cellular Processes; Cell growth and death; Cell cycle - Caulobacter
NOVO_MIX_2581207	ros:CTJ15_21520	ccrM	modification methylase	2.1.1.72	map04112; Cellular Processes; Cell growth and death; Cell cycle - Caulobacter
NOVO_MIX_2590245	ngl:RG1141_CH06460	ccrM	modification methylase	2.1.1.72	map04112; Cellular Processes; Cell growth and death; Cell cycle - Caulobacter
NOVO_MIX_2590246	moc:BB934_05890	ccrM	modification methylase	2.1.1.72	map04112; Cellular Processes; Cell growth and death; Cell cycle - Caulobacter
NOVO_MIX_2602029	rdi:CMV14_17490	ccrM	modification methylase	2.1.1.72	map04112; Cellular Processes; Cell growth and death; Cell cycle - Caulobacter
NOVO_MIX_2638746	moc:BB934_05890	ccrM	modification methylase	2.1.1.72	map04112; Cellular Processes; Cell growth and death; Cell cycle - Caulobacter
NOVO_MIX_2801478	sphm:G432_03240	ccrM	modification methylase	2.1.1.72	map04112; Cellular Processes; Cell growth and death; Cell cycle - Caulobacter
NOVO_MIX_2801478	sphm:G432_03240	ccrM	modification methylase	2.1.1.72	map04112; Cellular Processes; Cell growth and death; Cell cycle - Caulobacter
NOVO_MIX_2836215	span:AWL63_22035	ccrM	modification methylase	2.1.1.72	map04112; Cellular Processes; Cell growth and death; Cell cycle - Caulobacter
NOVO_MIX_285297	sphm:G432_03240	ccrM	modification methylase	2.1.1.72	map04112; Cellular Processes; Cell growth and death; Cell cycle - Caulobacter
NOVO_MIX_285297	sphm:G432_03240	ccrM	modification methylase	2.1.1.72	map04112; Cellular Processes; Cell growth and death; Cell cycle - Caulobacter
NOVO_MIX_3048412	ssan:NX02_16275	ccrM	modification methylase	2.1.1.72	map04112; Cellular Processes; Cell growth and death; Cell cycle - Caulobacter
NOVO_MIX_3048412	ssan:NX02_16275	ccrM	modification methylase	2.1.1.72	map04112; Cellular Processes; Cell growth and death; Cell cycle - Caulobacter
NOVO_MIX_3071297	skr:BRX40_02610	ccrM	modification methylase	2.1.1.72	map04112; Cellular Processes; Cell growth and death; Cell cycle - Caulobacter
NOVO_MIX_3290961	bic:LMTR13_07415	ccrM	modification methylase	2.1.1.72	map04112; Cellular Processes; Cell growth and death; Cell cycle - Caulobacter
NOVO_MIX_35102	rrf:F11_16440	ccrM	modification methylase	2.1.1.72	map04112; Cellular Processes; Cell growth and death; Cell cycle - Caulobacter
NOVO_MIX_3816321	sphm:G432_03240	ccrM	modification methylase	2.1.1.72	map04112; Cellular Processes; Cell growth and death; Cell cycle - Caulobacter
NOVO_MIX_3816321	sphm:G432_03240	ccrM	modification methylase	2.1.1.72	map04112; Cellular Processes; Cell growth and death; Cell cycle - Caulobacter
NOVO_MIX_3841612	lvs:LOKVESSMR4R_03746	ccrM	modification methylase	2.1.1.72	map04112; Cellular Processes; Cell growth and death; Cell cycle - Caulobacter
NOVO_MIX_391298	sphj:BSL82_01015	ccrM	modification methylase	2.1.1.72	map04112; Cellular Processes; Cell growth and death; Cell cycle - Caulobacter
NOVO_MIX_3927394	magq:MGMAQ_3513	ccrM	modification methylase	2.1.1.72	map04112; Cellular Processes; Cell growth and death; Cell cycle - Caulobacter
NOVO_MIX_424873	sphj:BSL82_01015	ccrM	modification methylase	2.1.1.72	map04112; Cellular Processes; Cell growth and death; Cell cycle - Caulobacter
NOVO_MIX_441070	ssan:NX02_16275	ccrM	modification methylase	2.1.1.72	map04112; Cellular Processes; Cell growth and death; Cell cycle - Caulobacter
NOVO_MIX_441070	ssan:NX02_16275	ccrM	modification methylase	2.1.1.72	map04112; Cellular Processes; Cell growth and death; Cell cycle - Caulobacter
NOVO_MIX_457447	ssy:SLG_22600	ccrM	modification methylase	2.1.1.72	map04112; Cellular Processes; Cell growth and death; Cell cycle - Caulobacter
NOVO_MIX_486189	sphm:G432_03240	ccrM	modification methylase	2.1.1.72	map04112; Cellular Processes; Cell growth and death; Cell cycle - Caulobacter
NOVO_MIX_486189	sphm:G432_03240	ccrM	modification methylase	2.1.1.72	map04112; Cellular Processes; Cell growth and death; Cell cycle - Caulobacter
NOVO_MIX_544517	mbry:B1812_13520	ccrM	modification methylase	2.1.1.72	map04112; Cellular Processes; Cell growth and death; Cell cycle - Caulobacter
NOVO_MIX_585658	splk:AV944_01080	ccrM	modification methylase	2.1.1.72	map04112; Cellular Processes; Cell growth and death; Cell cycle - Caulobacter
NOVO_MIX_585658	splk:AV944_01080	ccrM	modification methylase	2.1.1.72	map04112; Cellular Processes; Cell growth and death; Cell cycle - Caulobacter
NOVO_MIX_684730	ssan:NX02_16275	ccrM	modification methylase	2.1.1.72	map04112; Cellular Processes; Cell growth and death; Cell cycle - Caulobacter
NOVO_MIX_684730	ssan:NX02_16275	ccrM	modification methylase	2.1.1.72	map04112; Cellular Processes; Cell growth and death; Cell cycle - Caulobacter
NOVO_MIX_703384	rht:NT26_0541	ccrM	modification methylase	2.1.1.72	map04112; Cellular Processes; Cell growth and death; Cell cycle - Caulobacter
NOVO_MIX_810717	moc:BB934_05890	ccrM	modification methylase	2.1.1.72	map04112; Cellular Processes; Cell growth and death; Cell cycle - Caulobacter
NOVO_MIX_812131	pseu:Pse7367_3575	ccrM	modification methylase	2.1.1.72	map04112; Cellular Processes; Cell growth and death; Cell cycle - Caulobacter
NOVO_MIX_812131	pseu:Pse7367_3575	ccrM	modification methylase	2.1.1.72	map04112; Cellular Processes; Cell growth and death; Cell cycle - Caulobacter
NOVO_MIX_844693	sphj:BSL82_01015	ccrM	modification methylase	2.1.1.72	map04112; Cellular Processes; Cell growth and death; Cell cycle - Caulobacter
NOVO_MIX_871563	nao:Y958_11140	ccrM	modification methylase	2.1.1.72	map04112; Cellular Processes; Cell growth and death; Cell cycle - Caulobacter
NOVO_MIX_890914	ssy:SLG_22600	ccrM	modification methylase	2.1.1.72	map04112; Cellular Processes; Cell growth and death; Cell cycle - Caulobacter
NOVO_MIX_996510	moc:BB934_05890	ccrM	modification methylase	2.1.1.72	map04112; Cellular Processes; Cell growth and death; Cell cycle - Caulobacter
R1_79834	smi:BN406_00582	ccrM	modification methylase	2.1.1.72	map04112; Cellular Processes; Cell growth and death; Cell cycle - Caulobacter
R3_102633	sphj:BSL82_01015	ccrM	modification methylase	2.1.1.72	map04112; Cellular Processes; Cell growth and death; Cell cycle - Caulobacter
R3_125382	sphm:G432_03240	ccrM	modification methylase	2.1.1.72	map04112; Cellular Processes; Cell growth and death; Cell cycle - Caulobacter
R3_125382	sphm:G432_03240	ccrM	modification methylase	2.1.1.72	map04112; Cellular Processes; Cell growth and death; Cell cycle - Caulobacter
R3_179265	ngl:RG1141_CH06460	ccrM	modification methylase	2.1.1.72	map04112; Cellular Processes; Cell growth and death; Cell cycle - Caulobacter
R3_26032	ngl:RG1141_CH06460	ccrM	modification methylase	2.1.1.72	map04112; Cellular Processes; Cell growth and death; Cell cycle - Caulobacter
R3_326815	magq:MGMAQ_3513	ccrM	modification methylase	2.1.1.72	map04112; Cellular Processes; Cell growth and death; Cell cycle - Caulobacter
R3_5857	rht:NT26_0541	ccrM	modification methylase	2.1.1.72	map04112; Cellular Processes; Cell growth and death; Cell cycle - Caulobacter
NOVO_MIX_1008920	vff:VITFI_CDS2884	dut, DUT	dUTP pyrophosphatase	3.6.1.23	map00240; Metabolism; Nucleotide metabolism; Pyrimidine metabolism
NOVO_MIX_1022182	rce:RC1_3043	dut, DUT	dUTP pyrophosphatase	3.6.1.23	map00240; Metabolism; Nucleotide metabolism; Pyrimidine metabolism
NOVO_MIX_10247	mei:Msip34_0336	dut, DUT	dUTP pyrophosphatase	3.6.1.23	map00240; Metabolism; Nucleotide metabolism; Pyrimidine metabolism
NOVO_MIX_1032461	abac:LuPra_04597	dut, DUT	dUTP pyrophosphatase	3.6.1.23	map00240; Metabolism; Nucleotide metabolism; Pyrimidine metabolism
NOVO_MIX_104790	bsd:BLASA_3294	dut, DUT	dUTP pyrophosphatase	3.6.1.23	map00240; Metabolism; Nucleotide metabolism; Pyrimidine metabolism
NOVO_MIX_1155818	cet:B8281_13960	dut, DUT	dUTP pyrophosphatase	3.6.1.23	map00240; Metabolism; Nucleotide metabolism; Pyrimidine metabolism
NOVO_MIX_1169382	rta:Rta_25770	dut, DUT	dUTP pyrophosphatase	3.6.1.23	map00240; Metabolism; Nucleotide metabolism; Pyrimidine metabolism
NOVO_MIX_1180400	hyp:A0257_18525	dut, DUT	dUTP pyrophosphatase	3.6.1.23	map00240; Metabolism; Nucleotide metabolism; Pyrimidine metabolism
NOVO_MIX_1187768	kau:B6264_05330	dut, DUT	dUTP pyrophosphatase	3.6.1.23	map00240; Metabolism; Nucleotide metabolism; Pyrimidine metabolism
NOVO_MIX_1205983	mlu:Mlut_13120	dut, DUT	dUTP pyrophosphatase	3.6.1.23	map00240; Metabolism; Nucleotide metabolism; Pyrimidine metabolism
NOVO_MIX_1277148	egn:BMF35_b0008	dut, DUT	dUTP pyrophosphatase	3.6.1.23	map00240; Metabolism; Nucleotide metabolism; Pyrimidine metabolism
NOVO_MIX_1331032	sbu:SpiBuddy_1389	dut, DUT	dUTP pyrophosphatase	3.6.1.23	map00240; Metabolism; Nucleotide metabolism; Pyrimidine metabolism
NOVO_MIX_135572	moc:BB934_11445	dut, DUT	dUTP pyrophosphatase	3.6.1.23	map00240; Metabolism; Nucleotide metabolism; Pyrimidine metabolism
NOVO_MIX_1433593	ccx:COCOR_06015	dut, DUT	dUTP pyrophosphatase	3.6.1.23	map00240; Metabolism; Nucleotide metabolism; Pyrimidine metabolism
NOVO_MIX_1457756	abac:LuPra_04597	dut, DUT	dUTP pyrophosphatase	3.6.1.23	map00240; Metabolism; Nucleotide metabolism; Pyrimidine metabolism
NOVO_MIX_1471336	gob:Gobs_1871	dut, DUT	dUTP pyrophosphatase	3.6.1.23	map00240; Metabolism; Nucleotide metabolism; Pyrimidine metabolism
NOVO_MIX_1476812	rgi:RGI145_12665	dut, DUT	dUTP pyrophosphatase	3.6.1.23	map00240; Metabolism; Nucleotide metabolism; Pyrimidine metabolism
NOVO_MIX_1488595	abf:AMK58_01090	dut, DUT	dUTP pyrophosphatase	3.6.1.23	map00240; Metabolism; Nucleotide metabolism; Pyrimidine metabolism
NOVO_MIX_1492039	cmh:VO01_07425	dut, DUT	dUTP pyrophosphatase	3.6.1.23	map00240; Metabolism; Nucleotide metabolism; Pyrimidine metabolism
NOVO_MIX_1563523	elq:Ga0102493_111464	dut, DUT	dUTP pyrophosphatase	3.6.1.23	map00240; Metabolism; Nucleotide metabolism; Pyrimidine metabolism
NOVO_MIX_156726	mrh:MycrhN_5558	dut, DUT	dUTP pyrophosphatase	3.6.1.23	map00240; Metabolism; Nucleotide metabolism; Pyrimidine metabolism
NOVO_MIX_1597153	nca:Noca_2908	dut, DUT	dUTP pyrophosphatase	3.6.1.23	map00240; Metabolism; Nucleotide metabolism; Pyrimidine metabolism
NOVO_MIX_1602766	kfl:Kfla_3766	dut, DUT	dUTP pyrophosphatase	3.6.1.23	map00240; Metabolism; Nucleotide metabolism; Pyrimidine metabolism
NOVO_MIX_1615565	cwo:Cwoe_3260	dut, DUT	dUTP pyrophosphatase	3.6.1.23	map00240; Metabolism; Nucleotide metabolism; Pyrimidine metabolism
NOVO_MIX_1636071	rgi:RGI145_12665	dut, DUT	dUTP pyrophosphatase	3.6.1.23	map00240; Metabolism; Nucleotide metabolism; Pyrimidine metabolism
NOVO_MIX_1643488	abac:LuPra_04597	dut, DUT	dUTP pyrophosphatase	3.6.1.23	map00240; Metabolism; Nucleotide metabolism; Pyrimidine metabolism
NOVO_MIX_1714230	nca:Noca_2908	dut, DUT	dUTP pyrophosphatase	3.6.1.23	map00240; Metabolism; Nucleotide metabolism; Pyrimidine metabolism
NOVO_MIX_1748062	moc:BB934_11445	dut, DUT	dUTP pyrophosphatase	3.6.1.23	map00240; Metabolism; Nucleotide metabolism; Pyrimidine metabolism
NOVO_MIX_1820606	nca:Noca_2908	dut, DUT	dUTP pyrophosphatase	3.6.1.23	map00240; Metabolism; Nucleotide metabolism; Pyrimidine metabolism
NOVO_MIX_1858710	cez:CBP52_05820	dut, DUT	dUTP pyrophosphatase	3.6.1.23	map00240; Metabolism; Nucleotide metabolism; Pyrimidine metabolism
NOVO_MIX_1875114	rxy:Rxyl_2622	dut, DUT	dUTP pyrophosphatase	3.6.1.23	map00240; Metabolism; Nucleotide metabolism; Pyrimidine metabolism
NOVO_MIX_1895013	efv:CHH26_15060	dut, DUT	dUTP pyrophosphatase	3.6.1.23	map00240; Metabolism; Nucleotide metabolism; Pyrimidine metabolism
NOVO_MIX_1902801	pzu:PHZ_c3422	dut, DUT	dUTP pyrophosphatase	3.6.1.23	map00240; Metabolism; Nucleotide metabolism; Pyrimidine metabolism
NOVO_MIX_1904691	hyp:A0257_18525	dut, DUT	dUTP pyrophosphatase	3.6.1.23	map00240; Metabolism; Nucleotide metabolism; Pyrimidine metabolism
NOVO_MIX_1915740	xce:Xcel_1922	dut, DUT	dUTP pyrophosphatase	3.6.1.23	map00240; Metabolism; Nucleotide metabolism; Pyrimidine metabolism
NOVO_MIX_1948232	splm:BXU08_19550	dut, DUT	dUTP pyrophosphatase	3.6.1.23	map00240; Metabolism; Nucleotide metabolism; Pyrimidine metabolism
NOVO_MIX_1948232	splm:BXU08_19550	dut, DUT	dUTP pyrophosphatase	3.6.1.23	map00240; Metabolism; Nucleotide metabolism; Pyrimidine metabolism
NOVO_MIX_2026109	jde:Jden_1410	dut, DUT	dUTP pyrophosphatase	3.6.1.23	map00240; Metabolism; Nucleotide metabolism; Pyrimidine metabolism
NOVO_MIX_2042873	mei:Msip34_0336	dut, DUT	dUTP pyrophosphatase	3.6.1.23	map00240; Metabolism; Nucleotide metabolism; Pyrimidine metabolism
NOVO_MIX_2045976	cwo:Cwoe_3260	dut, DUT	dUTP pyrophosphatase	3.6.1.23	map00240; Metabolism; Nucleotide metabolism; Pyrimidine metabolism
NOVO_MIX_2093690	aaq:AOC05_05270	dut, DUT	dUTP pyrophosphatase	3.6.1.23	map00240; Metabolism; Nucleotide metabolism; Pyrimidine metabolism
NOVO_MIX_2095306	aym:YM304_38230	dut, DUT	dUTP pyrophosphatase	3.6.1.23	map00240; Metabolism; Nucleotide metabolism; Pyrimidine metabolism
NOVO_MIX_2104312	msa:Mycsm_02604	dut, DUT	dUTP pyrophosphatase	3.6.1.23	map00240; Metabolism; Nucleotide metabolism; Pyrimidine metabolism
NOVO_MIX_2107864	mts:MTES_3473	dut, DUT	dUTP pyrophosphatase	3.6.1.23	map00240; Metabolism; Nucleotide metabolism; Pyrimidine metabolism
NOVO_MIX_211039	abac:LuPra_04597	dut, DUT	dUTP pyrophosphatase	3.6.1.23	map00240; Metabolism; Nucleotide metabolism; Pyrimidine metabolism
NOVO_MIX_2122383	gme:Gmet_1593	dut, DUT	dUTP pyrophosphatase	3.6.1.23	map00240; Metabolism; Nucleotide metabolism; Pyrimidine metabolism
NOVO_MIX_2133202	apn:Asphe3_16100	dut, DUT	dUTP pyrophosphatase	3.6.1.23	map00240; Metabolism; Nucleotide metabolism; Pyrimidine metabolism
NOVO_MIX_2173811	iva:Isova_1783	dut, DUT	dUTP pyrophosphatase	3.6.1.23	map00240; Metabolism; Nucleotide metabolism; Pyrimidine metabolism
NOVO_MIX_219543	scl:sce3429	dut, DUT	dUTP pyrophosphatase	3.6.1.23	map00240; Metabolism; Nucleotide metabolism; Pyrimidine metabolism
NOVO_MIX_2200134	mvd:AWU67_04885	dut, DUT	dUTP pyrophosphatase	3.6.1.23	map00240; Metabolism; Nucleotide metabolism; Pyrimidine metabolism
NOVO_MIX_221823	gob:Gobs_1871	dut, DUT	dUTP pyrophosphatase	3.6.1.23	map00240; Metabolism; Nucleotide metabolism; Pyrimidine metabolism
NOVO_MIX_2246397	moc:BB934_11445	dut, DUT	dUTP pyrophosphatase	3.6.1.23	map00240; Metabolism; Nucleotide metabolism; Pyrimidine metabolism
NOVO_MIX_2247186	tre:TRIREDRAFT_75529	dut, DUT	dUTP pyrophosphatase	3.6.1.23	map00240; Metabolism; Nucleotide metabolism; Pyrimidine metabolism
NOVO_MIX_2278206	mjl:Mjls_2180	dut, DUT	dUTP pyrophosphatase	3.6.1.23	map00240; Metabolism; Nucleotide metabolism; Pyrimidine metabolism
NOVO_MIX_2278838	gob:Gobs_1871	dut, DUT	dUTP pyrophosphatase	3.6.1.23	map00240; Metabolism; Nucleotide metabolism; Pyrimidine metabolism
NOVO_MIX_2311263	splm:BXU08_19550	dut, DUT	dUTP pyrophosphatase	3.6.1.23	map00240; Metabolism; Nucleotide metabolism; Pyrimidine metabolism
NOVO_MIX_2311263	splm:BXU08_19550	dut, DUT	dUTP pyrophosphatase	3.6.1.23	map00240; Metabolism; Nucleotide metabolism; Pyrimidine metabolism
NOVO_MIX_2374050	gbm:Gbem_1310	dut, DUT	dUTP pyrophosphatase	3.6.1.23	map00240; Metabolism; Nucleotide metabolism; Pyrimidine metabolism
NOVO_MIX_2374881	nca:Noca_2908	dut, DUT	dUTP pyrophosphatase	3.6.1.23	map00240; Metabolism; Nucleotide metabolism; Pyrimidine metabolism
NOVO_MIX_2420079	gob:Gobs_1871	dut, DUT	dUTP pyrophosphatase	3.6.1.23	map00240; Metabolism; Nucleotide metabolism; Pyrimidine metabolism
NOVO_MIX_2433123	aym:YM304_38230	dut, DUT	dUTP pyrophosphatase	3.6.1.23	map00240; Metabolism; Nucleotide metabolism; Pyrimidine metabolism
NOVO_MIX_2441569	nko:Niako_6997	dut, DUT	dUTP pyrophosphatase	3.6.1.23	map00240; Metabolism; Nucleotide metabolism; Pyrimidine metabolism
NOVO_MIX_2460345	splm:BXU08_19550	dut, DUT	dUTP pyrophosphatase	3.6.1.23	map00240; Metabolism; Nucleotide metabolism; Pyrimidine metabolism
NOVO_MIX_2460345	splm:BXU08_19550	dut, DUT	dUTP pyrophosphatase	3.6.1.23	map00240; Metabolism; Nucleotide metabolism; Pyrimidine metabolism
NOVO_MIX_2464873	adk:Alide2_3790	dut, DUT	dUTP pyrophosphatase	3.6.1.23	map00240; Metabolism; Nucleotide metabolism; Pyrimidine metabolism
NOVO_MIX_2482301	aym:YM304_38230	dut, DUT	dUTP pyrophosphatase	3.6.1.23	map00240; Metabolism; Nucleotide metabolism; Pyrimidine metabolism
NOVO_MIX_2482652	nca:Noca_2908	dut, DUT	dUTP pyrophosphatase	3.6.1.23	map00240; Metabolism; Nucleotide metabolism; Pyrimidine metabolism
NOVO_MIX_2484502	sfd:USDA257_c61980	dut, DUT	dUTP pyrophosphatase	3.6.1.23	map00240; Metabolism; Nucleotide metabolism; Pyrimidine metabolism
NOVO_MIX_2488684	mei:Msip34_0336	dut, DUT	dUTP pyrophosphatase	3.6.1.23	map00240; Metabolism; Nucleotide metabolism; Pyrimidine metabolism
NOVO_MIX_2491202	fsy:FsymDg_1808	dut, DUT	dUTP pyrophosphatase	3.6.1.23	map00240; Metabolism; Nucleotide metabolism; Pyrimidine metabolism
NOVO_MIX_2500672	mvd:AWU67_04885	dut, DUT	dUTP pyrophosphatase	3.6.1.23	map00240; Metabolism; Nucleotide metabolism; Pyrimidine metabolism
NOVO_MIX_2506697	sphj:BSL82_15235	dut, DUT	dUTP pyrophosphatase	3.6.1.23	map00240; Metabolism; Nucleotide metabolism; Pyrimidine metabolism
NOVO_MIX_2518463	abac:LuPra_04597	dut, DUT	dUTP pyrophosphatase	3.6.1.23	map00240; Metabolism; Nucleotide metabolism; Pyrimidine metabolism
NOVO_MIX_2521142	rdi:CMV14_10995	dut, DUT	dUTP pyrophosphatase	3.6.1.23	map00240; Metabolism; Nucleotide metabolism; Pyrimidine metabolism
NOVO_MIX_2528731	tco:Theco_2048	dut, DUT	dUTP pyrophosphatase	3.6.1.23	map00240; Metabolism; Nucleotide metabolism; Pyrimidine metabolism
NOVO_MIX_2531991	satk:SA2016_1869	dut, DUT	dUTP pyrophosphatase	3.6.1.23	map00240; Metabolism; Nucleotide metabolism; Pyrimidine metabolism
NOVO_MIX_2547453	kfv:AS188_09215	dut, DUT	dUTP pyrophosphatase	3.6.1.23	map00240; Metabolism; Nucleotide metabolism; Pyrimidine metabolism
NOVO_MIX_2553559	nca:Noca_2908	dut, DUT	dUTP pyrophosphatase	3.6.1.23	map00240; Metabolism; Nucleotide metabolism; Pyrimidine metabolism
NOVO_MIX_2563958	mep:MPQ_0353	dut, DUT	dUTP pyrophosphatase	3.6.1.23	map00240; Metabolism; Nucleotide metabolism; Pyrimidine metabolism
NOVO_MIX_2570903	swi:Swit_4879	dut, DUT	dUTP pyrophosphatase	3.6.1.23	map00240; Metabolism; Nucleotide metabolism; Pyrimidine metabolism
NOVO_MIX_2631125	btho:Btheta7330_04833	dut, DUT	dUTP pyrophosphatase	3.6.1.23	map00240; Metabolism; Nucleotide metabolism; Pyrimidine metabolism
NOVO_MIX_2631125	btho:Btheta7330_04833	dut, DUT	dUTP pyrophosphatase	3.6.1.23	map00240; Metabolism; Nucleotide metabolism; Pyrimidine metabolism
NOVO_MIX_263172	sphj:BSL82_15235	dut, DUT	dUTP pyrophosphatase	3.6.1.23	map00240; Metabolism; Nucleotide metabolism; Pyrimidine metabolism
NOVO_MIX_2667323	hht:F506_18760	dut, DUT	dUTP pyrophosphatase	3.6.1.23	map00240; Metabolism; Nucleotide metabolism; Pyrimidine metabolism
NOVO_MIX_2684705	nca:Noca_2908	dut, DUT	dUTP pyrophosphatase	3.6.1.23	map00240; Metabolism; Nucleotide metabolism; Pyrimidine metabolism
NOVO_MIX_2718962	ndk:I601_3589	dut, DUT	dUTP pyrophosphatase	3.6.1.23	map00240; Metabolism; Nucleotide metabolism; Pyrimidine metabolism
NOVO_MIX_2722821	mio:AOA12_11175	dut, DUT	dUTP pyrophosphatase	3.6.1.23	map00240; Metabolism; Nucleotide metabolism; Pyrimidine metabolism
NOVO_MIX_2795525	msc:BN69_3663	dut, DUT	dUTP pyrophosphatase	3.6.1.23	map00240; Metabolism; Nucleotide metabolism; Pyrimidine metabolism
NOVO_MIX_2825710	tal:Thal_0772	dut, DUT	dUTP pyrophosphatase	3.6.1.23	map00240; Metabolism; Nucleotide metabolism; Pyrimidine metabolism
NOVO_MIX_282950	nca:Noca_2908	dut, DUT	dUTP pyrophosphatase	3.6.1.23	map00240; Metabolism; Nucleotide metabolism; Pyrimidine metabolism
NOVO_MIX_2835491	hhc:M911_00620	dut, DUT	dUTP pyrophosphatase	3.6.1.23	map00240; Metabolism; Nucleotide metabolism; Pyrimidine metabolism
NOVO_MIX_284596	vpd:VAPA_1c35470	dut, DUT	dUTP pyrophosphatase	3.6.1.23	map00240; Metabolism; Nucleotide metabolism; Pyrimidine metabolism
NOVO_MIX_2852850	sphj:BSL82_15235	dut, DUT	dUTP pyrophosphatase	3.6.1.23	map00240; Metabolism; Nucleotide metabolism; Pyrimidine metabolism
NOVO_MIX_286695	hee:hmeg3_06650	dut, DUT	dUTP pyrophosphatase	3.6.1.23	map00240; Metabolism; Nucleotide metabolism; Pyrimidine metabolism
NOVO_MIX_2867612	aym:YM304_38230	dut, DUT	dUTP pyrophosphatase	3.6.1.23	map00240; Metabolism; Nucleotide metabolism; Pyrimidine metabolism
NOVO_MIX_2880962	nca:Noca_2908	dut, DUT	dUTP pyrophosphatase	3.6.1.23	map00240; Metabolism; Nucleotide metabolism; Pyrimidine metabolism
NOVO_MIX_294325	psuf:A1sIA56_04125	dut, DUT	dUTP pyrophosphatase	3.6.1.23	map00240; Metabolism; Nucleotide metabolism; Pyrimidine metabolism
NOVO_MIX_294325	psuf:A1sIA56_04125	dut, DUT	dUTP pyrophosphatase	3.6.1.23	map00240; Metabolism; Nucleotide metabolism; Pyrimidine metabolism
NOVO_MIX_2954906	nca:Noca_2908	dut, DUT	dUTP pyrophosphatase	3.6.1.23	map00240; Metabolism; Nucleotide metabolism; Pyrimidine metabolism
NOVO_MIX_2981109	nca:Noca_2908	dut, DUT	dUTP pyrophosphatase	3.6.1.23	map00240; Metabolism; Nucleotide metabolism; Pyrimidine metabolism
NOVO_MIX_3014554	ngl:RG1141_CH45070	dut, DUT	dUTP pyrophosphatase	3.6.1.23	map00240; Metabolism; Nucleotide metabolism; Pyrimidine metabolism
NOVO_MIX_3049485	cwo:Cwoe_3260	dut, DUT	dUTP pyrophosphatase	3.6.1.23	map00240; Metabolism; Nucleotide metabolism; Pyrimidine metabolism
NOVO_MIX_3061593	cwo:Cwoe_3260	dut, DUT	dUTP pyrophosphatase	3.6.1.23	map00240; Metabolism; Nucleotide metabolism; Pyrimidine metabolism
NOVO_MIX_306218	cgd:CR3_2240	dut, DUT	dUTP pyrophosphatase	3.6.1.23	map00240; Metabolism; Nucleotide metabolism; Pyrimidine metabolism
NOVO_MIX_3094246	mvd:AWU67_04885	dut, DUT	dUTP pyrophosphatase	3.6.1.23	map00240; Metabolism; Nucleotide metabolism; Pyrimidine metabolism
NOVO_MIX_3101606	skr:BRX40_18725	dut, DUT	dUTP pyrophosphatase	3.6.1.23	map00240; Metabolism; Nucleotide metabolism; Pyrimidine metabolism
NOVO_MIX_3105308	moc:BB934_11445	dut, DUT	dUTP pyrophosphatase	3.6.1.23	map00240; Metabolism; Nucleotide metabolism; Pyrimidine metabolism
NOVO_MIX_3115945	aym:YM304_38230	dut, DUT	dUTP pyrophosphatase	3.6.1.23	map00240; Metabolism; Nucleotide metabolism; Pyrimidine metabolism
NOVO_MIX_3150511	moc:BB934_11445	dut, DUT	dUTP pyrophosphatase	3.6.1.23	map00240; Metabolism; Nucleotide metabolism; Pyrimidine metabolism
NOVO_MIX_3172425	cfl:Cfla_1703	dut, DUT	dUTP pyrophosphatase	3.6.1.23	map00240; Metabolism; Nucleotide metabolism; Pyrimidine metabolism
NOVO_MIX_318355	cwo:Cwoe_3260	dut, DUT	dUTP pyrophosphatase	3.6.1.23	map00240; Metabolism; Nucleotide metabolism; Pyrimidine metabolism
NOVO_MIX_3203763	pspw:BJG93_00115	dut, DUT	dUTP pyrophosphatase	3.6.1.23	map00240; Metabolism; Nucleotide metabolism; Pyrimidine metabolism
NOVO_MIX_3203763	pspw:BJG93_00115	dut, DUT	dUTP pyrophosphatase	3.6.1.23	map00240; Metabolism; Nucleotide metabolism; Pyrimidine metabolism
NOVO_MIX_3249427	gob:Gobs_1871	dut, DUT	dUTP pyrophosphatase	3.6.1.23	map00240; Metabolism; Nucleotide metabolism; Pyrimidine metabolism
NOVO_MIX_328862	ndk:I601_3589	dut, DUT	dUTP pyrophosphatase	3.6.1.23	map00240; Metabolism; Nucleotide metabolism; Pyrimidine metabolism
NOVO_MIX_3295924	gme:Gmet_1593	dut, DUT	dUTP pyrophosphatase	3.6.1.23	map00240; Metabolism; Nucleotide metabolism; Pyrimidine metabolism
NOVO_MIX_3305453	sphj:BSL82_15235	dut, DUT	dUTP pyrophosphatase	3.6.1.23	map00240; Metabolism; Nucleotide metabolism; Pyrimidine metabolism
NOVO_MIX_331506	cms:CMS1640	dut, DUT	dUTP pyrophosphatase	3.6.1.23	map00240; Metabolism; Nucleotide metabolism; Pyrimidine metabolism
NOVO_MIX_336574	kla:KLLA0D15697g	dut, DUT	dUTP pyrophosphatase	3.6.1.23	map00240; Metabolism; Nucleotide metabolism; Pyrimidine metabolism
NOVO_MIX_3369817	scc:Spico_0600	dut, DUT	dUTP pyrophosphatase	3.6.1.23	map00240; Metabolism; Nucleotide metabolism; Pyrimidine metabolism
NOVO_MIX_3395211	efv:CHH26_15060	dut, DUT	dUTP pyrophosphatase	3.6.1.23	map00240; Metabolism; Nucleotide metabolism; Pyrimidine metabolism
NOVO_MIX_3453478	gbi:PG2T_08060	dut, DUT	dUTP pyrophosphatase	3.6.1.23	map00240; Metabolism; Nucleotide metabolism; Pyrimidine metabolism
NOVO_MIX_3461219	moc:BB934_11445	dut, DUT	dUTP pyrophosphatase	3.6.1.23	map00240; Metabolism; Nucleotide metabolism; Pyrimidine metabolism
NOVO_MIX_3482679	sphj:BSL82_15235	dut, DUT	dUTP pyrophosphatase	3.6.1.23	map00240; Metabolism; Nucleotide metabolism; Pyrimidine metabolism
NOVO_MIX_3490762	moc:BB934_11445	dut, DUT	dUTP pyrophosphatase	3.6.1.23	map00240; Metabolism; Nucleotide metabolism; Pyrimidine metabolism
NOVO_MIX_3525046	rgi:RGI145_12665	dut, DUT	dUTP pyrophosphatase	3.6.1.23	map00240; Metabolism; Nucleotide metabolism; Pyrimidine metabolism
NOVO_MIX_3525309	masw:AM586_22665	dut, DUT	dUTP pyrophosphatase	3.6.1.23	map00240; Metabolism; Nucleotide metabolism; Pyrimidine metabolism
NOVO_MIX_3563113	rce:RC1_3043	dut, DUT	dUTP pyrophosphatase	3.6.1.23	map00240; Metabolism; Nucleotide metabolism; Pyrimidine metabolism
NOVO_MIX_3573583	pdx:Psed_3057	dut, DUT	dUTP pyrophosphatase	3.6.1.23	map00240; Metabolism; Nucleotide metabolism; Pyrimidine metabolism
NOVO_MIX_357406	cwo:Cwoe_3260	dut, DUT	dUTP pyrophosphatase	3.6.1.23	map00240; Metabolism; Nucleotide metabolism; Pyrimidine metabolism
NOVO_MIX_3576876	micr:BMW26_09005	dut, DUT	dUTP pyrophosphatase	3.6.1.23	map00240; Metabolism; Nucleotide metabolism; Pyrimidine metabolism
NOVO_MIX_357787	sphj:BSL82_15235	dut, DUT	dUTP pyrophosphatase	3.6.1.23	map00240; Metabolism; Nucleotide metabolism; Pyrimidine metabolism
NOVO_MIX_3601731	gme:Gmet_1593	dut, DUT	dUTP pyrophosphatase	3.6.1.23	map00240; Metabolism; Nucleotide metabolism; Pyrimidine metabolism
NOVO_MIX_3631907	kfv:AS188_09215	dut, DUT	dUTP pyrophosphatase	3.6.1.23	map00240; Metabolism; Nucleotide metabolism; Pyrimidine metabolism
NOVO_MIX_3690682	rmr:Rmar_2348	dut, DUT	dUTP pyrophosphatase	3.6.1.23	map00240; Metabolism; Nucleotide metabolism; Pyrimidine metabolism
NOVO_MIX_3692851	cwo:Cwoe_3260	dut, DUT	dUTP pyrophosphatase	3.6.1.23	map00240; Metabolism; Nucleotide metabolism; Pyrimidine metabolism
NOVO_MIX_3705649	rta:Rta_25770	dut, DUT	dUTP pyrophosphatase	3.6.1.23	map00240; Metabolism; Nucleotide metabolism; Pyrimidine metabolism
NOVO_MIX_3725939	brs:S23_00750	dut, DUT	dUTP pyrophosphatase	3.6.1.23	map00240; Metabolism; Nucleotide metabolism; Pyrimidine metabolism
NOVO_MIX_3766052	aym:YM304_38230	dut, DUT	dUTP pyrophosphatase	3.6.1.23	map00240; Metabolism; Nucleotide metabolism; Pyrimidine metabolism
NOVO_MIX_3809370	brl:BZG35_01295	dut, DUT	dUTP pyrophosphatase	3.6.1.23	map00240; Metabolism; Nucleotide metabolism; Pyrimidine metabolism
NOVO_MIX_3832978	fsy:FsymDg_1808	dut, DUT	dUTP pyrophosphatase	3.6.1.23	map00240; Metabolism; Nucleotide metabolism; Pyrimidine metabolism
NOVO_MIX_3871011	aym:YM304_38230	dut, DUT	dUTP pyrophosphatase	3.6.1.23	map00240; Metabolism; Nucleotide metabolism; Pyrimidine metabolism
NOVO_MIX_3880710	splu:LK06_025405	dut, DUT	dUTP pyrophosphatase	3.6.1.23	map00240; Metabolism; Nucleotide metabolism; Pyrimidine metabolism
NOVO_MIX_3901075	sdf:ACG33_13850	dut, DUT	dUTP pyrophosphatase	3.6.1.23	map00240; Metabolism; Nucleotide metabolism; Pyrimidine metabolism
NOVO_MIX_3903430	moc:BB934_11445	dut, DUT	dUTP pyrophosphatase	3.6.1.23	map00240; Metabolism; Nucleotide metabolism; Pyrimidine metabolism
NOVO_MIX_394905	cti:RALTA_A2524	dut, DUT	dUTP pyrophosphatase	3.6.1.23	map00240; Metabolism; Nucleotide metabolism; Pyrimidine metabolism
NOVO_MIX_399285	cfk:CFRA_04955	dut, DUT	dUTP pyrophosphatase	3.6.1.23	map00240; Metabolism; Nucleotide metabolism; Pyrimidine metabolism
NOVO_MIX_406874	aym:YM304_38230	dut, DUT	dUTP pyrophosphatase	3.6.1.23	map00240; Metabolism; Nucleotide metabolism; Pyrimidine metabolism
NOVO_MIX_449833	rgi:RGI145_12665	dut, DUT	dUTP pyrophosphatase	3.6.1.23	map00240; Metabolism; Nucleotide metabolism; Pyrimidine metabolism
NOVO_MIX_458258	mnr:ACZ75_24910	dut, DUT	dUTP pyrophosphatase	3.6.1.23	map00240; Metabolism; Nucleotide metabolism; Pyrimidine metabolism
NOVO_MIX_463554	abai:IMCC26256_111290	dut, DUT	dUTP pyrophosphatase	3.6.1.23	map00240; Metabolism; Nucleotide metabolism; Pyrimidine metabolism
NOVO_MIX_463554	abai:IMCC26256_111290	dut, DUT	dUTP pyrophosphatase	3.6.1.23	map00240; Metabolism; Nucleotide metabolism; Pyrimidine metabolism
NOVO_MIX_482025	abac:LuPra_04597	dut, DUT	dUTP pyrophosphatase	3.6.1.23	map00240; Metabolism; Nucleotide metabolism; Pyrimidine metabolism
NOVO_MIX_528932	cfl:Cfla_1703	dut, DUT	dUTP pyrophosphatase	3.6.1.23	map00240; Metabolism; Nucleotide metabolism; Pyrimidine metabolism
NOVO_MIX_53065	pns:A9D12_02410	dut, DUT	dUTP pyrophosphatase	3.6.1.23	map00240; Metabolism; Nucleotide metabolism; Pyrimidine metabolism
NOVO_MIX_543356	sphj:BSL82_15235	dut, DUT	dUTP pyrophosphatase	3.6.1.23	map00240; Metabolism; Nucleotide metabolism; Pyrimidine metabolism
NOVO_MIX_576604	fri:FraEuI1c_2266	dut, DUT	dUTP pyrophosphatase	3.6.1.23	map00240; Metabolism; Nucleotide metabolism; Pyrimidine metabolism
NOVO_MIX_577379	swi:Swit_4879	dut, DUT	dUTP pyrophosphatase	3.6.1.23	map00240; Metabolism; Nucleotide metabolism; Pyrimidine metabolism
NOVO_MIX_589470	aaa:Acav_1346	dut, DUT	dUTP pyrophosphatase	3.6.1.23	map00240; Metabolism; Nucleotide metabolism; Pyrimidine metabolism
NOVO_MIX_59009	tfu:Tfu_1935	dut, DUT	dUTP pyrophosphatase	3.6.1.23	map00240; Metabolism; Nucleotide metabolism; Pyrimidine metabolism
NOVO_MIX_60062	aym:YM304_38230	dut, DUT	dUTP pyrophosphatase	3.6.1.23	map00240; Metabolism; Nucleotide metabolism; Pyrimidine metabolism
NOVO_MIX_604554	ndk:I601_3589	dut, DUT	dUTP pyrophosphatase	3.6.1.23	map00240; Metabolism; Nucleotide metabolism; Pyrimidine metabolism
NOVO_MIX_620293	moc:BB934_11445	dut, DUT	dUTP pyrophosphatase	3.6.1.23	map00240; Metabolism; Nucleotide metabolism; Pyrimidine metabolism
NOVO_MIX_643241	smx:SM11_chr3822	dut, DUT	dUTP pyrophosphatase	3.6.1.23	map00240; Metabolism; Nucleotide metabolism; Pyrimidine metabolism
NOVO_MIX_687947	abac:LuPra_04597	dut, DUT	dUTP pyrophosphatase	3.6.1.23	map00240; Metabolism; Nucleotide metabolism; Pyrimidine metabolism
NOVO_MIX_691566	skr:BRX40_18725	dut, DUT	dUTP pyrophosphatase	3.6.1.23	map00240; Metabolism; Nucleotide metabolism; Pyrimidine metabolism
NOVO_MIX_714196	swi:Swit_4879	dut, DUT	dUTP pyrophosphatase	3.6.1.23	map00240; Metabolism; Nucleotide metabolism; Pyrimidine metabolism
NOVO_MIX_734472	aym:YM304_38230	dut, DUT	dUTP pyrophosphatase	3.6.1.23	map00240; Metabolism; Nucleotide metabolism; Pyrimidine metabolism
NOVO_MIX_759195	nca:Noca_2908	dut, DUT	dUTP pyrophosphatase	3.6.1.23	map00240; Metabolism; Nucleotide metabolism; Pyrimidine metabolism
NOVO_MIX_792027	kfv:AS188_09215	dut, DUT	dUTP pyrophosphatase	3.6.1.23	map00240; Metabolism; Nucleotide metabolism; Pyrimidine metabolism
NOVO_MIX_845794	pseh:XF36_14475	dut, DUT	dUTP pyrophosphatase	3.6.1.23	map00240; Metabolism; Nucleotide metabolism; Pyrimidine metabolism
NOVO_MIX_845794	pseh:XF36_14475	dut, DUT	dUTP pyrophosphatase	3.6.1.23	map00240; Metabolism; Nucleotide metabolism; Pyrimidine metabolism
NOVO_MIX_845819	rti:DC20_07095	dut, DUT	dUTP pyrophosphatase	3.6.1.23	map00240; Metabolism; Nucleotide metabolism; Pyrimidine metabolism
NOVO_MIX_850627	cfi:Celf_2148	dut, DUT	dUTP pyrophosphatase	3.6.1.23	map00240; Metabolism; Nucleotide metabolism; Pyrimidine metabolism
NOVO_MIX_887270	cwo:Cwoe_3260	dut, DUT	dUTP pyrophosphatase	3.6.1.23	map00240; Metabolism; Nucleotide metabolism; Pyrimidine metabolism
NOVO_MIX_898221	cfl:Cfla_1703	dut, DUT	dUTP pyrophosphatase	3.6.1.23	map00240; Metabolism; Nucleotide metabolism; Pyrimidine metabolism
NOVO_MIX_932468	sphj:BSL82_15235	dut, DUT	dUTP pyrophosphatase	3.6.1.23	map00240; Metabolism; Nucleotide metabolism; Pyrimidine metabolism
NOVO_MIX_935282	csat:104711163	dut, DUT	dUTP pyrophosphatase	3.6.1.23	map00240; Metabolism; Nucleotide metabolism; Pyrimidine metabolism
NOVO_MIX_976494	cfi:Celf_2148	dut, DUT	dUTP pyrophosphatase	3.6.1.23	map00240; Metabolism; Nucleotide metabolism; Pyrimidine metabolism
NOVO_MIX_978748	cwo:Cwoe_3260	dut, DUT	dUTP pyrophosphatase	3.6.1.23	map00240; Metabolism; Nucleotide metabolism; Pyrimidine metabolism
NOVO_MIX_997586	txi:TH3_20285	dut, DUT	dUTP pyrophosphatase	3.6.1.23	map00240; Metabolism; Nucleotide metabolism; Pyrimidine metabolism
R1_108646	sdv:BN159_2587	dut, DUT	dUTP pyrophosphatase	3.6.1.23	map00240; Metabolism; Nucleotide metabolism; Pyrimidine metabolism
R1_131799	aym:YM304_38230	dut, DUT	dUTP pyrophosphatase	3.6.1.23	map00240; Metabolism; Nucleotide metabolism; Pyrimidine metabolism
R1_133731	sro:Sros_6764	dut, DUT	dUTP pyrophosphatase	3.6.1.23	map00240; Metabolism; Nucleotide metabolism; Pyrimidine metabolism
R1_155286	amq:AMETH_4782	dut, DUT	dUTP pyrophosphatase	3.6.1.23	map00240; Metabolism; Nucleotide metabolism; Pyrimidine metabolism
R1_76386	mil:ML5_1857	dut, DUT	dUTP pyrophosphatase	3.6.1.23	map00240; Metabolism; Nucleotide metabolism; Pyrimidine metabolism
R2_246294	boh:AKI39_15530	dut, DUT	dUTP pyrophosphatase	3.6.1.23	map00240; Metabolism; Nucleotide metabolism; Pyrimidine metabolism
R2_265086	pzu:PHZ_c3422	dut, DUT	dUTP pyrophosphatase	3.6.1.23	map00240; Metabolism; Nucleotide metabolism; Pyrimidine metabolism
R2_280178	egn:BMF35_b0008	dut, DUT	dUTP pyrophosphatase	3.6.1.23	map00240; Metabolism; Nucleotide metabolism; Pyrimidine metabolism
R2_327233	vma:VAB18032_12600	dut, DUT	dUTP pyrophosphatase	3.6.1.23	map00240; Metabolism; Nucleotide metabolism; Pyrimidine metabolism
R2_37505	sna:Snas_4532	dut, DUT	dUTP pyrophosphatase	3.6.1.23	map00240; Metabolism; Nucleotide metabolism; Pyrimidine metabolism
R2_52180	caqu:CAQU_07230	dut, DUT	dUTP pyrophosphatase	3.6.1.23	map00240; Metabolism; Nucleotide metabolism; Pyrimidine metabolism
R2_89925	gox:GOX2497	dut, DUT	dUTP pyrophosphatase	3.6.1.23	map00240; Metabolism; Nucleotide metabolism; Pyrimidine metabolism
R3_167336	miu:ABE85_03635	dut, DUT	dUTP pyrophosphatase	3.6.1.23	map00240; Metabolism; Nucleotide metabolism; Pyrimidine metabolism
R3_242195	clw:CLAC_05720	dut, DUT	dUTP pyrophosphatase	3.6.1.23	map00240; Metabolism; Nucleotide metabolism; Pyrimidine metabolism
NOVO_MIX_1003321	cwo:Cwoe_5222	E1.17.4.1B, nrdB, nrdF	ribonucleoside-diphosphate reductase beta chain	1.17.4.1	map00230; Metabolism; Nucleotide metabolism; Purine metabolism | map00240; Metabolism; Nucleotide metabolism; Pyrimidine metabolism
NOVO_MIX_1005292	app:CAP2UW1_1003	E1.17.4.1A, nrdA, nrdE	ribonucleoside-diphosphate reductase alpha chain	1.17.4.1	map00230; Metabolism; Nucleotide metabolism; Purine metabolism | map00240; Metabolism; Nucleotide metabolism; Pyrimidine metabolism
NOVO_MIX_1010006	pzu:PHZ_c0341	E1.17.4.1A, nrdA, nrdE	ribonucleoside-diphosphate reductase alpha chain	1.17.4.1	map00230; Metabolism; Nucleotide metabolism; Purine metabolism | map00240; Metabolism; Nucleotide metabolism; Pyrimidine metabolism
NOVO_MIX_1018455	abai:IMCC26256_11844	E1.17.4.1A, nrdA, nrdE	ribonucleoside-diphosphate reductase alpha chain	1.17.4.1	map00230; Metabolism; Nucleotide metabolism; Purine metabolism | map00240; Metabolism; Nucleotide metabolism; Pyrimidine metabolism
NOVO_MIX_1018455	abai:IMCC26256_11844	E1.17.4.1A, nrdA, nrdE	ribonucleoside-diphosphate reductase alpha chain	1.17.4.1	map00230; Metabolism; Nucleotide metabolism; Purine metabolism | map00240; Metabolism; Nucleotide metabolism; Pyrimidine metabolism
NOVO_MIX_1020025	rhp:LPB142_11980	E1.17.4.1A, nrdA, nrdE	ribonucleoside-diphosphate reductase alpha chain	1.17.4.1	map00230; Metabolism; Nucleotide metabolism; Purine metabolism | map00240; Metabolism; Nucleotide metabolism; Pyrimidine metabolism
NOVO_MIX_1025903	pdx:Psed_5452	E1.17.4.1B, nrdB, nrdF	ribonucleoside-diphosphate reductase beta chain	1.17.4.1	map00230; Metabolism; Nucleotide metabolism; Purine metabolism | map00240; Metabolism; Nucleotide metabolism; Pyrimidine metabolism
NOVO_MIX_102598	rpj:N234_13800	E1.17.4.1A, nrdA, nrdE	ribonucleoside-diphosphate reductase alpha chain	1.17.4.1	map00230; Metabolism; Nucleotide metabolism; Purine metabolism | map00240; Metabolism; Nucleotide metabolism; Pyrimidine metabolism
NOVO_MIX_1036532	ams:AMIS_18550	E1.17.4.1B, nrdB, nrdF	ribonucleoside-diphosphate reductase beta chain	1.17.4.1	map00230; Metabolism; Nucleotide metabolism; Purine metabolism | map00240; Metabolism; Nucleotide metabolism; Pyrimidine metabolism
NOVO_MIX_1045912	mts:MTES_2841	E1.17.4.1A, nrdA, nrdE	ribonucleoside-diphosphate reductase alpha chain	1.17.4.1	map00230; Metabolism; Nucleotide metabolism; Purine metabolism | map00240; Metabolism; Nucleotide metabolism; Pyrimidine metabolism
NOVO_MIX_1046853	ibu:IB211_02750	E1.17.4.1A, nrdA, nrdE	ribonucleoside-diphosphate reductase alpha chain	1.17.4.1	map00230; Metabolism; Nucleotide metabolism; Purine metabolism | map00240; Metabolism; Nucleotide metabolism; Pyrimidine metabolism
NOVO_MIX_1047700	smeg:C770_GR4Chr1578	E1.17.4.1A, nrdA, nrdE	ribonucleoside-diphosphate reductase alpha chain	1.17.4.1	map00230; Metabolism; Nucleotide metabolism; Purine metabolism | map00240; Metabolism; Nucleotide metabolism; Pyrimidine metabolism
NOVO_MIX_1055082	sro:Sros_6269	E1.17.4.1A, nrdA, nrdE	ribonucleoside-diphosphate reductase alpha chain	1.17.4.1	map00230; Metabolism; Nucleotide metabolism; Purine metabolism | map00240; Metabolism; Nucleotide metabolism; Pyrimidine metabolism
NOVO_MIX_1063345	cwo:Cwoe_5426	E1.17.4.1A, nrdA, nrdE	ribonucleoside-diphosphate reductase alpha chain	1.17.4.1	map00230; Metabolism; Nucleotide metabolism; Purine metabolism | map00240; Metabolism; Nucleotide metabolism; Pyrimidine metabolism
NOVO_MIX_106452	nca:Noca_3811	E1.17.4.1A, nrdA, nrdE	ribonucleoside-diphosphate reductase alpha chain	1.17.4.1	map00230; Metabolism; Nucleotide metabolism; Purine metabolism | map00240; Metabolism; Nucleotide metabolism; Pyrimidine metabolism
NOVO_MIX_1067092	psin:CAK95_25340	E1.17.4.1A, nrdA, nrdE	ribonucleoside-diphosphate reductase alpha chain	1.17.4.1	map00230; Metabolism; Nucleotide metabolism; Purine metabolism | map00240; Metabolism; Nucleotide metabolism; Pyrimidine metabolism
NOVO_MIX_1067092	psin:CAK95_25340	E1.17.4.1A, nrdA, nrdE	ribonucleoside-diphosphate reductase alpha chain	1.17.4.1	map00230; Metabolism; Nucleotide metabolism; Purine metabolism | map00240; Metabolism; Nucleotide metabolism; Pyrimidine metabolism
NOVO_MIX_1067510	lxy:O159_07030	E1.17.4.1A, nrdA, nrdE	ribonucleoside-diphosphate reductase alpha chain	1.17.4.1	map00230; Metabolism; Nucleotide metabolism; Purine metabolism | map00240; Metabolism; Nucleotide metabolism; Pyrimidine metabolism
NOVO_MIX_1068174	cwo:Cwoe_5426	E1.17.4.1A, nrdA, nrdE	ribonucleoside-diphosphate reductase alpha chain	1.17.4.1	map00230; Metabolism; Nucleotide metabolism; Purine metabolism | map00240; Metabolism; Nucleotide metabolism; Pyrimidine metabolism
NOVO_MIX_1074080	cse:Cseg_3036	E1.17.4.1A, nrdA, nrdE	ribonucleoside-diphosphate reductase alpha chain	1.17.4.1	map00230; Metabolism; Nucleotide metabolism; Purine metabolism | map00240; Metabolism; Nucleotide metabolism; Pyrimidine metabolism
NOVO_MIX_1077200	gob:Gobs_3898	E1.17.4.1A, nrdA, nrdE	ribonucleoside-diphosphate reductase alpha chain	1.17.4.1	map00230; Metabolism; Nucleotide metabolism; Purine metabolism | map00240; Metabolism; Nucleotide metabolism; Pyrimidine metabolism
NOVO_MIX_1087028	sesp:BN6_16920	E1.17.4.1A, nrdA, nrdE	ribonucleoside-diphosphate reductase alpha chain	1.17.4.1	map00230; Metabolism; Nucleotide metabolism; Purine metabolism | map00240; Metabolism; Nucleotide metabolism; Pyrimidine metabolism
NOVO_MIX_1102456	lem:LEN_3978	E1.17.4.1A, nrdA, nrdE	ribonucleoside-diphosphate reductase alpha chain	1.17.4.1	map00230; Metabolism; Nucleotide metabolism; Purine metabolism | map00240; Metabolism; Nucleotide metabolism; Pyrimidine metabolism
NOVO_MIX_1105181	cwo:Cwoe_5222	E1.17.4.1B, nrdB, nrdF	ribonucleoside-diphosphate reductase beta chain	1.17.4.1	map00230; Metabolism; Nucleotide metabolism; Purine metabolism | map00240; Metabolism; Nucleotide metabolism; Pyrimidine metabolism
NOVO_MIX_1110441	obt:OPIT5_13505	E1.17.4.1A, nrdA, nrdE	ribonucleoside-diphosphate reductase alpha chain	1.17.4.1	map00230; Metabolism; Nucleotide metabolism; Purine metabolism | map00240; Metabolism; Nucleotide metabolism; Pyrimidine metabolism
NOVO_MIX_1112004	cwo:Cwoe_5426	E1.17.4.1A, nrdA, nrdE	ribonucleoside-diphosphate reductase alpha chain	1.17.4.1	map00230; Metabolism; Nucleotide metabolism; Purine metabolism | map00240; Metabolism; Nucleotide metabolism; Pyrimidine metabolism
NOVO_MIX_1114643	rce:RC1_4094	E1.17.4.1A, nrdA, nrdE	ribonucleoside-diphosphate reductase alpha chain	1.17.4.1	map00230; Metabolism; Nucleotide metabolism; Purine metabolism | map00240; Metabolism; Nucleotide metabolism; Pyrimidine metabolism
NOVO_MIX_1114888	abai:IMCC26256_11844	E1.17.4.1A, nrdA, nrdE	ribonucleoside-diphosphate reductase alpha chain	1.17.4.1	map00230; Metabolism; Nucleotide metabolism; Purine metabolism | map00240; Metabolism; Nucleotide metabolism; Pyrimidine metabolism
NOVO_MIX_1114888	abai:IMCC26256_11844	E1.17.4.1A, nrdA, nrdE	ribonucleoside-diphosphate reductase alpha chain	1.17.4.1	map00230; Metabolism; Nucleotide metabolism; Purine metabolism | map00240; Metabolism; Nucleotide metabolism; Pyrimidine metabolism
NOVO_MIX_1123249	age:AA314_06754	E1.17.4.1A, nrdA, nrdE	ribonucleoside-diphosphate reductase alpha chain	1.17.4.1	map00230; Metabolism; Nucleotide metabolism; Purine metabolism | map00240; Metabolism; Nucleotide metabolism; Pyrimidine metabolism
NOVO_MIX_1124681	kfl:Kfla_4697	E1.17.4.1A, nrdA, nrdE	ribonucleoside-diphosphate reductase alpha chain	1.17.4.1	map00230; Metabolism; Nucleotide metabolism; Purine metabolism | map00240; Metabolism; Nucleotide metabolism; Pyrimidine metabolism
NOVO_MIX_1125339	gba:J421_2847	E1.17.4.1A, nrdA, nrdE	ribonucleoside-diphosphate reductase alpha chain	1.17.4.1	map00230; Metabolism; Nucleotide metabolism; Purine metabolism | map00240; Metabolism; Nucleotide metabolism; Pyrimidine metabolism
NOVO_MIX_1128763	lez:GLE_0971	E1.17.4.1B, nrdB, nrdF	ribonucleoside-diphosphate reductase beta chain	1.17.4.1	map00230; Metabolism; Nucleotide metabolism; Purine metabolism | map00240; Metabolism; Nucleotide metabolism; Pyrimidine metabolism
NOVO_MIX_1132018	abai:IMCC26256_11844	E1.17.4.1A, nrdA, nrdE	ribonucleoside-diphosphate reductase alpha chain	1.17.4.1	map00230; Metabolism; Nucleotide metabolism; Purine metabolism | map00240; Metabolism; Nucleotide metabolism; Pyrimidine metabolism
NOVO_MIX_1132018	abai:IMCC26256_11844	E1.17.4.1A, nrdA, nrdE	ribonucleoside-diphosphate reductase alpha chain	1.17.4.1	map00230; Metabolism; Nucleotide metabolism; Purine metabolism | map00240; Metabolism; Nucleotide metabolism; Pyrimidine metabolism
NOVO_MIX_1132432	tro:trd_1815	E1.17.4.1A, nrdA, nrdE	ribonucleoside-diphosphate reductase alpha chain	1.17.4.1	map00230; Metabolism; Nucleotide metabolism; Purine metabolism | map00240; Metabolism; Nucleotide metabolism; Pyrimidine metabolism
NOVO_MIX_1145863	sdr:SCD_n02088	E1.17.4.1A, nrdA, nrdE	ribonucleoside-diphosphate reductase alpha chain	1.17.4.1	map00230; Metabolism; Nucleotide metabolism; Purine metabolism | map00240; Metabolism; Nucleotide metabolism; Pyrimidine metabolism
NOVO_MIX_1149123	masw:AM586_24470	E1.17.4.1A, nrdA, nrdE	ribonucleoside-diphosphate reductase alpha chain	1.17.4.1	map00230; Metabolism; Nucleotide metabolism; Purine metabolism | map00240; Metabolism; Nucleotide metabolism; Pyrimidine metabolism
NOVO_MIX_1149376	cwo:Cwoe_5426	E1.17.4.1A, nrdA, nrdE	ribonucleoside-diphosphate reductase alpha chain	1.17.4.1	map00230; Metabolism; Nucleotide metabolism; Purine metabolism | map00240; Metabolism; Nucleotide metabolism; Pyrimidine metabolism
NOVO_MIX_115674	abai:IMCC26256_11844	E1.17.4.1A, nrdA, nrdE	ribonucleoside-diphosphate reductase alpha chain	1.17.4.1	map00230; Metabolism; Nucleotide metabolism; Purine metabolism | map00240; Metabolism; Nucleotide metabolism; Pyrimidine metabolism
NOVO_MIX_115674	abai:IMCC26256_11844	E1.17.4.1A, nrdA, nrdE	ribonucleoside-diphosphate reductase alpha chain	1.17.4.1	map00230; Metabolism; Nucleotide metabolism; Purine metabolism | map00240; Metabolism; Nucleotide metabolism; Pyrimidine metabolism
NOVO_MIX_1162739	miu:ABE85_18300	E1.17.4.1A, nrdA, nrdE	ribonucleoside-diphosphate reductase alpha chain	1.17.4.1	map00230; Metabolism; Nucleotide metabolism; Purine metabolism | map00240; Metabolism; Nucleotide metabolism; Pyrimidine metabolism
NOVO_MIX_1188269	sgi:SGRAN_3659	E1.17.4.1A, nrdA, nrdE	ribonucleoside-diphosphate reductase alpha chain	1.17.4.1	map00230; Metabolism; Nucleotide metabolism; Purine metabolism | map00240; Metabolism; Nucleotide metabolism; Pyrimidine metabolism
NOVO_MIX_1195035	llu:AKJ09_09477	E1.17.4.1A, nrdA, nrdE	ribonucleoside-diphosphate reductase alpha chain	1.17.4.1	map00230; Metabolism; Nucleotide metabolism; Purine metabolism | map00240; Metabolism; Nucleotide metabolism; Pyrimidine metabolism
NOVO_MIX_1199630	cwo:Cwoe_5426	E1.17.4.1A, nrdA, nrdE	ribonucleoside-diphosphate reductase alpha chain	1.17.4.1	map00230; Metabolism; Nucleotide metabolism; Purine metabolism | map00240; Metabolism; Nucleotide metabolism; Pyrimidine metabolism
NOVO_MIX_1203558	all:CRK55773	E1.17.4.1A, nrdA, nrdE	ribonucleoside-diphosphate reductase alpha chain	1.17.4.1	map00230; Metabolism; Nucleotide metabolism; Purine metabolism | map00240; Metabolism; Nucleotide metabolism; Pyrimidine metabolism
NOVO_MIX_1214329	moc:BB934_01740	E1.17.4.1A, nrdA, nrdE	ribonucleoside-diphosphate reductase alpha chain	1.17.4.1	map00230; Metabolism; Nucleotide metabolism; Purine metabolism | map00240; Metabolism; Nucleotide metabolism; Pyrimidine metabolism
NOVO_MIX_1216563	sphm:G432_13135	E1.17.4.1A, nrdA, nrdE	ribonucleoside-diphosphate reductase alpha chain	1.17.4.1	map00230; Metabolism; Nucleotide metabolism; Purine metabolism | map00240; Metabolism; Nucleotide metabolism; Pyrimidine metabolism
NOVO_MIX_1216563	sphm:G432_13135	E1.17.4.1A, nrdA, nrdE	ribonucleoside-diphosphate reductase alpha chain	1.17.4.1	map00230; Metabolism; Nucleotide metabolism; Purine metabolism | map00240; Metabolism; Nucleotide metabolism; Pyrimidine metabolism
NOVO_MIX_1218532	hoh:Hoch_5520	E1.17.4.1A, nrdA, nrdE	ribonucleoside-diphosphate reductase alpha chain	1.17.4.1	map00230; Metabolism; Nucleotide metabolism; Purine metabolism | map00240; Metabolism; Nucleotide metabolism; Pyrimidine metabolism
NOVO_MIX_1219530	cwo:Cwoe_5426	E1.17.4.1A, nrdA, nrdE	ribonucleoside-diphosphate reductase alpha chain	1.17.4.1	map00230; Metabolism; Nucleotide metabolism; Purine metabolism | map00240; Metabolism; Nucleotide metabolism; Pyrimidine metabolism
NOVO_MIX_1221196	sgi:SGRAN_3862	E1.17.4.1A, nrdA, nrdE	ribonucleoside-diphosphate reductase alpha chain	1.17.4.1	map00230; Metabolism; Nucleotide metabolism; Purine metabolism | map00240; Metabolism; Nucleotide metabolism; Pyrimidine metabolism
NOVO_MIX_1226619	xce:Xcel_2437	E1.17.4.1A, nrdA, nrdE	ribonucleoside-diphosphate reductase alpha chain	1.17.4.1	map00230; Metabolism; Nucleotide metabolism; Purine metabolism | map00240; Metabolism; Nucleotide metabolism; Pyrimidine metabolism
NOVO_MIX_1246289	sphj:BSL82_01585	E1.17.4.1A, nrdA, nrdE	ribonucleoside-diphosphate reductase alpha chain	1.17.4.1	map00230; Metabolism; Nucleotide metabolism; Purine metabolism | map00240; Metabolism; Nucleotide metabolism; Pyrimidine metabolism
NOVO_MIX_1263871	fla:SY85_20970	E1.17.4.1A, nrdA, nrdE	ribonucleoside-diphosphate reductase alpha chain	1.17.4.1	map00230; Metabolism; Nucleotide metabolism; Purine metabolism | map00240; Metabolism; Nucleotide metabolism; Pyrimidine metabolism
NOVO_MIX_1268932	moc:BB934_01740	E1.17.4.1A, nrdA, nrdE	ribonucleoside-diphosphate reductase alpha chain	1.17.4.1	map00230; Metabolism; Nucleotide metabolism; Purine metabolism | map00240; Metabolism; Nucleotide metabolism; Pyrimidine metabolism
NOVO_MIX_1273036	swi:Swit_1504	E1.17.4.1A, nrdA, nrdE	ribonucleoside-diphosphate reductase alpha chain	1.17.4.1	map00230; Metabolism; Nucleotide metabolism; Purine metabolism | map00240; Metabolism; Nucleotide metabolism; Pyrimidine metabolism
NOVO_MIX_1293029	abai:IMCC26256_11844	E1.17.4.1A, nrdA, nrdE	ribonucleoside-diphosphate reductase alpha chain	1.17.4.1	map00230; Metabolism; Nucleotide metabolism; Purine metabolism | map00240; Metabolism; Nucleotide metabolism; Pyrimidine metabolism
NOVO_MIX_1293029	abai:IMCC26256_11844	E1.17.4.1A, nrdA, nrdE	ribonucleoside-diphosphate reductase alpha chain	1.17.4.1	map00230; Metabolism; Nucleotide metabolism; Purine metabolism | map00240; Metabolism; Nucleotide metabolism; Pyrimidine metabolism
NOVO_MIX_1294572	lxy:O159_07030	E1.17.4.1A, nrdA, nrdE	ribonucleoside-diphosphate reductase alpha chain	1.17.4.1	map00230; Metabolism; Nucleotide metabolism; Purine metabolism | map00240; Metabolism; Nucleotide metabolism; Pyrimidine metabolism
NOVO_MIX_1299859	ndk:I601_1914	E1.17.4.1A, nrdA, nrdE	ribonucleoside-diphosphate reductase alpha chain	1.17.4.1	map00230; Metabolism; Nucleotide metabolism; Purine metabolism | map00240; Metabolism; Nucleotide metabolism; Pyrimidine metabolism
NOVO_MIX_1304229	psuw:WQ53_10240	E1.17.4.1A, nrdA, nrdE	ribonucleoside-diphosphate reductase alpha chain	1.17.4.1	map00230; Metabolism; Nucleotide metabolism; Purine metabolism | map00240; Metabolism; Nucleotide metabolism; Pyrimidine metabolism
NOVO_MIX_1304229	psuw:WQ53_10240	E1.17.4.1A, nrdA, nrdE	ribonucleoside-diphosphate reductase alpha chain	1.17.4.1	map00230; Metabolism; Nucleotide metabolism; Purine metabolism | map00240; Metabolism; Nucleotide metabolism; Pyrimidine metabolism
NOVO_MIX_1304500	moc:BB934_01740	E1.17.4.1A, nrdA, nrdE	ribonucleoside-diphosphate reductase alpha chain	1.17.4.1	map00230; Metabolism; Nucleotide metabolism; Purine metabolism | map00240; Metabolism; Nucleotide metabolism; Pyrimidine metabolism
NOVO_MIX_130721	rgi:RGI145_05445	E1.17.4.1A, nrdA, nrdE	ribonucleoside-diphosphate reductase alpha chain	1.17.4.1	map00230; Metabolism; Nucleotide metabolism; Purine metabolism | map00240; Metabolism; Nucleotide metabolism; Pyrimidine metabolism
NOVO_MIX_1308563	csta:CSTAT_10785	E1.17.4.1B, nrdB, nrdF	ribonucleoside-diphosphate reductase beta chain	1.17.4.1	map00230; Metabolism; Nucleotide metabolism; Purine metabolism | map00240; Metabolism; Nucleotide metabolism; Pyrimidine metabolism
NOVO_MIX_1308563	csta:CSTAT_10785	E1.17.4.1B, nrdB, nrdF	ribonucleoside-diphosphate reductase beta chain	1.17.4.1	map00230; Metabolism; Nucleotide metabolism; Purine metabolism | map00240; Metabolism; Nucleotide metabolism; Pyrimidine metabolism
NOVO_MIX_1311315	gph:GEMMAAP_05475	E1.17.4.1A, nrdA, nrdE	ribonucleoside-diphosphate reductase alpha chain	1.17.4.1	map00230; Metabolism; Nucleotide metabolism; Purine metabolism | map00240; Metabolism; Nucleotide metabolism; Pyrimidine metabolism
NOVO_MIX_131573	rpj:N234_13800	E1.17.4.1A, nrdA, nrdE	ribonucleoside-diphosphate reductase alpha chain	1.17.4.1	map00230; Metabolism; Nucleotide metabolism; Purine metabolism | map00240; Metabolism; Nucleotide metabolism; Pyrimidine metabolism
NOVO_MIX_132054	vpd:VAPA_2c04470	E1.17.4.1A, nrdA, nrdE	ribonucleoside-diphosphate reductase alpha chain	1.17.4.1	map00230; Metabolism; Nucleotide metabolism; Purine metabolism | map00240; Metabolism; Nucleotide metabolism; Pyrimidine metabolism
NOVO_MIX_1323848	moc:BB934_01740	E1.17.4.1A, nrdA, nrdE	ribonucleoside-diphosphate reductase alpha chain	1.17.4.1	map00230; Metabolism; Nucleotide metabolism; Purine metabolism | map00240; Metabolism; Nucleotide metabolism; Pyrimidine metabolism
NOVO_MIX_1329167	rpy:Y013_14420	E1.17.4.1A, nrdA, nrdE	ribonucleoside-diphosphate reductase alpha chain	1.17.4.1	map00230; Metabolism; Nucleotide metabolism; Purine metabolism | map00240; Metabolism; Nucleotide metabolism; Pyrimidine metabolism
NOVO_MIX_133387	cbot:ATE48_04310	E1.17.4.1A, nrdA, nrdE	ribonucleoside-diphosphate reductase alpha chain	1.17.4.1	map00230; Metabolism; Nucleotide metabolism; Purine metabolism | map00240; Metabolism; Nucleotide metabolism; Pyrimidine metabolism
NOVO_MIX_133896	mph:MLP_21400	E1.17.4.1A, nrdA, nrdE	ribonucleoside-diphosphate reductase alpha chain	1.17.4.1	map00230; Metabolism; Nucleotide metabolism; Purine metabolism | map00240; Metabolism; Nucleotide metabolism; Pyrimidine metabolism
NOVO_MIX_1340076	mas:Mahau_0954	E1.17.4.1A, nrdA, nrdE	ribonucleoside-diphosphate reductase alpha chain	1.17.4.1	map00230; Metabolism; Nucleotide metabolism; Purine metabolism | map00240; Metabolism; Nucleotide metabolism; Pyrimidine metabolism
NOVO_MIX_1344824	lxy:O159_07030	E1.17.4.1A, nrdA, nrdE	ribonucleoside-diphosphate reductase alpha chain	1.17.4.1	map00230; Metabolism; Nucleotide metabolism; Purine metabolism | map00240; Metabolism; Nucleotide metabolism; Pyrimidine metabolism
NOVO_MIX_1345192	rac:RA876_08635	E1.17.4.1A, nrdA, nrdE	ribonucleoside-diphosphate reductase alpha chain	1.17.4.1	map00230; Metabolism; Nucleotide metabolism; Purine metabolism | map00240; Metabolism; Nucleotide metabolism; Pyrimidine metabolism
NOVO_MIX_135435	kfl:Kfla_4697	E1.17.4.1A, nrdA, nrdE	ribonucleoside-diphosphate reductase alpha chain	1.17.4.1	map00230; Metabolism; Nucleotide metabolism; Purine metabolism | map00240; Metabolism; Nucleotide metabolism; Pyrimidine metabolism
NOVO_MIX_1356485	vma:VAB18032_18370	E1.17.4.1A, nrdA, nrdE	ribonucleoside-diphosphate reductase alpha chain	1.17.4.1	map00230; Metabolism; Nucleotide metabolism; Purine metabolism | map00240; Metabolism; Nucleotide metabolism; Pyrimidine metabolism
NOVO_MIX_1364282	gob:Gobs_3898	E1.17.4.1A, nrdA, nrdE	ribonucleoside-diphosphate reductase alpha chain	1.17.4.1	map00230; Metabolism; Nucleotide metabolism; Purine metabolism | map00240; Metabolism; Nucleotide metabolism; Pyrimidine metabolism
NOVO_MIX_1365953	bsd:BLASA_3657	E1.17.4.1A, nrdA, nrdE	ribonucleoside-diphosphate reductase alpha chain	1.17.4.1	map00230; Metabolism; Nucleotide metabolism; Purine metabolism | map00240; Metabolism; Nucleotide metabolism; Pyrimidine metabolism
NOVO_MIX_1367968	pko:PKOR_05905	E1.17.4.1A, nrdA, nrdE	ribonucleoside-diphosphate reductase alpha chain	1.17.4.1	map00230; Metabolism; Nucleotide metabolism; Purine metabolism | map00240; Metabolism; Nucleotide metabolism; Pyrimidine metabolism
NOVO_MIX_1376642	amq:AMETH_6378	E1.17.4.1B, nrdB, nrdF	ribonucleoside-diphosphate reductase beta chain	1.17.4.1	map00230; Metabolism; Nucleotide metabolism; Purine metabolism | map00240; Metabolism; Nucleotide metabolism; Pyrimidine metabolism
NOVO_MIX_1388772	age:AA314_06754	E1.17.4.1A, nrdA, nrdE	ribonucleoside-diphosphate reductase alpha chain	1.17.4.1	map00230; Metabolism; Nucleotide metabolism; Purine metabolism | map00240; Metabolism; Nucleotide metabolism; Pyrimidine metabolism
NOVO_MIX_1390208	all:CRK55773	E1.17.4.1A, nrdA, nrdE	ribonucleoside-diphosphate reductase alpha chain	1.17.4.1	map00230; Metabolism; Nucleotide metabolism; Purine metabolism | map00240; Metabolism; Nucleotide metabolism; Pyrimidine metabolism
NOVO_MIX_1397123	taa:NMY3_00885	E1.17.4.1A, nrdA, nrdE	ribonucleoside-diphosphate reductase alpha chain	1.17.4.1	map00230; Metabolism; Nucleotide metabolism; Purine metabolism | map00240; Metabolism; Nucleotide metabolism; Pyrimidine metabolism
NOVO_MIX_1398780	nca:Noca_3811	E1.17.4.1A, nrdA, nrdE	ribonucleoside-diphosphate reductase alpha chain	1.17.4.1	map00230; Metabolism; Nucleotide metabolism; Purine metabolism | map00240; Metabolism; Nucleotide metabolism; Pyrimidine metabolism
NOVO_MIX_1407521	ppc:HMPREF9154_1988	E1.17.4.1A, nrdA, nrdE	ribonucleoside-diphosphate reductase alpha chain	1.17.4.1	map00230; Metabolism; Nucleotide metabolism; Purine metabolism | map00240; Metabolism; Nucleotide metabolism; Pyrimidine metabolism
NOVO_MIX_1414815	obt:OPIT5_13505	E1.17.4.1A, nrdA, nrdE	ribonucleoside-diphosphate reductase alpha chain	1.17.4.1	map00230; Metabolism; Nucleotide metabolism; Purine metabolism | map00240; Metabolism; Nucleotide metabolism; Pyrimidine metabolism
NOVO_MIX_1420398	gob:Gobs_3898	E1.17.4.1A, nrdA, nrdE	ribonucleoside-diphosphate reductase alpha chain	1.17.4.1	map00230; Metabolism; Nucleotide metabolism; Purine metabolism | map00240; Metabolism; Nucleotide metabolism; Pyrimidine metabolism
NOVO_MIX_1423042	cgd:CR3_2372	E1.17.4.1A, nrdA, nrdE	ribonucleoside-diphosphate reductase alpha chain	1.17.4.1	map00230; Metabolism; Nucleotide metabolism; Purine metabolism | map00240; Metabolism; Nucleotide metabolism; Pyrimidine metabolism
NOVO_MIX_1426750	mcw:A8L33_12940	E1.17.4.1B, nrdB, nrdF	ribonucleoside-diphosphate reductase beta chain	1.17.4.1	map00230; Metabolism; Nucleotide metabolism; Purine metabolism | map00240; Metabolism; Nucleotide metabolism; Pyrimidine metabolism
NOVO_MIX_1426751	iva:Isova_2283	E1.17.4.1A, nrdA, nrdE	ribonucleoside-diphosphate reductase alpha chain	1.17.4.1	map00230; Metabolism; Nucleotide metabolism; Purine metabolism | map00240; Metabolism; Nucleotide metabolism; Pyrimidine metabolism
NOVO_MIX_1435265	cgd:CR3_1724	E1.17.4.1A, nrdA, nrdE	ribonucleoside-diphosphate reductase alpha chain	1.17.4.1	map00230; Metabolism; Nucleotide metabolism; Purine metabolism | map00240; Metabolism; Nucleotide metabolism; Pyrimidine metabolism
NOVO_MIX_1438529	gau:GAU_0942	E1.17.4.1A, nrdA, nrdE	ribonucleoside-diphosphate reductase alpha chain	1.17.4.1	map00230; Metabolism; Nucleotide metabolism; Purine metabolism | map00240; Metabolism; Nucleotide metabolism; Pyrimidine metabolism
NOVO_MIX_1439149	sdf:ACG33_01170	E1.17.4.1A, nrdA, nrdE	ribonucleoside-diphosphate reductase alpha chain	1.17.4.1	map00230; Metabolism; Nucleotide metabolism; Purine metabolism | map00240; Metabolism; Nucleotide metabolism; Pyrimidine metabolism
NOVO_MIX_1446957	abai:IMCC26256_11844	E1.17.4.1A, nrdA, nrdE	ribonucleoside-diphosphate reductase alpha chain	1.17.4.1	map00230; Metabolism; Nucleotide metabolism; Purine metabolism | map00240; Metabolism; Nucleotide metabolism; Pyrimidine metabolism
NOVO_MIX_1446957	abai:IMCC26256_11844	E1.17.4.1A, nrdA, nrdE	ribonucleoside-diphosphate reductase alpha chain	1.17.4.1	map00230; Metabolism; Nucleotide metabolism; Purine metabolism | map00240; Metabolism; Nucleotide metabolism; Pyrimidine metabolism
NOVO_MIX_1466968	nao:Y958_13995	E1.17.4.1A, nrdA, nrdE	ribonucleoside-diphosphate reductase alpha chain	1.17.4.1	map00230; Metabolism; Nucleotide metabolism; Purine metabolism | map00240; Metabolism; Nucleotide metabolism; Pyrimidine metabolism
NOVO_MIX_1470944	fra:Francci3_3507	E1.17.4.1A, nrdA, nrdE	ribonucleoside-diphosphate reductase alpha chain	1.17.4.1	map00230; Metabolism; Nucleotide metabolism; Purine metabolism | map00240; Metabolism; Nucleotide metabolism; Pyrimidine metabolism
NOVO_MIX_1472447	tom:BWR18_12685	E1.17.4.1A, nrdA, nrdE	ribonucleoside-diphosphate reductase alpha chain	1.17.4.1	map00230; Metabolism; Nucleotide metabolism; Purine metabolism | map00240; Metabolism; Nucleotide metabolism; Pyrimidine metabolism
NOVO_MIX_1484501	vpe:Varpa_1012	E1.17.4.1B, nrdB, nrdF	ribonucleoside-diphosphate reductase beta chain	1.17.4.1	map00230; Metabolism; Nucleotide metabolism; Purine metabolism | map00240; Metabolism; Nucleotide metabolism; Pyrimidine metabolism
NOVO_MIX_149346	ctm:Cabther_B0607	E1.17.4.1A, nrdA, nrdE	ribonucleoside-diphosphate reductase alpha chain	1.17.4.1	map00230; Metabolism; Nucleotide metabolism; Purine metabolism | map00240; Metabolism; Nucleotide metabolism; Pyrimidine metabolism
NOVO_MIX_1504576	hoe:IMCC20628_01699	E1.17.4.1A, nrdA, nrdE	ribonucleoside-diphosphate reductase alpha chain	1.17.4.1	map00230; Metabolism; Nucleotide metabolism; Purine metabolism | map00240; Metabolism; Nucleotide metabolism; Pyrimidine metabolism
NOVO_MIX_1505642	cwo:Cwoe_5222	E1.17.4.1B, nrdB, nrdF	ribonucleoside-diphosphate reductase beta chain	1.17.4.1	map00230; Metabolism; Nucleotide metabolism; Purine metabolism | map00240; Metabolism; Nucleotide metabolism; Pyrimidine metabolism
NOVO_MIX_1517980	rpy:Y013_14420	E1.17.4.1A, nrdA, nrdE	ribonucleoside-diphosphate reductase alpha chain	1.17.4.1	map00230; Metabolism; Nucleotide metabolism; Purine metabolism | map00240; Metabolism; Nucleotide metabolism; Pyrimidine metabolism
NOVO_MIX_1521019	smi:BN406_01288	E1.17.4.1A, nrdA, nrdE	ribonucleoside-diphosphate reductase alpha chain	1.17.4.1	map00230; Metabolism; Nucleotide metabolism; Purine metabolism | map00240; Metabolism; Nucleotide metabolism; Pyrimidine metabolism
NOVO_MIX_1528238	gau:GAU_0942	E1.17.4.1A, nrdA, nrdE	ribonucleoside-diphosphate reductase alpha chain	1.17.4.1	map00230; Metabolism; Nucleotide metabolism; Purine metabolism | map00240; Metabolism; Nucleotide metabolism; Pyrimidine metabolism
NOVO_MIX_1537201	plm:Plim_3177	E1.17.4.1A, nrdA, nrdE	ribonucleoside-diphosphate reductase alpha chain	1.17.4.1	map00230; Metabolism; Nucleotide metabolism; Purine metabolism | map00240; Metabolism; Nucleotide metabolism; Pyrimidine metabolism
NOVO_MIX_1538063	metr:BSY238_875	E1.17.4.1A, nrdA, nrdE	ribonucleoside-diphosphate reductase alpha chain	1.17.4.1	map00230; Metabolism; Nucleotide metabolism; Purine metabolism | map00240; Metabolism; Nucleotide metabolism; Pyrimidine metabolism
NOVO_MIX_1538063	metr:BSY238_875	E1.17.4.1A, nrdA, nrdE	ribonucleoside-diphosphate reductase alpha chain	1.17.4.1	map00230; Metabolism; Nucleotide metabolism; Purine metabolism | map00240; Metabolism; Nucleotide metabolism; Pyrimidine metabolism
NOVO_MIX_1547277	tmr:Tmar_1514	E1.17.4.1B, nrdB, nrdF	ribonucleoside-diphosphate reductase beta chain	1.17.4.1	map00230; Metabolism; Nucleotide metabolism; Purine metabolism | map00240; Metabolism; Nucleotide metabolism; Pyrimidine metabolism
NOVO_MIX_1554612	sal:Sala_1773	E1.17.4.1A, nrdA, nrdE	ribonucleoside-diphosphate reductase alpha chain	1.17.4.1	map00230; Metabolism; Nucleotide metabolism; Purine metabolism | map00240; Metabolism; Nucleotide metabolism; Pyrimidine metabolism
NOVO_MIX_1564959	cup:BKK80_14920	E1.17.4.1A, nrdA, nrdE	ribonucleoside-diphosphate reductase alpha chain	1.17.4.1	map00230; Metabolism; Nucleotide metabolism; Purine metabolism | map00240; Metabolism; Nucleotide metabolism; Pyrimidine metabolism
NOVO_MIX_1569033	pecq:AD017_01180	E1.17.4.1B, nrdB, nrdF	ribonucleoside-diphosphate reductase beta chain	1.17.4.1	map00230; Metabolism; Nucleotide metabolism; Purine metabolism | map00240; Metabolism; Nucleotide metabolism; Pyrimidine metabolism
NOVO_MIX_1569033	pecq:AD017_01180	E1.17.4.1B, nrdB, nrdF	ribonucleoside-diphosphate reductase beta chain	1.17.4.1	map00230; Metabolism; Nucleotide metabolism; Purine metabolism | map00240; Metabolism; Nucleotide metabolism; Pyrimidine metabolism
NOVO_MIX_1573690	ccz:CCALI_02898	E1.17.4.1A, nrdA, nrdE	ribonucleoside-diphosphate reductase alpha chain	1.17.4.1	map00230; Metabolism; Nucleotide metabolism; Purine metabolism | map00240; Metabolism; Nucleotide metabolism; Pyrimidine metabolism
NOVO_MIX_1576222	moc:BB934_01740	E1.17.4.1A, nrdA, nrdE	ribonucleoside-diphosphate reductase alpha chain	1.17.4.1	map00230; Metabolism; Nucleotide metabolism; Purine metabolism | map00240; Metabolism; Nucleotide metabolism; Pyrimidine metabolism
NOVO_MIX_1578795	cwo:Cwoe_5222	E1.17.4.1B, nrdB, nrdF	ribonucleoside-diphosphate reductase beta chain	1.17.4.1	map00230; Metabolism; Nucleotide metabolism; Purine metabolism | map00240; Metabolism; Nucleotide metabolism; Pyrimidine metabolism
NOVO_MIX_1585243	mbd:MEBOL_000279	E1.17.4.1A, nrdA, nrdE	ribonucleoside-diphosphate reductase alpha chain	1.17.4.1	map00230; Metabolism; Nucleotide metabolism; Purine metabolism | map00240; Metabolism; Nucleotide metabolism; Pyrimidine metabolism
NOVO_MIX_1587720	sphm:G432_13135	E1.17.4.1A, nrdA, nrdE	ribonucleoside-diphosphate reductase alpha chain	1.17.4.1	map00230; Metabolism; Nucleotide metabolism; Purine metabolism | map00240; Metabolism; Nucleotide metabolism; Pyrimidine metabolism
NOVO_MIX_1587720	sphm:G432_13135	E1.17.4.1A, nrdA, nrdE	ribonucleoside-diphosphate reductase alpha chain	1.17.4.1	map00230; Metabolism; Nucleotide metabolism; Purine metabolism | map00240; Metabolism; Nucleotide metabolism; Pyrimidine metabolism
NOVO_MIX_1589723	gph:GEMMAAP_05475	E1.17.4.1A, nrdA, nrdE	ribonucleoside-diphosphate reductase alpha chain	1.17.4.1	map00230; Metabolism; Nucleotide metabolism; Purine metabolism | map00240; Metabolism; Nucleotide metabolism; Pyrimidine metabolism
NOVO_MIX_1604276	bsd:BLASA_3657	E1.17.4.1A, nrdA, nrdE	ribonucleoside-diphosphate reductase alpha chain	1.17.4.1	map00230; Metabolism; Nucleotide metabolism; Purine metabolism | map00240; Metabolism; Nucleotide metabolism; Pyrimidine metabolism
NOVO_MIX_1605959	aas:Aasi_0536	E1.17.4.1A, nrdA, nrdE	ribonucleoside-diphosphate reductase alpha chain	1.17.4.1	map00230; Metabolism; Nucleotide metabolism; Purine metabolism | map00240; Metabolism; Nucleotide metabolism; Pyrimidine metabolism
NOVO_MIX_1606472	all:CRK55773	E1.17.4.1A, nrdA, nrdE	ribonucleoside-diphosphate reductase alpha chain	1.17.4.1	map00230; Metabolism; Nucleotide metabolism; Purine metabolism | map00240; Metabolism; Nucleotide metabolism; Pyrimidine metabolism
NOVO_MIX_1622700	abac:LuPra_05458	E1.17.4.1A, nrdA, nrdE	ribonucleoside-diphosphate reductase alpha chain	1.17.4.1	map00230; Metabolism; Nucleotide metabolism; Purine metabolism | map00240; Metabolism; Nucleotide metabolism; Pyrimidine metabolism
NOVO_MIX_1623512	rdi:CMV14_20420	E1.17.4.1A, nrdA, nrdE	ribonucleoside-diphosphate reductase alpha chain	1.17.4.1	map00230; Metabolism; Nucleotide metabolism; Purine metabolism | map00240; Metabolism; Nucleotide metabolism; Pyrimidine metabolism
NOVO_MIX_1632307	msc:BN69_3257	E1.17.4.1A, nrdA, nrdE	ribonucleoside-diphosphate reductase alpha chain	1.17.4.1	map00230; Metabolism; Nucleotide metabolism; Purine metabolism | map00240; Metabolism; Nucleotide metabolism; Pyrimidine metabolism
NOVO_MIX_164346	cja:CJA_1569	E1.17.4.1A, nrdA, nrdE	ribonucleoside-diphosphate reductase alpha chain	1.17.4.1	map00230; Metabolism; Nucleotide metabolism; Purine metabolism | map00240; Metabolism; Nucleotide metabolism; Pyrimidine metabolism
NOVO_MIX_1646765	kfl:Kfla_4697	E1.17.4.1A, nrdA, nrdE	ribonucleoside-diphosphate reductase alpha chain	1.17.4.1	map00230; Metabolism; Nucleotide metabolism; Purine metabolism | map00240; Metabolism; Nucleotide metabolism; Pyrimidine metabolism
NOVO_MIX_1647912	sus:Acid_1665	E1.17.4.1A, nrdA, nrdE	ribonucleoside-diphosphate reductase alpha chain	1.17.4.1	map00230; Metabolism; Nucleotide metabolism; Purine metabolism | map00240; Metabolism; Nucleotide metabolism; Pyrimidine metabolism
NOVO_MIX_1650098	rud:TH61_05670	E1.17.4.1A, nrdA, nrdE	ribonucleoside-diphosphate reductase alpha chain	1.17.4.1	map00230; Metabolism; Nucleotide metabolism; Purine metabolism | map00240; Metabolism; Nucleotide metabolism; Pyrimidine metabolism
NOVO_MIX_1657138	nca:Noca_3811	E1.17.4.1A, nrdA, nrdE	ribonucleoside-diphosphate reductase alpha chain	1.17.4.1	map00230; Metabolism; Nucleotide metabolism; Purine metabolism | map00240; Metabolism; Nucleotide metabolism; Pyrimidine metabolism
NOVO_MIX_1679438	abai:IMCC26256_11844	E1.17.4.1A, nrdA, nrdE	ribonucleoside-diphosphate reductase alpha chain	1.17.4.1	map00230; Metabolism; Nucleotide metabolism; Purine metabolism | map00240; Metabolism; Nucleotide metabolism; Pyrimidine metabolism
NOVO_MIX_1679438	abai:IMCC26256_11844	E1.17.4.1A, nrdA, nrdE	ribonucleoside-diphosphate reductase alpha chain	1.17.4.1	map00230; Metabolism; Nucleotide metabolism; Purine metabolism | map00240; Metabolism; Nucleotide metabolism; Pyrimidine metabolism
NOVO_MIX_1684302	gca:Galf_2012	E1.17.4.1A, nrdA, nrdE	ribonucleoside-diphosphate reductase alpha chain	1.17.4.1	map00230; Metabolism; Nucleotide metabolism; Purine metabolism | map00240; Metabolism; Nucleotide metabolism; Pyrimidine metabolism
NOVO_MIX_1690698	mpt:Mpe_A3214	E1.17.4.1A, nrdA, nrdE	ribonucleoside-diphosphate reductase alpha chain	1.17.4.1	map00230; Metabolism; Nucleotide metabolism; Purine metabolism | map00240; Metabolism; Nucleotide metabolism; Pyrimidine metabolism
NOVO_MIX_1700368	cwo:Cwoe_5426	E1.17.4.1A, nrdA, nrdE	ribonucleoside-diphosphate reductase alpha chain	1.17.4.1	map00230; Metabolism; Nucleotide metabolism; Purine metabolism | map00240; Metabolism; Nucleotide metabolism; Pyrimidine metabolism
NOVO_MIX_1704936	cwo:Cwoe_5426	E1.17.4.1A, nrdA, nrdE	ribonucleoside-diphosphate reductase alpha chain	1.17.4.1	map00230; Metabolism; Nucleotide metabolism; Purine metabolism | map00240; Metabolism; Nucleotide metabolism; Pyrimidine metabolism
NOVO_MIX_170881	rti:DC20_09335	E1.17.4.1B, nrdB, nrdF	ribonucleoside-diphosphate reductase beta chain	1.17.4.1	map00230; Metabolism; Nucleotide metabolism; Purine metabolism | map00240; Metabolism; Nucleotide metabolism; Pyrimidine metabolism
NOVO_MIX_1709854	abac:LuPra_05458	E1.17.4.1A, nrdA, nrdE	ribonucleoside-diphosphate reductase alpha chain	1.17.4.1	map00230; Metabolism; Nucleotide metabolism; Purine metabolism | map00240; Metabolism; Nucleotide metabolism; Pyrimidine metabolism
NOVO_MIX_1713940	gba:J421_2847	E1.17.4.1A, nrdA, nrdE	ribonucleoside-diphosphate reductase alpha chain	1.17.4.1	map00230; Metabolism; Nucleotide metabolism; Purine metabolism | map00240; Metabolism; Nucleotide metabolism; Pyrimidine metabolism
NOVO_MIX_1716942	pspi:PS2015_1370	E1.17.4.1A, nrdA, nrdE	ribonucleoside-diphosphate reductase alpha chain	1.17.4.1	map00230; Metabolism; Nucleotide metabolism; Purine metabolism | map00240; Metabolism; Nucleotide metabolism; Pyrimidine metabolism
NOVO_MIX_1716942	pspi:PS2015_1370	E1.17.4.1A, nrdA, nrdE	ribonucleoside-diphosphate reductase alpha chain	1.17.4.1	map00230; Metabolism; Nucleotide metabolism; Purine metabolism | map00240; Metabolism; Nucleotide metabolism; Pyrimidine metabolism
NOVO_MIX_1723736	obg:Verru16b_00227	E1.17.4.1A, nrdA, nrdE	ribonucleoside-diphosphate reductase alpha chain	1.17.4.1	map00230; Metabolism; Nucleotide metabolism; Purine metabolism | map00240; Metabolism; Nucleotide metabolism; Pyrimidine metabolism
NOVO_MIX_1724823	pzu:PHZ_c0615	E1.17.4.1A, nrdA, nrdE	ribonucleoside-diphosphate reductase alpha chain	1.17.4.1	map00230; Metabolism; Nucleotide metabolism; Purine metabolism | map00240; Metabolism; Nucleotide metabolism; Pyrimidine metabolism
NOVO_MIX_1734960	ges:VT84_24935	E1.17.4.1A, nrdA, nrdE	ribonucleoside-diphosphate reductase alpha chain	1.17.4.1	map00230; Metabolism; Nucleotide metabolism; Purine metabolism | map00240; Metabolism; Nucleotide metabolism; Pyrimidine metabolism
NOVO_MIX_1741201	nja:NSJP_1688	E1.17.4.1A, nrdA, nrdE	ribonucleoside-diphosphate reductase alpha chain	1.17.4.1	map00230; Metabolism; Nucleotide metabolism; Purine metabolism | map00240; Metabolism; Nucleotide metabolism; Pyrimidine metabolism
NOVO_MIX_1745238	cfus:CYFUS_006565	E1.17.4.1A, nrdA, nrdE	ribonucleoside-diphosphate reductase alpha chain	1.17.4.1	map00230; Metabolism; Nucleotide metabolism; Purine metabolism | map00240; Metabolism; Nucleotide metabolism; Pyrimidine metabolism
NOVO_MIX_1745238	cfus:CYFUS_006565	E1.17.4.1A, nrdA, nrdE	ribonucleoside-diphosphate reductase alpha chain	1.17.4.1	map00230; Metabolism; Nucleotide metabolism; Purine metabolism | map00240; Metabolism; Nucleotide metabolism; Pyrimidine metabolism
NOVO_MIX_1746090	lxx:Lxx17790	E1.17.4.1A, nrdA, nrdE	ribonucleoside-diphosphate reductase alpha chain	1.17.4.1	map00230; Metabolism; Nucleotide metabolism; Purine metabolism | map00240; Metabolism; Nucleotide metabolism; Pyrimidine metabolism
NOVO_MIX_17472	bkw:BkAM31D_02025	E1.17.4.1A, nrdA, nrdE	ribonucleoside-diphosphate reductase alpha chain	1.17.4.1	map00230; Metabolism; Nucleotide metabolism; Purine metabolism | map00240; Metabolism; Nucleotide metabolism; Pyrimidine metabolism
NOVO_MIX_174864	vpe:Varpa_1013	E1.17.4.1A, nrdA, nrdE	ribonucleoside-diphosphate reductase alpha chain	1.17.4.1	map00230; Metabolism; Nucleotide metabolism; Purine metabolism | map00240; Metabolism; Nucleotide metabolism; Pyrimidine metabolism
NOVO_MIX_1750291	abai:IMCC26256_11844	E1.17.4.1A, nrdA, nrdE	ribonucleoside-diphosphate reductase alpha chain	1.17.4.1	map00230; Metabolism; Nucleotide metabolism; Purine metabolism | map00240; Metabolism; Nucleotide metabolism; Pyrimidine metabolism
NOVO_MIX_1750291	abai:IMCC26256_11844	E1.17.4.1A, nrdA, nrdE	ribonucleoside-diphosphate reductase alpha chain	1.17.4.1	map00230; Metabolism; Nucleotide metabolism; Purine metabolism | map00240; Metabolism; Nucleotide metabolism; Pyrimidine metabolism
NOVO_MIX_1751352	ntr:B0W44_13205	E1.17.4.1A, nrdA, nrdE	ribonucleoside-diphosphate reductase alpha chain	1.17.4.1	map00230; Metabolism; Nucleotide metabolism; Purine metabolism | map00240; Metabolism; Nucleotide metabolism; Pyrimidine metabolism
NOVO_MIX_1752220	taz:TREAZ_1519	E1.17.4.1A, nrdA, nrdE	ribonucleoside-diphosphate reductase alpha chain	1.17.4.1	map00230; Metabolism; Nucleotide metabolism; Purine metabolism | map00240; Metabolism; Nucleotide metabolism; Pyrimidine metabolism
NOVO_MIX_1752711	ipa:Isop_1592	E1.17.4.1A, nrdA, nrdE	ribonucleoside-diphosphate reductase alpha chain	1.17.4.1	map00230; Metabolism; Nucleotide metabolism; Purine metabolism | map00240; Metabolism; Nucleotide metabolism; Pyrimidine metabolism
NOVO_MIX_1754082	sbe:RAAC3_TM7C01G0699	E1.17.4.1A, nrdA, nrdE	ribonucleoside-diphosphate reductase alpha chain	1.17.4.1	map00230; Metabolism; Nucleotide metabolism; Purine metabolism | map00240; Metabolism; Nucleotide metabolism; Pyrimidine metabolism
NOVO_MIX_1771342	pbh:AAW51_1051	E1.17.4.1A, nrdA, nrdE	ribonucleoside-diphosphate reductase alpha chain	1.17.4.1	map00230; Metabolism; Nucleotide metabolism; Purine metabolism | map00240; Metabolism; Nucleotide metabolism; Pyrimidine metabolism
NOVO_MIX_1772093	stsi:A4E84_29645	E1.17.4.1A, nrdA, nrdE	ribonucleoside-diphosphate reductase alpha chain	1.17.4.1	map00230; Metabolism; Nucleotide metabolism; Purine metabolism | map00240; Metabolism; Nucleotide metabolism; Pyrimidine metabolism
NOVO_MIX_1772093	stsi:A4E84_29645	E1.17.4.1A, nrdA, nrdE	ribonucleoside-diphosphate reductase alpha chain	1.17.4.1	map00230; Metabolism; Nucleotide metabolism; Purine metabolism | map00240; Metabolism; Nucleotide metabolism; Pyrimidine metabolism
NOVO_MIX_1778464	ssy:SLG_04750	E1.17.4.1A, nrdA, nrdE	ribonucleoside-diphosphate reductase alpha chain	1.17.4.1	map00230; Metabolism; Nucleotide metabolism; Purine metabolism | map00240; Metabolism; Nucleotide metabolism; Pyrimidine metabolism
NOVO_MIX_1781626	mrm:A7982_08390	E1.17.4.1A, nrdA, nrdE	ribonucleoside-diphosphate reductase alpha chain	1.17.4.1	map00230; Metabolism; Nucleotide metabolism; Purine metabolism | map00240; Metabolism; Nucleotide metabolism; Pyrimidine metabolism
NOVO_MIX_179830	splk:AV944_16800	E1.17.4.1A, nrdA, nrdE	ribonucleoside-diphosphate reductase alpha chain	1.17.4.1	map00230; Metabolism; Nucleotide metabolism; Purine metabolism | map00240; Metabolism; Nucleotide metabolism; Pyrimidine metabolism
NOVO_MIX_179830	splk:AV944_16800	E1.17.4.1A, nrdA, nrdE	ribonucleoside-diphosphate reductase alpha chain	1.17.4.1	map00230; Metabolism; Nucleotide metabolism; Purine metabolism | map00240; Metabolism; Nucleotide metabolism; Pyrimidine metabolism
NOVO_MIX_1803472	obt:OPIT5_13505	E1.17.4.1A, nrdA, nrdE	ribonucleoside-diphosphate reductase alpha chain	1.17.4.1	map00230; Metabolism; Nucleotide metabolism; Purine metabolism | map00240; Metabolism; Nucleotide metabolism; Pyrimidine metabolism
NOVO_MIX_1807314	mph:MLP_21400	E1.17.4.1A, nrdA, nrdE	ribonucleoside-diphosphate reductase alpha chain	1.17.4.1	map00230; Metabolism; Nucleotide metabolism; Purine metabolism | map00240; Metabolism; Nucleotide metabolism; Pyrimidine metabolism
NOVO_MIX_1821825	pbh:AAW51_1052	E1.17.4.1B, nrdB, nrdF	ribonucleoside-diphosphate reductase beta chain	1.17.4.1	map00230; Metabolism; Nucleotide metabolism; Purine metabolism | map00240; Metabolism; Nucleotide metabolism; Pyrimidine metabolism
NOVO_MIX_1822603	abq:ABAZ39_22760	E1.17.4.1A, nrdA, nrdE	ribonucleoside-diphosphate reductase alpha chain	1.17.4.1	map00230; Metabolism; Nucleotide metabolism; Purine metabolism | map00240; Metabolism; Nucleotide metabolism; Pyrimidine metabolism
NOVO_MIX_1835475	smp:SMAC_07771	RRM1	ribonucleoside-diphosphate reductase subunit M1	1.17.4.1	map00230; Metabolism; Nucleotide metabolism; Purine metabolism | map00240; Metabolism; Nucleotide metabolism; Pyrimidine metabolism | map00480; Metabolism; Metabolism of other amino acids; Glutathione metabolism
NOVO_MIX_1841058	cmh:VO01_11300	E1.17.4.1A, nrdA, nrdE	ribonucleoside-diphosphate reductase alpha chain	1.17.4.1	map00230; Metabolism; Nucleotide metabolism; Purine metabolism | map00240; Metabolism; Nucleotide metabolism; Pyrimidine metabolism
NOVO_MIX_1851008	cwo:Cwoe_5426	E1.17.4.1A, nrdA, nrdE	ribonucleoside-diphosphate reductase alpha chain	1.17.4.1	map00230; Metabolism; Nucleotide metabolism; Purine metabolism | map00240; Metabolism; Nucleotide metabolism; Pyrimidine metabolism
NOVO_MIX_1856460	rdp:RD2015_4158	E1.17.4.1A, nrdA, nrdE	ribonucleoside-diphosphate reductase alpha chain	1.17.4.1	map00230; Metabolism; Nucleotide metabolism; Purine metabolism | map00240; Metabolism; Nucleotide metabolism; Pyrimidine metabolism
NOVO_MIX_1870234	mva:Mvan_3466	E1.17.4.1B, nrdB, nrdF	ribonucleoside-diphosphate reductase beta chain	1.17.4.1	map00230; Metabolism; Nucleotide metabolism; Purine metabolism | map00240; Metabolism; Nucleotide metabolism; Pyrimidine metabolism
NOVO_MIX_1886867	aas:Aasi_0535	E1.17.4.1B, nrdB, nrdF	ribonucleoside-diphosphate reductase beta chain	1.17.4.1	map00230; Metabolism; Nucleotide metabolism; Purine metabolism | map00240; Metabolism; Nucleotide metabolism; Pyrimidine metabolism
NOVO_MIX_1898561	rmr:Rmar_0342	E1.17.4.1A, nrdA, nrdE	ribonucleoside-diphosphate reductase alpha chain	1.17.4.1	map00230; Metabolism; Nucleotide metabolism; Purine metabolism | map00240; Metabolism; Nucleotide metabolism; Pyrimidine metabolism
NOVO_MIX_1901408	fbt:D770_15605	E1.17.4.1A, nrdA, nrdE	ribonucleoside-diphosphate reductase alpha chain	1.17.4.1	map00230; Metabolism; Nucleotide metabolism; Purine metabolism | map00240; Metabolism; Nucleotide metabolism; Pyrimidine metabolism
NOVO_MIX_1902251	abac:LuPra_05458	E1.17.4.1A, nrdA, nrdE	ribonucleoside-diphosphate reductase alpha chain	1.17.4.1	map00230; Metabolism; Nucleotide metabolism; Purine metabolism | map00240; Metabolism; Nucleotide metabolism; Pyrimidine metabolism
NOVO_MIX_1914717	pcon:B0A89_00385	E1.17.4.1A, nrdA, nrdE	ribonucleoside-diphosphate reductase alpha chain	1.17.4.1	map00230; Metabolism; Nucleotide metabolism; Purine metabolism | map00240; Metabolism; Nucleotide metabolism; Pyrimidine metabolism
NOVO_MIX_1916991	cwo:Cwoe_5426	E1.17.4.1A, nrdA, nrdE	ribonucleoside-diphosphate reductase alpha chain	1.17.4.1	map00230; Metabolism; Nucleotide metabolism; Purine metabolism | map00240; Metabolism; Nucleotide metabolism; Pyrimidine metabolism
NOVO_MIX_1926405	abai:IMCC26256_11844	E1.17.4.1A, nrdA, nrdE	ribonucleoside-diphosphate reductase alpha chain	1.17.4.1	map00230; Metabolism; Nucleotide metabolism; Purine metabolism | map00240; Metabolism; Nucleotide metabolism; Pyrimidine metabolism
NOVO_MIX_1926405	abai:IMCC26256_11844	E1.17.4.1A, nrdA, nrdE	ribonucleoside-diphosphate reductase alpha chain	1.17.4.1	map00230; Metabolism; Nucleotide metabolism; Purine metabolism | map00240; Metabolism; Nucleotide metabolism; Pyrimidine metabolism
NOVO_MIX_1929427	abai:IMCC26256_11844	E1.17.4.1A, nrdA, nrdE	ribonucleoside-diphosphate reductase alpha chain	1.17.4.1	map00230; Metabolism; Nucleotide metabolism; Purine metabolism | map00240; Metabolism; Nucleotide metabolism; Pyrimidine metabolism
NOVO_MIX_1929427	abai:IMCC26256_11844	E1.17.4.1A, nrdA, nrdE	ribonucleoside-diphosphate reductase alpha chain	1.17.4.1	map00230; Metabolism; Nucleotide metabolism; Purine metabolism | map00240; Metabolism; Nucleotide metabolism; Pyrimidine metabolism
NOVO_MIX_1933488	abai:IMCC26256_11844	E1.17.4.1A, nrdA, nrdE	ribonucleoside-diphosphate reductase alpha chain	1.17.4.1	map00230; Metabolism; Nucleotide metabolism; Purine metabolism | map00240; Metabolism; Nucleotide metabolism; Pyrimidine metabolism
NOVO_MIX_1933488	abai:IMCC26256_11844	E1.17.4.1A, nrdA, nrdE	ribonucleoside-diphosphate reductase alpha chain	1.17.4.1	map00230; Metabolism; Nucleotide metabolism; Purine metabolism | map00240; Metabolism; Nucleotide metabolism; Pyrimidine metabolism
NOVO_MIX_1937950	och:CES85_1162	E1.17.4.1A, nrdA, nrdE	ribonucleoside-diphosphate reductase alpha chain	1.17.4.1	map00230; Metabolism; Nucleotide metabolism; Purine metabolism | map00240; Metabolism; Nucleotide metabolism; Pyrimidine metabolism
NOVO_MIX_1944178	apb:SAR116_1045	E1.17.4.1A, nrdA, nrdE	ribonucleoside-diphosphate reductase alpha chain	1.17.4.1	map00230; Metabolism; Nucleotide metabolism; Purine metabolism | map00240; Metabolism; Nucleotide metabolism; Pyrimidine metabolism
NOVO_MIX_1945181	aas:Aasi_0535	E1.17.4.1B, nrdB, nrdF	ribonucleoside-diphosphate reductase beta chain	1.17.4.1	map00230; Metabolism; Nucleotide metabolism; Purine metabolism | map00240; Metabolism; Nucleotide metabolism; Pyrimidine metabolism
NOVO_MIX_1955755	sbd:ATN00_06385	E1.17.4.1A, nrdA, nrdE	ribonucleoside-diphosphate reductase alpha chain	1.17.4.1	map00230; Metabolism; Nucleotide metabolism; Purine metabolism | map00240; Metabolism; Nucleotide metabolism; Pyrimidine metabolism
NOVO_MIX_1957712	rpy:Y013_06985	E1.17.4.1A, nrdA, nrdE	ribonucleoside-diphosphate reductase alpha chain	1.17.4.1	map00230; Metabolism; Nucleotide metabolism; Purine metabolism | map00240; Metabolism; Nucleotide metabolism; Pyrimidine metabolism
NOVO_MIX_1960871	cwo:Cwoe_5222	E1.17.4.1B, nrdB, nrdF	ribonucleoside-diphosphate reductase beta chain	1.17.4.1	map00230; Metabolism; Nucleotide metabolism; Purine metabolism | map00240; Metabolism; Nucleotide metabolism; Pyrimidine metabolism
NOVO_MIX_1961565	obg:Verru16b_00226	E1.17.4.1B, nrdB, nrdF	ribonucleoside-diphosphate reductase beta chain	1.17.4.1	map00230; Metabolism; Nucleotide metabolism; Purine metabolism | map00240; Metabolism; Nucleotide metabolism; Pyrimidine metabolism
NOVO_MIX_1965124	abai:IMCC26256_11844	E1.17.4.1A, nrdA, nrdE	ribonucleoside-diphosphate reductase alpha chain	1.17.4.1	map00230; Metabolism; Nucleotide metabolism; Purine metabolism | map00240; Metabolism; Nucleotide metabolism; Pyrimidine metabolism
NOVO_MIX_1965124	abai:IMCC26256_11844	E1.17.4.1A, nrdA, nrdE	ribonucleoside-diphosphate reductase alpha chain	1.17.4.1	map00230; Metabolism; Nucleotide metabolism; Purine metabolism | map00240; Metabolism; Nucleotide metabolism; Pyrimidine metabolism
NOVO_MIX_1973230	rud:TH61_05665	E1.17.4.1B, nrdB, nrdF	ribonucleoside-diphosphate reductase beta chain	1.17.4.1	map00230; Metabolism; Nucleotide metabolism; Purine metabolism | map00240; Metabolism; Nucleotide metabolism; Pyrimidine metabolism
NOVO_MIX_1974161	sti:Sthe_2363	E1.17.4.1A, nrdA, nrdE	ribonucleoside-diphosphate reductase alpha chain	1.17.4.1	map00230; Metabolism; Nucleotide metabolism; Purine metabolism | map00240; Metabolism; Nucleotide metabolism; Pyrimidine metabolism
NOVO_MIX_1974257	cwo:Cwoe_1715	E1.17.4.1B, nrdB, nrdF	ribonucleoside-diphosphate reductase beta chain	1.17.4.1	map00230; Metabolism; Nucleotide metabolism; Purine metabolism | map00240; Metabolism; Nucleotide metabolism; Pyrimidine metabolism
NOVO_MIX_1979662	cwo:Cwoe_5426	E1.17.4.1A, nrdA, nrdE	ribonucleoside-diphosphate reductase alpha chain	1.17.4.1	map00230; Metabolism; Nucleotide metabolism; Purine metabolism | map00240; Metabolism; Nucleotide metabolism; Pyrimidine metabolism
NOVO_MIX_1983330	metr:BSY238_875	E1.17.4.1A, nrdA, nrdE	ribonucleoside-diphosphate reductase alpha chain	1.17.4.1	map00230; Metabolism; Nucleotide metabolism; Purine metabolism | map00240; Metabolism; Nucleotide metabolism; Pyrimidine metabolism
NOVO_MIX_1983330	metr:BSY238_875	E1.17.4.1A, nrdA, nrdE	ribonucleoside-diphosphate reductase alpha chain	1.17.4.1	map00230; Metabolism; Nucleotide metabolism; Purine metabolism | map00240; Metabolism; Nucleotide metabolism; Pyrimidine metabolism
NOVO_MIX_198428	ppic:PhaeoP14_01576	E1.17.4.1A, nrdA, nrdE	ribonucleoside-diphosphate reductase alpha chain	1.17.4.1	map00230; Metabolism; Nucleotide metabolism; Purine metabolism | map00240; Metabolism; Nucleotide metabolism; Pyrimidine metabolism
NOVO_MIX_198989	cfus:CYFUS_006565	E1.17.4.1A, nrdA, nrdE	ribonucleoside-diphosphate reductase alpha chain	1.17.4.1	map00230; Metabolism; Nucleotide metabolism; Purine metabolism | map00240; Metabolism; Nucleotide metabolism; Pyrimidine metabolism
NOVO_MIX_198989	cfus:CYFUS_006565	E1.17.4.1A, nrdA, nrdE	ribonucleoside-diphosphate reductase alpha chain	1.17.4.1	map00230; Metabolism; Nucleotide metabolism; Purine metabolism | map00240; Metabolism; Nucleotide metabolism; Pyrimidine metabolism
NOVO_MIX_1990440	cceu:CBR64_01825	E1.17.4.1A, nrdA, nrdE	ribonucleoside-diphosphate reductase alpha chain	1.17.4.1	map00230; Metabolism; Nucleotide metabolism; Purine metabolism | map00240; Metabolism; Nucleotide metabolism; Pyrimidine metabolism
NOVO_MIX_1990440	cceu:CBR64_01825	E1.17.4.1A, nrdA, nrdE	ribonucleoside-diphosphate reductase alpha chain	1.17.4.1	map00230; Metabolism; Nucleotide metabolism; Purine metabolism | map00240; Metabolism; Nucleotide metabolism; Pyrimidine metabolism
NOVO_MIX_1991704	cwo:Cwoe_5222	E1.17.4.1B, nrdB, nrdF	ribonucleoside-diphosphate reductase beta chain	1.17.4.1	map00230; Metabolism; Nucleotide metabolism; Purine metabolism | map00240; Metabolism; Nucleotide metabolism; Pyrimidine metabolism
NOVO_MIX_1994344	skr:BRX40_05475	E1.17.4.1A, nrdA, nrdE	ribonucleoside-diphosphate reductase alpha chain	1.17.4.1	map00230; Metabolism; Nucleotide metabolism; Purine metabolism | map00240; Metabolism; Nucleotide metabolism; Pyrimidine metabolism
NOVO_MIX_1999519	rbm:TEF_09110	E1.17.4.1A, nrdA, nrdE	ribonucleoside-diphosphate reductase alpha chain	1.17.4.1	map00230; Metabolism; Nucleotide metabolism; Purine metabolism | map00240; Metabolism; Nucleotide metabolism; Pyrimidine metabolism
NOVO_MIX_200892	obg:Verru16b_00227	E1.17.4.1A, nrdA, nrdE	ribonucleoside-diphosphate reductase alpha chain	1.17.4.1	map00230; Metabolism; Nucleotide metabolism; Purine metabolism | map00240; Metabolism; Nucleotide metabolism; Pyrimidine metabolism
NOVO_MIX_2009447	miu:ABE85_18300	E1.17.4.1A, nrdA, nrdE	ribonucleoside-diphosphate reductase alpha chain	1.17.4.1	map00230; Metabolism; Nucleotide metabolism; Purine metabolism | map00240; Metabolism; Nucleotide metabolism; Pyrimidine metabolism
NOVO_MIX_2023359	smt:Smal_0206	E1.17.4.1A, nrdA, nrdE	ribonucleoside-diphosphate reductase alpha chain	1.17.4.1	map00230; Metabolism; Nucleotide metabolism; Purine metabolism | map00240; Metabolism; Nucleotide metabolism; Pyrimidine metabolism
NOVO_MIX_2026740	bvc:CEP68_09575	E1.17.4.1A, nrdA, nrdE	ribonucleoside-diphosphate reductase alpha chain	1.17.4.1	map00230; Metabolism; Nucleotide metabolism; Purine metabolism | map00240; Metabolism; Nucleotide metabolism; Pyrimidine metabolism
NOVO_MIX_2046901	mca:MCA1634	E1.17.4.1A, nrdA, nrdE	ribonucleoside-diphosphate reductase alpha chain	1.17.4.1	map00230; Metabolism; Nucleotide metabolism; Purine metabolism | map00240; Metabolism; Nucleotide metabolism; Pyrimidine metabolism
NOVO_MIX_2048576	cap:CLDAP_38000	E1.17.4.1A, nrdA, nrdE	ribonucleoside-diphosphate reductase alpha chain	1.17.4.1	map00230; Metabolism; Nucleotide metabolism; Purine metabolism | map00240; Metabolism; Nucleotide metabolism; Pyrimidine metabolism
NOVO_MIX_2049075	tcu:Tcur_1586	E1.17.4.1A, nrdA, nrdE	ribonucleoside-diphosphate reductase alpha chain	1.17.4.1	map00230; Metabolism; Nucleotide metabolism; Purine metabolism | map00240; Metabolism; Nucleotide metabolism; Pyrimidine metabolism
NOVO_MIX_2049076	ndk:I601_1914	E1.17.4.1A, nrdA, nrdE	ribonucleoside-diphosphate reductase alpha chain	1.17.4.1	map00230; Metabolism; Nucleotide metabolism; Purine metabolism | map00240; Metabolism; Nucleotide metabolism; Pyrimidine metabolism
NOVO_MIX_205673	kfl:Kfla_4697	E1.17.4.1A, nrdA, nrdE	ribonucleoside-diphosphate reductase alpha chain	1.17.4.1	map00230; Metabolism; Nucleotide metabolism; Purine metabolism | map00240; Metabolism; Nucleotide metabolism; Pyrimidine metabolism
NOVO_MIX_2059418	fla:SY85_20970	E1.17.4.1A, nrdA, nrdE	ribonucleoside-diphosphate reductase alpha chain	1.17.4.1	map00230; Metabolism; Nucleotide metabolism; Purine metabolism | map00240; Metabolism; Nucleotide metabolism; Pyrimidine metabolism
NOVO_MIX_2059578	gba:J421_2847	E1.17.4.1A, nrdA, nrdE	ribonucleoside-diphosphate reductase alpha chain	1.17.4.1	map00230; Metabolism; Nucleotide metabolism; Purine metabolism | map00240; Metabolism; Nucleotide metabolism; Pyrimidine metabolism
NOVO_MIX_2060420	rge:RGE_42310	E1.17.4.1B, nrdB, nrdF	ribonucleoside-diphosphate reductase beta chain	1.17.4.1	map00230; Metabolism; Nucleotide metabolism; Purine metabolism | map00240; Metabolism; Nucleotide metabolism; Pyrimidine metabolism
NOVO_MIX_2060851	pdx:Psed_2125	E1.17.4.1A, nrdA, nrdE	ribonucleoside-diphosphate reductase alpha chain	1.17.4.1	map00230; Metabolism; Nucleotide metabolism; Purine metabolism | map00240; Metabolism; Nucleotide metabolism; Pyrimidine metabolism
NOVO_MIX_2061650	mgy:MGMSRv2__0833	E1.17.4.1A, nrdA, nrdE	ribonucleoside-diphosphate reductase alpha chain	1.17.4.1	map00230; Metabolism; Nucleotide metabolism; Purine metabolism | map00240; Metabolism; Nucleotide metabolism; Pyrimidine metabolism
NOVO_MIX_2066655	plk:CIK06_07965	E1.17.4.1A, nrdA, nrdE	ribonucleoside-diphosphate reductase alpha chain	1.17.4.1	map00230; Metabolism; Nucleotide metabolism; Purine metabolism | map00240; Metabolism; Nucleotide metabolism; Pyrimidine metabolism
NOVO_MIX_2072979	mil:ML5_5769	E1.17.4.1B, nrdB, nrdF	ribonucleoside-diphosphate reductase beta chain	1.17.4.1	map00230; Metabolism; Nucleotide metabolism; Purine metabolism | map00240; Metabolism; Nucleotide metabolism; Pyrimidine metabolism
NOVO_MIX_2074038	hse:Hsero_0380	E1.17.4.1A, nrdA, nrdE	ribonucleoside-diphosphate reductase alpha chain	1.17.4.1	map00230; Metabolism; Nucleotide metabolism; Purine metabolism | map00240; Metabolism; Nucleotide metabolism; Pyrimidine metabolism
NOVO_MIX_2074387	psz:PSTAB_1548	E1.17.4.1A, nrdA, nrdE	ribonucleoside-diphosphate reductase alpha chain	1.17.4.1	map00230; Metabolism; Nucleotide metabolism; Purine metabolism | map00240; Metabolism; Nucleotide metabolism; Pyrimidine metabolism
NOVO_MIX_2074492	cwo:Cwoe_5426	E1.17.4.1A, nrdA, nrdE	ribonucleoside-diphosphate reductase alpha chain	1.17.4.1	map00230; Metabolism; Nucleotide metabolism; Purine metabolism | map00240; Metabolism; Nucleotide metabolism; Pyrimidine metabolism
NOVO_MIX_2074931	sall:SAZ_12465	E1.17.4.1A, nrdA, nrdE	ribonucleoside-diphosphate reductase alpha chain	1.17.4.1	map00230; Metabolism; Nucleotide metabolism; Purine metabolism | map00240; Metabolism; Nucleotide metabolism; Pyrimidine metabolism
NOVO_MIX_2074931	sall:SAZ_12465	E1.17.4.1A, nrdA, nrdE	ribonucleoside-diphosphate reductase alpha chain	1.17.4.1	map00230; Metabolism; Nucleotide metabolism; Purine metabolism | map00240; Metabolism; Nucleotide metabolism; Pyrimidine metabolism
NOVO_MIX_2075190	hoh:Hoch_5520	E1.17.4.1A, nrdA, nrdE	ribonucleoside-diphosphate reductase alpha chain	1.17.4.1	map00230; Metabolism; Nucleotide metabolism; Purine metabolism | map00240; Metabolism; Nucleotide metabolism; Pyrimidine metabolism
NOVO_MIX_2077970	rta:Rta_34530	E1.17.4.1A, nrdA, nrdE	ribonucleoside-diphosphate reductase alpha chain	1.17.4.1	map00230; Metabolism; Nucleotide metabolism; Purine metabolism | map00240; Metabolism; Nucleotide metabolism; Pyrimidine metabolism
NOVO_MIX_2082398	abac:LuPra_05458	E1.17.4.1A, nrdA, nrdE	ribonucleoside-diphosphate reductase alpha chain	1.17.4.1	map00230; Metabolism; Nucleotide metabolism; Purine metabolism | map00240; Metabolism; Nucleotide metabolism; Pyrimidine metabolism
NOVO_MIX_2088953	psim:KR76_27265	E1.17.4.1B, nrdB, nrdF	ribonucleoside-diphosphate reductase beta chain	1.17.4.1	map00230; Metabolism; Nucleotide metabolism; Purine metabolism | map00240; Metabolism; Nucleotide metabolism; Pyrimidine metabolism
NOVO_MIX_2088953	psim:KR76_27265	E1.17.4.1B, nrdB, nrdF	ribonucleoside-diphosphate reductase beta chain	1.17.4.1	map00230; Metabolism; Nucleotide metabolism; Purine metabolism | map00240; Metabolism; Nucleotide metabolism; Pyrimidine metabolism
NOVO_MIX_2095163	kfl:Kfla_4697	E1.17.4.1A, nrdA, nrdE	ribonucleoside-diphosphate reductase alpha chain	1.17.4.1	map00230; Metabolism; Nucleotide metabolism; Purine metabolism | map00240; Metabolism; Nucleotide metabolism; Pyrimidine metabolism
NOVO_MIX_2103260	rba:RB12762	E1.17.4.1A, nrdA, nrdE	ribonucleoside-diphosphate reductase alpha chain	1.17.4.1	map00230; Metabolism; Nucleotide metabolism; Purine metabolism | map00240; Metabolism; Nucleotide metabolism; Pyrimidine metabolism
NOVO_MIX_2107705	deq:XM25_08275	E1.17.4.1A, nrdA, nrdE	ribonucleoside-diphosphate reductase alpha chain	1.17.4.1	map00230; Metabolism; Nucleotide metabolism; Purine metabolism | map00240; Metabolism; Nucleotide metabolism; Pyrimidine metabolism
NOVO_MIX_211173	red:roselon_00358	E1.17.4.1A, nrdA, nrdE	ribonucleoside-diphosphate reductase alpha chain	1.17.4.1	map00230; Metabolism; Nucleotide metabolism; Purine metabolism | map00240; Metabolism; Nucleotide metabolism; Pyrimidine metabolism
NOVO_MIX_2113561	all:CRK55773	E1.17.4.1A, nrdA, nrdE	ribonucleoside-diphosphate reductase alpha chain	1.17.4.1	map00230; Metabolism; Nucleotide metabolism; Purine metabolism | map00240; Metabolism; Nucleotide metabolism; Pyrimidine metabolism
NOVO_MIX_2119136	all:CRK55773	E1.17.4.1A, nrdA, nrdE	ribonucleoside-diphosphate reductase alpha chain	1.17.4.1	map00230; Metabolism; Nucleotide metabolism; Purine metabolism | map00240; Metabolism; Nucleotide metabolism; Pyrimidine metabolism
NOVO_MIX_2124886	rdp:RD2015_4158	E1.17.4.1A, nrdA, nrdE	ribonucleoside-diphosphate reductase alpha chain	1.17.4.1	map00230; Metabolism; Nucleotide metabolism; Purine metabolism | map00240; Metabolism; Nucleotide metabolism; Pyrimidine metabolism
NOVO_MIX_2133308	cphy:B5808_13935	E1.17.4.1B, nrdB, nrdF	ribonucleoside-diphosphate reductase beta chain	1.17.4.1	map00230; Metabolism; Nucleotide metabolism; Purine metabolism | map00240; Metabolism; Nucleotide metabolism; Pyrimidine metabolism
NOVO_MIX_2133308	cphy:B5808_13935	E1.17.4.1B, nrdB, nrdF	ribonucleoside-diphosphate reductase beta chain	1.17.4.1	map00230; Metabolism; Nucleotide metabolism; Purine metabolism | map00240; Metabolism; Nucleotide metabolism; Pyrimidine metabolism
NOVO_MIX_2144190	sgs:AVL59_06875	E1.17.4.1B, nrdB, nrdF	ribonucleoside-diphosphate reductase beta chain	1.17.4.1	map00230; Metabolism; Nucleotide metabolism; Purine metabolism | map00240; Metabolism; Nucleotide metabolism; Pyrimidine metabolism
NOVO_MIX_2148102	miu:ABE85_18300	E1.17.4.1A, nrdA, nrdE	ribonucleoside-diphosphate reductase alpha chain	1.17.4.1	map00230; Metabolism; Nucleotide metabolism; Purine metabolism | map00240; Metabolism; Nucleotide metabolism; Pyrimidine metabolism
NOVO_MIX_2152190	metr:BSY238_875	E1.17.4.1A, nrdA, nrdE	ribonucleoside-diphosphate reductase alpha chain	1.17.4.1	map00230; Metabolism; Nucleotide metabolism; Purine metabolism | map00240; Metabolism; Nucleotide metabolism; Pyrimidine metabolism
NOVO_MIX_2152190	metr:BSY238_875	E1.17.4.1A, nrdA, nrdE	ribonucleoside-diphosphate reductase alpha chain	1.17.4.1	map00230; Metabolism; Nucleotide metabolism; Purine metabolism | map00240; Metabolism; Nucleotide metabolism; Pyrimidine metabolism
NOVO_MIX_2154558	sphm:G432_13135	E1.17.4.1A, nrdA, nrdE	ribonucleoside-diphosphate reductase alpha chain	1.17.4.1	map00230; Metabolism; Nucleotide metabolism; Purine metabolism | map00240; Metabolism; Nucleotide metabolism; Pyrimidine metabolism
NOVO_MIX_2154558	sphm:G432_13135	E1.17.4.1A, nrdA, nrdE	ribonucleoside-diphosphate reductase alpha chain	1.17.4.1	map00230; Metabolism; Nucleotide metabolism; Purine metabolism | map00240; Metabolism; Nucleotide metabolism; Pyrimidine metabolism
NOVO_MIX_2161798	fla:SY85_20970	E1.17.4.1A, nrdA, nrdE	ribonucleoside-diphosphate reductase alpha chain	1.17.4.1	map00230; Metabolism; Nucleotide metabolism; Purine metabolism | map00240; Metabolism; Nucleotide metabolism; Pyrimidine metabolism
NOVO_MIX_2166858	rpy:Y013_14420	E1.17.4.1A, nrdA, nrdE	ribonucleoside-diphosphate reductase alpha chain	1.17.4.1	map00230; Metabolism; Nucleotide metabolism; Purine metabolism | map00240; Metabolism; Nucleotide metabolism; Pyrimidine metabolism
NOVO_MIX_2168855	gba:J421_2847	E1.17.4.1A, nrdA, nrdE	ribonucleoside-diphosphate reductase alpha chain	1.17.4.1	map00230; Metabolism; Nucleotide metabolism; Purine metabolism | map00240; Metabolism; Nucleotide metabolism; Pyrimidine metabolism
NOVO_MIX_2169942	alm:AO498_00665	E1.17.4.1B, nrdB, nrdF	ribonucleoside-diphosphate reductase beta chain	1.17.4.1	map00230; Metabolism; Nucleotide metabolism; Purine metabolism | map00240; Metabolism; Nucleotide metabolism; Pyrimidine metabolism
NOVO_MIX_217169	magq:MGMAQ_2901	E1.17.4.1A, nrdA, nrdE	ribonucleoside-diphosphate reductase alpha chain	1.17.4.1	map00230; Metabolism; Nucleotide metabolism; Purine metabolism | map00240; Metabolism; Nucleotide metabolism; Pyrimidine metabolism
NOVO_MIX_2174584	nca:Noca_3811	E1.17.4.1A, nrdA, nrdE	ribonucleoside-diphosphate reductase alpha chain	1.17.4.1	map00230; Metabolism; Nucleotide metabolism; Purine metabolism | map00240; Metabolism; Nucleotide metabolism; Pyrimidine metabolism
NOVO_MIX_2175862	ndk:I601_1914	E1.17.4.1A, nrdA, nrdE	ribonucleoside-diphosphate reductase alpha chain	1.17.4.1	map00230; Metabolism; Nucleotide metabolism; Purine metabolism | map00240; Metabolism; Nucleotide metabolism; Pyrimidine metabolism
NOVO_MIX_2181750	sgi:SGRAN_3659	E1.17.4.1A, nrdA, nrdE	ribonucleoside-diphosphate reductase alpha chain	1.17.4.1	map00230; Metabolism; Nucleotide metabolism; Purine metabolism | map00240; Metabolism; Nucleotide metabolism; Pyrimidine metabolism
NOVO_MIX_219780	cak:Caul_3858	E1.17.4.1A, nrdA, nrdE	ribonucleoside-diphosphate reductase alpha chain	1.17.4.1	map00230; Metabolism; Nucleotide metabolism; Purine metabolism | map00240; Metabolism; Nucleotide metabolism; Pyrimidine metabolism
NOVO_MIX_2211757	gob:Gobs_3898	E1.17.4.1A, nrdA, nrdE	ribonucleoside-diphosphate reductase alpha chain	1.17.4.1	map00230; Metabolism; Nucleotide metabolism; Purine metabolism | map00240; Metabolism; Nucleotide metabolism; Pyrimidine metabolism
NOVO_MIX_2212697	stp:Strop_4388	E1.17.4.1A, nrdA, nrdE	ribonucleoside-diphosphate reductase alpha chain	1.17.4.1	map00230; Metabolism; Nucleotide metabolism; Purine metabolism | map00240; Metabolism; Nucleotide metabolism; Pyrimidine metabolism
NOVO_MIX_2223455	mpo:Mpop_1037	E1.17.4.1A, nrdA, nrdE	ribonucleoside-diphosphate reductase alpha chain	1.17.4.1	map00230; Metabolism; Nucleotide metabolism; Purine metabolism | map00240; Metabolism; Nucleotide metabolism; Pyrimidine metabolism
NOVO_MIX_2236243	nko:Niako_5685	E1.17.4.1A, nrdA, nrdE	ribonucleoside-diphosphate reductase alpha chain	1.17.4.1	map00230; Metabolism; Nucleotide metabolism; Purine metabolism | map00240; Metabolism; Nucleotide metabolism; Pyrimidine metabolism
NOVO_MIX_2238504	vei:Veis_5007	E1.17.4.1A, nrdA, nrdE	ribonucleoside-diphosphate reductase alpha chain	1.17.4.1	map00230; Metabolism; Nucleotide metabolism; Purine metabolism | map00240; Metabolism; Nucleotide metabolism; Pyrimidine metabolism
NOVO_MIX_2243664	abai:IMCC26256_11844	E1.17.4.1A, nrdA, nrdE	ribonucleoside-diphosphate reductase alpha chain	1.17.4.1	map00230; Metabolism; Nucleotide metabolism; Purine metabolism | map00240; Metabolism; Nucleotide metabolism; Pyrimidine metabolism
NOVO_MIX_2243664	abai:IMCC26256_11844	E1.17.4.1A, nrdA, nrdE	ribonucleoside-diphosphate reductase alpha chain	1.17.4.1	map00230; Metabolism; Nucleotide metabolism; Purine metabolism | map00240; Metabolism; Nucleotide metabolism; Pyrimidine metabolism
NOVO_MIX_2243809	cub:BJK06_10960	E1.17.4.1A, nrdA, nrdE	ribonucleoside-diphosphate reductase alpha chain	1.17.4.1	map00230; Metabolism; Nucleotide metabolism; Purine metabolism | map00240; Metabolism; Nucleotide metabolism; Pyrimidine metabolism
NOVO_MIX_2244311	pbh:AAW51_4373	E1.17.4.1A, nrdA, nrdE	ribonucleoside-diphosphate reductase alpha chain	1.17.4.1	map00230; Metabolism; Nucleotide metabolism; Purine metabolism | map00240; Metabolism; Nucleotide metabolism; Pyrimidine metabolism
NOVO_MIX_2245491	gba:J421_2847	E1.17.4.1A, nrdA, nrdE	ribonucleoside-diphosphate reductase alpha chain	1.17.4.1	map00230; Metabolism; Nucleotide metabolism; Purine metabolism | map00240; Metabolism; Nucleotide metabolism; Pyrimidine metabolism
NOVO_MIX_2245604	vma:VAB18032_12400	E1.17.4.1A, nrdA, nrdE	ribonucleoside-diphosphate reductase alpha chain	1.17.4.1	map00230; Metabolism; Nucleotide metabolism; Purine metabolism | map00240; Metabolism; Nucleotide metabolism; Pyrimidine metabolism
NOVO_MIX_2263570	app:CAP2UW1_1003	E1.17.4.1A, nrdA, nrdE	ribonucleoside-diphosphate reductase alpha chain	1.17.4.1	map00230; Metabolism; Nucleotide metabolism; Purine metabolism | map00240; Metabolism; Nucleotide metabolism; Pyrimidine metabolism
NOVO_MIX_2266943	moc:BB934_01740	E1.17.4.1A, nrdA, nrdE	ribonucleoside-diphosphate reductase alpha chain	1.17.4.1	map00230; Metabolism; Nucleotide metabolism; Purine metabolism | map00240; Metabolism; Nucleotide metabolism; Pyrimidine metabolism
NOVO_MIX_2268376	metr:BSY238_3027	E1.17.4.1A, nrdA, nrdE	ribonucleoside-diphosphate reductase alpha chain	1.17.4.1	map00230; Metabolism; Nucleotide metabolism; Purine metabolism | map00240; Metabolism; Nucleotide metabolism; Pyrimidine metabolism
NOVO_MIX_2268376	metr:BSY238_3027	E1.17.4.1A, nrdA, nrdE	ribonucleoside-diphosphate reductase alpha chain	1.17.4.1	map00230; Metabolism; Nucleotide metabolism; Purine metabolism | map00240; Metabolism; Nucleotide metabolism; Pyrimidine metabolism
NOVO_MIX_2269116	nca:Noca_3811	E1.17.4.1A, nrdA, nrdE	ribonucleoside-diphosphate reductase alpha chain	1.17.4.1	map00230; Metabolism; Nucleotide metabolism; Purine metabolism | map00240; Metabolism; Nucleotide metabolism; Pyrimidine metabolism
NOVO_MIX_2270625	pko:PKOR_05905	E1.17.4.1A, nrdA, nrdE	ribonucleoside-diphosphate reductase alpha chain	1.17.4.1	map00230; Metabolism; Nucleotide metabolism; Purine metabolism | map00240; Metabolism; Nucleotide metabolism; Pyrimidine metabolism
NOVO_MIX_2274356	gba:J421_2847	E1.17.4.1A, nrdA, nrdE	ribonucleoside-diphosphate reductase alpha chain	1.17.4.1	map00230; Metabolism; Nucleotide metabolism; Purine metabolism | map00240; Metabolism; Nucleotide metabolism; Pyrimidine metabolism
NOVO_MIX_2277096	sbe:RAAC3_TM7C01G0364	E1.17.4.1B, nrdB, nrdF	ribonucleoside-diphosphate reductase beta chain	1.17.4.1	map00230; Metabolism; Nucleotide metabolism; Purine metabolism | map00240; Metabolism; Nucleotide metabolism; Pyrimidine metabolism
NOVO_MIX_2285278	cwo:Cwoe_5426	E1.17.4.1A, nrdA, nrdE	ribonucleoside-diphosphate reductase alpha chain	1.17.4.1	map00230; Metabolism; Nucleotide metabolism; Purine metabolism | map00240; Metabolism; Nucleotide metabolism; Pyrimidine metabolism
NOVO_MIX_2289062	cwo:Cwoe_5426	E1.17.4.1A, nrdA, nrdE	ribonucleoside-diphosphate reductase alpha chain	1.17.4.1	map00230; Metabolism; Nucleotide metabolism; Purine metabolism | map00240; Metabolism; Nucleotide metabolism; Pyrimidine metabolism
NOVO_MIX_2295038	rpy:Y013_14420	E1.17.4.1A, nrdA, nrdE	ribonucleoside-diphosphate reductase alpha chain	1.17.4.1	map00230; Metabolism; Nucleotide metabolism; Purine metabolism | map00240; Metabolism; Nucleotide metabolism; Pyrimidine metabolism
NOVO_MIX_2297446	cja:CJA_1568	E1.17.4.1B, nrdB, nrdF	ribonucleoside-diphosphate reductase beta chain	1.17.4.1	map00230; Metabolism; Nucleotide metabolism; Purine metabolism | map00240; Metabolism; Nucleotide metabolism; Pyrimidine metabolism
NOVO_MIX_2301979	phl:KKY_1558	E1.17.4.1A, nrdA, nrdE	ribonucleoside-diphosphate reductase alpha chain	1.17.4.1	map00230; Metabolism; Nucleotide metabolism; Purine metabolism | map00240; Metabolism; Nucleotide metabolism; Pyrimidine metabolism
NOVO_MIX_230535	moc:BB934_01740	E1.17.4.1A, nrdA, nrdE	ribonucleoside-diphosphate reductase alpha chain	1.17.4.1	map00230; Metabolism; Nucleotide metabolism; Purine metabolism | map00240; Metabolism; Nucleotide metabolism; Pyrimidine metabolism
NOVO_MIX_2315541	magx:XM1_0739	E1.17.4.1A, nrdA, nrdE	ribonucleoside-diphosphate reductase alpha chain	1.17.4.1	map00230; Metabolism; Nucleotide metabolism; Purine metabolism | map00240; Metabolism; Nucleotide metabolism; Pyrimidine metabolism
NOVO_MIX_2329718	cwo:Cwoe_5222	E1.17.4.1B, nrdB, nrdF	ribonucleoside-diphosphate reductase beta chain	1.17.4.1	map00230; Metabolism; Nucleotide metabolism; Purine metabolism | map00240; Metabolism; Nucleotide metabolism; Pyrimidine metabolism
NOVO_MIX_2341837	cwo:Cwoe_5426	E1.17.4.1A, nrdA, nrdE	ribonucleoside-diphosphate reductase alpha chain	1.17.4.1	map00230; Metabolism; Nucleotide metabolism; Purine metabolism | map00240; Metabolism; Nucleotide metabolism; Pyrimidine metabolism
NOVO_MIX_2341981	pir:VN12_05550	E1.17.4.1A, nrdA, nrdE	ribonucleoside-diphosphate reductase alpha chain	1.17.4.1	map00230; Metabolism; Nucleotide metabolism; Purine metabolism | map00240; Metabolism; Nucleotide metabolism; Pyrimidine metabolism
NOVO_MIX_234199	gba:J421_2847	E1.17.4.1A, nrdA, nrdE	ribonucleoside-diphosphate reductase alpha chain	1.17.4.1	map00230; Metabolism; Nucleotide metabolism; Purine metabolism | map00240; Metabolism; Nucleotide metabolism; Pyrimidine metabolism
NOVO_MIX_2342801	gba:J421_2847	E1.17.4.1A, nrdA, nrdE	ribonucleoside-diphosphate reductase alpha chain	1.17.4.1	map00230; Metabolism; Nucleotide metabolism; Purine metabolism | map00240; Metabolism; Nucleotide metabolism; Pyrimidine metabolism
NOVO_MIX_2345956	rhd:R2APBS1_3606	E1.17.4.1A, nrdA, nrdE	ribonucleoside-diphosphate reductase alpha chain	1.17.4.1	map00230; Metabolism; Nucleotide metabolism; Purine metabolism | map00240; Metabolism; Nucleotide metabolism; Pyrimidine metabolism
NOVO_MIX_2345957	dko:I596_445	E1.17.4.1B, nrdB, nrdF	ribonucleoside-diphosphate reductase beta chain	1.17.4.1	map00230; Metabolism; Nucleotide metabolism; Purine metabolism | map00240; Metabolism; Nucleotide metabolism; Pyrimidine metabolism
NOVO_MIX_2351907	aru:ASPU41_17510	E1.17.4.1A, nrdA, nrdE	ribonucleoside-diphosphate reductase alpha chain	1.17.4.1	map00230; Metabolism; Nucleotide metabolism; Purine metabolism | map00240; Metabolism; Nucleotide metabolism; Pyrimidine metabolism
NOVO_MIX_2362956	nca:Noca_3811	E1.17.4.1A, nrdA, nrdE	ribonucleoside-diphosphate reductase alpha chain	1.17.4.1	map00230; Metabolism; Nucleotide metabolism; Purine metabolism | map00240; Metabolism; Nucleotide metabolism; Pyrimidine metabolism
NOVO_MIX_236416	ccz:CCALI_02898	E1.17.4.1A, nrdA, nrdE	ribonucleoside-diphosphate reductase alpha chain	1.17.4.1	map00230; Metabolism; Nucleotide metabolism; Purine metabolism | map00240; Metabolism; Nucleotide metabolism; Pyrimidine metabolism
NOVO_MIX_2373635	gba:J421_2847	E1.17.4.1A, nrdA, nrdE	ribonucleoside-diphosphate reductase alpha chain	1.17.4.1	map00230; Metabolism; Nucleotide metabolism; Purine metabolism | map00240; Metabolism; Nucleotide metabolism; Pyrimidine metabolism
NOVO_MIX_23746	vin:AKJ08_1379	E1.17.4.1A, nrdA, nrdE	ribonucleoside-diphosphate reductase alpha chain	1.17.4.1	map00230; Metabolism; Nucleotide metabolism; Purine metabolism | map00240; Metabolism; Nucleotide metabolism; Pyrimidine metabolism
NOVO_MIX_2378633	serj:SGUI_0947	E1.17.4.1A, nrdA, nrdE	ribonucleoside-diphosphate reductase alpha chain	1.17.4.1	map00230; Metabolism; Nucleotide metabolism; Purine metabolism | map00240; Metabolism; Nucleotide metabolism; Pyrimidine metabolism
NOVO_MIX_2378633	serj:SGUI_0947	E1.17.4.1A, nrdA, nrdE	ribonucleoside-diphosphate reductase alpha chain	1.17.4.1	map00230; Metabolism; Nucleotide metabolism; Purine metabolism | map00240; Metabolism; Nucleotide metabolism; Pyrimidine metabolism
NOVO_MIX_2389128	ppno:DA70_19210	E1.17.4.1B, nrdB, nrdF	ribonucleoside-diphosphate reductase beta chain	1.17.4.1	map00230; Metabolism; Nucleotide metabolism; Purine metabolism | map00240; Metabolism; Nucleotide metabolism; Pyrimidine metabolism
NOVO_MIX_2398829	rbm:TEF_09110	E1.17.4.1A, nrdA, nrdE	ribonucleoside-diphosphate reductase alpha chain	1.17.4.1	map00230; Metabolism; Nucleotide metabolism; Purine metabolism | map00240; Metabolism; Nucleotide metabolism; Pyrimidine metabolism
NOVO_MIX_2400424	abac:LuPra_05458	E1.17.4.1A, nrdA, nrdE	ribonucleoside-diphosphate reductase alpha chain	1.17.4.1	map00230; Metabolism; Nucleotide metabolism; Purine metabolism | map00240; Metabolism; Nucleotide metabolism; Pyrimidine metabolism
NOVO_MIX_2405383	hni:W911_09280	E1.17.4.1A, nrdA, nrdE	ribonucleoside-diphosphate reductase alpha chain	1.17.4.1	map00230; Metabolism; Nucleotide metabolism; Purine metabolism | map00240; Metabolism; Nucleotide metabolism; Pyrimidine metabolism
NOVO_MIX_2413239	rce:RC1_0921	E1.17.4.1A, nrdA, nrdE	ribonucleoside-diphosphate reductase alpha chain	1.17.4.1	map00230; Metabolism; Nucleotide metabolism; Purine metabolism | map00240; Metabolism; Nucleotide metabolism; Pyrimidine metabolism
NOVO_MIX_2416377	nda:Ndas_3326	E1.17.4.1A, nrdA, nrdE	ribonucleoside-diphosphate reductase alpha chain	1.17.4.1	map00230; Metabolism; Nucleotide metabolism; Purine metabolism | map00240; Metabolism; Nucleotide metabolism; Pyrimidine metabolism
NOVO_MIX_2416642	jal:BZG29_25170	E1.17.4.1A, nrdA, nrdE	ribonucleoside-diphosphate reductase alpha chain	1.17.4.1	map00230; Metabolism; Nucleotide metabolism; Purine metabolism | map00240; Metabolism; Nucleotide metabolism; Pyrimidine metabolism
NOVO_MIX_2421819	abac:LuPra_05458	E1.17.4.1A, nrdA, nrdE	ribonucleoside-diphosphate reductase alpha chain	1.17.4.1	map00230; Metabolism; Nucleotide metabolism; Purine metabolism | map00240; Metabolism; Nucleotide metabolism; Pyrimidine metabolism
NOVO_MIX_2422536	abai:IMCC26256_11844	E1.17.4.1A, nrdA, nrdE	ribonucleoside-diphosphate reductase alpha chain	1.17.4.1	map00230; Metabolism; Nucleotide metabolism; Purine metabolism | map00240; Metabolism; Nucleotide metabolism; Pyrimidine metabolism
NOVO_MIX_2422536	abai:IMCC26256_11844	E1.17.4.1A, nrdA, nrdE	ribonucleoside-diphosphate reductase alpha chain	1.17.4.1	map00230; Metabolism; Nucleotide metabolism; Purine metabolism | map00240; Metabolism; Nucleotide metabolism; Pyrimidine metabolism
NOVO_MIX_2429238	sdf:ACG33_01170	E1.17.4.1A, nrdA, nrdE	ribonucleoside-diphosphate reductase alpha chain	1.17.4.1	map00230; Metabolism; Nucleotide metabolism; Purine metabolism | map00240; Metabolism; Nucleotide metabolism; Pyrimidine metabolism
NOVO_MIX_2434239	plm:Plim_3177	E1.17.4.1A, nrdA, nrdE	ribonucleoside-diphosphate reductase alpha chain	1.17.4.1	map00230; Metabolism; Nucleotide metabolism; Purine metabolism | map00240; Metabolism; Nucleotide metabolism; Pyrimidine metabolism
NOVO_MIX_2447387	abai:IMCC26256_11844	E1.17.4.1A, nrdA, nrdE	ribonucleoside-diphosphate reductase alpha chain	1.17.4.1	map00230; Metabolism; Nucleotide metabolism; Purine metabolism | map00240; Metabolism; Nucleotide metabolism; Pyrimidine metabolism
NOVO_MIX_2447387	abai:IMCC26256_11844	E1.17.4.1A, nrdA, nrdE	ribonucleoside-diphosphate reductase alpha chain	1.17.4.1	map00230; Metabolism; Nucleotide metabolism; Purine metabolism | map00240; Metabolism; Nucleotide metabolism; Pyrimidine metabolism
NOVO_MIX_2449543	abai:IMCC26256_11844	E1.17.4.1A, nrdA, nrdE	ribonucleoside-diphosphate reductase alpha chain	1.17.4.1	map00230; Metabolism; Nucleotide metabolism; Purine metabolism | map00240; Metabolism; Nucleotide metabolism; Pyrimidine metabolism
NOVO_MIX_2449543	abai:IMCC26256_11844	E1.17.4.1A, nrdA, nrdE	ribonucleoside-diphosphate reductase alpha chain	1.17.4.1	map00230; Metabolism; Nucleotide metabolism; Purine metabolism | map00240; Metabolism; Nucleotide metabolism; Pyrimidine metabolism
NOVO_MIX_2451896	cwo:Cwoe_5222	E1.17.4.1B, nrdB, nrdF	ribonucleoside-diphosphate reductase beta chain	1.17.4.1	map00230; Metabolism; Nucleotide metabolism; Purine metabolism | map00240; Metabolism; Nucleotide metabolism; Pyrimidine metabolism
NOVO_MIX_2457206	rmb:K529_007620	E1.17.4.1A, nrdA, nrdE	ribonucleoside-diphosphate reductase alpha chain	1.17.4.1	map00230; Metabolism; Nucleotide metabolism; Purine metabolism | map00240; Metabolism; Nucleotide metabolism; Pyrimidine metabolism
NOVO_MIX_245999	ahu:A6A40_00695	E1.17.4.1A, nrdA, nrdE	ribonucleoside-diphosphate reductase alpha chain	1.17.4.1	map00230; Metabolism; Nucleotide metabolism; Purine metabolism | map00240; Metabolism; Nucleotide metabolism; Pyrimidine metabolism
NOVO_MIX_2469239	spht:K426_18185	E1.17.4.1A, nrdA, nrdE	ribonucleoside-diphosphate reductase alpha chain	1.17.4.1	map00230; Metabolism; Nucleotide metabolism; Purine metabolism | map00240; Metabolism; Nucleotide metabolism; Pyrimidine metabolism
NOVO_MIX_2469239	spht:K426_18185	E1.17.4.1A, nrdA, nrdE	ribonucleoside-diphosphate reductase alpha chain	1.17.4.1	map00230; Metabolism; Nucleotide metabolism; Purine metabolism | map00240; Metabolism; Nucleotide metabolism; Pyrimidine metabolism
NOVO_MIX_2470721	cmc:CMN_02376	E1.17.4.1A, nrdA, nrdE	ribonucleoside-diphosphate reductase alpha chain	1.17.4.1	map00230; Metabolism; Nucleotide metabolism; Purine metabolism | map00240; Metabolism; Nucleotide metabolism; Pyrimidine metabolism
NOVO_MIX_2475791	bic:LMTR13_21785	E1.17.4.1A, nrdA, nrdE	ribonucleoside-diphosphate reductase alpha chain	1.17.4.1	map00230; Metabolism; Nucleotide metabolism; Purine metabolism | map00240; Metabolism; Nucleotide metabolism; Pyrimidine metabolism
NOVO_MIX_2479419	fra:Francci3_3507	E1.17.4.1A, nrdA, nrdE	ribonucleoside-diphosphate reductase alpha chain	1.17.4.1	map00230; Metabolism; Nucleotide metabolism; Purine metabolism | map00240; Metabolism; Nucleotide metabolism; Pyrimidine metabolism
NOVO_MIX_2482151	sti:Sthe_2363	E1.17.4.1A, nrdA, nrdE	ribonucleoside-diphosphate reductase alpha chain	1.17.4.1	map00230; Metabolism; Nucleotide metabolism; Purine metabolism | map00240; Metabolism; Nucleotide metabolism; Pyrimidine metabolism
NOVO_MIX_248364	rce:RC1_4094	E1.17.4.1A, nrdA, nrdE	ribonucleoside-diphosphate reductase alpha chain	1.17.4.1	map00230; Metabolism; Nucleotide metabolism; Purine metabolism | map00240; Metabolism; Nucleotide metabolism; Pyrimidine metabolism
NOVO_MIX_2486870	moc:BB934_01740	E1.17.4.1A, nrdA, nrdE	ribonucleoside-diphosphate reductase alpha chain	1.17.4.1	map00230; Metabolism; Nucleotide metabolism; Purine metabolism | map00240; Metabolism; Nucleotide metabolism; Pyrimidine metabolism
NOVO_MIX_2504208	sphk:SKP52_16630	E1.17.4.1A, nrdA, nrdE	ribonucleoside-diphosphate reductase alpha chain	1.17.4.1	map00230; Metabolism; Nucleotide metabolism; Purine metabolism | map00240; Metabolism; Nucleotide metabolism; Pyrimidine metabolism
NOVO_MIX_2515110	sur:STAUR_5175	E1.17.4.1A, nrdA, nrdE	ribonucleoside-diphosphate reductase alpha chain	1.17.4.1	map00230; Metabolism; Nucleotide metabolism; Purine metabolism | map00240; Metabolism; Nucleotide metabolism; Pyrimidine metabolism
NOVO_MIX_2516378	cwo:Cwoe_5426	E1.17.4.1A, nrdA, nrdE	ribonucleoside-diphosphate reductase alpha chain	1.17.4.1	map00230; Metabolism; Nucleotide metabolism; Purine metabolism | map00240; Metabolism; Nucleotide metabolism; Pyrimidine metabolism
NOVO_MIX_2523266	cgd:CR3_1724	E1.17.4.1A, nrdA, nrdE	ribonucleoside-diphosphate reductase alpha chain	1.17.4.1	map00230; Metabolism; Nucleotide metabolism; Purine metabolism | map00240; Metabolism; Nucleotide metabolism; Pyrimidine metabolism
NOVO_MIX_2525350	cwo:Cwoe_5426	E1.17.4.1A, nrdA, nrdE	ribonucleoside-diphosphate reductase alpha chain	1.17.4.1	map00230; Metabolism; Nucleotide metabolism; Purine metabolism | map00240; Metabolism; Nucleotide metabolism; Pyrimidine metabolism
NOVO_MIX_2525439	rti:DC20_09330	E1.17.4.1A, nrdA, nrdE	ribonucleoside-diphosphate reductase alpha chain	1.17.4.1	map00230; Metabolism; Nucleotide metabolism; Purine metabolism | map00240; Metabolism; Nucleotide metabolism; Pyrimidine metabolism
NOVO_MIX_2526774	rdi:CMV14_20430	E1.17.4.1B, nrdB, nrdF	ribonucleoside-diphosphate reductase beta chain	1.17.4.1	map00230; Metabolism; Nucleotide metabolism; Purine metabolism | map00240; Metabolism; Nucleotide metabolism; Pyrimidine metabolism
NOVO_MIX_2533595	fre:Franean1_1235	E1.17.4.1A, nrdA, nrdE	ribonucleoside-diphosphate reductase alpha chain	1.17.4.1	map00230; Metabolism; Nucleotide metabolism; Purine metabolism | map00240; Metabolism; Nucleotide metabolism; Pyrimidine metabolism
NOVO_MIX_2534439	nca:Noca_3811	E1.17.4.1A, nrdA, nrdE	ribonucleoside-diphosphate reductase alpha chain	1.17.4.1	map00230; Metabolism; Nucleotide metabolism; Purine metabolism | map00240; Metabolism; Nucleotide metabolism; Pyrimidine metabolism
NOVO_MIX_2539442	aua:M673_12085	E1.17.4.1A, nrdA, nrdE	ribonucleoside-diphosphate reductase alpha chain	1.17.4.1	map00230; Metabolism; Nucleotide metabolism; Purine metabolism | map00240; Metabolism; Nucleotide metabolism; Pyrimidine metabolism
NOVO_MIX_2540599	vpd:VAPA_1c10080	E1.17.4.1A, nrdA, nrdE	ribonucleoside-diphosphate reductase alpha chain	1.17.4.1	map00230; Metabolism; Nucleotide metabolism; Purine metabolism | map00240; Metabolism; Nucleotide metabolism; Pyrimidine metabolism
NOVO_MIX_2540987	tmr:Tmar_1514	E1.17.4.1B, nrdB, nrdF	ribonucleoside-diphosphate reductase beta chain	1.17.4.1	map00230; Metabolism; Nucleotide metabolism; Purine metabolism | map00240; Metabolism; Nucleotide metabolism; Pyrimidine metabolism
NOVO_MIX_2546647	cwo:Cwoe_5222	E1.17.4.1B, nrdB, nrdF	ribonucleoside-diphosphate reductase beta chain	1.17.4.1	map00230; Metabolism; Nucleotide metabolism; Purine metabolism | map00240; Metabolism; Nucleotide metabolism; Pyrimidine metabolism
NOVO_MIX_2552095	nao:Y958_02350	E1.17.4.1A, nrdA, nrdE	ribonucleoside-diphosphate reductase alpha chain	1.17.4.1	map00230; Metabolism; Nucleotide metabolism; Purine metabolism | map00240; Metabolism; Nucleotide metabolism; Pyrimidine metabolism
NOVO_MIX_2558566	tmz:Tmz1t_1360	E1.17.4.1A, nrdA, nrdE	ribonucleoside-diphosphate reductase alpha chain	1.17.4.1	map00230; Metabolism; Nucleotide metabolism; Purine metabolism | map00240; Metabolism; Nucleotide metabolism; Pyrimidine metabolism
NOVO_MIX_2563710	tfu:Tfu_2149	E1.17.4.1A, nrdA, nrdE	ribonucleoside-diphosphate reductase alpha chain	1.17.4.1	map00230; Metabolism; Nucleotide metabolism; Purine metabolism | map00240; Metabolism; Nucleotide metabolism; Pyrimidine metabolism
NOVO_MIX_256650	cwo:Cwoe_5426	E1.17.4.1A, nrdA, nrdE	ribonucleoside-diphosphate reductase alpha chain	1.17.4.1	map00230; Metabolism; Nucleotide metabolism; Purine metabolism | map00240; Metabolism; Nucleotide metabolism; Pyrimidine metabolism
NOVO_MIX_2571805	ccz:CCALI_02898	E1.17.4.1A, nrdA, nrdE	ribonucleoside-diphosphate reductase alpha chain	1.17.4.1	map00230; Metabolism; Nucleotide metabolism; Purine metabolism | map00240; Metabolism; Nucleotide metabolism; Pyrimidine metabolism
NOVO_MIX_2573991	all:CRK55773	E1.17.4.1A, nrdA, nrdE	ribonucleoside-diphosphate reductase alpha chain	1.17.4.1	map00230; Metabolism; Nucleotide metabolism; Purine metabolism | map00240; Metabolism; Nucleotide metabolism; Pyrimidine metabolism
NOVO_MIX_2582155	pzu:PHZ_c0615	E1.17.4.1A, nrdA, nrdE	ribonucleoside-diphosphate reductase alpha chain	1.17.4.1	map00230; Metabolism; Nucleotide metabolism; Purine metabolism | map00240; Metabolism; Nucleotide metabolism; Pyrimidine metabolism
NOVO_MIX_2583685	fmr:Fuma_03999	E1.17.4.1A, nrdA, nrdE	ribonucleoside-diphosphate reductase alpha chain	1.17.4.1	map00230; Metabolism; Nucleotide metabolism; Purine metabolism | map00240; Metabolism; Nucleotide metabolism; Pyrimidine metabolism
NOVO_MIX_2588715	sphm:G432_13135	E1.17.4.1A, nrdA, nrdE	ribonucleoside-diphosphate reductase alpha chain	1.17.4.1	map00230; Metabolism; Nucleotide metabolism; Purine metabolism | map00240; Metabolism; Nucleotide metabolism; Pyrimidine metabolism
NOVO_MIX_2588715	sphm:G432_13135	E1.17.4.1A, nrdA, nrdE	ribonucleoside-diphosphate reductase alpha chain	1.17.4.1	map00230; Metabolism; Nucleotide metabolism; Purine metabolism | map00240; Metabolism; Nucleotide metabolism; Pyrimidine metabolism
NOVO_MIX_2591078	sphm:G432_16825	E1.17.4.1B, nrdB, nrdF	ribonucleoside-diphosphate reductase beta chain	1.17.4.1	map00230; Metabolism; Nucleotide metabolism; Purine metabolism | map00240; Metabolism; Nucleotide metabolism; Pyrimidine metabolism
NOVO_MIX_2591078	sphm:G432_16825	E1.17.4.1B, nrdB, nrdF	ribonucleoside-diphosphate reductase beta chain	1.17.4.1	map00230; Metabolism; Nucleotide metabolism; Purine metabolism | map00240; Metabolism; Nucleotide metabolism; Pyrimidine metabolism
NOVO_MIX_2592106	abac:LuPra_05458	E1.17.4.1A, nrdA, nrdE	ribonucleoside-diphosphate reductase alpha chain	1.17.4.1	map00230; Metabolism; Nucleotide metabolism; Purine metabolism | map00240; Metabolism; Nucleotide metabolism; Pyrimidine metabolism
NOVO_MIX_2595019	lxy:O159_07030	E1.17.4.1A, nrdA, nrdE	ribonucleoside-diphosphate reductase alpha chain	1.17.4.1	map00230; Metabolism; Nucleotide metabolism; Purine metabolism | map00240; Metabolism; Nucleotide metabolism; Pyrimidine metabolism
NOVO_MIX_2603402	gba:J421_2847	E1.17.4.1A, nrdA, nrdE	ribonucleoside-diphosphate reductase alpha chain	1.17.4.1	map00230; Metabolism; Nucleotide metabolism; Purine metabolism | map00240; Metabolism; Nucleotide metabolism; Pyrimidine metabolism
NOVO_MIX_2606561	abac:LuPra_05458	E1.17.4.1A, nrdA, nrdE	ribonucleoside-diphosphate reductase alpha chain	1.17.4.1	map00230; Metabolism; Nucleotide metabolism; Purine metabolism | map00240; Metabolism; Nucleotide metabolism; Pyrimidine metabolism
NOVO_MIX_2609166	mes:Meso_2703	E1.17.4.1A, nrdA, nrdE	ribonucleoside-diphosphate reductase alpha chain	1.17.4.1	map00230; Metabolism; Nucleotide metabolism; Purine metabolism | map00240; Metabolism; Nucleotide metabolism; Pyrimidine metabolism
NOVO_MIX_2614683	abai:IMCC26256_11844	E1.17.4.1A, nrdA, nrdE	ribonucleoside-diphosphate reductase alpha chain	1.17.4.1	map00230; Metabolism; Nucleotide metabolism; Purine metabolism | map00240; Metabolism; Nucleotide metabolism; Pyrimidine metabolism
NOVO_MIX_2614683	abai:IMCC26256_11844	E1.17.4.1A, nrdA, nrdE	ribonucleoside-diphosphate reductase alpha chain	1.17.4.1	map00230; Metabolism; Nucleotide metabolism; Purine metabolism | map00240; Metabolism; Nucleotide metabolism; Pyrimidine metabolism
NOVO_MIX_2615234	abac:LuPra_05458	E1.17.4.1A, nrdA, nrdE	ribonucleoside-diphosphate reductase alpha chain	1.17.4.1	map00230; Metabolism; Nucleotide metabolism; Purine metabolism | map00240; Metabolism; Nucleotide metabolism; Pyrimidine metabolism
NOVO_MIX_2618041	rgi:RGI145_05445	E1.17.4.1A, nrdA, nrdE	ribonucleoside-diphosphate reductase alpha chain	1.17.4.1	map00230; Metabolism; Nucleotide metabolism; Purine metabolism | map00240; Metabolism; Nucleotide metabolism; Pyrimidine metabolism
NOVO_MIX_2618187	rce:RC1_0921	E1.17.4.1A, nrdA, nrdE	ribonucleoside-diphosphate reductase alpha chain	1.17.4.1	map00230; Metabolism; Nucleotide metabolism; Purine metabolism | map00240; Metabolism; Nucleotide metabolism; Pyrimidine metabolism
NOVO_MIX_2628384	abs:AZOBR_70028	E1.17.4.1A, nrdA, nrdE	ribonucleoside-diphosphate reductase alpha chain	1.17.4.1	map00230; Metabolism; Nucleotide metabolism; Purine metabolism | map00240; Metabolism; Nucleotide metabolism; Pyrimidine metabolism
NOVO_MIX_2629392	obg:Verru16b_00227	E1.17.4.1A, nrdA, nrdE	ribonucleoside-diphosphate reductase alpha chain	1.17.4.1	map00230; Metabolism; Nucleotide metabolism; Purine metabolism | map00240; Metabolism; Nucleotide metabolism; Pyrimidine metabolism
NOVO_MIX_2634021	bic:LMTR13_04150	E1.17.4.1A, nrdA, nrdE	ribonucleoside-diphosphate reductase alpha chain	1.17.4.1	map00230; Metabolism; Nucleotide metabolism; Purine metabolism | map00240; Metabolism; Nucleotide metabolism; Pyrimidine metabolism
NOVO_MIX_2634608	rfr:Rfer_2197	E1.17.4.1A, nrdA, nrdE	ribonucleoside-diphosphate reductase alpha chain	1.17.4.1	map00230; Metabolism; Nucleotide metabolism; Purine metabolism | map00240; Metabolism; Nucleotide metabolism; Pyrimidine metabolism
NOVO_MIX_26455	kphy:AOZ06_14180	E1.17.4.1A, nrdA, nrdE	ribonucleoside-diphosphate reductase alpha chain	1.17.4.1	map00230; Metabolism; Nucleotide metabolism; Purine metabolism | map00240; Metabolism; Nucleotide metabolism; Pyrimidine metabolism
NOVO_MIX_2646497	mca:MCA2543	E1.17.4.1A, nrdA, nrdE	ribonucleoside-diphosphate reductase alpha chain	1.17.4.1	map00230; Metabolism; Nucleotide metabolism; Purine metabolism | map00240; Metabolism; Nucleotide metabolism; Pyrimidine metabolism
NOVO_MIX_2652071	avd:AvCA6_33300	E1.17.4.1B, nrdB, nrdF	ribonucleoside-diphosphate reductase beta chain	1.17.4.1	map00230; Metabolism; Nucleotide metabolism; Purine metabolism | map00240; Metabolism; Nucleotide metabolism; Pyrimidine metabolism
NOVO_MIX_2662429	ars:ADJ73_10315	E1.17.4.1A, nrdA, nrdE	ribonucleoside-diphosphate reductase alpha chain	1.17.4.1	map00230; Metabolism; Nucleotide metabolism; Purine metabolism | map00240; Metabolism; Nucleotide metabolism; Pyrimidine metabolism
NOVO_MIX_2677350	bav:BAV2982	E1.17.4.1A, nrdA, nrdE	ribonucleoside-diphosphate reductase alpha chain	1.17.4.1	map00230; Metabolism; Nucleotide metabolism; Purine metabolism | map00240; Metabolism; Nucleotide metabolism; Pyrimidine metabolism
NOVO_MIX_267870	pphr:APZ00_19120	E1.17.4.1A, nrdA, nrdE	ribonucleoside-diphosphate reductase alpha chain	1.17.4.1	map00230; Metabolism; Nucleotide metabolism; Purine metabolism | map00240; Metabolism; Nucleotide metabolism; Pyrimidine metabolism
NOVO_MIX_2678732	cwo:Cwoe_5426	E1.17.4.1A, nrdA, nrdE	ribonucleoside-diphosphate reductase alpha chain	1.17.4.1	map00230; Metabolism; Nucleotide metabolism; Purine metabolism | map00240; Metabolism; Nucleotide metabolism; Pyrimidine metabolism
NOVO_MIX_2680218	pbh:AAW51_1051	E1.17.4.1A, nrdA, nrdE	ribonucleoside-diphosphate reductase alpha chain	1.17.4.1	map00230; Metabolism; Nucleotide metabolism; Purine metabolism | map00240; Metabolism; Nucleotide metabolism; Pyrimidine metabolism
NOVO_MIX_2683683	abac:LuPra_05458	E1.17.4.1A, nrdA, nrdE	ribonucleoside-diphosphate reductase alpha chain	1.17.4.1	map00230; Metabolism; Nucleotide metabolism; Purine metabolism | map00240; Metabolism; Nucleotide metabolism; Pyrimidine metabolism
NOVO_MIX_2695687	nko:Niako_5490	E1.17.4.1B, nrdB, nrdF	ribonucleoside-diphosphate reductase beta chain	1.17.4.1	map00230; Metabolism; Nucleotide metabolism; Purine metabolism | map00240; Metabolism; Nucleotide metabolism; Pyrimidine metabolism
NOVO_MIX_270257	pns:A9D12_05815	E1.17.4.1A, nrdA, nrdE	ribonucleoside-diphosphate reductase alpha chain	1.17.4.1	map00230; Metabolism; Nucleotide metabolism; Purine metabolism | map00240; Metabolism; Nucleotide metabolism; Pyrimidine metabolism
NOVO_MIX_2703297	pls:VT03_02400	E1.17.4.1B, nrdB, nrdF	ribonucleoside-diphosphate reductase beta chain	1.17.4.1	map00230; Metabolism; Nucleotide metabolism; Purine metabolism | map00240; Metabolism; Nucleotide metabolism; Pyrimidine metabolism
NOVO_MIX_2706383	abac:LuPra_05458	E1.17.4.1A, nrdA, nrdE	ribonucleoside-diphosphate reductase alpha chain	1.17.4.1	map00230; Metabolism; Nucleotide metabolism; Purine metabolism | map00240; Metabolism; Nucleotide metabolism; Pyrimidine metabolism
NOVO_MIX_2712804	pbh:AAW51_1051	E1.17.4.1A, nrdA, nrdE	ribonucleoside-diphosphate reductase alpha chain	1.17.4.1	map00230; Metabolism; Nucleotide metabolism; Purine metabolism | map00240; Metabolism; Nucleotide metabolism; Pyrimidine metabolism
NOVO_MIX_2713473	gba:J421_2847	E1.17.4.1A, nrdA, nrdE	ribonucleoside-diphosphate reductase alpha chain	1.17.4.1	map00230; Metabolism; Nucleotide metabolism; Purine metabolism | map00240; Metabolism; Nucleotide metabolism; Pyrimidine metabolism
NOVO_MIX_2716198	afo:Afer_1025	E1.17.4.1A, nrdA, nrdE	ribonucleoside-diphosphate reductase alpha chain	1.17.4.1	map00230; Metabolism; Nucleotide metabolism; Purine metabolism | map00240; Metabolism; Nucleotide metabolism; Pyrimidine metabolism
NOVO_MIX_271762	abac:LuPra_05458	E1.17.4.1A, nrdA, nrdE	ribonucleoside-diphosphate reductase alpha chain	1.17.4.1	map00230; Metabolism; Nucleotide metabolism; Purine metabolism | map00240; Metabolism; Nucleotide metabolism; Pyrimidine metabolism
NOVO_MIX_2718975	bsd:BLASA_3657	E1.17.4.1A, nrdA, nrdE	ribonucleoside-diphosphate reductase alpha chain	1.17.4.1	map00230; Metabolism; Nucleotide metabolism; Purine metabolism | map00240; Metabolism; Nucleotide metabolism; Pyrimidine metabolism
NOVO_MIX_2728818	moc:BB934_01740	E1.17.4.1A, nrdA, nrdE	ribonucleoside-diphosphate reductase alpha chain	1.17.4.1	map00230; Metabolism; Nucleotide metabolism; Purine metabolism | map00240; Metabolism; Nucleotide metabolism; Pyrimidine metabolism
NOVO_MIX_2731519	vpd:VAPA_2c04470	E1.17.4.1A, nrdA, nrdE	ribonucleoside-diphosphate reductase alpha chain	1.17.4.1	map00230; Metabolism; Nucleotide metabolism; Purine metabolism | map00240; Metabolism; Nucleotide metabolism; Pyrimidine metabolism
NOVO_MIX_2746130	ccaj:109797689	RRM1	ribonucleoside-diphosphate reductase subunit M1	1.17.4.1	map00230; Metabolism; Nucleotide metabolism; Purine metabolism | map00240; Metabolism; Nucleotide metabolism; Pyrimidine metabolism | map00480; Metabolism; Metabolism of other amino acids; Glutathione metabolism
NOVO_MIX_2746131	lang:109361590	RRM1	ribonucleoside-diphosphate reductase subunit M1	1.17.4.1	map00230; Metabolism; Nucleotide metabolism; Purine metabolism | map00240; Metabolism; Nucleotide metabolism; Pyrimidine metabolism | map00480; Metabolism; Metabolism of other amino acids; Glutathione metabolism
NOVO_MIX_2752931	hyr:BSY239_3535	E1.17.4.1A, nrdA, nrdE	ribonucleoside-diphosphate reductase alpha chain	1.17.4.1	map00230; Metabolism; Nucleotide metabolism; Purine metabolism | map00240; Metabolism; Nucleotide metabolism; Pyrimidine metabolism
NOVO_MIX_2756638	cms:CMS2369	E1.17.4.1B, nrdB, nrdF	ribonucleoside-diphosphate reductase beta chain	1.17.4.1	map00230; Metabolism; Nucleotide metabolism; Purine metabolism | map00240; Metabolism; Nucleotide metabolism; Pyrimidine metabolism
NOVO_MIX_2766893	avn:Avin_33290	E1.17.4.1A, nrdA, nrdE	ribonucleoside-diphosphate reductase alpha chain	1.17.4.1	map00230; Metabolism; Nucleotide metabolism; Purine metabolism | map00240; Metabolism; Nucleotide metabolism; Pyrimidine metabolism
NOVO_MIX_2784365	cwo:Cwoe_5426	E1.17.4.1A, nrdA, nrdE	ribonucleoside-diphosphate reductase alpha chain	1.17.4.1	map00230; Metabolism; Nucleotide metabolism; Purine metabolism | map00240; Metabolism; Nucleotide metabolism; Pyrimidine metabolism
NOVO_MIX_2784605	lxy:O159_07030	E1.17.4.1A, nrdA, nrdE	ribonucleoside-diphosphate reductase alpha chain	1.17.4.1	map00230; Metabolism; Nucleotide metabolism; Purine metabolism | map00240; Metabolism; Nucleotide metabolism; Pyrimidine metabolism
NOVO_MIX_2798170	rdp:RD2015_4158	E1.17.4.1A, nrdA, nrdE	ribonucleoside-diphosphate reductase alpha chain	1.17.4.1	map00230; Metabolism; Nucleotide metabolism; Purine metabolism | map00240; Metabolism; Nucleotide metabolism; Pyrimidine metabolism
NOVO_MIX_2805468	sti:Sthe_2363	E1.17.4.1A, nrdA, nrdE	ribonucleoside-diphosphate reductase alpha chain	1.17.4.1	map00230; Metabolism; Nucleotide metabolism; Purine metabolism | map00240; Metabolism; Nucleotide metabolism; Pyrimidine metabolism
NOVO_MIX_2809190	aaa:Acav_0796	E1.17.4.1A, nrdA, nrdE	ribonucleoside-diphosphate reductase alpha chain	1.17.4.1	map00230; Metabolism; Nucleotide metabolism; Purine metabolism | map00240; Metabolism; Nucleotide metabolism; Pyrimidine metabolism
NOVO_MIX_2818140	rsq:Rsph17025_3514	E1.17.4.1A, nrdA, nrdE	ribonucleoside-diphosphate reductase alpha chain	1.17.4.1	map00230; Metabolism; Nucleotide metabolism; Purine metabolism | map00240; Metabolism; Nucleotide metabolism; Pyrimidine metabolism
NOVO_MIX_2833642	gob:Gobs_3898	E1.17.4.1A, nrdA, nrdE	ribonucleoside-diphosphate reductase alpha chain	1.17.4.1	map00230; Metabolism; Nucleotide metabolism; Purine metabolism | map00240; Metabolism; Nucleotide metabolism; Pyrimidine metabolism
NOVO_MIX_284560	ccx:COCOR_05137	E1.17.4.1A, nrdA, nrdE	ribonucleoside-diphosphate reductase alpha chain	1.17.4.1	map00230; Metabolism; Nucleotide metabolism; Purine metabolism | map00240; Metabolism; Nucleotide metabolism; Pyrimidine metabolism
NOVO_MIX_2852033	azo:azo1411	E1.17.4.1A, nrdA, nrdE	ribonucleoside-diphosphate reductase alpha chain	1.17.4.1	map00230; Metabolism; Nucleotide metabolism; Purine metabolism | map00240; Metabolism; Nucleotide metabolism; Pyrimidine metabolism
NOVO_MIX_285655	miu:ABE85_18300	E1.17.4.1A, nrdA, nrdE	ribonucleoside-diphosphate reductase alpha chain	1.17.4.1	map00230; Metabolism; Nucleotide metabolism; Purine metabolism | map00240; Metabolism; Nucleotide metabolism; Pyrimidine metabolism
NOVO_MIX_2858983	pbh:AAW51_4680	E1.17.4.1A, nrdA, nrdE	ribonucleoside-diphosphate reductase alpha chain	1.17.4.1	map00230; Metabolism; Nucleotide metabolism; Purine metabolism | map00240; Metabolism; Nucleotide metabolism; Pyrimidine metabolism
NOVO_MIX_2859313	cwo:Cwoe_5426	E1.17.4.1A, nrdA, nrdE	ribonucleoside-diphosphate reductase alpha chain	1.17.4.1	map00230; Metabolism; Nucleotide metabolism; Purine metabolism | map00240; Metabolism; Nucleotide metabolism; Pyrimidine metabolism
NOVO_MIX_2862061	fpla:A4U99_14175	E1.17.4.1A, nrdA, nrdE	ribonucleoside-diphosphate reductase alpha chain	1.17.4.1	map00230; Metabolism; Nucleotide metabolism; Purine metabolism | map00240; Metabolism; Nucleotide metabolism; Pyrimidine metabolism
NOVO_MIX_2868357	cak:Caul_3858	E1.17.4.1A, nrdA, nrdE	ribonucleoside-diphosphate reductase alpha chain	1.17.4.1	map00230; Metabolism; Nucleotide metabolism; Purine metabolism | map00240; Metabolism; Nucleotide metabolism; Pyrimidine metabolism
NOVO_MIX_2873078	tbi:Tbis_2425	E1.17.4.1A, nrdA, nrdE	ribonucleoside-diphosphate reductase alpha chain	1.17.4.1	map00230; Metabolism; Nucleotide metabolism; Purine metabolism | map00240; Metabolism; Nucleotide metabolism; Pyrimidine metabolism
NOVO_MIX_2875795	arz:AUT26_11570	E1.17.4.1A, nrdA, nrdE	ribonucleoside-diphosphate reductase alpha chain	1.17.4.1	map00230; Metabolism; Nucleotide metabolism; Purine metabolism | map00240; Metabolism; Nucleotide metabolism; Pyrimidine metabolism
NOVO_MIX_2881462	hoh:Hoch_5520	E1.17.4.1A, nrdA, nrdE	ribonucleoside-diphosphate reductase alpha chain	1.17.4.1	map00230; Metabolism; Nucleotide metabolism; Purine metabolism | map00240; Metabolism; Nucleotide metabolism; Pyrimidine metabolism
NOVO_MIX_2886313	cwo:Cwoe_5426	E1.17.4.1A, nrdA, nrdE	ribonucleoside-diphosphate reductase alpha chain	1.17.4.1	map00230; Metabolism; Nucleotide metabolism; Purine metabolism | map00240; Metabolism; Nucleotide metabolism; Pyrimidine metabolism
NOVO_MIX_2886417	abai:IMCC26256_11844	E1.17.4.1A, nrdA, nrdE	ribonucleoside-diphosphate reductase alpha chain	1.17.4.1	map00230; Metabolism; Nucleotide metabolism; Purine metabolism | map00240; Metabolism; Nucleotide metabolism; Pyrimidine metabolism
NOVO_MIX_2886417	abai:IMCC26256_11844	E1.17.4.1A, nrdA, nrdE	ribonucleoside-diphosphate reductase alpha chain	1.17.4.1	map00230; Metabolism; Nucleotide metabolism; Purine metabolism | map00240; Metabolism; Nucleotide metabolism; Pyrimidine metabolism
NOVO_MIX_2887215	hoh:Hoch_5520	E1.17.4.1A, nrdA, nrdE	ribonucleoside-diphosphate reductase alpha chain	1.17.4.1	map00230; Metabolism; Nucleotide metabolism; Purine metabolism | map00240; Metabolism; Nucleotide metabolism; Pyrimidine metabolism
NOVO_MIX_2890051	pzu:PHZ_c0344	E1.17.4.1B, nrdB, nrdF	ribonucleoside-diphosphate reductase beta chain	1.17.4.1	map00230; Metabolism; Nucleotide metabolism; Purine metabolism | map00240; Metabolism; Nucleotide metabolism; Pyrimidine metabolism
NOVO_MIX_2890210	rgi:RGI145_09345	E1.17.4.1A, nrdA, nrdE	ribonucleoside-diphosphate reductase alpha chain	1.17.4.1	map00230; Metabolism; Nucleotide metabolism; Purine metabolism | map00240; Metabolism; Nucleotide metabolism; Pyrimidine metabolism
NOVO_MIX_2894937	abai:IMCC26256_11844	E1.17.4.1A, nrdA, nrdE	ribonucleoside-diphosphate reductase alpha chain	1.17.4.1	map00230; Metabolism; Nucleotide metabolism; Purine metabolism | map00240; Metabolism; Nucleotide metabolism; Pyrimidine metabolism
NOVO_MIX_2894937	abai:IMCC26256_11844	E1.17.4.1A, nrdA, nrdE	ribonucleoside-diphosphate reductase alpha chain	1.17.4.1	map00230; Metabolism; Nucleotide metabolism; Purine metabolism | map00240; Metabolism; Nucleotide metabolism; Pyrimidine metabolism
NOVO_MIX_2907536	haz:A9404_01995	E1.17.4.1A, nrdA, nrdE	ribonucleoside-diphosphate reductase alpha chain	1.17.4.1	map00230; Metabolism; Nucleotide metabolism; Purine metabolism | map00240; Metabolism; Nucleotide metabolism; Pyrimidine metabolism
NOVO_MIX_2907893	rdi:CMV14_20420	E1.17.4.1A, nrdA, nrdE	ribonucleoside-diphosphate reductase alpha chain	1.17.4.1	map00230; Metabolism; Nucleotide metabolism; Purine metabolism | map00240; Metabolism; Nucleotide metabolism; Pyrimidine metabolism
NOVO_MIX_2912797	gba:J421_2847	E1.17.4.1A, nrdA, nrdE	ribonucleoside-diphosphate reductase alpha chain	1.17.4.1	map00230; Metabolism; Nucleotide metabolism; Purine metabolism | map00240; Metabolism; Nucleotide metabolism; Pyrimidine metabolism
NOVO_MIX_2915297	vpd:VAPA_2c04470	E1.17.4.1A, nrdA, nrdE	ribonucleoside-diphosphate reductase alpha chain	1.17.4.1	map00230; Metabolism; Nucleotide metabolism; Purine metabolism | map00240; Metabolism; Nucleotide metabolism; Pyrimidine metabolism
NOVO_MIX_2919867	rhd:R2APBS1_3606	E1.17.4.1A, nrdA, nrdE	ribonucleoside-diphosphate reductase alpha chain	1.17.4.1	map00230; Metabolism; Nucleotide metabolism; Purine metabolism | map00240; Metabolism; Nucleotide metabolism; Pyrimidine metabolism
NOVO_MIX_2921368	ntr:B0W44_13205	E1.17.4.1A, nrdA, nrdE	ribonucleoside-diphosphate reductase alpha chain	1.17.4.1	map00230; Metabolism; Nucleotide metabolism; Purine metabolism | map00240; Metabolism; Nucleotide metabolism; Pyrimidine metabolism
NOVO_MIX_2927500	srd:SD10_21530	E1.17.4.1A, nrdA, nrdE	ribonucleoside-diphosphate reductase alpha chain	1.17.4.1	map00230; Metabolism; Nucleotide metabolism; Purine metabolism | map00240; Metabolism; Nucleotide metabolism; Pyrimidine metabolism
NOVO_MIX_2940386	chq:AQ619_01185	E1.17.4.1B, nrdB, nrdF	ribonucleoside-diphosphate reductase beta chain	1.17.4.1	map00230; Metabolism; Nucleotide metabolism; Purine metabolism | map00240; Metabolism; Nucleotide metabolism; Pyrimidine metabolism
NOVO_MIX_2940448	meu:ACJ67_01210	E1.17.4.1A, nrdA, nrdE	ribonucleoside-diphosphate reductase alpha chain	1.17.4.1	map00230; Metabolism; Nucleotide metabolism; Purine metabolism | map00240; Metabolism; Nucleotide metabolism; Pyrimidine metabolism
NOVO_MIX_2941131	mcb:Mycch_1002	E1.17.4.1A, nrdA, nrdE	ribonucleoside-diphosphate reductase alpha chain	1.17.4.1	map00230; Metabolism; Nucleotide metabolism; Purine metabolism | map00240; Metabolism; Nucleotide metabolism; Pyrimidine metabolism
NOVO_MIX_2947990	obg:Verru16b_00226	E1.17.4.1B, nrdB, nrdF	ribonucleoside-diphosphate reductase beta chain	1.17.4.1	map00230; Metabolism; Nucleotide metabolism; Purine metabolism | map00240; Metabolism; Nucleotide metabolism; Pyrimidine metabolism
NOVO_MIX_2950097	gph:GEMMAAP_05475	E1.17.4.1A, nrdA, nrdE	ribonucleoside-diphosphate reductase alpha chain	1.17.4.1	map00230; Metabolism; Nucleotide metabolism; Purine metabolism | map00240; Metabolism; Nucleotide metabolism; Pyrimidine metabolism
NOVO_MIX_2952051	ros:CTJ15_08075	E1.17.4.1A, nrdA, nrdE	ribonucleoside-diphosphate reductase alpha chain	1.17.4.1	map00230; Metabolism; Nucleotide metabolism; Purine metabolism | map00240; Metabolism; Nucleotide metabolism; Pyrimidine metabolism
NOVO_MIX_2952754	muc:MuYL_4638	E1.17.4.1A, nrdA, nrdE	ribonucleoside-diphosphate reductase alpha chain	1.17.4.1	map00230; Metabolism; Nucleotide metabolism; Purine metabolism | map00240; Metabolism; Nucleotide metabolism; Pyrimidine metabolism
NOVO_MIX_2963617	metr:BSY238_875	E1.17.4.1A, nrdA, nrdE	ribonucleoside-diphosphate reductase alpha chain	1.17.4.1	map00230; Metabolism; Nucleotide metabolism; Purine metabolism | map00240; Metabolism; Nucleotide metabolism; Pyrimidine metabolism
NOVO_MIX_2963617	metr:BSY238_875	E1.17.4.1A, nrdA, nrdE	ribonucleoside-diphosphate reductase alpha chain	1.17.4.1	map00230; Metabolism; Nucleotide metabolism; Purine metabolism | map00240; Metabolism; Nucleotide metabolism; Pyrimidine metabolism
NOVO_MIX_2967065	ccz:CCALI_02898	E1.17.4.1A, nrdA, nrdE	ribonucleoside-diphosphate reductase alpha chain	1.17.4.1	map00230; Metabolism; Nucleotide metabolism; Purine metabolism | map00240; Metabolism; Nucleotide metabolism; Pyrimidine metabolism
NOVO_MIX_2973319	abai:IMCC26256_11844	E1.17.4.1A, nrdA, nrdE	ribonucleoside-diphosphate reductase alpha chain	1.17.4.1	map00230; Metabolism; Nucleotide metabolism; Purine metabolism | map00240; Metabolism; Nucleotide metabolism; Pyrimidine metabolism
NOVO_MIX_2973319	abai:IMCC26256_11844	E1.17.4.1A, nrdA, nrdE	ribonucleoside-diphosphate reductase alpha chain	1.17.4.1	map00230; Metabolism; Nucleotide metabolism; Purine metabolism | map00240; Metabolism; Nucleotide metabolism; Pyrimidine metabolism
NOVO_MIX_2974409	abai:IMCC26256_11844	E1.17.4.1A, nrdA, nrdE	ribonucleoside-diphosphate reductase alpha chain	1.17.4.1	map00230; Metabolism; Nucleotide metabolism; Purine metabolism | map00240; Metabolism; Nucleotide metabolism; Pyrimidine metabolism
NOVO_MIX_2974409	abai:IMCC26256_11844	E1.17.4.1A, nrdA, nrdE	ribonucleoside-diphosphate reductase alpha chain	1.17.4.1	map00230; Metabolism; Nucleotide metabolism; Purine metabolism | map00240; Metabolism; Nucleotide metabolism; Pyrimidine metabolism
NOVO_MIX_299249	sti:Sthe_2363	E1.17.4.1A, nrdA, nrdE	ribonucleoside-diphosphate reductase alpha chain	1.17.4.1	map00230; Metabolism; Nucleotide metabolism; Purine metabolism | map00240; Metabolism; Nucleotide metabolism; Pyrimidine metabolism
NOVO_MIX_299805	pko:PKOR_05905	E1.17.4.1A, nrdA, nrdE	ribonucleoside-diphosphate reductase alpha chain	1.17.4.1	map00230; Metabolism; Nucleotide metabolism; Purine metabolism | map00240; Metabolism; Nucleotide metabolism; Pyrimidine metabolism
NOVO_MIX_3002040	moc:BB934_01740	E1.17.4.1A, nrdA, nrdE	ribonucleoside-diphosphate reductase alpha chain	1.17.4.1	map00230; Metabolism; Nucleotide metabolism; Purine metabolism | map00240; Metabolism; Nucleotide metabolism; Pyrimidine metabolism
NOVO_MIX_300233	nmu:Nmul_A2468	E1.17.4.1A, nrdA, nrdE	ribonucleoside-diphosphate reductase alpha chain	1.17.4.1	map00230; Metabolism; Nucleotide metabolism; Purine metabolism | map00240; Metabolism; Nucleotide metabolism; Pyrimidine metabolism
NOVO_MIX_300473	mfa:Mfla_2541	E1.17.4.1A, nrdA, nrdE	ribonucleoside-diphosphate reductase alpha chain	1.17.4.1	map00230; Metabolism; Nucleotide metabolism; Purine metabolism | map00240; Metabolism; Nucleotide metabolism; Pyrimidine metabolism
NOVO_MIX_3006678	pzu:PHZ_c0615	E1.17.4.1A, nrdA, nrdE	ribonucleoside-diphosphate reductase alpha chain	1.17.4.1	map00230; Metabolism; Nucleotide metabolism; Purine metabolism | map00240; Metabolism; Nucleotide metabolism; Pyrimidine metabolism
NOVO_MIX_3008027	dsu:Dsui_3034	E1.17.4.1A, nrdA, nrdE	ribonucleoside-diphosphate reductase alpha chain	1.17.4.1	map00230; Metabolism; Nucleotide metabolism; Purine metabolism | map00240; Metabolism; Nucleotide metabolism; Pyrimidine metabolism
NOVO_MIX_300933	nca:Noca_3811	E1.17.4.1A, nrdA, nrdE	ribonucleoside-diphosphate reductase alpha chain	1.17.4.1	map00230; Metabolism; Nucleotide metabolism; Purine metabolism | map00240; Metabolism; Nucleotide metabolism; Pyrimidine metabolism
NOVO_MIX_3012222	rgi:RGI145_05445	E1.17.4.1A, nrdA, nrdE	ribonucleoside-diphosphate reductase alpha chain	1.17.4.1	map00230; Metabolism; Nucleotide metabolism; Purine metabolism | map00240; Metabolism; Nucleotide metabolism; Pyrimidine metabolism
NOVO_MIX_3032794	bsd:BLASA_3657	E1.17.4.1A, nrdA, nrdE	ribonucleoside-diphosphate reductase alpha chain	1.17.4.1	map00230; Metabolism; Nucleotide metabolism; Purine metabolism | map00240; Metabolism; Nucleotide metabolism; Pyrimidine metabolism
NOVO_MIX_3034905	nca:Noca_3811	E1.17.4.1A, nrdA, nrdE	ribonucleoside-diphosphate reductase alpha chain	1.17.4.1	map00230; Metabolism; Nucleotide metabolism; Purine metabolism | map00240; Metabolism; Nucleotide metabolism; Pyrimidine metabolism
NOVO_MIX_30367	rpy:Y013_14420	E1.17.4.1A, nrdA, nrdE	ribonucleoside-diphosphate reductase alpha chain	1.17.4.1	map00230; Metabolism; Nucleotide metabolism; Purine metabolism | map00240; Metabolism; Nucleotide metabolism; Pyrimidine metabolism
NOVO_MIX_3040546	don:BSK21_07355	E1.17.4.1A, nrdA, nrdE	ribonucleoside-diphosphate reductase alpha chain	1.17.4.1	map00230; Metabolism; Nucleotide metabolism; Purine metabolism | map00240; Metabolism; Nucleotide metabolism; Pyrimidine metabolism
NOVO_MIX_3053549	gba:J421_2847	E1.17.4.1A, nrdA, nrdE	ribonucleoside-diphosphate reductase alpha chain	1.17.4.1	map00230; Metabolism; Nucleotide metabolism; Purine metabolism | map00240; Metabolism; Nucleotide metabolism; Pyrimidine metabolism
NOVO_MIX_3054168	ars:ADJ73_10315	E1.17.4.1A, nrdA, nrdE	ribonucleoside-diphosphate reductase alpha chain	1.17.4.1	map00230; Metabolism; Nucleotide metabolism; Purine metabolism | map00240; Metabolism; Nucleotide metabolism; Pyrimidine metabolism
NOVO_MIX_3066549	satk:SA2016_2290	E1.17.4.1A, nrdA, nrdE	ribonucleoside-diphosphate reductase alpha chain	1.17.4.1	map00230; Metabolism; Nucleotide metabolism; Purine metabolism | map00240; Metabolism; Nucleotide metabolism; Pyrimidine metabolism
NOVO_MIX_3066560	cwo:Cwoe_5426	E1.17.4.1A, nrdA, nrdE	ribonucleoside-diphosphate reductase alpha chain	1.17.4.1	map00230; Metabolism; Nucleotide metabolism; Purine metabolism | map00240; Metabolism; Nucleotide metabolism; Pyrimidine metabolism
NOVO_MIX_3071388	lpil:LIP_1488	E1.17.4.1A, nrdA, nrdE	ribonucleoside-diphosphate reductase alpha chain	1.17.4.1	map00230; Metabolism; Nucleotide metabolism; Purine metabolism | map00240; Metabolism; Nucleotide metabolism; Pyrimidine metabolism
NOVO_MIX_3073048	nko:Niako_5685	E1.17.4.1A, nrdA, nrdE	ribonucleoside-diphosphate reductase alpha chain	1.17.4.1	map00230; Metabolism; Nucleotide metabolism; Purine metabolism | map00240; Metabolism; Nucleotide metabolism; Pyrimidine metabolism
NOVO_MIX_3079126	taa:NMY3_00885	E1.17.4.1A, nrdA, nrdE	ribonucleoside-diphosphate reductase alpha chain	1.17.4.1	map00230; Metabolism; Nucleotide metabolism; Purine metabolism | map00240; Metabolism; Nucleotide metabolism; Pyrimidine metabolism
NOVO_MIX_3082589	sng:SNE_A16560	E1.17.4.1A, nrdA, nrdE	ribonucleoside-diphosphate reductase alpha chain	1.17.4.1	map00230; Metabolism; Nucleotide metabolism; Purine metabolism | map00240; Metabolism; Nucleotide metabolism; Pyrimidine metabolism
NOVO_MIX_3087922	rbm:TEF_09110	E1.17.4.1A, nrdA, nrdE	ribonucleoside-diphosphate reductase alpha chain	1.17.4.1	map00230; Metabolism; Nucleotide metabolism; Purine metabolism | map00240; Metabolism; Nucleotide metabolism; Pyrimidine metabolism
NOVO_MIX_3091375	cak:Caul_3858	E1.17.4.1A, nrdA, nrdE	ribonucleoside-diphosphate reductase alpha chain	1.17.4.1	map00230; Metabolism; Nucleotide metabolism; Purine metabolism | map00240; Metabolism; Nucleotide metabolism; Pyrimidine metabolism
NOVO_MIX_3091662	sgi:SGRAN_3862	E1.17.4.1A, nrdA, nrdE	ribonucleoside-diphosphate reductase alpha chain	1.17.4.1	map00230; Metabolism; Nucleotide metabolism; Purine metabolism | map00240; Metabolism; Nucleotide metabolism; Pyrimidine metabolism
NOVO_MIX_3099581	yan:AYJ57_01200	E1.17.4.1A, nrdA, nrdE	ribonucleoside-diphosphate reductase alpha chain	1.17.4.1	map00230; Metabolism; Nucleotide metabolism; Purine metabolism | map00240; Metabolism; Nucleotide metabolism; Pyrimidine metabolism
NOVO_MIX_3102709	ros:CTJ15_08080	E1.17.4.1B, nrdB, nrdF	ribonucleoside-diphosphate reductase beta chain	1.17.4.1	map00230; Metabolism; Nucleotide metabolism; Purine metabolism | map00240; Metabolism; Nucleotide metabolism; Pyrimidine metabolism
NOVO_MIX_3107051	nja:NSJP_1688	E1.17.4.1A, nrdA, nrdE	ribonucleoside-diphosphate reductase alpha chain	1.17.4.1	map00230; Metabolism; Nucleotide metabolism; Purine metabolism | map00240; Metabolism; Nucleotide metabolism; Pyrimidine metabolism
NOVO_MIX_3110193	cwo:Cwoe_5426	E1.17.4.1A, nrdA, nrdE	ribonucleoside-diphosphate reductase alpha chain	1.17.4.1	map00230; Metabolism; Nucleotide metabolism; Purine metabolism | map00240; Metabolism; Nucleotide metabolism; Pyrimidine metabolism
NOVO_MIX_3110296	amq:AMETH_4981	E1.17.4.1A, nrdA, nrdE	ribonucleoside-diphosphate reductase alpha chain	1.17.4.1	map00230; Metabolism; Nucleotide metabolism; Purine metabolism | map00240; Metabolism; Nucleotide metabolism; Pyrimidine metabolism
NOVO_MIX_3121526	cwo:Cwoe_5222	E1.17.4.1B, nrdB, nrdF	ribonucleoside-diphosphate reductase beta chain	1.17.4.1	map00230; Metabolism; Nucleotide metabolism; Purine metabolism | map00240; Metabolism; Nucleotide metabolism; Pyrimidine metabolism
NOVO_MIX_3124104	sti:Sthe_2363	E1.17.4.1A, nrdA, nrdE	ribonucleoside-diphosphate reductase alpha chain	1.17.4.1	map00230; Metabolism; Nucleotide metabolism; Purine metabolism | map00240; Metabolism; Nucleotide metabolism; Pyrimidine metabolism
NOVO_MIX_312526	sus:Acid_1665	E1.17.4.1A, nrdA, nrdE	ribonucleoside-diphosphate reductase alpha chain	1.17.4.1	map00230; Metabolism; Nucleotide metabolism; Purine metabolism | map00240; Metabolism; Nucleotide metabolism; Pyrimidine metabolism
NOVO_MIX_3125451	gba:J421_2847	E1.17.4.1A, nrdA, nrdE	ribonucleoside-diphosphate reductase alpha chain	1.17.4.1	map00230; Metabolism; Nucleotide metabolism; Purine metabolism | map00240; Metabolism; Nucleotide metabolism; Pyrimidine metabolism
NOVO_MIX_3125723	fra:Francci3_3507	E1.17.4.1A, nrdA, nrdE	ribonucleoside-diphosphate reductase alpha chain	1.17.4.1	map00230; Metabolism; Nucleotide metabolism; Purine metabolism | map00240; Metabolism; Nucleotide metabolism; Pyrimidine metabolism
NOVO_MIX_3128545	llu:AKJ09_09477	E1.17.4.1A, nrdA, nrdE	ribonucleoside-diphosphate reductase alpha chain	1.17.4.1	map00230; Metabolism; Nucleotide metabolism; Purine metabolism | map00240; Metabolism; Nucleotide metabolism; Pyrimidine metabolism
NOVO_MIX_3130696	abai:IMCC26256_11844	E1.17.4.1A, nrdA, nrdE	ribonucleoside-diphosphate reductase alpha chain	1.17.4.1	map00230; Metabolism; Nucleotide metabolism; Purine metabolism | map00240; Metabolism; Nucleotide metabolism; Pyrimidine metabolism
NOVO_MIX_3130696	abai:IMCC26256_11844	E1.17.4.1A, nrdA, nrdE	ribonucleoside-diphosphate reductase alpha chain	1.17.4.1	map00230; Metabolism; Nucleotide metabolism; Purine metabolism | map00240; Metabolism; Nucleotide metabolism; Pyrimidine metabolism
NOVO_MIX_3146109	nca:Noca_3811	E1.17.4.1A, nrdA, nrdE	ribonucleoside-diphosphate reductase alpha chain	1.17.4.1	map00230; Metabolism; Nucleotide metabolism; Purine metabolism | map00240; Metabolism; Nucleotide metabolism; Pyrimidine metabolism
NOVO_MIX_3165822	msl:Msil_0184	E1.17.4.1A, nrdA, nrdE	ribonucleoside-diphosphate reductase alpha chain	1.17.4.1	map00230; Metabolism; Nucleotide metabolism; Purine metabolism | map00240; Metabolism; Nucleotide metabolism; Pyrimidine metabolism
NOVO_MIX_3170180	dsu:Dsui_3034	E1.17.4.1A, nrdA, nrdE	ribonucleoside-diphosphate reductase alpha chain	1.17.4.1	map00230; Metabolism; Nucleotide metabolism; Purine metabolism | map00240; Metabolism; Nucleotide metabolism; Pyrimidine metabolism
NOVO_MIX_3184130	noc:Noc_2528	E1.17.4.1B, nrdB, nrdF	ribonucleoside-diphosphate reductase beta chain	1.17.4.1	map00230; Metabolism; Nucleotide metabolism; Purine metabolism | map00240; Metabolism; Nucleotide metabolism; Pyrimidine metabolism
NOVO_MIX_3198562	cceu:CBR64_01825	E1.17.4.1A, nrdA, nrdE	ribonucleoside-diphosphate reductase alpha chain	1.17.4.1	map00230; Metabolism; Nucleotide metabolism; Purine metabolism | map00240; Metabolism; Nucleotide metabolism; Pyrimidine metabolism
NOVO_MIX_3198562	cceu:CBR64_01825	E1.17.4.1A, nrdA, nrdE	ribonucleoside-diphosphate reductase alpha chain	1.17.4.1	map00230; Metabolism; Nucleotide metabolism; Purine metabolism | map00240; Metabolism; Nucleotide metabolism; Pyrimidine metabolism
NOVO_MIX_3202841	cse:Cseg_3903	E1.17.4.1A, nrdA, nrdE	ribonucleoside-diphosphate reductase alpha chain	1.17.4.1	map00230; Metabolism; Nucleotide metabolism; Purine metabolism | map00240; Metabolism; Nucleotide metabolism; Pyrimidine metabolism
NOVO_MIX_3206871	pls:VT03_02355	E1.17.4.1A, nrdA, nrdE	ribonucleoside-diphosphate reductase alpha chain	1.17.4.1	map00230; Metabolism; Nucleotide metabolism; Purine metabolism | map00240; Metabolism; Nucleotide metabolism; Pyrimidine metabolism
NOVO_MIX_3208093	abai:IMCC26256_11844	E1.17.4.1A, nrdA, nrdE	ribonucleoside-diphosphate reductase alpha chain	1.17.4.1	map00230; Metabolism; Nucleotide metabolism; Purine metabolism | map00240; Metabolism; Nucleotide metabolism; Pyrimidine metabolism
NOVO_MIX_3208093	abai:IMCC26256_11844	E1.17.4.1A, nrdA, nrdE	ribonucleoside-diphosphate reductase alpha chain	1.17.4.1	map00230; Metabolism; Nucleotide metabolism; Purine metabolism | map00240; Metabolism; Nucleotide metabolism; Pyrimidine metabolism
NOVO_MIX_3208868	gba:J421_2847	E1.17.4.1A, nrdA, nrdE	ribonucleoside-diphosphate reductase alpha chain	1.17.4.1	map00230; Metabolism; Nucleotide metabolism; Purine metabolism | map00240; Metabolism; Nucleotide metabolism; Pyrimidine metabolism
NOVO_MIX_3212723	tti:THITH_04530	E1.17.4.1A, nrdA, nrdE	ribonucleoside-diphosphate reductase alpha chain	1.17.4.1	map00230; Metabolism; Nucleotide metabolism; Purine metabolism | map00240; Metabolism; Nucleotide metabolism; Pyrimidine metabolism
NOVO_MIX_321294	rpy:Y013_14420	E1.17.4.1A, nrdA, nrdE	ribonucleoside-diphosphate reductase alpha chain	1.17.4.1	map00230; Metabolism; Nucleotide metabolism; Purine metabolism | map00240; Metabolism; Nucleotide metabolism; Pyrimidine metabolism
NOVO_MIX_3213785	lxy:O159_07030	E1.17.4.1A, nrdA, nrdE	ribonucleoside-diphosphate reductase alpha chain	1.17.4.1	map00230; Metabolism; Nucleotide metabolism; Purine metabolism | map00240; Metabolism; Nucleotide metabolism; Pyrimidine metabolism
NOVO_MIX_3222177	moc:BB934_01740	E1.17.4.1A, nrdA, nrdE	ribonucleoside-diphosphate reductase alpha chain	1.17.4.1	map00230; Metabolism; Nucleotide metabolism; Purine metabolism | map00240; Metabolism; Nucleotide metabolism; Pyrimidine metabolism
NOVO_MIX_3224296	rgi:RGI145_09340	E1.17.4.1B, nrdB, nrdF	ribonucleoside-diphosphate reductase beta chain	1.17.4.1	map00230; Metabolism; Nucleotide metabolism; Purine metabolism | map00240; Metabolism; Nucleotide metabolism; Pyrimidine metabolism
NOVO_MIX_3224436	ccx:COCOR_02422	E1.17.4.1A, nrdA, nrdE	ribonucleoside-diphosphate reductase alpha chain	1.17.4.1	map00230; Metabolism; Nucleotide metabolism; Purine metabolism | map00240; Metabolism; Nucleotide metabolism; Pyrimidine metabolism
NOVO_MIX_323116	sus:Acid_1665	E1.17.4.1A, nrdA, nrdE	ribonucleoside-diphosphate reductase alpha chain	1.17.4.1	map00230; Metabolism; Nucleotide metabolism; Purine metabolism | map00240; Metabolism; Nucleotide metabolism; Pyrimidine metabolism
NOVO_MIX_3233086	mmas:MYMAC_002881	E1.17.4.1A, nrdA, nrdE	ribonucleoside-diphosphate reductase alpha chain	1.17.4.1	map00230; Metabolism; Nucleotide metabolism; Purine metabolism | map00240; Metabolism; Nucleotide metabolism; Pyrimidine metabolism
NOVO_MIX_3233086	mmas:MYMAC_002881	E1.17.4.1A, nrdA, nrdE	ribonucleoside-diphosphate reductase alpha chain	1.17.4.1	map00230; Metabolism; Nucleotide metabolism; Purine metabolism | map00240; Metabolism; Nucleotide metabolism; Pyrimidine metabolism
NOVO_MIX_3238992	arh:AHiyo8_61430	E1.17.4.1B, nrdB, nrdF	ribonucleoside-diphosphate reductase beta chain	1.17.4.1	map00230; Metabolism; Nucleotide metabolism; Purine metabolism | map00240; Metabolism; Nucleotide metabolism; Pyrimidine metabolism
NOVO_MIX_3241857	afw:Anae109_2198	E1.17.4.1A, nrdA, nrdE	ribonucleoside-diphosphate reductase alpha chain	1.17.4.1	map00230; Metabolism; Nucleotide metabolism; Purine metabolism | map00240; Metabolism; Nucleotide metabolism; Pyrimidine metabolism
NOVO_MIX_3243671	sti:Sthe_2363	E1.17.4.1A, nrdA, nrdE	ribonucleoside-diphosphate reductase alpha chain	1.17.4.1	map00230; Metabolism; Nucleotide metabolism; Purine metabolism | map00240; Metabolism; Nucleotide metabolism; Pyrimidine metabolism
NOVO_MIX_3260063	kfl:Kfla_4697	E1.17.4.1A, nrdA, nrdE	ribonucleoside-diphosphate reductase alpha chain	1.17.4.1	map00230; Metabolism; Nucleotide metabolism; Purine metabolism | map00240; Metabolism; Nucleotide metabolism; Pyrimidine metabolism
NOVO_MIX_3264119	sgi:SGRAN_3862	E1.17.4.1A, nrdA, nrdE	ribonucleoside-diphosphate reductase alpha chain	1.17.4.1	map00230; Metabolism; Nucleotide metabolism; Purine metabolism | map00240; Metabolism; Nucleotide metabolism; Pyrimidine metabolism
NOVO_MIX_3264217	hoh:Hoch_5520	E1.17.4.1A, nrdA, nrdE	ribonucleoside-diphosphate reductase alpha chain	1.17.4.1	map00230; Metabolism; Nucleotide metabolism; Purine metabolism | map00240; Metabolism; Nucleotide metabolism; Pyrimidine metabolism
NOVO_MIX_3268406	moc:BB934_01740	E1.17.4.1A, nrdA, nrdE	ribonucleoside-diphosphate reductase alpha chain	1.17.4.1	map00230; Metabolism; Nucleotide metabolism; Purine metabolism | map00240; Metabolism; Nucleotide metabolism; Pyrimidine metabolism
NOVO_MIX_3269632	ceh:CEW89_01290	E1.17.4.1A, nrdA, nrdE	ribonucleoside-diphosphate reductase alpha chain	1.17.4.1	map00230; Metabolism; Nucleotide metabolism; Purine metabolism | map00240; Metabolism; Nucleotide metabolism; Pyrimidine metabolism
NOVO_MIX_3269786	apn:Asphe3_21400	E1.17.4.1B, nrdB, nrdF	ribonucleoside-diphosphate reductase beta chain	1.17.4.1	map00230; Metabolism; Nucleotide metabolism; Purine metabolism | map00240; Metabolism; Nucleotide metabolism; Pyrimidine metabolism
NOVO_MIX_3270342	fra:Francci3_3507	E1.17.4.1A, nrdA, nrdE	ribonucleoside-diphosphate reductase alpha chain	1.17.4.1	map00230; Metabolism; Nucleotide metabolism; Purine metabolism | map00240; Metabolism; Nucleotide metabolism; Pyrimidine metabolism
NOVO_MIX_3273056	bsj:UP17_13055	E1.17.4.1B, nrdB, nrdF	ribonucleoside-diphosphate reductase beta chain	1.17.4.1	map00230; Metabolism; Nucleotide metabolism; Purine metabolism | map00240; Metabolism; Nucleotide metabolism; Pyrimidine metabolism
NOVO_MIX_3276224	rbn:RBXJA2T_11733	E1.17.4.1A, nrdA, nrdE	ribonucleoside-diphosphate reductase alpha chain	1.17.4.1	map00230; Metabolism; Nucleotide metabolism; Purine metabolism | map00240; Metabolism; Nucleotide metabolism; Pyrimidine metabolism
NOVO_MIX_3277087	sro:Sros_7129	E1.17.4.1A, nrdA, nrdE	ribonucleoside-diphosphate reductase alpha chain	1.17.4.1	map00230; Metabolism; Nucleotide metabolism; Purine metabolism | map00240; Metabolism; Nucleotide metabolism; Pyrimidine metabolism
NOVO_MIX_3277247	ach:Achl_2117	E1.17.4.1A, nrdA, nrdE	ribonucleoside-diphosphate reductase alpha chain	1.17.4.1	map00230; Metabolism; Nucleotide metabolism; Purine metabolism | map00240; Metabolism; Nucleotide metabolism; Pyrimidine metabolism
NOVO_MIX_3281841	miu:ABE85_18300	E1.17.4.1A, nrdA, nrdE	ribonucleoside-diphosphate reductase alpha chain	1.17.4.1	map00230; Metabolism; Nucleotide metabolism; Purine metabolism | map00240; Metabolism; Nucleotide metabolism; Pyrimidine metabolism
NOVO_MIX_3298272	rdp:RD2015_4158	E1.17.4.1A, nrdA, nrdE	ribonucleoside-diphosphate reductase alpha chain	1.17.4.1	map00230; Metabolism; Nucleotide metabolism; Purine metabolism | map00240; Metabolism; Nucleotide metabolism; Pyrimidine metabolism
NOVO_MIX_3299037	evi:Echvi_1773	E1.17.4.1A, nrdA, nrdE	ribonucleoside-diphosphate reductase alpha chain	1.17.4.1	map00230; Metabolism; Nucleotide metabolism; Purine metabolism | map00240; Metabolism; Nucleotide metabolism; Pyrimidine metabolism
NOVO_MIX_3299865	obg:Verru16b_00226	E1.17.4.1B, nrdB, nrdF	ribonucleoside-diphosphate reductase beta chain	1.17.4.1	map00230; Metabolism; Nucleotide metabolism; Purine metabolism | map00240; Metabolism; Nucleotide metabolism; Pyrimidine metabolism
NOVO_MIX_3301205	mei:Msip34_1088	E1.17.4.1B, nrdB, nrdF	ribonucleoside-diphosphate reductase beta chain	1.17.4.1	map00230; Metabolism; Nucleotide metabolism; Purine metabolism | map00240; Metabolism; Nucleotide metabolism; Pyrimidine metabolism
NOVO_MIX_3315647	rud:TH61_05665	E1.17.4.1B, nrdB, nrdF	ribonucleoside-diphosphate reductase beta chain	1.17.4.1	map00230; Metabolism; Nucleotide metabolism; Purine metabolism | map00240; Metabolism; Nucleotide metabolism; Pyrimidine metabolism
NOVO_MIX_3322855	obg:Verru16b_00227	E1.17.4.1A, nrdA, nrdE	ribonucleoside-diphosphate reductase alpha chain	1.17.4.1	map00230; Metabolism; Nucleotide metabolism; Purine metabolism | map00240; Metabolism; Nucleotide metabolism; Pyrimidine metabolism
NOVO_MIX_3326709	abai:IMCC26256_11844	E1.17.4.1A, nrdA, nrdE	ribonucleoside-diphosphate reductase alpha chain	1.17.4.1	map00230; Metabolism; Nucleotide metabolism; Purine metabolism | map00240; Metabolism; Nucleotide metabolism; Pyrimidine metabolism
NOVO_MIX_3326709	abai:IMCC26256_11844	E1.17.4.1A, nrdA, nrdE	ribonucleoside-diphosphate reductase alpha chain	1.17.4.1	map00230; Metabolism; Nucleotide metabolism; Purine metabolism | map00240; Metabolism; Nucleotide metabolism; Pyrimidine metabolism
NOVO_MIX_3332194	pecq:AD017_01180	E1.17.4.1B, nrdB, nrdF	ribonucleoside-diphosphate reductase beta chain	1.17.4.1	map00230; Metabolism; Nucleotide metabolism; Purine metabolism | map00240; Metabolism; Nucleotide metabolism; Pyrimidine metabolism
NOVO_MIX_3332194	pecq:AD017_01180	E1.17.4.1B, nrdB, nrdF	ribonucleoside-diphosphate reductase beta chain	1.17.4.1	map00230; Metabolism; Nucleotide metabolism; Purine metabolism | map00240; Metabolism; Nucleotide metabolism; Pyrimidine metabolism
NOVO_MIX_333283	afi:Acife_2562	E1.17.4.1B, nrdB, nrdF	ribonucleoside-diphosphate reductase beta chain	1.17.4.1	map00230; Metabolism; Nucleotide metabolism; Purine metabolism | map00240; Metabolism; Nucleotide metabolism; Pyrimidine metabolism
NOVO_MIX_3341878	pko:PKOR_05905	E1.17.4.1A, nrdA, nrdE	ribonucleoside-diphosphate reductase alpha chain	1.17.4.1	map00230; Metabolism; Nucleotide metabolism; Purine metabolism | map00240; Metabolism; Nucleotide metabolism; Pyrimidine metabolism
NOVO_MIX_3348969	tmr:Tmar_0327	E1.17.4.1A, nrdA, nrdE	ribonucleoside-diphosphate reductase alpha chain	1.17.4.1	map00230; Metabolism; Nucleotide metabolism; Purine metabolism | map00240; Metabolism; Nucleotide metabolism; Pyrimidine metabolism
NOVO_MIX_3356020	shyd:CJD35_03530	E1.17.4.1A, nrdA, nrdE	ribonucleoside-diphosphate reductase alpha chain	1.17.4.1	map00230; Metabolism; Nucleotide metabolism; Purine metabolism | map00240; Metabolism; Nucleotide metabolism; Pyrimidine metabolism
NOVO_MIX_3356020	shyd:CJD35_03530	E1.17.4.1A, nrdA, nrdE	ribonucleoside-diphosphate reductase alpha chain	1.17.4.1	map00230; Metabolism; Nucleotide metabolism; Purine metabolism | map00240; Metabolism; Nucleotide metabolism; Pyrimidine metabolism
NOVO_MIX_3357760	scu:SCE1572_02890	E1.17.4.1A, nrdA, nrdE	ribonucleoside-diphosphate reductase alpha chain	1.17.4.1	map00230; Metabolism; Nucleotide metabolism; Purine metabolism | map00240; Metabolism; Nucleotide metabolism; Pyrimidine metabolism
NOVO_MIX_3362156	paw:PAZ_c21980	E1.17.4.1A, nrdA, nrdE	ribonucleoside-diphosphate reductase alpha chain	1.17.4.1	map00230; Metabolism; Nucleotide metabolism; Purine metabolism | map00240; Metabolism; Nucleotide metabolism; Pyrimidine metabolism
NOVO_MIX_3362738	abai:IMCC26256_11844	E1.17.4.1A, nrdA, nrdE	ribonucleoside-diphosphate reductase alpha chain	1.17.4.1	map00230; Metabolism; Nucleotide metabolism; Purine metabolism | map00240; Metabolism; Nucleotide metabolism; Pyrimidine metabolism
NOVO_MIX_3362738	abai:IMCC26256_11844	E1.17.4.1A, nrdA, nrdE	ribonucleoside-diphosphate reductase alpha chain	1.17.4.1	map00230; Metabolism; Nucleotide metabolism; Purine metabolism | map00240; Metabolism; Nucleotide metabolism; Pyrimidine metabolism
NOVO_MIX_3362919	aac:Aaci_0133	E1.17.4.1B, nrdB, nrdF	ribonucleoside-diphosphate reductase beta chain	1.17.4.1	map00230; Metabolism; Nucleotide metabolism; Purine metabolism | map00240; Metabolism; Nucleotide metabolism; Pyrimidine metabolism
NOVO_MIX_3364294	mtt:Ftrac_1814	E1.17.4.1A, nrdA, nrdE	ribonucleoside-diphosphate reductase alpha chain	1.17.4.1	map00230; Metabolism; Nucleotide metabolism; Purine metabolism | map00240; Metabolism; Nucleotide metabolism; Pyrimidine metabolism
NOVO_MIX_3368264	ros:CTJ15_08075	E1.17.4.1A, nrdA, nrdE	ribonucleoside-diphosphate reductase alpha chain	1.17.4.1	map00230; Metabolism; Nucleotide metabolism; Purine metabolism | map00240; Metabolism; Nucleotide metabolism; Pyrimidine metabolism
NOVO_MIX_3376513	cwo:Cwoe_5426	E1.17.4.1A, nrdA, nrdE	ribonucleoside-diphosphate reductase alpha chain	1.17.4.1	map00230; Metabolism; Nucleotide metabolism; Purine metabolism | map00240; Metabolism; Nucleotide metabolism; Pyrimidine metabolism
NOVO_MIX_3390764	mgy:MGMSRv2__3162	E1.17.4.1A, nrdA, nrdE	ribonucleoside-diphosphate reductase alpha chain	1.17.4.1	map00230; Metabolism; Nucleotide metabolism; Purine metabolism | map00240; Metabolism; Nucleotide metabolism; Pyrimidine metabolism
NOVO_MIX_3394581	rdp:RD2015_4158	E1.17.4.1A, nrdA, nrdE	ribonucleoside-diphosphate reductase alpha chain	1.17.4.1	map00230; Metabolism; Nucleotide metabolism; Purine metabolism | map00240; Metabolism; Nucleotide metabolism; Pyrimidine metabolism
NOVO_MIX_3394648	ndk:I601_1914	E1.17.4.1A, nrdA, nrdE	ribonucleoside-diphosphate reductase alpha chain	1.17.4.1	map00230; Metabolism; Nucleotide metabolism; Purine metabolism | map00240; Metabolism; Nucleotide metabolism; Pyrimidine metabolism
NOVO_MIX_3394672	pls:VT03_02390	E1.17.4.1A, nrdA, nrdE	ribonucleoside-diphosphate reductase alpha chain	1.17.4.1	map00230; Metabolism; Nucleotide metabolism; Purine metabolism | map00240; Metabolism; Nucleotide metabolism; Pyrimidine metabolism
NOVO_MIX_3402882	afo:Afer_1025	E1.17.4.1A, nrdA, nrdE	ribonucleoside-diphosphate reductase alpha chain	1.17.4.1	map00230; Metabolism; Nucleotide metabolism; Purine metabolism | map00240; Metabolism; Nucleotide metabolism; Pyrimidine metabolism
NOVO_MIX_340976	arz:AUT26_11565	E1.17.4.1B, nrdB, nrdF	ribonucleoside-diphosphate reductase beta chain	1.17.4.1	map00230; Metabolism; Nucleotide metabolism; Purine metabolism | map00240; Metabolism; Nucleotide metabolism; Pyrimidine metabolism
NOVO_MIX_3412030	abai:IMCC26256_11844	E1.17.4.1A, nrdA, nrdE	ribonucleoside-diphosphate reductase alpha chain	1.17.4.1	map00230; Metabolism; Nucleotide metabolism; Purine metabolism | map00240; Metabolism; Nucleotide metabolism; Pyrimidine metabolism
NOVO_MIX_3412030	abai:IMCC26256_11844	E1.17.4.1A, nrdA, nrdE	ribonucleoside-diphosphate reductase alpha chain	1.17.4.1	map00230; Metabolism; Nucleotide metabolism; Purine metabolism | map00240; Metabolism; Nucleotide metabolism; Pyrimidine metabolism
NOVO_MIX_3412972	tro:trd_1815	E1.17.4.1A, nrdA, nrdE	ribonucleoside-diphosphate reductase alpha chain	1.17.4.1	map00230; Metabolism; Nucleotide metabolism; Purine metabolism | map00240; Metabolism; Nucleotide metabolism; Pyrimidine metabolism
NOVO_MIX_3413222	nia:A8C56_02355	E1.17.4.1A, nrdA, nrdE	ribonucleoside-diphosphate reductase alpha chain	1.17.4.1	map00230; Metabolism; Nucleotide metabolism; Purine metabolism | map00240; Metabolism; Nucleotide metabolism; Pyrimidine metabolism
NOVO_MIX_3415312	abai:IMCC26256_11844	E1.17.4.1A, nrdA, nrdE	ribonucleoside-diphosphate reductase alpha chain	1.17.4.1	map00230; Metabolism; Nucleotide metabolism; Purine metabolism | map00240; Metabolism; Nucleotide metabolism; Pyrimidine metabolism
NOVO_MIX_3415312	abai:IMCC26256_11844	E1.17.4.1A, nrdA, nrdE	ribonucleoside-diphosphate reductase alpha chain	1.17.4.1	map00230; Metabolism; Nucleotide metabolism; Purine metabolism | map00240; Metabolism; Nucleotide metabolism; Pyrimidine metabolism
NOVO_MIX_3415442	gba:J421_2847	E1.17.4.1A, nrdA, nrdE	ribonucleoside-diphosphate reductase alpha chain	1.17.4.1	map00230; Metabolism; Nucleotide metabolism; Purine metabolism | map00240; Metabolism; Nucleotide metabolism; Pyrimidine metabolism
NOVO_MIX_3419600	ccz:CCALI_02898	E1.17.4.1A, nrdA, nrdE	ribonucleoside-diphosphate reductase alpha chain	1.17.4.1	map00230; Metabolism; Nucleotide metabolism; Purine metabolism | map00240; Metabolism; Nucleotide metabolism; Pyrimidine metabolism
NOVO_MIX_3424351	mtt:Ftrac_1814	E1.17.4.1A, nrdA, nrdE	ribonucleoside-diphosphate reductase alpha chain	1.17.4.1	map00230; Metabolism; Nucleotide metabolism; Purine metabolism | map00240; Metabolism; Nucleotide metabolism; Pyrimidine metabolism
NOVO_MIX_3429716	mmar:MODMU_4282	E1.17.4.1A, nrdA, nrdE	ribonucleoside-diphosphate reductase alpha chain	1.17.4.1	map00230; Metabolism; Nucleotide metabolism; Purine metabolism | map00240; Metabolism; Nucleotide metabolism; Pyrimidine metabolism
NOVO_MIX_3431681	nca:Noca_3811	E1.17.4.1A, nrdA, nrdE	ribonucleoside-diphosphate reductase alpha chain	1.17.4.1	map00230; Metabolism; Nucleotide metabolism; Purine metabolism | map00240; Metabolism; Nucleotide metabolism; Pyrimidine metabolism
NOVO_MIX_3434244	cwo:Cwoe_5222	E1.17.4.1B, nrdB, nrdF	ribonucleoside-diphosphate reductase beta chain	1.17.4.1	map00230; Metabolism; Nucleotide metabolism; Purine metabolism | map00240; Metabolism; Nucleotide metabolism; Pyrimidine metabolism
NOVO_MIX_343468	fla:SY85_19445	E1.17.4.1B, nrdB, nrdF	ribonucleoside-diphosphate reductase beta chain	1.17.4.1	map00230; Metabolism; Nucleotide metabolism; Purine metabolism | map00240; Metabolism; Nucleotide metabolism; Pyrimidine metabolism
NOVO_MIX_3436168	abai:IMCC26256_11844	E1.17.4.1A, nrdA, nrdE	ribonucleoside-diphosphate reductase alpha chain	1.17.4.1	map00230; Metabolism; Nucleotide metabolism; Purine metabolism | map00240; Metabolism; Nucleotide metabolism; Pyrimidine metabolism
NOVO_MIX_3436168	abai:IMCC26256_11844	E1.17.4.1A, nrdA, nrdE	ribonucleoside-diphosphate reductase alpha chain	1.17.4.1	map00230; Metabolism; Nucleotide metabolism; Purine metabolism | map00240; Metabolism; Nucleotide metabolism; Pyrimidine metabolism
NOVO_MIX_3436910	abac:LuPra_05458	E1.17.4.1A, nrdA, nrdE	ribonucleoside-diphosphate reductase alpha chain	1.17.4.1	map00230; Metabolism; Nucleotide metabolism; Purine metabolism | map00240; Metabolism; Nucleotide metabolism; Pyrimidine metabolism
NOVO_MIX_3438392	rce:RC1_3477	E1.17.4.1A, nrdA, nrdE	ribonucleoside-diphosphate reductase alpha chain	1.17.4.1	map00230; Metabolism; Nucleotide metabolism; Purine metabolism | map00240; Metabolism; Nucleotide metabolism; Pyrimidine metabolism
NOVO_MIX_344024	lxy:O159_07030	E1.17.4.1A, nrdA, nrdE	ribonucleoside-diphosphate reductase alpha chain	1.17.4.1	map00230; Metabolism; Nucleotide metabolism; Purine metabolism | map00240; Metabolism; Nucleotide metabolism; Pyrimidine metabolism
NOVO_MIX_3450462	sti:Sthe_2363	E1.17.4.1A, nrdA, nrdE	ribonucleoside-diphosphate reductase alpha chain	1.17.4.1	map00230; Metabolism; Nucleotide metabolism; Purine metabolism | map00240; Metabolism; Nucleotide metabolism; Pyrimidine metabolism
NOVO_MIX_3469	spht:K426_18185	E1.17.4.1A, nrdA, nrdE	ribonucleoside-diphosphate reductase alpha chain	1.17.4.1	map00230; Metabolism; Nucleotide metabolism; Purine metabolism | map00240; Metabolism; Nucleotide metabolism; Pyrimidine metabolism
NOVO_MIX_3469	spht:K426_18185	E1.17.4.1A, nrdA, nrdE	ribonucleoside-diphosphate reductase alpha chain	1.17.4.1	map00230; Metabolism; Nucleotide metabolism; Purine metabolism | map00240; Metabolism; Nucleotide metabolism; Pyrimidine metabolism
NOVO_MIX_3472113	nca:Noca_3811	E1.17.4.1A, nrdA, nrdE	ribonucleoside-diphosphate reductase alpha chain	1.17.4.1	map00230; Metabolism; Nucleotide metabolism; Purine metabolism | map00240; Metabolism; Nucleotide metabolism; Pyrimidine metabolism
NOVO_MIX_3480278	hee:hmeg3_21800	E1.17.4.1A, nrdA, nrdE	ribonucleoside-diphosphate reductase alpha chain	1.17.4.1	map00230; Metabolism; Nucleotide metabolism; Purine metabolism | map00240; Metabolism; Nucleotide metabolism; Pyrimidine metabolism
NOVO_MIX_3482977	azo:azo1411	E1.17.4.1A, nrdA, nrdE	ribonucleoside-diphosphate reductase alpha chain	1.17.4.1	map00230; Metabolism; Nucleotide metabolism; Purine metabolism | map00240; Metabolism; Nucleotide metabolism; Pyrimidine metabolism
NOVO_MIX_3490697	cwo:Cwoe_5426	E1.17.4.1A, nrdA, nrdE	ribonucleoside-diphosphate reductase alpha chain	1.17.4.1	map00230; Metabolism; Nucleotide metabolism; Purine metabolism | map00240; Metabolism; Nucleotide metabolism; Pyrimidine metabolism
NOVO_MIX_3490962	sgu:SGLAU_22470	E1.17.4.1B, nrdB, nrdF	ribonucleoside-diphosphate reductase beta chain	1.17.4.1	map00230; Metabolism; Nucleotide metabolism; Purine metabolism | map00240; Metabolism; Nucleotide metabolism; Pyrimidine metabolism
NOVO_MIX_3494885	rdp:RD2015_4158	E1.17.4.1A, nrdA, nrdE	ribonucleoside-diphosphate reductase alpha chain	1.17.4.1	map00230; Metabolism; Nucleotide metabolism; Purine metabolism | map00240; Metabolism; Nucleotide metabolism; Pyrimidine metabolism
NOVO_MIX_3500818	cwo:Cwoe_5426	E1.17.4.1A, nrdA, nrdE	ribonucleoside-diphosphate reductase alpha chain	1.17.4.1	map00230; Metabolism; Nucleotide metabolism; Purine metabolism | map00240; Metabolism; Nucleotide metabolism; Pyrimidine metabolism
NOVO_MIX_3505136	abai:IMCC26256_11844	E1.17.4.1A, nrdA, nrdE	ribonucleoside-diphosphate reductase alpha chain	1.17.4.1	map00230; Metabolism; Nucleotide metabolism; Purine metabolism | map00240; Metabolism; Nucleotide metabolism; Pyrimidine metabolism
NOVO_MIX_3505136	abai:IMCC26256_11844	E1.17.4.1A, nrdA, nrdE	ribonucleoside-diphosphate reductase alpha chain	1.17.4.1	map00230; Metabolism; Nucleotide metabolism; Purine metabolism | map00240; Metabolism; Nucleotide metabolism; Pyrimidine metabolism
NOVO_MIX_3505809	kfl:Kfla_4697	E1.17.4.1A, nrdA, nrdE	ribonucleoside-diphosphate reductase alpha chain	1.17.4.1	map00230; Metabolism; Nucleotide metabolism; Purine metabolism | map00240; Metabolism; Nucleotide metabolism; Pyrimidine metabolism
NOVO_MIX_3515899	ccz:CCALI_02898	E1.17.4.1A, nrdA, nrdE	ribonucleoside-diphosphate reductase alpha chain	1.17.4.1	map00230; Metabolism; Nucleotide metabolism; Purine metabolism | map00240; Metabolism; Nucleotide metabolism; Pyrimidine metabolism
NOVO_MIX_3524399	gba:J421_2847	E1.17.4.1A, nrdA, nrdE	ribonucleoside-diphosphate reductase alpha chain	1.17.4.1	map00230; Metabolism; Nucleotide metabolism; Purine metabolism | map00240; Metabolism; Nucleotide metabolism; Pyrimidine metabolism
NOVO_MIX_3553843	rav:AAT18_20330	E1.17.4.1A, nrdA, nrdE	ribonucleoside-diphosphate reductase alpha chain	1.17.4.1	map00230; Metabolism; Nucleotide metabolism; Purine metabolism | map00240; Metabolism; Nucleotide metabolism; Pyrimidine metabolism
NOVO_MIX_3555263	cwo:Cwoe_5222	E1.17.4.1B, nrdB, nrdF	ribonucleoside-diphosphate reductase beta chain	1.17.4.1	map00230; Metabolism; Nucleotide metabolism; Purine metabolism | map00240; Metabolism; Nucleotide metabolism; Pyrimidine metabolism
NOVO_MIX_3559339	fsy:FsymDg_3598	E1.17.4.1A, nrdA, nrdE	ribonucleoside-diphosphate reductase alpha chain	1.17.4.1	map00230; Metabolism; Nucleotide metabolism; Purine metabolism | map00240; Metabolism; Nucleotide metabolism; Pyrimidine metabolism
NOVO_MIX_3559454	splm:BXU08_15895	E1.17.4.1B, nrdB, nrdF	ribonucleoside-diphosphate reductase beta chain	1.17.4.1	map00230; Metabolism; Nucleotide metabolism; Purine metabolism | map00240; Metabolism; Nucleotide metabolism; Pyrimidine metabolism
NOVO_MIX_3559454	splm:BXU08_15895	E1.17.4.1B, nrdB, nrdF	ribonucleoside-diphosphate reductase beta chain	1.17.4.1	map00230; Metabolism; Nucleotide metabolism; Purine metabolism | map00240; Metabolism; Nucleotide metabolism; Pyrimidine metabolism
NOVO_MIX_3566237	sgi:SGRAN_3659	E1.17.4.1A, nrdA, nrdE	ribonucleoside-diphosphate reductase alpha chain	1.17.4.1	map00230; Metabolism; Nucleotide metabolism; Purine metabolism | map00240; Metabolism; Nucleotide metabolism; Pyrimidine metabolism
NOVO_MIX_3570752	abai:IMCC26256_11844	E1.17.4.1A, nrdA, nrdE	ribonucleoside-diphosphate reductase alpha chain	1.17.4.1	map00230; Metabolism; Nucleotide metabolism; Purine metabolism | map00240; Metabolism; Nucleotide metabolism; Pyrimidine metabolism
NOVO_MIX_3570752	abai:IMCC26256_11844	E1.17.4.1A, nrdA, nrdE	ribonucleoside-diphosphate reductase alpha chain	1.17.4.1	map00230; Metabolism; Nucleotide metabolism; Purine metabolism | map00240; Metabolism; Nucleotide metabolism; Pyrimidine metabolism
NOVO_MIX_3573981	cbot:ATE48_08745	E1.17.4.1A, nrdA, nrdE	ribonucleoside-diphosphate reductase alpha chain	1.17.4.1	map00230; Metabolism; Nucleotide metabolism; Purine metabolism | map00240; Metabolism; Nucleotide metabolism; Pyrimidine metabolism
NOVO_MIX_357459	nao:Y958_02350	E1.17.4.1A, nrdA, nrdE	ribonucleoside-diphosphate reductase alpha chain	1.17.4.1	map00230; Metabolism; Nucleotide metabolism; Purine metabolism | map00240; Metabolism; Nucleotide metabolism; Pyrimidine metabolism
NOVO_MIX_3586334	hrb:Hrubri_0360	E1.17.4.1A, nrdA, nrdE	ribonucleoside-diphosphate reductase alpha chain	1.17.4.1	map00230; Metabolism; Nucleotide metabolism; Purine metabolism | map00240; Metabolism; Nucleotide metabolism; Pyrimidine metabolism
NOVO_MIX_3592856	ppla:BBI15_03370	E1.17.4.1A, nrdA, nrdE	ribonucleoside-diphosphate reductase alpha chain	1.17.4.1	map00230; Metabolism; Nucleotide metabolism; Purine metabolism | map00240; Metabolism; Nucleotide metabolism; Pyrimidine metabolism
NOVO_MIX_3594673	afo:Afer_1025	E1.17.4.1A, nrdA, nrdE	ribonucleoside-diphosphate reductase alpha chain	1.17.4.1	map00230; Metabolism; Nucleotide metabolism; Purine metabolism | map00240; Metabolism; Nucleotide metabolism; Pyrimidine metabolism
NOVO_MIX_3607662	sdf:ACG33_01170	E1.17.4.1A, nrdA, nrdE	ribonucleoside-diphosphate reductase alpha chain	1.17.4.1	map00230; Metabolism; Nucleotide metabolism; Purine metabolism | map00240; Metabolism; Nucleotide metabolism; Pyrimidine metabolism
NOVO_MIX_3610809	slt:Slit_2631	E1.17.4.1A, nrdA, nrdE	ribonucleoside-diphosphate reductase alpha chain	1.17.4.1	map00230; Metabolism; Nucleotide metabolism; Purine metabolism | map00240; Metabolism; Nucleotide metabolism; Pyrimidine metabolism
NOVO_MIX_3621942	skr:BRX40_05490	E1.17.4.1B, nrdB, nrdF	ribonucleoside-diphosphate reductase beta chain	1.17.4.1	map00230; Metabolism; Nucleotide metabolism; Purine metabolism | map00240; Metabolism; Nucleotide metabolism; Pyrimidine metabolism
NOVO_MIX_3622871	ster:AOA14_03240	E1.17.4.1A, nrdA, nrdE	ribonucleoside-diphosphate reductase alpha chain	1.17.4.1	map00230; Metabolism; Nucleotide metabolism; Purine metabolism | map00240; Metabolism; Nucleotide metabolism; Pyrimidine metabolism
NOVO_MIX_3625002	fra:Francci3_3507	E1.17.4.1A, nrdA, nrdE	ribonucleoside-diphosphate reductase alpha chain	1.17.4.1	map00230; Metabolism; Nucleotide metabolism; Purine metabolism | map00240; Metabolism; Nucleotide metabolism; Pyrimidine metabolism
NOVO_MIX_3628294	rrz:CS378_09775	E1.17.4.1A, nrdA, nrdE	ribonucleoside-diphosphate reductase alpha chain	1.17.4.1	map00230; Metabolism; Nucleotide metabolism; Purine metabolism | map00240; Metabolism; Nucleotide metabolism; Pyrimidine metabolism
NOVO_MIX_3634016	mms:mma_2979	E1.17.4.1A, nrdA, nrdE	ribonucleoside-diphosphate reductase alpha chain	1.17.4.1	map00230; Metabolism; Nucleotide metabolism; Purine metabolism | map00240; Metabolism; Nucleotide metabolism; Pyrimidine metabolism
NOVO_MIX_3636892	sbe:RAAC3_TM7C01G0361	E1.17.4.1A, nrdA, nrdE	ribonucleoside-diphosphate reductase alpha chain	1.17.4.1	map00230; Metabolism; Nucleotide metabolism; Purine metabolism | map00240; Metabolism; Nucleotide metabolism; Pyrimidine metabolism
NOVO_MIX_3643899	rgi:RGI145_09340	E1.17.4.1B, nrdB, nrdF	ribonucleoside-diphosphate reductase beta chain	1.17.4.1	map00230; Metabolism; Nucleotide metabolism; Purine metabolism | map00240; Metabolism; Nucleotide metabolism; Pyrimidine metabolism
NOVO_MIX_3645413	hni:W911_09280	E1.17.4.1A, nrdA, nrdE	ribonucleoside-diphosphate reductase alpha chain	1.17.4.1	map00230; Metabolism; Nucleotide metabolism; Purine metabolism | map00240; Metabolism; Nucleotide metabolism; Pyrimidine metabolism
NOVO_MIX_3650889	abac:LuPra_05458	E1.17.4.1A, nrdA, nrdE	ribonucleoside-diphosphate reductase alpha chain	1.17.4.1	map00230; Metabolism; Nucleotide metabolism; Purine metabolism | map00240; Metabolism; Nucleotide metabolism; Pyrimidine metabolism
NOVO_MIX_3662851	gba:J421_2847	E1.17.4.1A, nrdA, nrdE	ribonucleoside-diphosphate reductase alpha chain	1.17.4.1	map00230; Metabolism; Nucleotide metabolism; Purine metabolism | map00240; Metabolism; Nucleotide metabolism; Pyrimidine metabolism
NOVO_MIX_3667867	rce:RC1_4094	E1.17.4.1A, nrdA, nrdE	ribonucleoside-diphosphate reductase alpha chain	1.17.4.1	map00230; Metabolism; Nucleotide metabolism; Purine metabolism | map00240; Metabolism; Nucleotide metabolism; Pyrimidine metabolism
NOVO_MIX_3677078	pkt:AT984_14335	E1.17.4.1A, nrdA, nrdE	ribonucleoside-diphosphate reductase alpha chain	1.17.4.1	map00230; Metabolism; Nucleotide metabolism; Purine metabolism | map00240; Metabolism; Nucleotide metabolism; Pyrimidine metabolism
NOVO_MIX_3681532	sphm:G432_13135	E1.17.4.1A, nrdA, nrdE	ribonucleoside-diphosphate reductase alpha chain	1.17.4.1	map00230; Metabolism; Nucleotide metabolism; Purine metabolism | map00240; Metabolism; Nucleotide metabolism; Pyrimidine metabolism
NOVO_MIX_3681532	sphm:G432_13135	E1.17.4.1A, nrdA, nrdE	ribonucleoside-diphosphate reductase alpha chain	1.17.4.1	map00230; Metabolism; Nucleotide metabolism; Purine metabolism | map00240; Metabolism; Nucleotide metabolism; Pyrimidine metabolism
NOVO_MIX_3693277	tmo:TMO_c0741	E1.17.4.1A, nrdA, nrdE	ribonucleoside-diphosphate reductase alpha chain	1.17.4.1	map00230; Metabolism; Nucleotide metabolism; Purine metabolism | map00240; Metabolism; Nucleotide metabolism; Pyrimidine metabolism
NOVO_MIX_3696836	masw:AM586_24470	E1.17.4.1A, nrdA, nrdE	ribonucleoside-diphosphate reductase alpha chain	1.17.4.1	map00230; Metabolism; Nucleotide metabolism; Purine metabolism | map00240; Metabolism; Nucleotide metabolism; Pyrimidine metabolism
NOVO_MIX_370373	mtw:CQW49_05140	E1.17.4.1A, nrdA, nrdE	ribonucleoside-diphosphate reductase alpha chain	1.17.4.1	map00230; Metabolism; Nucleotide metabolism; Purine metabolism | map00240; Metabolism; Nucleotide metabolism; Pyrimidine metabolism
NOVO_MIX_3704280	nsa:Nitsa_1370	E1.17.4.1A, nrdA, nrdE	ribonucleoside-diphosphate reductase alpha chain	1.17.4.1	map00230; Metabolism; Nucleotide metabolism; Purine metabolism | map00240; Metabolism; Nucleotide metabolism; Pyrimidine metabolism
NOVO_MIX_3715981	sgi:SGRAN_3660	E1.17.4.1B, nrdB, nrdF	ribonucleoside-diphosphate reductase beta chain	1.17.4.1	map00230; Metabolism; Nucleotide metabolism; Purine metabolism | map00240; Metabolism; Nucleotide metabolism; Pyrimidine metabolism
NOVO_MIX_3722556	rsk:RSKD131_0815	E1.17.4.1A, nrdA, nrdE	ribonucleoside-diphosphate reductase alpha chain	1.17.4.1	map00230; Metabolism; Nucleotide metabolism; Purine metabolism | map00240; Metabolism; Nucleotide metabolism; Pyrimidine metabolism
NOVO_MIX_3737429	cuu:BKK79_18085	E1.17.4.1A, nrdA, nrdE	ribonucleoside-diphosphate reductase alpha chain	1.17.4.1	map00230; Metabolism; Nucleotide metabolism; Purine metabolism | map00240; Metabolism; Nucleotide metabolism; Pyrimidine metabolism
NOVO_MIX_3739647	sphb:EP837_01811	E1.17.4.1A, nrdA, nrdE	ribonucleoside-diphosphate reductase alpha chain	1.17.4.1	map00230; Metabolism; Nucleotide metabolism; Purine metabolism | map00240; Metabolism; Nucleotide metabolism; Pyrimidine metabolism
NOVO_MIX_3739709	cwo:Cwoe_5222	E1.17.4.1B, nrdB, nrdF	ribonucleoside-diphosphate reductase beta chain	1.17.4.1	map00230; Metabolism; Nucleotide metabolism; Purine metabolism | map00240; Metabolism; Nucleotide metabolism; Pyrimidine metabolism
NOVO_MIX_375479	abai:IMCC26256_11844	E1.17.4.1A, nrdA, nrdE	ribonucleoside-diphosphate reductase alpha chain	1.17.4.1	map00230; Metabolism; Nucleotide metabolism; Purine metabolism | map00240; Metabolism; Nucleotide metabolism; Pyrimidine metabolism
NOVO_MIX_375479	abai:IMCC26256_11844	E1.17.4.1A, nrdA, nrdE	ribonucleoside-diphosphate reductase alpha chain	1.17.4.1	map00230; Metabolism; Nucleotide metabolism; Purine metabolism | map00240; Metabolism; Nucleotide metabolism; Pyrimidine metabolism
NOVO_MIX_3760445	pbh:AAW51_4680	E1.17.4.1A, nrdA, nrdE	ribonucleoside-diphosphate reductase alpha chain	1.17.4.1	map00230; Metabolism; Nucleotide metabolism; Purine metabolism | map00240; Metabolism; Nucleotide metabolism; Pyrimidine metabolism
NOVO_MIX_3767050	nca:Noca_3811	E1.17.4.1A, nrdA, nrdE	ribonucleoside-diphosphate reductase alpha chain	1.17.4.1	map00230; Metabolism; Nucleotide metabolism; Purine metabolism | map00240; Metabolism; Nucleotide metabolism; Pyrimidine metabolism
NOVO_MIX_3778802	pbh:AAW51_1051	E1.17.4.1A, nrdA, nrdE	ribonucleoside-diphosphate reductase alpha chain	1.17.4.1	map00230; Metabolism; Nucleotide metabolism; Purine metabolism | map00240; Metabolism; Nucleotide metabolism; Pyrimidine metabolism
NOVO_MIX_3789849	vma:VAB18032_18370	E1.17.4.1A, nrdA, nrdE	ribonucleoside-diphosphate reductase alpha chain	1.17.4.1	map00230; Metabolism; Nucleotide metabolism; Purine metabolism | map00240; Metabolism; Nucleotide metabolism; Pyrimidine metabolism
NOVO_MIX_3793739	pbh:AAW51_4373	E1.17.4.1A, nrdA, nrdE	ribonucleoside-diphosphate reductase alpha chain	1.17.4.1	map00230; Metabolism; Nucleotide metabolism; Purine metabolism | map00240; Metabolism; Nucleotide metabolism; Pyrimidine metabolism
NOVO_MIX_3794647	smel:SM2011_c01237	E1.17.4.1A, nrdA, nrdE	ribonucleoside-diphosphate reductase alpha chain	1.17.4.1	map00230; Metabolism; Nucleotide metabolism; Purine metabolism | map00240; Metabolism; Nucleotide metabolism; Pyrimidine metabolism
NOVO_MIX_3794647	smel:SM2011_c01237	E1.17.4.1A, nrdA, nrdE	ribonucleoside-diphosphate reductase alpha chain	1.17.4.1	map00230; Metabolism; Nucleotide metabolism; Purine metabolism | map00240; Metabolism; Nucleotide metabolism; Pyrimidine metabolism
NOVO_MIX_3811692	mas:Mahau_0954	E1.17.4.1A, nrdA, nrdE	ribonucleoside-diphosphate reductase alpha chain	1.17.4.1	map00230; Metabolism; Nucleotide metabolism; Purine metabolism | map00240; Metabolism; Nucleotide metabolism; Pyrimidine metabolism
NOVO_MIX_382194	lez:GLE_0973	E1.17.4.1A, nrdA, nrdE	ribonucleoside-diphosphate reductase alpha chain	1.17.4.1	map00230; Metabolism; Nucleotide metabolism; Purine metabolism | map00240; Metabolism; Nucleotide metabolism; Pyrimidine metabolism
NOVO_MIX_3834660	mpt:Mpe_A3214	E1.17.4.1A, nrdA, nrdE	ribonucleoside-diphosphate reductase alpha chain	1.17.4.1	map00230; Metabolism; Nucleotide metabolism; Purine metabolism | map00240; Metabolism; Nucleotide metabolism; Pyrimidine metabolism
NOVO_MIX_3835532	mau:Micau_2625	E1.17.4.1B, nrdB, nrdF	ribonucleoside-diphosphate reductase beta chain	1.17.4.1	map00230; Metabolism; Nucleotide metabolism; Purine metabolism | map00240; Metabolism; Nucleotide metabolism; Pyrimidine metabolism
NOVO_MIX_3836184	strd:NI25_13040	E1.17.4.1B, nrdB, nrdF	ribonucleoside-diphosphate reductase beta chain	1.17.4.1	map00230; Metabolism; Nucleotide metabolism; Purine metabolism | map00240; Metabolism; Nucleotide metabolism; Pyrimidine metabolism
NOVO_MIX_3836184	strd:NI25_13040	E1.17.4.1B, nrdB, nrdF	ribonucleoside-diphosphate reductase beta chain	1.17.4.1	map00230; Metabolism; Nucleotide metabolism; Purine metabolism | map00240; Metabolism; Nucleotide metabolism; Pyrimidine metabolism
NOVO_MIX_3838618	pzu:PHZ_c0615	E1.17.4.1A, nrdA, nrdE	ribonucleoside-diphosphate reductase alpha chain	1.17.4.1	map00230; Metabolism; Nucleotide metabolism; Purine metabolism | map00240; Metabolism; Nucleotide metabolism; Pyrimidine metabolism
NOVO_MIX_3844745	ppsl:BJP27_06950	E1.17.4.1A, nrdA, nrdE	ribonucleoside-diphosphate reductase alpha chain	1.17.4.1	map00230; Metabolism; Nucleotide metabolism; Purine metabolism | map00240; Metabolism; Nucleotide metabolism; Pyrimidine metabolism
NOVO_MIX_3844745	ppsl:BJP27_06950	E1.17.4.1A, nrdA, nrdE	ribonucleoside-diphosphate reductase alpha chain	1.17.4.1	map00230; Metabolism; Nucleotide metabolism; Purine metabolism | map00240; Metabolism; Nucleotide metabolism; Pyrimidine metabolism
NOVO_MIX_3849932	rgi:RGI145_05445	E1.17.4.1A, nrdA, nrdE	ribonucleoside-diphosphate reductase alpha chain	1.17.4.1	map00230; Metabolism; Nucleotide metabolism; Purine metabolism | map00240; Metabolism; Nucleotide metabolism; Pyrimidine metabolism
NOVO_MIX_3853743	ahu:A6A40_00695	E1.17.4.1A, nrdA, nrdE	ribonucleoside-diphosphate reductase alpha chain	1.17.4.1	map00230; Metabolism; Nucleotide metabolism; Purine metabolism | map00240; Metabolism; Nucleotide metabolism; Pyrimidine metabolism
NOVO_MIX_3853953	nca:Noca_3811	E1.17.4.1A, nrdA, nrdE	ribonucleoside-diphosphate reductase alpha chain	1.17.4.1	map00230; Metabolism; Nucleotide metabolism; Purine metabolism | map00240; Metabolism; Nucleotide metabolism; Pyrimidine metabolism
NOVO_MIX_3876336	vpd:VAPA_1c10080	E1.17.4.1A, nrdA, nrdE	ribonucleoside-diphosphate reductase alpha chain	1.17.4.1	map00230; Metabolism; Nucleotide metabolism; Purine metabolism | map00240; Metabolism; Nucleotide metabolism; Pyrimidine metabolism
NOVO_MIX_3878508	pko:PKOR_05900	E1.17.4.1B, nrdB, nrdF	ribonucleoside-diphosphate reductase beta chain	1.17.4.1	map00230; Metabolism; Nucleotide metabolism; Purine metabolism | map00240; Metabolism; Nucleotide metabolism; Pyrimidine metabolism
NOVO_MIX_3881796	nsl:BOX37_23135	E1.17.4.1A, nrdA, nrdE	ribonucleoside-diphosphate reductase alpha chain	1.17.4.1	map00230; Metabolism; Nucleotide metabolism; Purine metabolism | map00240; Metabolism; Nucleotide metabolism; Pyrimidine metabolism
NOVO_MIX_388225	smag:AN936_00895	E1.17.4.1A, nrdA, nrdE	ribonucleoside-diphosphate reductase alpha chain	1.17.4.1	map00230; Metabolism; Nucleotide metabolism; Purine metabolism | map00240; Metabolism; Nucleotide metabolism; Pyrimidine metabolism
NOVO_MIX_388225	smag:AN936_00895	E1.17.4.1A, nrdA, nrdE	ribonucleoside-diphosphate reductase alpha chain	1.17.4.1	map00230; Metabolism; Nucleotide metabolism; Purine metabolism | map00240; Metabolism; Nucleotide metabolism; Pyrimidine metabolism
NOVO_MIX_3885799	pzu:PHZ_c0341	E1.17.4.1A, nrdA, nrdE	ribonucleoside-diphosphate reductase alpha chain	1.17.4.1	map00230; Metabolism; Nucleotide metabolism; Purine metabolism | map00240; Metabolism; Nucleotide metabolism; Pyrimidine metabolism
NOVO_MIX_3894783	abai:IMCC26256_11844	E1.17.4.1A, nrdA, nrdE	ribonucleoside-diphosphate reductase alpha chain	1.17.4.1	map00230; Metabolism; Nucleotide metabolism; Purine metabolism | map00240; Metabolism; Nucleotide metabolism; Pyrimidine metabolism
NOVO_MIX_3894783	abai:IMCC26256_11844	E1.17.4.1A, nrdA, nrdE	ribonucleoside-diphosphate reductase alpha chain	1.17.4.1	map00230; Metabolism; Nucleotide metabolism; Purine metabolism | map00240; Metabolism; Nucleotide metabolism; Pyrimidine metabolism
NOVO_MIX_3897285	afo:Afer_1025	E1.17.4.1A, nrdA, nrdE	ribonucleoside-diphosphate reductase alpha chain	1.17.4.1	map00230; Metabolism; Nucleotide metabolism; Purine metabolism | map00240; Metabolism; Nucleotide metabolism; Pyrimidine metabolism
NOVO_MIX_390494	ccz:CCALI_02898	E1.17.4.1A, nrdA, nrdE	ribonucleoside-diphosphate reductase alpha chain	1.17.4.1	map00230; Metabolism; Nucleotide metabolism; Purine metabolism | map00240; Metabolism; Nucleotide metabolism; Pyrimidine metabolism
NOVO_MIX_3909426	magx:XM1_0739	E1.17.4.1A, nrdA, nrdE	ribonucleoside-diphosphate reductase alpha chain	1.17.4.1	map00230; Metabolism; Nucleotide metabolism; Purine metabolism | map00240; Metabolism; Nucleotide metabolism; Pyrimidine metabolism
NOVO_MIX_3916475	pavi:110750467	RRM2	ribonucleoside-diphosphate reductase subunit M2	1.17.4.1	map00230; Metabolism; Nucleotide metabolism; Purine metabolism | map00240; Metabolism; Nucleotide metabolism; Pyrimidine metabolism | map00480; Metabolism; Metabolism of other amino acids; Glutathione metabolism | map04115; Cellular Processes; Cell growth and death; p53 signaling pathway
NOVO_MIX_3921681	bic:LMTR13_04155	E1.17.4.1B, nrdB, nrdF	ribonucleoside-diphosphate reductase beta chain	1.17.4.1	map00230; Metabolism; Nucleotide metabolism; Purine metabolism | map00240; Metabolism; Nucleotide metabolism; Pyrimidine metabolism
NOVO_MIX_3923266	abai:IMCC26256_11844	E1.17.4.1A, nrdA, nrdE	ribonucleoside-diphosphate reductase alpha chain	1.17.4.1	map00230; Metabolism; Nucleotide metabolism; Purine metabolism | map00240; Metabolism; Nucleotide metabolism; Pyrimidine metabolism
NOVO_MIX_3923266	abai:IMCC26256_11844	E1.17.4.1A, nrdA, nrdE	ribonucleoside-diphosphate reductase alpha chain	1.17.4.1	map00230; Metabolism; Nucleotide metabolism; Purine metabolism | map00240; Metabolism; Nucleotide metabolism; Pyrimidine metabolism
NOVO_MIX_3930332	aru:ASPU41_17510	E1.17.4.1A, nrdA, nrdE	ribonucleoside-diphosphate reductase alpha chain	1.17.4.1	map00230; Metabolism; Nucleotide metabolism; Purine metabolism | map00240; Metabolism; Nucleotide metabolism; Pyrimidine metabolism
NOVO_MIX_3934460	mpt:Mpe_B0385	E1.17.4.1A, nrdA, nrdE	ribonucleoside-diphosphate reductase alpha chain	1.17.4.1	map00230; Metabolism; Nucleotide metabolism; Purine metabolism | map00240; Metabolism; Nucleotide metabolism; Pyrimidine metabolism
NOVO_MIX_3935697	taz:TREAZ_1519	E1.17.4.1A, nrdA, nrdE	ribonucleoside-diphosphate reductase alpha chain	1.17.4.1	map00230; Metabolism; Nucleotide metabolism; Purine metabolism | map00240; Metabolism; Nucleotide metabolism; Pyrimidine metabolism
NOVO_MIX_3945634	abai:IMCC26256_11844	E1.17.4.1A, nrdA, nrdE	ribonucleoside-diphosphate reductase alpha chain	1.17.4.1	map00230; Metabolism; Nucleotide metabolism; Purine metabolism | map00240; Metabolism; Nucleotide metabolism; Pyrimidine metabolism
NOVO_MIX_3945634	abai:IMCC26256_11844	E1.17.4.1A, nrdA, nrdE	ribonucleoside-diphosphate reductase alpha chain	1.17.4.1	map00230; Metabolism; Nucleotide metabolism; Purine metabolism | map00240; Metabolism; Nucleotide metabolism; Pyrimidine metabolism
NOVO_MIX_3946061	nao:Y958_03770	E1.17.4.1A, nrdA, nrdE	ribonucleoside-diphosphate reductase alpha chain	1.17.4.1	map00230; Metabolism; Nucleotide metabolism; Purine metabolism | map00240; Metabolism; Nucleotide metabolism; Pyrimidine metabolism
NOVO_MIX_394751	gba:J421_2847	E1.17.4.1A, nrdA, nrdE	ribonucleoside-diphosphate reductase alpha chain	1.17.4.1	map00230; Metabolism; Nucleotide metabolism; Purine metabolism | map00240; Metabolism; Nucleotide metabolism; Pyrimidine metabolism
NOVO_MIX_395706	sesp:BN6_16920	E1.17.4.1A, nrdA, nrdE	ribonucleoside-diphosphate reductase alpha chain	1.17.4.1	map00230; Metabolism; Nucleotide metabolism; Purine metabolism | map00240; Metabolism; Nucleotide metabolism; Pyrimidine metabolism
NOVO_MIX_399714	all:CRK55773	E1.17.4.1A, nrdA, nrdE	ribonucleoside-diphosphate reductase alpha chain	1.17.4.1	map00230; Metabolism; Nucleotide metabolism; Purine metabolism | map00240; Metabolism; Nucleotide metabolism; Pyrimidine metabolism
NOVO_MIX_410056	gba:J421_2847	E1.17.4.1A, nrdA, nrdE	ribonucleoside-diphosphate reductase alpha chain	1.17.4.1	map00230; Metabolism; Nucleotide metabolism; Purine metabolism | map00240; Metabolism; Nucleotide metabolism; Pyrimidine metabolism
NOVO_MIX_422840	cwo:Cwoe_5426	E1.17.4.1A, nrdA, nrdE	ribonucleoside-diphosphate reductase alpha chain	1.17.4.1	map00230; Metabolism; Nucleotide metabolism; Purine metabolism | map00240; Metabolism; Nucleotide metabolism; Pyrimidine metabolism
NOVO_MIX_423557	cak:Caul_2560	E1.17.4.1A, nrdA, nrdE	ribonucleoside-diphosphate reductase alpha chain	1.17.4.1	map00230; Metabolism; Nucleotide metabolism; Purine metabolism | map00240; Metabolism; Nucleotide metabolism; Pyrimidine metabolism
NOVO_MIX_431752	pko:PKOR_05905	E1.17.4.1A, nrdA, nrdE	ribonucleoside-diphosphate reductase alpha chain	1.17.4.1	map00230; Metabolism; Nucleotide metabolism; Purine metabolism | map00240; Metabolism; Nucleotide metabolism; Pyrimidine metabolism
NOVO_MIX_446121	aza:AZKH_3044	E1.17.4.1A, nrdA, nrdE	ribonucleoside-diphosphate reductase alpha chain	1.17.4.1	map00230; Metabolism; Nucleotide metabolism; Purine metabolism | map00240; Metabolism; Nucleotide metabolism; Pyrimidine metabolism
NOVO_MIX_446647	phl:KKY_1558	E1.17.4.1A, nrdA, nrdE	ribonucleoside-diphosphate reductase alpha chain	1.17.4.1	map00230; Metabolism; Nucleotide metabolism; Purine metabolism | map00240; Metabolism; Nucleotide metabolism; Pyrimidine metabolism
NOVO_MIX_447980	all:CRK55773	E1.17.4.1A, nrdA, nrdE	ribonucleoside-diphosphate reductase alpha chain	1.17.4.1	map00230; Metabolism; Nucleotide metabolism; Purine metabolism | map00240; Metabolism; Nucleotide metabolism; Pyrimidine metabolism
NOVO_MIX_450108	nca:Noca_3811	E1.17.4.1A, nrdA, nrdE	ribonucleoside-diphosphate reductase alpha chain	1.17.4.1	map00230; Metabolism; Nucleotide metabolism; Purine metabolism | map00240; Metabolism; Nucleotide metabolism; Pyrimidine metabolism
NOVO_MIX_452002	rca:Rcas_0124	E1.17.4.1A, nrdA, nrdE	ribonucleoside-diphosphate reductase alpha chain	1.17.4.1	map00230; Metabolism; Nucleotide metabolism; Purine metabolism | map00240; Metabolism; Nucleotide metabolism; Pyrimidine metabolism
NOVO_MIX_454091	bop:AXW83_08145	E1.17.4.1A, nrdA, nrdE	ribonucleoside-diphosphate reductase alpha chain	1.17.4.1	map00230; Metabolism; Nucleotide metabolism; Purine metabolism | map00240; Metabolism; Nucleotide metabolism; Pyrimidine metabolism
NOVO_MIX_456193	mthd:A3224_05560	E1.17.4.1A, nrdA, nrdE	ribonucleoside-diphosphate reductase alpha chain	1.17.4.1	map00230; Metabolism; Nucleotide metabolism; Purine metabolism | map00240; Metabolism; Nucleotide metabolism; Pyrimidine metabolism
NOVO_MIX_456193	mthd:A3224_05560	E1.17.4.1A, nrdA, nrdE	ribonucleoside-diphosphate reductase alpha chain	1.17.4.1	map00230; Metabolism; Nucleotide metabolism; Purine metabolism | map00240; Metabolism; Nucleotide metabolism; Pyrimidine metabolism
NOVO_MIX_458051	ctm:Cabther_B0038	E1.17.4.1A, nrdA, nrdE	ribonucleoside-diphosphate reductase alpha chain	1.17.4.1	map00230; Metabolism; Nucleotide metabolism; Purine metabolism | map00240; Metabolism; Nucleotide metabolism; Pyrimidine metabolism
NOVO_MIX_459807	ars:ADJ73_10315	E1.17.4.1A, nrdA, nrdE	ribonucleoside-diphosphate reductase alpha chain	1.17.4.1	map00230; Metabolism; Nucleotide metabolism; Purine metabolism | map00240; Metabolism; Nucleotide metabolism; Pyrimidine metabolism
NOVO_MIX_4622	rgi:RGI145_05445	E1.17.4.1A, nrdA, nrdE	ribonucleoside-diphosphate reductase alpha chain	1.17.4.1	map00230; Metabolism; Nucleotide metabolism; Purine metabolism | map00240; Metabolism; Nucleotide metabolism; Pyrimidine metabolism
NOVO_MIX_462702	tmr:Tmar_0327	E1.17.4.1A, nrdA, nrdE	ribonucleoside-diphosphate reductase alpha chain	1.17.4.1	map00230; Metabolism; Nucleotide metabolism; Purine metabolism | map00240; Metabolism; Nucleotide metabolism; Pyrimidine metabolism
NOVO_MIX_47104	fla:SY85_19445	E1.17.4.1B, nrdB, nrdF	ribonucleoside-diphosphate reductase beta chain	1.17.4.1	map00230; Metabolism; Nucleotide metabolism; Purine metabolism | map00240; Metabolism; Nucleotide metabolism; Pyrimidine metabolism
NOVO_MIX_475183	abai:IMCC26256_11844	E1.17.4.1A, nrdA, nrdE	ribonucleoside-diphosphate reductase alpha chain	1.17.4.1	map00230; Metabolism; Nucleotide metabolism; Purine metabolism | map00240; Metabolism; Nucleotide metabolism; Pyrimidine metabolism
NOVO_MIX_475183	abai:IMCC26256_11844	E1.17.4.1A, nrdA, nrdE	ribonucleoside-diphosphate reductase alpha chain	1.17.4.1	map00230; Metabolism; Nucleotide metabolism; Purine metabolism | map00240; Metabolism; Nucleotide metabolism; Pyrimidine metabolism
NOVO_MIX_475595	kra:Krad_0805	E1.17.4.1A, nrdA, nrdE	ribonucleoside-diphosphate reductase alpha chain	1.17.4.1	map00230; Metabolism; Nucleotide metabolism; Purine metabolism | map00240; Metabolism; Nucleotide metabolism; Pyrimidine metabolism
NOVO_MIX_482632	nio:NITINOP_2043	E1.17.4.1A, nrdA, nrdE	ribonucleoside-diphosphate reductase alpha chain	1.17.4.1	map00230; Metabolism; Nucleotide metabolism; Purine metabolism | map00240; Metabolism; Nucleotide metabolism; Pyrimidine metabolism
NOVO_MIX_487200	dsu:Dsui_3034	E1.17.4.1A, nrdA, nrdE	ribonucleoside-diphosphate reductase alpha chain	1.17.4.1	map00230; Metabolism; Nucleotide metabolism; Purine metabolism | map00240; Metabolism; Nucleotide metabolism; Pyrimidine metabolism
NOVO_MIX_487317	cwo:Cwoe_5222	E1.17.4.1B, nrdB, nrdF	ribonucleoside-diphosphate reductase beta chain	1.17.4.1	map00230; Metabolism; Nucleotide metabolism; Purine metabolism | map00240; Metabolism; Nucleotide metabolism; Pyrimidine metabolism
NOVO_MIX_489737	cfus:CYFUS_006565	E1.17.4.1A, nrdA, nrdE	ribonucleoside-diphosphate reductase alpha chain	1.17.4.1	map00230; Metabolism; Nucleotide metabolism; Purine metabolism | map00240; Metabolism; Nucleotide metabolism; Pyrimidine metabolism
NOVO_MIX_489737	cfus:CYFUS_006565	E1.17.4.1A, nrdA, nrdE	ribonucleoside-diphosphate reductase alpha chain	1.17.4.1	map00230; Metabolism; Nucleotide metabolism; Purine metabolism | map00240; Metabolism; Nucleotide metabolism; Pyrimidine metabolism
NOVO_MIX_495867	cmi:CMM_2429	E1.17.4.1A, nrdA, nrdE	ribonucleoside-diphosphate reductase alpha chain	1.17.4.1	map00230; Metabolism; Nucleotide metabolism; Purine metabolism | map00240; Metabolism; Nucleotide metabolism; Pyrimidine metabolism
NOVO_MIX_500108	rht:NT26_1524	E1.17.4.1A, nrdA, nrdE	ribonucleoside-diphosphate reductase alpha chain	1.17.4.1	map00230; Metabolism; Nucleotide metabolism; Purine metabolism | map00240; Metabolism; Nucleotide metabolism; Pyrimidine metabolism
NOVO_MIX_500364	cwo:Cwoe_5426	E1.17.4.1A, nrdA, nrdE	ribonucleoside-diphosphate reductase alpha chain	1.17.4.1	map00230; Metabolism; Nucleotide metabolism; Purine metabolism | map00240; Metabolism; Nucleotide metabolism; Pyrimidine metabolism
NOVO_MIX_505332	psuw:WQ53_10240	E1.17.4.1A, nrdA, nrdE	ribonucleoside-diphosphate reductase alpha chain	1.17.4.1	map00230; Metabolism; Nucleotide metabolism; Purine metabolism | map00240; Metabolism; Nucleotide metabolism; Pyrimidine metabolism
NOVO_MIX_505332	psuw:WQ53_10240	E1.17.4.1A, nrdA, nrdE	ribonucleoside-diphosphate reductase alpha chain	1.17.4.1	map00230; Metabolism; Nucleotide metabolism; Purine metabolism | map00240; Metabolism; Nucleotide metabolism; Pyrimidine metabolism
NOVO_MIX_521437	cwo:Cwoe_5426	E1.17.4.1A, nrdA, nrdE	ribonucleoside-diphosphate reductase alpha chain	1.17.4.1	map00230; Metabolism; Nucleotide metabolism; Purine metabolism | map00240; Metabolism; Nucleotide metabolism; Pyrimidine metabolism
NOVO_MIX_522858	kfl:Kfla_4697	E1.17.4.1A, nrdA, nrdE	ribonucleoside-diphosphate reductase alpha chain	1.17.4.1	map00230; Metabolism; Nucleotide metabolism; Purine metabolism | map00240; Metabolism; Nucleotide metabolism; Pyrimidine metabolism
NOVO_MIX_531366	cwo:Cwoe_5426	E1.17.4.1A, nrdA, nrdE	ribonucleoside-diphosphate reductase alpha chain	1.17.4.1	map00230; Metabolism; Nucleotide metabolism; Purine metabolism | map00240; Metabolism; Nucleotide metabolism; Pyrimidine metabolism
NOVO_MIX_532270	smal:SMALA_5720	E1.17.4.1A, nrdA, nrdE	ribonucleoside-diphosphate reductase alpha chain	1.17.4.1	map00230; Metabolism; Nucleotide metabolism; Purine metabolism | map00240; Metabolism; Nucleotide metabolism; Pyrimidine metabolism
NOVO_MIX_555674	pol:Bpro_4588	E1.17.4.1A, nrdA, nrdE	ribonucleoside-diphosphate reductase alpha chain	1.17.4.1	map00230; Metabolism; Nucleotide metabolism; Purine metabolism | map00240; Metabolism; Nucleotide metabolism; Pyrimidine metabolism
NOVO_MIX_55756	sdf:ACG33_01170	E1.17.4.1A, nrdA, nrdE	ribonucleoside-diphosphate reductase alpha chain	1.17.4.1	map00230; Metabolism; Nucleotide metabolism; Purine metabolism | map00240; Metabolism; Nucleotide metabolism; Pyrimidine metabolism
NOVO_MIX_558226	smy:BJP26_12075	E1.17.4.1B, nrdB, nrdF	ribonucleoside-diphosphate reductase beta chain	1.17.4.1	map00230; Metabolism; Nucleotide metabolism; Purine metabolism | map00240; Metabolism; Nucleotide metabolism; Pyrimidine metabolism
NOVO_MIX_580394	ruf:TH63_11715	E1.17.4.1A, nrdA, nrdE	ribonucleoside-diphosphate reductase alpha chain	1.17.4.1	map00230; Metabolism; Nucleotide metabolism; Purine metabolism | map00240; Metabolism; Nucleotide metabolism; Pyrimidine metabolism
NOVO_MIX_584916	tro:trd_1815	E1.17.4.1A, nrdA, nrdE	ribonucleoside-diphosphate reductase alpha chain	1.17.4.1	map00230; Metabolism; Nucleotide metabolism; Purine metabolism | map00240; Metabolism; Nucleotide metabolism; Pyrimidine metabolism
NOVO_MIX_597443	gba:J421_2847	E1.17.4.1A, nrdA, nrdE	ribonucleoside-diphosphate reductase alpha chain	1.17.4.1	map00230; Metabolism; Nucleotide metabolism; Purine metabolism | map00240; Metabolism; Nucleotide metabolism; Pyrimidine metabolism
NOVO_MIX_601044	rlu:RLEG12_18205	E1.17.4.1A, nrdA, nrdE	ribonucleoside-diphosphate reductase alpha chain	1.17.4.1	map00230; Metabolism; Nucleotide metabolism; Purine metabolism | map00240; Metabolism; Nucleotide metabolism; Pyrimidine metabolism
NOVO_MIX_602248	ssm:Spirs_3975	E1.17.4.1A, nrdA, nrdE	ribonucleoside-diphosphate reductase alpha chain	1.17.4.1	map00230; Metabolism; Nucleotide metabolism; Purine metabolism | map00240; Metabolism; Nucleotide metabolism; Pyrimidine metabolism
NOVO_MIX_603600	rhz:RHPLAN_43870	E1.17.4.1A, nrdA, nrdE	ribonucleoside-diphosphate reductase alpha chain	1.17.4.1	map00230; Metabolism; Nucleotide metabolism; Purine metabolism | map00240; Metabolism; Nucleotide metabolism; Pyrimidine metabolism
NOVO_MIX_603745	afw:Anae109_2198	E1.17.4.1A, nrdA, nrdE	ribonucleoside-diphosphate reductase alpha chain	1.17.4.1	map00230; Metabolism; Nucleotide metabolism; Purine metabolism | map00240; Metabolism; Nucleotide metabolism; Pyrimidine metabolism
NOVO_MIX_608039	phm:PSMK_02940	E1.17.4.1A, nrdA, nrdE	ribonucleoside-diphosphate reductase alpha chain	1.17.4.1	map00230; Metabolism; Nucleotide metabolism; Purine metabolism | map00240; Metabolism; Nucleotide metabolism; Pyrimidine metabolism
NOVO_MIX_613669	abai:IMCC26256_11844	E1.17.4.1A, nrdA, nrdE	ribonucleoside-diphosphate reductase alpha chain	1.17.4.1	map00230; Metabolism; Nucleotide metabolism; Purine metabolism | map00240; Metabolism; Nucleotide metabolism; Pyrimidine metabolism
NOVO_MIX_613669	abai:IMCC26256_11844	E1.17.4.1A, nrdA, nrdE	ribonucleoside-diphosphate reductase alpha chain	1.17.4.1	map00230; Metabolism; Nucleotide metabolism; Purine metabolism | map00240; Metabolism; Nucleotide metabolism; Pyrimidine metabolism
NOVO_MIX_622120	abac:LuPra_05458	E1.17.4.1A, nrdA, nrdE	ribonucleoside-diphosphate reductase alpha chain	1.17.4.1	map00230; Metabolism; Nucleotide metabolism; Purine metabolism | map00240; Metabolism; Nucleotide metabolism; Pyrimidine metabolism
NOVO_MIX_641934	abai:IMCC26256_11844	E1.17.4.1A, nrdA, nrdE	ribonucleoside-diphosphate reductase alpha chain	1.17.4.1	map00230; Metabolism; Nucleotide metabolism; Purine metabolism | map00240; Metabolism; Nucleotide metabolism; Pyrimidine metabolism
NOVO_MIX_641934	abai:IMCC26256_11844	E1.17.4.1A, nrdA, nrdE	ribonucleoside-diphosphate reductase alpha chain	1.17.4.1	map00230; Metabolism; Nucleotide metabolism; Purine metabolism | map00240; Metabolism; Nucleotide metabolism; Pyrimidine metabolism
NOVO_MIX_644915	pzu:PHZ_c0615	E1.17.4.1A, nrdA, nrdE	ribonucleoside-diphosphate reductase alpha chain	1.17.4.1	map00230; Metabolism; Nucleotide metabolism; Purine metabolism | map00240; Metabolism; Nucleotide metabolism; Pyrimidine metabolism
NOVO_MIX_654739	rgi:RGI145_09340	E1.17.4.1B, nrdB, nrdF	ribonucleoside-diphosphate reductase beta chain	1.17.4.1	map00230; Metabolism; Nucleotide metabolism; Purine metabolism | map00240; Metabolism; Nucleotide metabolism; Pyrimidine metabolism
NOVO_MIX_65613	cfu:CFU_3878	E1.17.4.1A, nrdA, nrdE	ribonucleoside-diphosphate reductase alpha chain	1.17.4.1	map00230; Metabolism; Nucleotide metabolism; Purine metabolism | map00240; Metabolism; Nucleotide metabolism; Pyrimidine metabolism
NOVO_MIX_660116	sch:Sphch_3182	E1.17.4.1B, nrdB, nrdF	ribonucleoside-diphosphate reductase beta chain	1.17.4.1	map00230; Metabolism; Nucleotide metabolism; Purine metabolism | map00240; Metabolism; Nucleotide metabolism; Pyrimidine metabolism
NOVO_MIX_666920	nmu:Nmul_A2468	E1.17.4.1A, nrdA, nrdE	ribonucleoside-diphosphate reductase alpha chain	1.17.4.1	map00230; Metabolism; Nucleotide metabolism; Purine metabolism | map00240; Metabolism; Nucleotide metabolism; Pyrimidine metabolism
NOVO_MIX_675689	ndk:I601_1914	E1.17.4.1A, nrdA, nrdE	ribonucleoside-diphosphate reductase alpha chain	1.17.4.1	map00230; Metabolism; Nucleotide metabolism; Purine metabolism | map00240; Metabolism; Nucleotide metabolism; Pyrimidine metabolism
NOVO_MIX_675749	gba:J421_2847	E1.17.4.1A, nrdA, nrdE	ribonucleoside-diphosphate reductase alpha chain	1.17.4.1	map00230; Metabolism; Nucleotide metabolism; Purine metabolism | map00240; Metabolism; Nucleotide metabolism; Pyrimidine metabolism
NOVO_MIX_67695	abai:IMCC26256_11844	E1.17.4.1A, nrdA, nrdE	ribonucleoside-diphosphate reductase alpha chain	1.17.4.1	map00230; Metabolism; Nucleotide metabolism; Purine metabolism | map00240; Metabolism; Nucleotide metabolism; Pyrimidine metabolism
NOVO_MIX_67695	abai:IMCC26256_11844	E1.17.4.1A, nrdA, nrdE	ribonucleoside-diphosphate reductase alpha chain	1.17.4.1	map00230; Metabolism; Nucleotide metabolism; Purine metabolism | map00240; Metabolism; Nucleotide metabolism; Pyrimidine metabolism
NOVO_MIX_686118	cwo:Cwoe_5426	E1.17.4.1A, nrdA, nrdE	ribonucleoside-diphosphate reductase alpha chain	1.17.4.1	map00230; Metabolism; Nucleotide metabolism; Purine metabolism | map00240; Metabolism; Nucleotide metabolism; Pyrimidine metabolism
NOVO_MIX_69178	rca:Rcas_3780	E1.17.4.1B, nrdB, nrdF	ribonucleoside-diphosphate reductase beta chain	1.17.4.1	map00230; Metabolism; Nucleotide metabolism; Purine metabolism | map00240; Metabolism; Nucleotide metabolism; Pyrimidine metabolism
NOVO_MIX_693459	gau:GAU_0942	E1.17.4.1A, nrdA, nrdE	ribonucleoside-diphosphate reductase alpha chain	1.17.4.1	map00230; Metabolism; Nucleotide metabolism; Purine metabolism | map00240; Metabolism; Nucleotide metabolism; Pyrimidine metabolism
NOVO_MIX_699068	pir:VN12_07255	E1.17.4.1A, nrdA, nrdE	ribonucleoside-diphosphate reductase alpha chain	1.17.4.1	map00230; Metabolism; Nucleotide metabolism; Purine metabolism | map00240; Metabolism; Nucleotide metabolism; Pyrimidine metabolism
NOVO_MIX_705378	psin:CAK95_25340	E1.17.4.1A, nrdA, nrdE	ribonucleoside-diphosphate reductase alpha chain	1.17.4.1	map00230; Metabolism; Nucleotide metabolism; Purine metabolism | map00240; Metabolism; Nucleotide metabolism; Pyrimidine metabolism
NOVO_MIX_705378	psin:CAK95_25340	E1.17.4.1A, nrdA, nrdE	ribonucleoside-diphosphate reductase alpha chain	1.17.4.1	map00230; Metabolism; Nucleotide metabolism; Purine metabolism | map00240; Metabolism; Nucleotide metabolism; Pyrimidine metabolism
NOVO_MIX_711330	rgi:RGI145_05445	E1.17.4.1A, nrdA, nrdE	ribonucleoside-diphosphate reductase alpha chain	1.17.4.1	map00230; Metabolism; Nucleotide metabolism; Purine metabolism | map00240; Metabolism; Nucleotide metabolism; Pyrimidine metabolism
NOVO_MIX_713675	serj:SGUI_0947	E1.17.4.1A, nrdA, nrdE	ribonucleoside-diphosphate reductase alpha chain	1.17.4.1	map00230; Metabolism; Nucleotide metabolism; Purine metabolism | map00240; Metabolism; Nucleotide metabolism; Pyrimidine metabolism
NOVO_MIX_713675	serj:SGUI_0947	E1.17.4.1A, nrdA, nrdE	ribonucleoside-diphosphate reductase alpha chain	1.17.4.1	map00230; Metabolism; Nucleotide metabolism; Purine metabolism | map00240; Metabolism; Nucleotide metabolism; Pyrimidine metabolism
NOVO_MIX_715840	lxy:O159_07030	E1.17.4.1A, nrdA, nrdE	ribonucleoside-diphosphate reductase alpha chain	1.17.4.1	map00230; Metabolism; Nucleotide metabolism; Purine metabolism | map00240; Metabolism; Nucleotide metabolism; Pyrimidine metabolism
NOVO_MIX_718772	fla:SY85_20970	E1.17.4.1A, nrdA, nrdE	ribonucleoside-diphosphate reductase alpha chain	1.17.4.1	map00230; Metabolism; Nucleotide metabolism; Purine metabolism | map00240; Metabolism; Nucleotide metabolism; Pyrimidine metabolism
NOVO_MIX_722785	abac:LuPra_05458	E1.17.4.1A, nrdA, nrdE	ribonucleoside-diphosphate reductase alpha chain	1.17.4.1	map00230; Metabolism; Nucleotide metabolism; Purine metabolism | map00240; Metabolism; Nucleotide metabolism; Pyrimidine metabolism
NOVO_MIX_722867	cwo:Cwoe_5426	E1.17.4.1A, nrdA, nrdE	ribonucleoside-diphosphate reductase alpha chain	1.17.4.1	map00230; Metabolism; Nucleotide metabolism; Purine metabolism | map00240; Metabolism; Nucleotide metabolism; Pyrimidine metabolism
NOVO_MIX_72758	fla:SY85_20970	E1.17.4.1A, nrdA, nrdE	ribonucleoside-diphosphate reductase alpha chain	1.17.4.1	map00230; Metabolism; Nucleotide metabolism; Purine metabolism | map00240; Metabolism; Nucleotide metabolism; Pyrimidine metabolism
NOVO_MIX_730926	ade:Adeh_1613	E1.17.4.1A, nrdA, nrdE	ribonucleoside-diphosphate reductase alpha chain	1.17.4.1	map00230; Metabolism; Nucleotide metabolism; Purine metabolism | map00240; Metabolism; Nucleotide metabolism; Pyrimidine metabolism
NOVO_MIX_740863	gba:J421_2847	E1.17.4.1A, nrdA, nrdE	ribonucleoside-diphosphate reductase alpha chain	1.17.4.1	map00230; Metabolism; Nucleotide metabolism; Purine metabolism | map00240; Metabolism; Nucleotide metabolism; Pyrimidine metabolism
NOVO_MIX_741778	pbh:AAW51_1051	E1.17.4.1A, nrdA, nrdE	ribonucleoside-diphosphate reductase alpha chain	1.17.4.1	map00230; Metabolism; Nucleotide metabolism; Purine metabolism | map00240; Metabolism; Nucleotide metabolism; Pyrimidine metabolism
NOVO_MIX_748005	cag:Cagg_2767	E1.17.4.1A, nrdA, nrdE	ribonucleoside-diphosphate reductase alpha chain	1.17.4.1	map00230; Metabolism; Nucleotide metabolism; Purine metabolism | map00240; Metabolism; Nucleotide metabolism; Pyrimidine metabolism
NOVO_MIX_751866	gba:J421_2847	E1.17.4.1A, nrdA, nrdE	ribonucleoside-diphosphate reductase alpha chain	1.17.4.1	map00230; Metabolism; Nucleotide metabolism; Purine metabolism | map00240; Metabolism; Nucleotide metabolism; Pyrimidine metabolism
NOVO_MIX_757747	cak:Caul_3858	E1.17.4.1A, nrdA, nrdE	ribonucleoside-diphosphate reductase alpha chain	1.17.4.1	map00230; Metabolism; Nucleotide metabolism; Purine metabolism | map00240; Metabolism; Nucleotide metabolism; Pyrimidine metabolism
NOVO_MIX_758268	abac:LuPra_05458	E1.17.4.1A, nrdA, nrdE	ribonucleoside-diphosphate reductase alpha chain	1.17.4.1	map00230; Metabolism; Nucleotide metabolism; Purine metabolism | map00240; Metabolism; Nucleotide metabolism; Pyrimidine metabolism
NOVO_MIX_759083	abai:IMCC26256_11844	E1.17.4.1A, nrdA, nrdE	ribonucleoside-diphosphate reductase alpha chain	1.17.4.1	map00230; Metabolism; Nucleotide metabolism; Purine metabolism | map00240; Metabolism; Nucleotide metabolism; Pyrimidine metabolism
NOVO_MIX_759083	abai:IMCC26256_11844	E1.17.4.1A, nrdA, nrdE	ribonucleoside-diphosphate reductase alpha chain	1.17.4.1	map00230; Metabolism; Nucleotide metabolism; Purine metabolism | map00240; Metabolism; Nucleotide metabolism; Pyrimidine metabolism
NOVO_MIX_759774	gba:J421_2847	E1.17.4.1A, nrdA, nrdE	ribonucleoside-diphosphate reductase alpha chain	1.17.4.1	map00230; Metabolism; Nucleotide metabolism; Purine metabolism | map00240; Metabolism; Nucleotide metabolism; Pyrimidine metabolism
NOVO_MIX_764019	gba:J421_2847	E1.17.4.1A, nrdA, nrdE	ribonucleoside-diphosphate reductase alpha chain	1.17.4.1	map00230; Metabolism; Nucleotide metabolism; Purine metabolism | map00240; Metabolism; Nucleotide metabolism; Pyrimidine metabolism
NOVO_MIX_764179	psim:KR76_05790	E1.17.4.1A, nrdA, nrdE	ribonucleoside-diphosphate reductase alpha chain	1.17.4.1	map00230; Metabolism; Nucleotide metabolism; Purine metabolism | map00240; Metabolism; Nucleotide metabolism; Pyrimidine metabolism
NOVO_MIX_764179	psim:KR76_05790	E1.17.4.1A, nrdA, nrdE	ribonucleoside-diphosphate reductase alpha chain	1.17.4.1	map00230; Metabolism; Nucleotide metabolism; Purine metabolism | map00240; Metabolism; Nucleotide metabolism; Pyrimidine metabolism
NOVO_MIX_765684	rrf:F11_12540	E1.17.4.1A, nrdA, nrdE	ribonucleoside-diphosphate reductase alpha chain	1.17.4.1	map00230; Metabolism; Nucleotide metabolism; Purine metabolism | map00240; Metabolism; Nucleotide metabolism; Pyrimidine metabolism
NOVO_MIX_771073	cwo:Cwoe_5222	E1.17.4.1B, nrdB, nrdF	ribonucleoside-diphosphate reductase beta chain	1.17.4.1	map00230; Metabolism; Nucleotide metabolism; Purine metabolism | map00240; Metabolism; Nucleotide metabolism; Pyrimidine metabolism
NOVO_MIX_771788	sit:TM1040_1151	E1.17.4.1A, nrdA, nrdE	ribonucleoside-diphosphate reductase alpha chain	1.17.4.1	map00230; Metabolism; Nucleotide metabolism; Purine metabolism | map00240; Metabolism; Nucleotide metabolism; Pyrimidine metabolism
NOVO_MIX_780600	adg:Adeg_0442	E1.17.4.1A, nrdA, nrdE	ribonucleoside-diphosphate reductase alpha chain	1.17.4.1	map00230; Metabolism; Nucleotide metabolism; Purine metabolism | map00240; Metabolism; Nucleotide metabolism; Pyrimidine metabolism
NOVO_MIX_780934	plk:CIK06_27850	E1.17.4.1B, nrdB, nrdF	ribonucleoside-diphosphate reductase beta chain	1.17.4.1	map00230; Metabolism; Nucleotide metabolism; Purine metabolism | map00240; Metabolism; Nucleotide metabolism; Pyrimidine metabolism
NOVO_MIX_785269	ssan:NX02_28480	E1.17.4.1A, nrdA, nrdE	ribonucleoside-diphosphate reductase alpha chain	1.17.4.1	map00230; Metabolism; Nucleotide metabolism; Purine metabolism | map00240; Metabolism; Nucleotide metabolism; Pyrimidine metabolism
NOVO_MIX_785269	ssan:NX02_28480	E1.17.4.1A, nrdA, nrdE	ribonucleoside-diphosphate reductase alpha chain	1.17.4.1	map00230; Metabolism; Nucleotide metabolism; Purine metabolism | map00240; Metabolism; Nucleotide metabolism; Pyrimidine metabolism
NOVO_MIX_785677	kfl:Kfla_4697	E1.17.4.1A, nrdA, nrdE	ribonucleoside-diphosphate reductase alpha chain	1.17.4.1	map00230; Metabolism; Nucleotide metabolism; Purine metabolism | map00240; Metabolism; Nucleotide metabolism; Pyrimidine metabolism
NOVO_MIX_78636	rce:RC1_4094	E1.17.4.1A, nrdA, nrdE	ribonucleoside-diphosphate reductase alpha chain	1.17.4.1	map00230; Metabolism; Nucleotide metabolism; Purine metabolism | map00240; Metabolism; Nucleotide metabolism; Pyrimidine metabolism
NOVO_MIX_790539	magx:XM1_0739	E1.17.4.1A, nrdA, nrdE	ribonucleoside-diphosphate reductase alpha chain	1.17.4.1	map00230; Metabolism; Nucleotide metabolism; Purine metabolism | map00240; Metabolism; Nucleotide metabolism; Pyrimidine metabolism
NOVO_MIX_801785	abai:IMCC26256_11844	E1.17.4.1A, nrdA, nrdE	ribonucleoside-diphosphate reductase alpha chain	1.17.4.1	map00230; Metabolism; Nucleotide metabolism; Purine metabolism | map00240; Metabolism; Nucleotide metabolism; Pyrimidine metabolism
NOVO_MIX_801785	abai:IMCC26256_11844	E1.17.4.1A, nrdA, nrdE	ribonucleoside-diphosphate reductase alpha chain	1.17.4.1	map00230; Metabolism; Nucleotide metabolism; Purine metabolism | map00240; Metabolism; Nucleotide metabolism; Pyrimidine metabolism
NOVO_MIX_804561	obg:Verru16b_00226	E1.17.4.1B, nrdB, nrdF	ribonucleoside-diphosphate reductase beta chain	1.17.4.1	map00230; Metabolism; Nucleotide metabolism; Purine metabolism | map00240; Metabolism; Nucleotide metabolism; Pyrimidine metabolism
NOVO_MIX_807607	cwo:Cwoe_5426	E1.17.4.1A, nrdA, nrdE	ribonucleoside-diphosphate reductase alpha chain	1.17.4.1	map00230; Metabolism; Nucleotide metabolism; Purine metabolism | map00240; Metabolism; Nucleotide metabolism; Pyrimidine metabolism
NOVO_MIX_812912	mrr:Moror_17535	RRM2	ribonucleoside-diphosphate reductase subunit M2	1.17.4.1	map00230; Metabolism; Nucleotide metabolism; Purine metabolism | map00240; Metabolism; Nucleotide metabolism; Pyrimidine metabolism | map00480; Metabolism; Metabolism of other amino acids; Glutathione metabolism | map04115; Cellular Processes; Cell growth and death; p53 signaling pathway
NOVO_MIX_819657	lvs:LOKVESSMR4R_01264	E1.17.4.1A, nrdA, nrdE	ribonucleoside-diphosphate reductase alpha chain	1.17.4.1	map00230; Metabolism; Nucleotide metabolism; Purine metabolism | map00240; Metabolism; Nucleotide metabolism; Pyrimidine metabolism
NOVO_MIX_827771	spmi:K663_02635	E1.17.4.1A, nrdA, nrdE	ribonucleoside-diphosphate reductase alpha chain	1.17.4.1	map00230; Metabolism; Nucleotide metabolism; Purine metabolism | map00240; Metabolism; Nucleotide metabolism; Pyrimidine metabolism
NOVO_MIX_827771	spmi:K663_02635	E1.17.4.1A, nrdA, nrdE	ribonucleoside-diphosphate reductase alpha chain	1.17.4.1	map00230; Metabolism; Nucleotide metabolism; Purine metabolism | map00240; Metabolism; Nucleotide metabolism; Pyrimidine metabolism
NOVO_MIX_832032	gca:Galf_0372	E1.17.4.1A, nrdA, nrdE	ribonucleoside-diphosphate reductase alpha chain	1.17.4.1	map00230; Metabolism; Nucleotide metabolism; Purine metabolism | map00240; Metabolism; Nucleotide metabolism; Pyrimidine metabolism
NOVO_MIX_83311	maur:BOH66_06195	E1.17.4.1A, nrdA, nrdE	ribonucleoside-diphosphate reductase alpha chain	1.17.4.1	map00230; Metabolism; Nucleotide metabolism; Purine metabolism | map00240; Metabolism; Nucleotide metabolism; Pyrimidine metabolism
NOVO_MIX_842692	cms:CMS2369	E1.17.4.1B, nrdB, nrdF	ribonucleoside-diphosphate reductase beta chain	1.17.4.1	map00230; Metabolism; Nucleotide metabolism; Purine metabolism | map00240; Metabolism; Nucleotide metabolism; Pyrimidine metabolism
NOVO_MIX_855056	age:AA314_06754	E1.17.4.1A, nrdA, nrdE	ribonucleoside-diphosphate reductase alpha chain	1.17.4.1	map00230; Metabolism; Nucleotide metabolism; Purine metabolism | map00240; Metabolism; Nucleotide metabolism; Pyrimidine metabolism
NOVO_MIX_855983	lcp:LC55x_4600	E1.17.4.1A, nrdA, nrdE	ribonucleoside-diphosphate reductase alpha chain	1.17.4.1	map00230; Metabolism; Nucleotide metabolism; Purine metabolism | map00240; Metabolism; Nucleotide metabolism; Pyrimidine metabolism
NOVO_MIX_873122	kfv:AS188_11595	E1.17.4.1B, nrdB, nrdF	ribonucleoside-diphosphate reductase beta chain	1.17.4.1	map00230; Metabolism; Nucleotide metabolism; Purine metabolism | map00240; Metabolism; Nucleotide metabolism; Pyrimidine metabolism
NOVO_MIX_890002	kal:KALB_3284	E1.17.4.1A, nrdA, nrdE	ribonucleoside-diphosphate reductase alpha chain	1.17.4.1	map00230; Metabolism; Nucleotide metabolism; Purine metabolism | map00240; Metabolism; Nucleotide metabolism; Pyrimidine metabolism
NOVO_MIX_890165	rud:TH61_05670	E1.17.4.1A, nrdA, nrdE	ribonucleoside-diphosphate reductase alpha chain	1.17.4.1	map00230; Metabolism; Nucleotide metabolism; Purine metabolism | map00240; Metabolism; Nucleotide metabolism; Pyrimidine metabolism
NOVO_MIX_891048	txi:TH3_07670	E1.17.4.1A, nrdA, nrdE	ribonucleoside-diphosphate reductase alpha chain	1.17.4.1	map00230; Metabolism; Nucleotide metabolism; Purine metabolism | map00240; Metabolism; Nucleotide metabolism; Pyrimidine metabolism
NOVO_MIX_89271	taa:NMY3_00885	E1.17.4.1A, nrdA, nrdE	ribonucleoside-diphosphate reductase alpha chain	1.17.4.1	map00230; Metabolism; Nucleotide metabolism; Purine metabolism | map00240; Metabolism; Nucleotide metabolism; Pyrimidine metabolism
NOVO_MIX_897198	abai:IMCC26256_11844	E1.17.4.1A, nrdA, nrdE	ribonucleoside-diphosphate reductase alpha chain	1.17.4.1	map00230; Metabolism; Nucleotide metabolism; Purine metabolism | map00240; Metabolism; Nucleotide metabolism; Pyrimidine metabolism
NOVO_MIX_897198	abai:IMCC26256_11844	E1.17.4.1A, nrdA, nrdE	ribonucleoside-diphosphate reductase alpha chain	1.17.4.1	map00230; Metabolism; Nucleotide metabolism; Purine metabolism | map00240; Metabolism; Nucleotide metabolism; Pyrimidine metabolism
NOVO_MIX_901351	cwo:Cwoe_5426	E1.17.4.1A, nrdA, nrdE	ribonucleoside-diphosphate reductase alpha chain	1.17.4.1	map00230; Metabolism; Nucleotide metabolism; Purine metabolism | map00240; Metabolism; Nucleotide metabolism; Pyrimidine metabolism
NOVO_MIX_910310	gba:J421_2847	E1.17.4.1A, nrdA, nrdE	ribonucleoside-diphosphate reductase alpha chain	1.17.4.1	map00230; Metabolism; Nucleotide metabolism; Purine metabolism | map00240; Metabolism; Nucleotide metabolism; Pyrimidine metabolism
NOVO_MIX_910633	saci:Sinac_3249	E1.17.4.1A, nrdA, nrdE	ribonucleoside-diphosphate reductase alpha chain	1.17.4.1	map00230; Metabolism; Nucleotide metabolism; Purine metabolism | map00240; Metabolism; Nucleotide metabolism; Pyrimidine metabolism
NOVO_MIX_910905	ros:CTJ15_08080	E1.17.4.1B, nrdB, nrdF	ribonucleoside-diphosphate reductase beta chain	1.17.4.1	map00230; Metabolism; Nucleotide metabolism; Purine metabolism | map00240; Metabolism; Nucleotide metabolism; Pyrimidine metabolism
NOVO_MIX_92444	abac:LuPra_05458	E1.17.4.1A, nrdA, nrdE	ribonucleoside-diphosphate reductase alpha chain	1.17.4.1	map00230; Metabolism; Nucleotide metabolism; Purine metabolism | map00240; Metabolism; Nucleotide metabolism; Pyrimidine metabolism
NOVO_MIX_928674	nca:Noca_3811	E1.17.4.1A, nrdA, nrdE	ribonucleoside-diphosphate reductase alpha chain	1.17.4.1	map00230; Metabolism; Nucleotide metabolism; Purine metabolism | map00240; Metabolism; Nucleotide metabolism; Pyrimidine metabolism
NOVO_MIX_929906	cwo:Cwoe_5222	E1.17.4.1B, nrdB, nrdF	ribonucleoside-diphosphate reductase beta chain	1.17.4.1	map00230; Metabolism; Nucleotide metabolism; Purine metabolism | map00240; Metabolism; Nucleotide metabolism; Pyrimidine metabolism
NOVO_MIX_935142	tmr:Tmar_0327	E1.17.4.1A, nrdA, nrdE	ribonucleoside-diphosphate reductase alpha chain	1.17.4.1	map00230; Metabolism; Nucleotide metabolism; Purine metabolism | map00240; Metabolism; Nucleotide metabolism; Pyrimidine metabolism
NOVO_MIX_936844	bbd:Belba_3819	E1.17.4.1B, nrdB, nrdF	ribonucleoside-diphosphate reductase beta chain	1.17.4.1	map00230; Metabolism; Nucleotide metabolism; Purine metabolism | map00240; Metabolism; Nucleotide metabolism; Pyrimidine metabolism
NOVO_MIX_937425	cwo:Cwoe_5426	E1.17.4.1A, nrdA, nrdE	ribonucleoside-diphosphate reductase alpha chain	1.17.4.1	map00230; Metabolism; Nucleotide metabolism; Purine metabolism | map00240; Metabolism; Nucleotide metabolism; Pyrimidine metabolism
NOVO_MIX_939576	rgi:RGI145_09340	E1.17.4.1B, nrdB, nrdF	ribonucleoside-diphosphate reductase beta chain	1.17.4.1	map00230; Metabolism; Nucleotide metabolism; Purine metabolism | map00240; Metabolism; Nucleotide metabolism; Pyrimidine metabolism
NOVO_MIX_945272	nha:Nham_3663	E1.17.4.1A, nrdA, nrdE	ribonucleoside-diphosphate reductase alpha chain	1.17.4.1	map00230; Metabolism; Nucleotide metabolism; Purine metabolism | map00240; Metabolism; Nucleotide metabolism; Pyrimidine metabolism
NOVO_MIX_947988	cse:Cseg_3036	E1.17.4.1A, nrdA, nrdE	ribonucleoside-diphosphate reductase alpha chain	1.17.4.1	map00230; Metabolism; Nucleotide metabolism; Purine metabolism | map00240; Metabolism; Nucleotide metabolism; Pyrimidine metabolism
NOVO_MIX_953849	abai:IMCC26256_11844	E1.17.4.1A, nrdA, nrdE	ribonucleoside-diphosphate reductase alpha chain	1.17.4.1	map00230; Metabolism; Nucleotide metabolism; Purine metabolism | map00240; Metabolism; Nucleotide metabolism; Pyrimidine metabolism
NOVO_MIX_953849	abai:IMCC26256_11844	E1.17.4.1A, nrdA, nrdE	ribonucleoside-diphosphate reductase alpha chain	1.17.4.1	map00230; Metabolism; Nucleotide metabolism; Purine metabolism | map00240; Metabolism; Nucleotide metabolism; Pyrimidine metabolism
NOVO_MIX_954371	gau:GAU_0942	E1.17.4.1A, nrdA, nrdE	ribonucleoside-diphosphate reductase alpha chain	1.17.4.1	map00230; Metabolism; Nucleotide metabolism; Purine metabolism | map00240; Metabolism; Nucleotide metabolism; Pyrimidine metabolism
NOVO_MIX_955296	esj:SJ05684_c15770	E1.17.4.1A, nrdA, nrdE	ribonucleoside-diphosphate reductase alpha chain	1.17.4.1	map00230; Metabolism; Nucleotide metabolism; Purine metabolism | map00240; Metabolism; Nucleotide metabolism; Pyrimidine metabolism
NOVO_MIX_958358	ase:ACPL_649	E1.17.4.1A, nrdA, nrdE	ribonucleoside-diphosphate reductase alpha chain	1.17.4.1	map00230; Metabolism; Nucleotide metabolism; Purine metabolism | map00240; Metabolism; Nucleotide metabolism; Pyrimidine metabolism
NOVO_MIX_960318	dji:CH75_17465	E1.17.4.1A, nrdA, nrdE	ribonucleoside-diphosphate reductase alpha chain	1.17.4.1	map00230; Metabolism; Nucleotide metabolism; Purine metabolism | map00240; Metabolism; Nucleotide metabolism; Pyrimidine metabolism
NOVO_MIX_96164	rin:ACS15_3098	E1.17.4.1A, nrdA, nrdE	ribonucleoside-diphosphate reductase alpha chain	1.17.4.1	map00230; Metabolism; Nucleotide metabolism; Purine metabolism | map00240; Metabolism; Nucleotide metabolism; Pyrimidine metabolism
NOVO_MIX_962054	kfl:Kfla_4697	E1.17.4.1A, nrdA, nrdE	ribonucleoside-diphosphate reductase alpha chain	1.17.4.1	map00230; Metabolism; Nucleotide metabolism; Purine metabolism | map00240; Metabolism; Nucleotide metabolism; Pyrimidine metabolism
NOVO_MIX_968973	tti:THITH_04535	E1.17.4.1B, nrdB, nrdF	ribonucleoside-diphosphate reductase beta chain	1.17.4.1	map00230; Metabolism; Nucleotide metabolism; Purine metabolism | map00240; Metabolism; Nucleotide metabolism; Pyrimidine metabolism
NOVO_MIX_972558	cwo:Cwoe_5426	E1.17.4.1A, nrdA, nrdE	ribonucleoside-diphosphate reductase alpha chain	1.17.4.1	map00230; Metabolism; Nucleotide metabolism; Purine metabolism | map00240; Metabolism; Nucleotide metabolism; Pyrimidine metabolism
NOVO_MIX_972669	kfv:AS188_11600	E1.17.4.1A, nrdA, nrdE	ribonucleoside-diphosphate reductase alpha chain	1.17.4.1	map00230; Metabolism; Nucleotide metabolism; Purine metabolism | map00240; Metabolism; Nucleotide metabolism; Pyrimidine metabolism
NOVO_MIX_979031	bic:LMTR13_04155	E1.17.4.1B, nrdB, nrdF	ribonucleoside-diphosphate reductase beta chain	1.17.4.1	map00230; Metabolism; Nucleotide metabolism; Purine metabolism | map00240; Metabolism; Nucleotide metabolism; Pyrimidine metabolism
NOVO_MIX_983793	phl:KKY_1558	E1.17.4.1A, nrdA, nrdE	ribonucleoside-diphosphate reductase alpha chain	1.17.4.1	map00230; Metabolism; Nucleotide metabolism; Purine metabolism | map00240; Metabolism; Nucleotide metabolism; Pyrimidine metabolism
NOVO_MIX_985375	nca:Noca_3811	E1.17.4.1A, nrdA, nrdE	ribonucleoside-diphosphate reductase alpha chain	1.17.4.1	map00230; Metabolism; Nucleotide metabolism; Purine metabolism | map00240; Metabolism; Nucleotide metabolism; Pyrimidine metabolism
NOVO_MIX_996309	bsd:BLASA_3657	E1.17.4.1A, nrdA, nrdE	ribonucleoside-diphosphate reductase alpha chain	1.17.4.1	map00230; Metabolism; Nucleotide metabolism; Purine metabolism | map00240; Metabolism; Nucleotide metabolism; Pyrimidine metabolism
R1_102313	rta:Rta_34530	E1.17.4.1A, nrdA, nrdE	ribonucleoside-diphosphate reductase alpha chain	1.17.4.1	map00230; Metabolism; Nucleotide metabolism; Purine metabolism | map00240; Metabolism; Nucleotide metabolism; Pyrimidine metabolism
R1_106602	cwo:Cwoe_5426	E1.17.4.1A, nrdA, nrdE	ribonucleoside-diphosphate reductase alpha chain	1.17.4.1	map00230; Metabolism; Nucleotide metabolism; Purine metabolism | map00240; Metabolism; Nucleotide metabolism; Pyrimidine metabolism
R1_107027	wwe:P147_WWE3C01G0166	E1.17.4.1A, nrdA, nrdE	ribonucleoside-diphosphate reductase alpha chain	1.17.4.1	map00230; Metabolism; Nucleotide metabolism; Purine metabolism | map00240; Metabolism; Nucleotide metabolism; Pyrimidine metabolism
R1_10990	shy:SHJG_6903	E1.17.4.1A, nrdA, nrdE	ribonucleoside-diphosphate reductase alpha chain	1.17.4.1	map00230; Metabolism; Nucleotide metabolism; Purine metabolism | map00240; Metabolism; Nucleotide metabolism; Pyrimidine metabolism
R1_118772	plan:A1s21148_02585	E1.17.4.1A, nrdA, nrdE	ribonucleoside-diphosphate reductase alpha chain	1.17.4.1	map00230; Metabolism; Nucleotide metabolism; Purine metabolism | map00240; Metabolism; Nucleotide metabolism; Pyrimidine metabolism
R1_118772	plan:A1s21148_02585	E1.17.4.1A, nrdA, nrdE	ribonucleoside-diphosphate reductase alpha chain	1.17.4.1	map00230; Metabolism; Nucleotide metabolism; Purine metabolism | map00240; Metabolism; Nucleotide metabolism; Pyrimidine metabolism
R1_140660	pzu:PHZ_c0344	E1.17.4.1B, nrdB, nrdF	ribonucleoside-diphosphate reductase beta chain	1.17.4.1	map00230; Metabolism; Nucleotide metabolism; Purine metabolism | map00240; Metabolism; Nucleotide metabolism; Pyrimidine metabolism
R1_142830	abai:IMCC26256_11844	E1.17.4.1A, nrdA, nrdE	ribonucleoside-diphosphate reductase alpha chain	1.17.4.1	map00230; Metabolism; Nucleotide metabolism; Purine metabolism | map00240; Metabolism; Nucleotide metabolism; Pyrimidine metabolism
R1_142830	abai:IMCC26256_11844	E1.17.4.1A, nrdA, nrdE	ribonucleoside-diphosphate reductase alpha chain	1.17.4.1	map00230; Metabolism; Nucleotide metabolism; Purine metabolism | map00240; Metabolism; Nucleotide metabolism; Pyrimidine metabolism
R1_142908	amq:AMETH_4981	E1.17.4.1A, nrdA, nrdE	ribonucleoside-diphosphate reductase alpha chain	1.17.4.1	map00230; Metabolism; Nucleotide metabolism; Purine metabolism | map00240; Metabolism; Nucleotide metabolism; Pyrimidine metabolism
R1_146924	care:LT85_4429	E1.17.4.1A, nrdA, nrdE	ribonucleoside-diphosphate reductase alpha chain	1.17.4.1	map00230; Metabolism; Nucleotide metabolism; Purine metabolism | map00240; Metabolism; Nucleotide metabolism; Pyrimidine metabolism
R1_146924	care:LT85_4429	E1.17.4.1A, nrdA, nrdE	ribonucleoside-diphosphate reductase alpha chain	1.17.4.1	map00230; Metabolism; Nucleotide metabolism; Purine metabolism | map00240; Metabolism; Nucleotide metabolism; Pyrimidine metabolism
R1_150391	mkm:Mkms_1864	E1.17.4.1A, nrdA, nrdE	ribonucleoside-diphosphate reductase alpha chain	1.17.4.1	map00230; Metabolism; Nucleotide metabolism; Purine metabolism | map00240; Metabolism; Nucleotide metabolism; Pyrimidine metabolism
R1_15220	vma:VAB18032_12400	E1.17.4.1A, nrdA, nrdE	ribonucleoside-diphosphate reductase alpha chain	1.17.4.1	map00230; Metabolism; Nucleotide metabolism; Purine metabolism | map00240; Metabolism; Nucleotide metabolism; Pyrimidine metabolism
R1_160170	pzu:PHZ_c0344	E1.17.4.1B, nrdB, nrdF	ribonucleoside-diphosphate reductase beta chain	1.17.4.1	map00230; Metabolism; Nucleotide metabolism; Purine metabolism | map00240; Metabolism; Nucleotide metabolism; Pyrimidine metabolism
R1_169877	obg:Verru16b_00227	E1.17.4.1A, nrdA, nrdE	ribonucleoside-diphosphate reductase alpha chain	1.17.4.1	map00230; Metabolism; Nucleotide metabolism; Purine metabolism | map00240; Metabolism; Nucleotide metabolism; Pyrimidine metabolism
R1_178266	rta:Rta_34530	E1.17.4.1A, nrdA, nrdE	ribonucleoside-diphosphate reductase alpha chain	1.17.4.1	map00230; Metabolism; Nucleotide metabolism; Purine metabolism | map00240; Metabolism; Nucleotide metabolism; Pyrimidine metabolism
R1_181347	obg:Verru16b_00227	E1.17.4.1A, nrdA, nrdE	ribonucleoside-diphosphate reductase alpha chain	1.17.4.1	map00230; Metabolism; Nucleotide metabolism; Purine metabolism | map00240; Metabolism; Nucleotide metabolism; Pyrimidine metabolism
R1_182134	amq:AMETH_4981	E1.17.4.1A, nrdA, nrdE	ribonucleoside-diphosphate reductase alpha chain	1.17.4.1	map00230; Metabolism; Nucleotide metabolism; Purine metabolism | map00240; Metabolism; Nucleotide metabolism; Pyrimidine metabolism
R1_182475	mix:AB663_003302	E1.17.4.1B, nrdB, nrdF	ribonucleoside-diphosphate reductase beta chain	1.17.4.1	map00230; Metabolism; Nucleotide metabolism; Purine metabolism | map00240; Metabolism; Nucleotide metabolism; Pyrimidine metabolism
R1_183510	mmr:Mmar10_0401	E1.17.4.1B, nrdB, nrdF	ribonucleoside-diphosphate reductase beta chain	1.17.4.1	map00230; Metabolism; Nucleotide metabolism; Purine metabolism | map00240; Metabolism; Nucleotide metabolism; Pyrimidine metabolism
R1_196182	plk:CIK06_27850	E1.17.4.1B, nrdB, nrdF	ribonucleoside-diphosphate reductase beta chain	1.17.4.1	map00230; Metabolism; Nucleotide metabolism; Purine metabolism | map00240; Metabolism; Nucleotide metabolism; Pyrimidine metabolism
R1_200084	bcer:BCK_01625	E1.17.4.1A, nrdA, nrdE	ribonucleoside-diphosphate reductase alpha chain	1.17.4.1	map00230; Metabolism; Nucleotide metabolism; Purine metabolism | map00240; Metabolism; Nucleotide metabolism; Pyrimidine metabolism
R1_200085	btk:BT9727_1241	E1.17.4.1A, nrdA, nrdE	ribonucleoside-diphosphate reductase alpha chain	1.17.4.1	map00230; Metabolism; Nucleotide metabolism; Purine metabolism | map00240; Metabolism; Nucleotide metabolism; Pyrimidine metabolism
R1_200086	btf:YBT020_07420	E1.17.4.1B, nrdB, nrdF	ribonucleoside-diphosphate reductase beta chain	1.17.4.1	map00230; Metabolism; Nucleotide metabolism; Purine metabolism | map00240; Metabolism; Nucleotide metabolism; Pyrimidine metabolism
R1_200915	abac:LuPra_05458	E1.17.4.1A, nrdA, nrdE	ribonucleoside-diphosphate reductase alpha chain	1.17.4.1	map00230; Metabolism; Nucleotide metabolism; Purine metabolism | map00240; Metabolism; Nucleotide metabolism; Pyrimidine metabolism
R1_202143	rhz:RHPLAN_43870	E1.17.4.1A, nrdA, nrdE	ribonucleoside-diphosphate reductase alpha chain	1.17.4.1	map00230; Metabolism; Nucleotide metabolism; Purine metabolism | map00240; Metabolism; Nucleotide metabolism; Pyrimidine metabolism
R1_210316	ngg:RG540_CH13530	E1.17.4.1A, nrdA, nrdE	ribonucleoside-diphosphate reductase alpha chain	1.17.4.1	map00230; Metabolism; Nucleotide metabolism; Purine metabolism | map00240; Metabolism; Nucleotide metabolism; Pyrimidine metabolism
R1_210443	nsa:Nitsa_1370	E1.17.4.1A, nrdA, nrdE	ribonucleoside-diphosphate reductase alpha chain	1.17.4.1	map00230; Metabolism; Nucleotide metabolism; Purine metabolism | map00240; Metabolism; Nucleotide metabolism; Pyrimidine metabolism
R1_214185	cwo:Cwoe_5426	E1.17.4.1A, nrdA, nrdE	ribonucleoside-diphosphate reductase alpha chain	1.17.4.1	map00230; Metabolism; Nucleotide metabolism; Purine metabolism | map00240; Metabolism; Nucleotide metabolism; Pyrimidine metabolism
R1_219272	rbm:TEF_09110	E1.17.4.1A, nrdA, nrdE	ribonucleoside-diphosphate reductase alpha chain	1.17.4.1	map00230; Metabolism; Nucleotide metabolism; Purine metabolism | map00240; Metabolism; Nucleotide metabolism; Pyrimidine metabolism
R1_227064	tro:trd_1815	E1.17.4.1A, nrdA, nrdE	ribonucleoside-diphosphate reductase alpha chain	1.17.4.1	map00230; Metabolism; Nucleotide metabolism; Purine metabolism | map00240; Metabolism; Nucleotide metabolism; Pyrimidine metabolism
R1_228378	mms:mma_2978	E1.17.4.1B, nrdB, nrdF	ribonucleoside-diphosphate reductase beta chain	1.17.4.1	map00230; Metabolism; Nucleotide metabolism; Purine metabolism | map00240; Metabolism; Nucleotide metabolism; Pyrimidine metabolism
R1_233324	gob:Gobs_3898	E1.17.4.1A, nrdA, nrdE	ribonucleoside-diphosphate reductase alpha chain	1.17.4.1	map00230; Metabolism; Nucleotide metabolism; Purine metabolism | map00240; Metabolism; Nucleotide metabolism; Pyrimidine metabolism
R1_243599	mpa:MAP_3095c	E1.17.4.1B, nrdB, nrdF	ribonucleoside-diphosphate reductase beta chain	1.17.4.1	map00230; Metabolism; Nucleotide metabolism; Purine metabolism | map00240; Metabolism; Nucleotide metabolism; Pyrimidine metabolism
R1_246871	sphi:TS85_22605	E1.17.4.1A, nrdA, nrdE	ribonucleoside-diphosphate reductase alpha chain	1.17.4.1	map00230; Metabolism; Nucleotide metabolism; Purine metabolism | map00240; Metabolism; Nucleotide metabolism; Pyrimidine metabolism
R1_250488	cwo:Cwoe_5222	E1.17.4.1B, nrdB, nrdF	ribonucleoside-diphosphate reductase beta chain	1.17.4.1	map00230; Metabolism; Nucleotide metabolism; Purine metabolism | map00240; Metabolism; Nucleotide metabolism; Pyrimidine metabolism
R1_265110	afs:AFR_35505	E1.17.4.1A, nrdA, nrdE	ribonucleoside-diphosphate reductase alpha chain	1.17.4.1	map00230; Metabolism; Nucleotide metabolism; Purine metabolism | map00240; Metabolism; Nucleotide metabolism; Pyrimidine metabolism
R1_269345	obg:Verru16b_00227	E1.17.4.1A, nrdA, nrdE	ribonucleoside-diphosphate reductase alpha chain	1.17.4.1	map00230; Metabolism; Nucleotide metabolism; Purine metabolism | map00240; Metabolism; Nucleotide metabolism; Pyrimidine metabolism
R1_283418	afs:AFR_35505	E1.17.4.1A, nrdA, nrdE	ribonucleoside-diphosphate reductase alpha chain	1.17.4.1	map00230; Metabolism; Nucleotide metabolism; Purine metabolism | map00240; Metabolism; Nucleotide metabolism; Pyrimidine metabolism
R1_293683	psim:KR76_05790	E1.17.4.1A, nrdA, nrdE	ribonucleoside-diphosphate reductase alpha chain	1.17.4.1	map00230; Metabolism; Nucleotide metabolism; Purine metabolism | map00240; Metabolism; Nucleotide metabolism; Pyrimidine metabolism
R1_293683	psim:KR76_05790	E1.17.4.1A, nrdA, nrdE	ribonucleoside-diphosphate reductase alpha chain	1.17.4.1	map00230; Metabolism; Nucleotide metabolism; Purine metabolism | map00240; Metabolism; Nucleotide metabolism; Pyrimidine metabolism
R1_295265	gba:J421_2847	E1.17.4.1A, nrdA, nrdE	ribonucleoside-diphosphate reductase alpha chain	1.17.4.1	map00230; Metabolism; Nucleotide metabolism; Purine metabolism | map00240; Metabolism; Nucleotide metabolism; Pyrimidine metabolism
R1_295318	sci:B446_24630	E1.17.4.1A, nrdA, nrdE	ribonucleoside-diphosphate reductase alpha chain	1.17.4.1	map00230; Metabolism; Nucleotide metabolism; Purine metabolism | map00240; Metabolism; Nucleotide metabolism; Pyrimidine metabolism
R1_299906	mva:Mvan_2042	E1.17.4.1A, nrdA, nrdE	ribonucleoside-diphosphate reductase alpha chain	1.17.4.1	map00230; Metabolism; Nucleotide metabolism; Purine metabolism | map00240; Metabolism; Nucleotide metabolism; Pyrimidine metabolism
R1_305196	abai:IMCC26256_11844	E1.17.4.1A, nrdA, nrdE	ribonucleoside-diphosphate reductase alpha chain	1.17.4.1	map00230; Metabolism; Nucleotide metabolism; Purine metabolism | map00240; Metabolism; Nucleotide metabolism; Pyrimidine metabolism
R1_305196	abai:IMCC26256_11844	E1.17.4.1A, nrdA, nrdE	ribonucleoside-diphosphate reductase alpha chain	1.17.4.1	map00230; Metabolism; Nucleotide metabolism; Purine metabolism | map00240; Metabolism; Nucleotide metabolism; Pyrimidine metabolism
R1_305756	cwo:Cwoe_5426	E1.17.4.1A, nrdA, nrdE	ribonucleoside-diphosphate reductase alpha chain	1.17.4.1	map00230; Metabolism; Nucleotide metabolism; Purine metabolism | map00240; Metabolism; Nucleotide metabolism; Pyrimidine metabolism
R1_331398	pgv:SL003B_2369	E1.17.4.1A, nrdA, nrdE	ribonucleoside-diphosphate reductase alpha chain	1.17.4.1	map00230; Metabolism; Nucleotide metabolism; Purine metabolism | map00240; Metabolism; Nucleotide metabolism; Pyrimidine metabolism
R1_38167	ssan:NX02_28480	E1.17.4.1A, nrdA, nrdE	ribonucleoside-diphosphate reductase alpha chain	1.17.4.1	map00230; Metabolism; Nucleotide metabolism; Purine metabolism | map00240; Metabolism; Nucleotide metabolism; Pyrimidine metabolism
R1_38167	ssan:NX02_28480	E1.17.4.1A, nrdA, nrdE	ribonucleoside-diphosphate reductase alpha chain	1.17.4.1	map00230; Metabolism; Nucleotide metabolism; Purine metabolism | map00240; Metabolism; Nucleotide metabolism; Pyrimidine metabolism
R1_43213	mei:Msip34_2635	E1.17.4.1A, nrdA, nrdE	ribonucleoside-diphosphate reductase alpha chain	1.17.4.1	map00230; Metabolism; Nucleotide metabolism; Purine metabolism | map00240; Metabolism; Nucleotide metabolism; Pyrimidine metabolism
R1_43540	vma:VAB18032_18370	E1.17.4.1A, nrdA, nrdE	ribonucleoside-diphosphate reductase alpha chain	1.17.4.1	map00230; Metabolism; Nucleotide metabolism; Purine metabolism | map00240; Metabolism; Nucleotide metabolism; Pyrimidine metabolism
R1_52694	slc:SL103_27110	E1.17.4.1A, nrdA, nrdE	ribonucleoside-diphosphate reductase alpha chain	1.17.4.1	map00230; Metabolism; Nucleotide metabolism; Purine metabolism | map00240; Metabolism; Nucleotide metabolism; Pyrimidine metabolism
R1_54003	smx:SM11_chr2010	E1.17.4.1A, nrdA, nrdE	ribonucleoside-diphosphate reductase alpha chain	1.17.4.1	map00230; Metabolism; Nucleotide metabolism; Purine metabolism | map00240; Metabolism; Nucleotide metabolism; Pyrimidine metabolism
R1_54212	abai:IMCC26256_11844	E1.17.4.1A, nrdA, nrdE	ribonucleoside-diphosphate reductase alpha chain	1.17.4.1	map00230; Metabolism; Nucleotide metabolism; Purine metabolism | map00240; Metabolism; Nucleotide metabolism; Pyrimidine metabolism
R1_54212	abai:IMCC26256_11844	E1.17.4.1A, nrdA, nrdE	ribonucleoside-diphosphate reductase alpha chain	1.17.4.1	map00230; Metabolism; Nucleotide metabolism; Purine metabolism | map00240; Metabolism; Nucleotide metabolism; Pyrimidine metabolism
R1_58032	lem:LEN_0772	E1.17.4.1A, nrdA, nrdE	ribonucleoside-diphosphate reductase alpha chain	1.17.4.1	map00230; Metabolism; Nucleotide metabolism; Purine metabolism | map00240; Metabolism; Nucleotide metabolism; Pyrimidine metabolism
R1_59369	smel:SM2011_c01237	E1.17.4.1A, nrdA, nrdE	ribonucleoside-diphosphate reductase alpha chain	1.17.4.1	map00230; Metabolism; Nucleotide metabolism; Purine metabolism | map00240; Metabolism; Nucleotide metabolism; Pyrimidine metabolism
R1_59369	smel:SM2011_c01237	E1.17.4.1A, nrdA, nrdE	ribonucleoside-diphosphate reductase alpha chain	1.17.4.1	map00230; Metabolism; Nucleotide metabolism; Purine metabolism | map00240; Metabolism; Nucleotide metabolism; Pyrimidine metabolism
R1_73341	mix:AB663_003302	E1.17.4.1B, nrdB, nrdF	ribonucleoside-diphosphate reductase beta chain	1.17.4.1	map00230; Metabolism; Nucleotide metabolism; Purine metabolism | map00240; Metabolism; Nucleotide metabolism; Pyrimidine metabolism
R1_73740	bsd:BLASA_3657	E1.17.4.1A, nrdA, nrdE	ribonucleoside-diphosphate reductase alpha chain	1.17.4.1	map00230; Metabolism; Nucleotide metabolism; Purine metabolism | map00240; Metabolism; Nucleotide metabolism; Pyrimidine metabolism
R1_80475	amq:AMETH_6378	E1.17.4.1B, nrdB, nrdF	ribonucleoside-diphosphate reductase beta chain	1.17.4.1	map00230; Metabolism; Nucleotide metabolism; Purine metabolism | map00240; Metabolism; Nucleotide metabolism; Pyrimidine metabolism
R1_80585	afs:AFR_35505	E1.17.4.1A, nrdA, nrdE	ribonucleoside-diphosphate reductase alpha chain	1.17.4.1	map00230; Metabolism; Nucleotide metabolism; Purine metabolism | map00240; Metabolism; Nucleotide metabolism; Pyrimidine metabolism
R1_8961	tgr:Tgr7_2615	E1.17.4.1A, nrdA, nrdE	ribonucleoside-diphosphate reductase alpha chain	1.17.4.1	map00230; Metabolism; Nucleotide metabolism; Purine metabolism | map00240; Metabolism; Nucleotide metabolism; Pyrimidine metabolism
R1_97747	mjl:Mjls_1798	E1.17.4.1A, nrdA, nrdE	ribonucleoside-diphosphate reductase alpha chain	1.17.4.1	map00230; Metabolism; Nucleotide metabolism; Purine metabolism | map00240; Metabolism; Nucleotide metabolism; Pyrimidine metabolism
R1_99090	sbag:UW38_C0001G0813	E1.17.4.1A, nrdA, nrdE	ribonucleoside-diphosphate reductase alpha chain	1.17.4.1	map00230; Metabolism; Nucleotide metabolism; Purine metabolism | map00240; Metabolism; Nucleotide metabolism; Pyrimidine metabolism
R1_99090	sbag:UW38_C0001G0813	E1.17.4.1A, nrdA, nrdE	ribonucleoside-diphosphate reductase alpha chain	1.17.4.1	map00230; Metabolism; Nucleotide metabolism; Purine metabolism | map00240; Metabolism; Nucleotide metabolism; Pyrimidine metabolism
R2_1056	cwo:Cwoe_5222	E1.17.4.1B, nrdB, nrdF	ribonucleoside-diphosphate reductase beta chain	1.17.4.1	map00230; Metabolism; Nucleotide metabolism; Purine metabolism | map00240; Metabolism; Nucleotide metabolism; Pyrimidine metabolism
R2_109635	maga:Mag101_11770	E1.17.4.1A, nrdA, nrdE	ribonucleoside-diphosphate reductase alpha chain	1.17.4.1	map00230; Metabolism; Nucleotide metabolism; Purine metabolism | map00240; Metabolism; Nucleotide metabolism; Pyrimidine metabolism
R2_121386	maur:BOH66_06195	E1.17.4.1A, nrdA, nrdE	ribonucleoside-diphosphate reductase alpha chain	1.17.4.1	map00230; Metabolism; Nucleotide metabolism; Purine metabolism | map00240; Metabolism; Nucleotide metabolism; Pyrimidine metabolism
R2_126034	tmr:Tmar_1514	E1.17.4.1B, nrdB, nrdF	ribonucleoside-diphosphate reductase beta chain	1.17.4.1	map00230; Metabolism; Nucleotide metabolism; Purine metabolism | map00240; Metabolism; Nucleotide metabolism; Pyrimidine metabolism
R2_137261	hyb:Q5W_02780	E1.17.4.1A, nrdA, nrdE	ribonucleoside-diphosphate reductase alpha chain	1.17.4.1	map00230; Metabolism; Nucleotide metabolism; Purine metabolism | map00240; Metabolism; Nucleotide metabolism; Pyrimidine metabolism
R2_13904	magn:WV31_12055	E1.17.4.1A, nrdA, nrdE	ribonucleoside-diphosphate reductase alpha chain	1.17.4.1	map00230; Metabolism; Nucleotide metabolism; Purine metabolism | map00240; Metabolism; Nucleotide metabolism; Pyrimidine metabolism
R2_13904	magn:WV31_12055	E1.17.4.1A, nrdA, nrdE	ribonucleoside-diphosphate reductase alpha chain	1.17.4.1	map00230; Metabolism; Nucleotide metabolism; Purine metabolism | map00240; Metabolism; Nucleotide metabolism; Pyrimidine metabolism
R2_153708	nca:Noca_3811	E1.17.4.1A, nrdA, nrdE	ribonucleoside-diphosphate reductase alpha chain	1.17.4.1	map00230; Metabolism; Nucleotide metabolism; Purine metabolism | map00240; Metabolism; Nucleotide metabolism; Pyrimidine metabolism
R2_157103	ial:IALB_0948	E1.17.4.1A, nrdA, nrdE	ribonucleoside-diphosphate reductase alpha chain	1.17.4.1	map00230; Metabolism; Nucleotide metabolism; Purine metabolism | map00240; Metabolism; Nucleotide metabolism; Pyrimidine metabolism
R2_161647	moc:BB934_01740	E1.17.4.1A, nrdA, nrdE	ribonucleoside-diphosphate reductase alpha chain	1.17.4.1	map00230; Metabolism; Nucleotide metabolism; Purine metabolism | map00240; Metabolism; Nucleotide metabolism; Pyrimidine metabolism
R2_162628	nlc:EBAPG3_000670	E1.17.4.1B, nrdB, nrdF	ribonucleoside-diphosphate reductase beta chain	1.17.4.1	map00230; Metabolism; Nucleotide metabolism; Purine metabolism | map00240; Metabolism; Nucleotide metabolism; Pyrimidine metabolism
R2_166986	dsu:Dsui_3034	E1.17.4.1A, nrdA, nrdE	ribonucleoside-diphosphate reductase alpha chain	1.17.4.1	map00230; Metabolism; Nucleotide metabolism; Purine metabolism | map00240; Metabolism; Nucleotide metabolism; Pyrimidine metabolism
R2_167181	rpc:RPC_3518	E1.17.4.1B, nrdB, nrdF	ribonucleoside-diphosphate reductase beta chain	1.17.4.1	map00230; Metabolism; Nucleotide metabolism; Purine metabolism | map00240; Metabolism; Nucleotide metabolism; Pyrimidine metabolism
R2_1704	sdr:SCD_n02088	E1.17.4.1A, nrdA, nrdE	ribonucleoside-diphosphate reductase alpha chain	1.17.4.1	map00230; Metabolism; Nucleotide metabolism; Purine metabolism | map00240; Metabolism; Nucleotide metabolism; Pyrimidine metabolism
R2_170569	gob:Gobs_3898	E1.17.4.1A, nrdA, nrdE	ribonucleoside-diphosphate reductase alpha chain	1.17.4.1	map00230; Metabolism; Nucleotide metabolism; Purine metabolism | map00240; Metabolism; Nucleotide metabolism; Pyrimidine metabolism
R2_173266	srw:TUE45_05746	E1.17.4.1B, nrdB, nrdF	ribonucleoside-diphosphate reductase beta chain	1.17.4.1	map00230; Metabolism; Nucleotide metabolism; Purine metabolism | map00240; Metabolism; Nucleotide metabolism; Pyrimidine metabolism
R2_176795	abac:LuPra_05458	E1.17.4.1A, nrdA, nrdE	ribonucleoside-diphosphate reductase alpha chain	1.17.4.1	map00230; Metabolism; Nucleotide metabolism; Purine metabolism | map00240; Metabolism; Nucleotide metabolism; Pyrimidine metabolism
R2_184012	abac:LuPra_05458	E1.17.4.1A, nrdA, nrdE	ribonucleoside-diphosphate reductase alpha chain	1.17.4.1	map00230; Metabolism; Nucleotide metabolism; Purine metabolism | map00240; Metabolism; Nucleotide metabolism; Pyrimidine metabolism
R2_188009	abac:LuPra_05458	E1.17.4.1A, nrdA, nrdE	ribonucleoside-diphosphate reductase alpha chain	1.17.4.1	map00230; Metabolism; Nucleotide metabolism; Purine metabolism | map00240; Metabolism; Nucleotide metabolism; Pyrimidine metabolism
R2_188125	gba:J421_2847	E1.17.4.1A, nrdA, nrdE	ribonucleoside-diphosphate reductase alpha chain	1.17.4.1	map00230; Metabolism; Nucleotide metabolism; Purine metabolism | map00240; Metabolism; Nucleotide metabolism; Pyrimidine metabolism
R2_191941	vba:IMCC26134_02745	E1.17.4.1A, nrdA, nrdE	ribonucleoside-diphosphate reductase alpha chain	1.17.4.1	map00230; Metabolism; Nucleotide metabolism; Purine metabolism | map00240; Metabolism; Nucleotide metabolism; Pyrimidine metabolism
R2_196660	sbe:RAAC3_TM7C01G0699	E1.17.4.1A, nrdA, nrdE	ribonucleoside-diphosphate reductase alpha chain	1.17.4.1	map00230; Metabolism; Nucleotide metabolism; Purine metabolism | map00240; Metabolism; Nucleotide metabolism; Pyrimidine metabolism
R2_196768	ceb:B0D95_06240	E1.17.4.1A, nrdA, nrdE	ribonucleoside-diphosphate reductase alpha chain	1.17.4.1	map00230; Metabolism; Nucleotide metabolism; Purine metabolism | map00240; Metabolism; Nucleotide metabolism; Pyrimidine metabolism
R2_199188	cap:CLDAP_39690	E1.17.4.1B, nrdB, nrdF	ribonucleoside-diphosphate reductase beta chain	1.17.4.1	map00230; Metabolism; Nucleotide metabolism; Purine metabolism | map00240; Metabolism; Nucleotide metabolism; Pyrimidine metabolism
R2_201128	obt:OPIT5_13510	E1.17.4.1B, nrdB, nrdF	ribonucleoside-diphosphate reductase beta chain	1.17.4.1	map00230; Metabolism; Nucleotide metabolism; Purine metabolism | map00240; Metabolism; Nucleotide metabolism; Pyrimidine metabolism
R2_201317	rdp:RD2015_4157	E1.17.4.1B, nrdB, nrdF	ribonucleoside-diphosphate reductase beta chain	1.17.4.1	map00230; Metabolism; Nucleotide metabolism; Purine metabolism | map00240; Metabolism; Nucleotide metabolism; Pyrimidine metabolism
R2_203947	afo:Afer_1025	E1.17.4.1A, nrdA, nrdE	ribonucleoside-diphosphate reductase alpha chain	1.17.4.1	map00230; Metabolism; Nucleotide metabolism; Purine metabolism | map00240; Metabolism; Nucleotide metabolism; Pyrimidine metabolism
R2_207634	ccro:CMC5_024850	E1.17.4.1A, nrdA, nrdE	ribonucleoside-diphosphate reductase alpha chain	1.17.4.1	map00230; Metabolism; Nucleotide metabolism; Purine metabolism | map00240; Metabolism; Nucleotide metabolism; Pyrimidine metabolism
R2_207634	ccro:CMC5_024850	E1.17.4.1A, nrdA, nrdE	ribonucleoside-diphosphate reductase alpha chain	1.17.4.1	map00230; Metabolism; Nucleotide metabolism; Purine metabolism | map00240; Metabolism; Nucleotide metabolism; Pyrimidine metabolism
R2_214866	abac:LuPra_05458	E1.17.4.1A, nrdA, nrdE	ribonucleoside-diphosphate reductase alpha chain	1.17.4.1	map00230; Metabolism; Nucleotide metabolism; Purine metabolism | map00240; Metabolism; Nucleotide metabolism; Pyrimidine metabolism
R2_215961	sdf:ACG33_01170	E1.17.4.1A, nrdA, nrdE	ribonucleoside-diphosphate reductase alpha chain	1.17.4.1	map00230; Metabolism; Nucleotide metabolism; Purine metabolism | map00240; Metabolism; Nucleotide metabolism; Pyrimidine metabolism
R2_217146	fsy:FsymDg_3598	E1.17.4.1A, nrdA, nrdE	ribonucleoside-diphosphate reductase alpha chain	1.17.4.1	map00230; Metabolism; Nucleotide metabolism; Purine metabolism | map00240; Metabolism; Nucleotide metabolism; Pyrimidine metabolism
R2_218407	psv:PVLB_05840	E1.17.4.1A, nrdA, nrdE	ribonucleoside-diphosphate reductase alpha chain	1.17.4.1	map00230; Metabolism; Nucleotide metabolism; Purine metabolism | map00240; Metabolism; Nucleotide metabolism; Pyrimidine metabolism
R2_220546	mil:ML5_5768	E1.17.4.1A, nrdA, nrdE	ribonucleoside-diphosphate reductase alpha chain	1.17.4.1	map00230; Metabolism; Nucleotide metabolism; Purine metabolism | map00240; Metabolism; Nucleotide metabolism; Pyrimidine metabolism
R2_225900	sphm:G432_16825	E1.17.4.1B, nrdB, nrdF	ribonucleoside-diphosphate reductase beta chain	1.17.4.1	map00230; Metabolism; Nucleotide metabolism; Purine metabolism | map00240; Metabolism; Nucleotide metabolism; Pyrimidine metabolism
R2_225900	sphm:G432_16825	E1.17.4.1B, nrdB, nrdF	ribonucleoside-diphosphate reductase beta chain	1.17.4.1	map00230; Metabolism; Nucleotide metabolism; Purine metabolism | map00240; Metabolism; Nucleotide metabolism; Pyrimidine metabolism
R2_227600	nko:Niako_5489	E1.17.4.1A, nrdA, nrdE	ribonucleoside-diphosphate reductase alpha chain	1.17.4.1	map00230; Metabolism; Nucleotide metabolism; Purine metabolism | map00240; Metabolism; Nucleotide metabolism; Pyrimidine metabolism
R2_22995	ccr:CC_3492	E1.17.4.1A, nrdA, nrdE	ribonucleoside-diphosphate reductase alpha chain	1.17.4.1	map00230; Metabolism; Nucleotide metabolism; Purine metabolism | map00240; Metabolism; Nucleotide metabolism; Pyrimidine metabolism
R2_230338	gau:GAU_0942	E1.17.4.1A, nrdA, nrdE	ribonucleoside-diphosphate reductase alpha chain	1.17.4.1	map00230; Metabolism; Nucleotide metabolism; Purine metabolism | map00240; Metabolism; Nucleotide metabolism; Pyrimidine metabolism
R2_233980	myv:G155_11110	E1.17.4.1B, nrdB, nrdF	ribonucleoside-diphosphate reductase beta chain	1.17.4.1	map00230; Metabolism; Nucleotide metabolism; Purine metabolism | map00240; Metabolism; Nucleotide metabolism; Pyrimidine metabolism
R2_238074	maur:BOH66_06195	E1.17.4.1A, nrdA, nrdE	ribonucleoside-diphosphate reductase alpha chain	1.17.4.1	map00230; Metabolism; Nucleotide metabolism; Purine metabolism | map00240; Metabolism; Nucleotide metabolism; Pyrimidine metabolism
R2_248121	gba:J421_2847	E1.17.4.1A, nrdA, nrdE	ribonucleoside-diphosphate reductase alpha chain	1.17.4.1	map00230; Metabolism; Nucleotide metabolism; Purine metabolism | map00240; Metabolism; Nucleotide metabolism; Pyrimidine metabolism
R2_249886	pzu:PHZ_c0341	E1.17.4.1A, nrdA, nrdE	ribonucleoside-diphosphate reductase alpha chain	1.17.4.1	map00230; Metabolism; Nucleotide metabolism; Purine metabolism | map00240; Metabolism; Nucleotide metabolism; Pyrimidine metabolism
R2_250493	gau:GAU_0942	E1.17.4.1A, nrdA, nrdE	ribonucleoside-diphosphate reductase alpha chain	1.17.4.1	map00230; Metabolism; Nucleotide metabolism; Purine metabolism | map00240; Metabolism; Nucleotide metabolism; Pyrimidine metabolism
R2_250892	cser:CCO03_17385	E1.17.4.1A, nrdA, nrdE	ribonucleoside-diphosphate reductase alpha chain	1.17.4.1	map00230; Metabolism; Nucleotide metabolism; Purine metabolism | map00240; Metabolism; Nucleotide metabolism; Pyrimidine metabolism
R2_250892	cser:CCO03_17385	E1.17.4.1A, nrdA, nrdE	ribonucleoside-diphosphate reductase alpha chain	1.17.4.1	map00230; Metabolism; Nucleotide metabolism; Purine metabolism | map00240; Metabolism; Nucleotide metabolism; Pyrimidine metabolism
R2_253083	sphi:TS85_22605	E1.17.4.1A, nrdA, nrdE	ribonucleoside-diphosphate reductase alpha chain	1.17.4.1	map00230; Metabolism; Nucleotide metabolism; Purine metabolism | map00240; Metabolism; Nucleotide metabolism; Pyrimidine metabolism
R2_259665	sdf:ACG33_01170	E1.17.4.1A, nrdA, nrdE	ribonucleoside-diphosphate reductase alpha chain	1.17.4.1	map00230; Metabolism; Nucleotide metabolism; Purine metabolism | map00240; Metabolism; Nucleotide metabolism; Pyrimidine metabolism
R2_264474	mgo:AFA91_27980	E1.17.4.1B, nrdB, nrdF	ribonucleoside-diphosphate reductase beta chain	1.17.4.1	map00230; Metabolism; Nucleotide metabolism; Purine metabolism | map00240; Metabolism; Nucleotide metabolism; Pyrimidine metabolism
R2_265354	abac:LuPra_05458	E1.17.4.1A, nrdA, nrdE	ribonucleoside-diphosphate reductase alpha chain	1.17.4.1	map00230; Metabolism; Nucleotide metabolism; Purine metabolism | map00240; Metabolism; Nucleotide metabolism; Pyrimidine metabolism
R2_266880	obt:OPIT5_13505	E1.17.4.1A, nrdA, nrdE	ribonucleoside-diphosphate reductase alpha chain	1.17.4.1	map00230; Metabolism; Nucleotide metabolism; Purine metabolism | map00240; Metabolism; Nucleotide metabolism; Pyrimidine metabolism
R2_269621	gba:J421_2847	E1.17.4.1A, nrdA, nrdE	ribonucleoside-diphosphate reductase alpha chain	1.17.4.1	map00230; Metabolism; Nucleotide metabolism; Purine metabolism | map00240; Metabolism; Nucleotide metabolism; Pyrimidine metabolism
R2_270352	sbe:RAAC3_TM7C01G0699	E1.17.4.1A, nrdA, nrdE	ribonucleoside-diphosphate reductase alpha chain	1.17.4.1	map00230; Metabolism; Nucleotide metabolism; Purine metabolism | map00240; Metabolism; Nucleotide metabolism; Pyrimidine metabolism
R2_271618	cau:Caur_1750	E1.17.4.1A, nrdA, nrdE	ribonucleoside-diphosphate reductase alpha chain	1.17.4.1	map00230; Metabolism; Nucleotide metabolism; Purine metabolism | map00240; Metabolism; Nucleotide metabolism; Pyrimidine metabolism
R2_279683	gba:J421_2847	E1.17.4.1A, nrdA, nrdE	ribonucleoside-diphosphate reductase alpha chain	1.17.4.1	map00230; Metabolism; Nucleotide metabolism; Purine metabolism | map00240; Metabolism; Nucleotide metabolism; Pyrimidine metabolism
R2_280081	stsi:A4E84_26835	E1.17.4.1A, nrdA, nrdE	ribonucleoside-diphosphate reductase alpha chain	1.17.4.1	map00230; Metabolism; Nucleotide metabolism; Purine metabolism | map00240; Metabolism; Nucleotide metabolism; Pyrimidine metabolism
R2_280081	stsi:A4E84_26835	E1.17.4.1A, nrdA, nrdE	ribonucleoside-diphosphate reductase alpha chain	1.17.4.1	map00230; Metabolism; Nucleotide metabolism; Purine metabolism | map00240; Metabolism; Nucleotide metabolism; Pyrimidine metabolism
R2_280124	sphb:EP837_01811	E1.17.4.1A, nrdA, nrdE	ribonucleoside-diphosphate reductase alpha chain	1.17.4.1	map00230; Metabolism; Nucleotide metabolism; Purine metabolism | map00240; Metabolism; Nucleotide metabolism; Pyrimidine metabolism
R2_283864	ccz:CCALI_02898	E1.17.4.1A, nrdA, nrdE	ribonucleoside-diphosphate reductase alpha chain	1.17.4.1	map00230; Metabolism; Nucleotide metabolism; Purine metabolism | map00240; Metabolism; Nucleotide metabolism; Pyrimidine metabolism
R2_285336	sphk:SKP52_16635	E1.17.4.1B, nrdB, nrdF	ribonucleoside-diphosphate reductase beta chain	1.17.4.1	map00230; Metabolism; Nucleotide metabolism; Purine metabolism | map00240; Metabolism; Nucleotide metabolism; Pyrimidine metabolism
R2_287378	sphm:G432_16825	E1.17.4.1B, nrdB, nrdF	ribonucleoside-diphosphate reductase beta chain	1.17.4.1	map00230; Metabolism; Nucleotide metabolism; Purine metabolism | map00240; Metabolism; Nucleotide metabolism; Pyrimidine metabolism
R2_287378	sphm:G432_16825	E1.17.4.1B, nrdB, nrdF	ribonucleoside-diphosphate reductase beta chain	1.17.4.1	map00230; Metabolism; Nucleotide metabolism; Purine metabolism | map00240; Metabolism; Nucleotide metabolism; Pyrimidine metabolism
R2_290007	ccz:CCALI_02898	E1.17.4.1A, nrdA, nrdE	ribonucleoside-diphosphate reductase alpha chain	1.17.4.1	map00230; Metabolism; Nucleotide metabolism; Purine metabolism | map00240; Metabolism; Nucleotide metabolism; Pyrimidine metabolism
R2_293466	pbh:AAW51_1051	E1.17.4.1A, nrdA, nrdE	ribonucleoside-diphosphate reductase alpha chain	1.17.4.1	map00230; Metabolism; Nucleotide metabolism; Purine metabolism | map00240; Metabolism; Nucleotide metabolism; Pyrimidine metabolism
R2_297656	sgi:SGRAN_3862	E1.17.4.1A, nrdA, nrdE	ribonucleoside-diphosphate reductase alpha chain	1.17.4.1	map00230; Metabolism; Nucleotide metabolism; Purine metabolism | map00240; Metabolism; Nucleotide metabolism; Pyrimidine metabolism
R2_298188	metr:BSY238_3027	E1.17.4.1A, nrdA, nrdE	ribonucleoside-diphosphate reductase alpha chain	1.17.4.1	map00230; Metabolism; Nucleotide metabolism; Purine metabolism | map00240; Metabolism; Nucleotide metabolism; Pyrimidine metabolism
R2_298188	metr:BSY238_3027	E1.17.4.1A, nrdA, nrdE	ribonucleoside-diphosphate reductase alpha chain	1.17.4.1	map00230; Metabolism; Nucleotide metabolism; Purine metabolism | map00240; Metabolism; Nucleotide metabolism; Pyrimidine metabolism
R2_299516	sur:STAUR_5839	E1.17.4.1A, nrdA, nrdE	ribonucleoside-diphosphate reductase alpha chain	1.17.4.1	map00230; Metabolism; Nucleotide metabolism; Purine metabolism | map00240; Metabolism; Nucleotide metabolism; Pyrimidine metabolism
R2_301597	tcl:Tchl_3197	E1.17.4.1A, nrdA, nrdE	ribonucleoside-diphosphate reductase alpha chain	1.17.4.1	map00230; Metabolism; Nucleotide metabolism; Purine metabolism | map00240; Metabolism; Nucleotide metabolism; Pyrimidine metabolism
R2_303186	haz:A9404_01995	E1.17.4.1A, nrdA, nrdE	ribonucleoside-diphosphate reductase alpha chain	1.17.4.1	map00230; Metabolism; Nucleotide metabolism; Purine metabolism | map00240; Metabolism; Nucleotide metabolism; Pyrimidine metabolism
R2_303839	cet:B8281_09355	E1.17.4.1A, nrdA, nrdE	ribonucleoside-diphosphate reductase alpha chain	1.17.4.1	map00230; Metabolism; Nucleotide metabolism; Purine metabolism | map00240; Metabolism; Nucleotide metabolism; Pyrimidine metabolism
R2_311036	moc:BB934_01740	E1.17.4.1A, nrdA, nrdE	ribonucleoside-diphosphate reductase alpha chain	1.17.4.1	map00230; Metabolism; Nucleotide metabolism; Purine metabolism | map00240; Metabolism; Nucleotide metabolism; Pyrimidine metabolism
R2_318060	cse:Cseg_3036	E1.17.4.1A, nrdA, nrdE	ribonucleoside-diphosphate reductase alpha chain	1.17.4.1	map00230; Metabolism; Nucleotide metabolism; Purine metabolism | map00240; Metabolism; Nucleotide metabolism; Pyrimidine metabolism
R2_326608	pzu:PHZ_c0344	E1.17.4.1B, nrdB, nrdF	ribonucleoside-diphosphate reductase beta chain	1.17.4.1	map00230; Metabolism; Nucleotide metabolism; Purine metabolism | map00240; Metabolism; Nucleotide metabolism; Pyrimidine metabolism
R2_331227	npn:JI59_12875	E1.17.4.1B, nrdB, nrdF	ribonucleoside-diphosphate reductase beta chain	1.17.4.1	map00230; Metabolism; Nucleotide metabolism; Purine metabolism | map00240; Metabolism; Nucleotide metabolism; Pyrimidine metabolism
R2_33708	rsh:Rsph17029_3230	E1.17.4.1A, nrdA, nrdE	ribonucleoside-diphosphate reductase alpha chain	1.17.4.1	map00230; Metabolism; Nucleotide metabolism; Purine metabolism | map00240; Metabolism; Nucleotide metabolism; Pyrimidine metabolism
R2_37481	vma:VAB18032_18370	E1.17.4.1A, nrdA, nrdE	ribonucleoside-diphosphate reductase alpha chain	1.17.4.1	map00230; Metabolism; Nucleotide metabolism; Purine metabolism | map00240; Metabolism; Nucleotide metabolism; Pyrimidine metabolism
R2_40411	skr:BRX40_05475	E1.17.4.1A, nrdA, nrdE	ribonucleoside-diphosphate reductase alpha chain	1.17.4.1	map00230; Metabolism; Nucleotide metabolism; Purine metabolism | map00240; Metabolism; Nucleotide metabolism; Pyrimidine metabolism
R2_40880	vma:VAB18032_12400	E1.17.4.1A, nrdA, nrdE	ribonucleoside-diphosphate reductase alpha chain	1.17.4.1	map00230; Metabolism; Nucleotide metabolism; Purine metabolism | map00240; Metabolism; Nucleotide metabolism; Pyrimidine metabolism
R2_4219	shd:SUTH_02090	E1.17.4.1A, nrdA, nrdE	ribonucleoside-diphosphate reductase alpha chain	1.17.4.1	map00230; Metabolism; Nucleotide metabolism; Purine metabolism | map00240; Metabolism; Nucleotide metabolism; Pyrimidine metabolism
R2_46210	samy:DB32_007585	E1.17.4.1A, nrdA, nrdE	ribonucleoside-diphosphate reductase alpha chain	1.17.4.1	map00230; Metabolism; Nucleotide metabolism; Purine metabolism | map00240; Metabolism; Nucleotide metabolism; Pyrimidine metabolism
R2_46210	samy:DB32_007585	E1.17.4.1A, nrdA, nrdE	ribonucleoside-diphosphate reductase alpha chain	1.17.4.1	map00230; Metabolism; Nucleotide metabolism; Purine metabolism | map00240; Metabolism; Nucleotide metabolism; Pyrimidine metabolism
R2_4750	cfu:CFU_3877	E1.17.4.1B, nrdB, nrdF	ribonucleoside-diphosphate reductase beta chain	1.17.4.1	map00230; Metabolism; Nucleotide metabolism; Purine metabolism | map00240; Metabolism; Nucleotide metabolism; Pyrimidine metabolism
R2_50161	cgw:UR58_C0001G0496	E1.17.4.1A, nrdA, nrdE	ribonucleoside-diphosphate reductase alpha chain	1.17.4.1	map00230; Metabolism; Nucleotide metabolism; Purine metabolism | map00240; Metabolism; Nucleotide metabolism; Pyrimidine metabolism
R2_51940	mcha:111006221	RRM2	ribonucleoside-diphosphate reductase subunit M2	1.17.4.1	map00230; Metabolism; Nucleotide metabolism; Purine metabolism | map00240; Metabolism; Nucleotide metabolism; Pyrimidine metabolism | map00480; Metabolism; Metabolism of other amino acids; Glutathione metabolism | map04115; Cellular Processes; Cell growth and death; p53 signaling pathway
R2_56963	har:HEAR2770	E1.17.4.1A, nrdA, nrdE	ribonucleoside-diphosphate reductase alpha chain	1.17.4.1	map00230; Metabolism; Nucleotide metabolism; Purine metabolism | map00240; Metabolism; Nucleotide metabolism; Pyrimidine metabolism
R2_57058	gba:J421_2847	E1.17.4.1A, nrdA, nrdE	ribonucleoside-diphosphate reductase alpha chain	1.17.4.1	map00230; Metabolism; Nucleotide metabolism; Purine metabolism | map00240; Metabolism; Nucleotide metabolism; Pyrimidine metabolism
R2_59427	abai:IMCC26256_11844	E1.17.4.1A, nrdA, nrdE	ribonucleoside-diphosphate reductase alpha chain	1.17.4.1	map00230; Metabolism; Nucleotide metabolism; Purine metabolism | map00240; Metabolism; Nucleotide metabolism; Pyrimidine metabolism
R2_59427	abai:IMCC26256_11844	E1.17.4.1A, nrdA, nrdE	ribonucleoside-diphosphate reductase alpha chain	1.17.4.1	map00230; Metabolism; Nucleotide metabolism; Purine metabolism | map00240; Metabolism; Nucleotide metabolism; Pyrimidine metabolism
R2_67857	vpe:Varpa_1013	E1.17.4.1A, nrdA, nrdE	ribonucleoside-diphosphate reductase alpha chain	1.17.4.1	map00230; Metabolism; Nucleotide metabolism; Purine metabolism | map00240; Metabolism; Nucleotide metabolism; Pyrimidine metabolism
R2_70317	dsu:Dsui_3034	E1.17.4.1A, nrdA, nrdE	ribonucleoside-diphosphate reductase alpha chain	1.17.4.1	map00230; Metabolism; Nucleotide metabolism; Purine metabolism | map00240; Metabolism; Nucleotide metabolism; Pyrimidine metabolism
R2_70896	rta:Rta_34530	E1.17.4.1A, nrdA, nrdE	ribonucleoside-diphosphate reductase alpha chain	1.17.4.1	map00230; Metabolism; Nucleotide metabolism; Purine metabolism | map00240; Metabolism; Nucleotide metabolism; Pyrimidine metabolism
R2_8084	cja:CJA_1569	E1.17.4.1A, nrdA, nrdE	ribonucleoside-diphosphate reductase alpha chain	1.17.4.1	map00230; Metabolism; Nucleotide metabolism; Purine metabolism | map00240; Metabolism; Nucleotide metabolism; Pyrimidine metabolism
R2_84743	beba:BWI17_11000	E1.17.4.1B, nrdB, nrdF	ribonucleoside-diphosphate reductase beta chain	1.17.4.1	map00230; Metabolism; Nucleotide metabolism; Purine metabolism | map00240; Metabolism; Nucleotide metabolism; Pyrimidine metabolism
R2_84743	beba:BWI17_11000	E1.17.4.1B, nrdB, nrdF	ribonucleoside-diphosphate reductase beta chain	1.17.4.1	map00230; Metabolism; Nucleotide metabolism; Purine metabolism | map00240; Metabolism; Nucleotide metabolism; Pyrimidine metabolism
R2_93370	abai:IMCC26256_11844	E1.17.4.1A, nrdA, nrdE	ribonucleoside-diphosphate reductase alpha chain	1.17.4.1	map00230; Metabolism; Nucleotide metabolism; Purine metabolism | map00240; Metabolism; Nucleotide metabolism; Pyrimidine metabolism
R2_93370	abai:IMCC26256_11844	E1.17.4.1A, nrdA, nrdE	ribonucleoside-diphosphate reductase alpha chain	1.17.4.1	map00230; Metabolism; Nucleotide metabolism; Purine metabolism | map00240; Metabolism; Nucleotide metabolism; Pyrimidine metabolism
R2_94955	sho:SHJGH_6663	E1.17.4.1A, nrdA, nrdE	ribonucleoside-diphosphate reductase alpha chain	1.17.4.1	map00230; Metabolism; Nucleotide metabolism; Purine metabolism | map00240; Metabolism; Nucleotide metabolism; Pyrimidine metabolism
R2_95651	miu:ABE85_18300	E1.17.4.1A, nrdA, nrdE	ribonucleoside-diphosphate reductase alpha chain	1.17.4.1	map00230; Metabolism; Nucleotide metabolism; Purine metabolism | map00240; Metabolism; Nucleotide metabolism; Pyrimidine metabolism
R2_99949	acid:CBP33_01840	E1.17.4.1A, nrdA, nrdE	ribonucleoside-diphosphate reductase alpha chain	1.17.4.1	map00230; Metabolism; Nucleotide metabolism; Purine metabolism | map00240; Metabolism; Nucleotide metabolism; Pyrimidine metabolism
R2_99949	acid:CBP33_01840	E1.17.4.1A, nrdA, nrdE	ribonucleoside-diphosphate reductase alpha chain	1.17.4.1	map00230; Metabolism; Nucleotide metabolism; Purine metabolism | map00240; Metabolism; Nucleotide metabolism; Pyrimidine metabolism
R3_100524	gau:GAU_0942	E1.17.4.1A, nrdA, nrdE	ribonucleoside-diphosphate reductase alpha chain	1.17.4.1	map00230; Metabolism; Nucleotide metabolism; Purine metabolism | map00240; Metabolism; Nucleotide metabolism; Pyrimidine metabolism
R3_10848	rdp:RD2015_4158	E1.17.4.1A, nrdA, nrdE	ribonucleoside-diphosphate reductase alpha chain	1.17.4.1	map00230; Metabolism; Nucleotide metabolism; Purine metabolism | map00240; Metabolism; Nucleotide metabolism; Pyrimidine metabolism
R3_108827	mxa:MXAN_2925	E1.17.4.1A, nrdA, nrdE	ribonucleoside-diphosphate reductase alpha chain	1.17.4.1	map00230; Metabolism; Nucleotide metabolism; Purine metabolism | map00240; Metabolism; Nucleotide metabolism; Pyrimidine metabolism
R3_111566	nko:Niako_5685	E1.17.4.1A, nrdA, nrdE	ribonucleoside-diphosphate reductase alpha chain	1.17.4.1	map00230; Metabolism; Nucleotide metabolism; Purine metabolism | map00240; Metabolism; Nucleotide metabolism; Pyrimidine metabolism
R3_122333	gba:J421_2847	E1.17.4.1A, nrdA, nrdE	ribonucleoside-diphosphate reductase alpha chain	1.17.4.1	map00230; Metabolism; Nucleotide metabolism; Purine metabolism | map00240; Metabolism; Nucleotide metabolism; Pyrimidine metabolism
R3_12265	pna:Pnap_3385	E1.17.4.1A, nrdA, nrdE	ribonucleoside-diphosphate reductase alpha chain	1.17.4.1	map00230; Metabolism; Nucleotide metabolism; Purine metabolism | map00240; Metabolism; Nucleotide metabolism; Pyrimidine metabolism
R3_131482	bbag:E1O_09220	E1.17.4.1A, nrdA, nrdE	ribonucleoside-diphosphate reductase alpha chain	1.17.4.1	map00230; Metabolism; Nucleotide metabolism; Purine metabolism | map00240; Metabolism; Nucleotide metabolism; Pyrimidine metabolism
R3_131482	bbag:E1O_09220	E1.17.4.1A, nrdA, nrdE	ribonucleoside-diphosphate reductase alpha chain	1.17.4.1	map00230; Metabolism; Nucleotide metabolism; Purine metabolism | map00240; Metabolism; Nucleotide metabolism; Pyrimidine metabolism
R3_134472	mei:Msip34_2635	E1.17.4.1A, nrdA, nrdE	ribonucleoside-diphosphate reductase alpha chain	1.17.4.1	map00230; Metabolism; Nucleotide metabolism; Purine metabolism | map00240; Metabolism; Nucleotide metabolism; Pyrimidine metabolism
R3_139310	sacz:AOT14_33220	E1.17.4.1A, nrdA, nrdE	ribonucleoside-diphosphate reductase alpha chain	1.17.4.1	map00230; Metabolism; Nucleotide metabolism; Purine metabolism | map00240; Metabolism; Nucleotide metabolism; Pyrimidine metabolism
R3_139310	sacz:AOT14_33220	E1.17.4.1A, nrdA, nrdE	ribonucleoside-diphosphate reductase alpha chain	1.17.4.1	map00230; Metabolism; Nucleotide metabolism; Purine metabolism | map00240; Metabolism; Nucleotide metabolism; Pyrimidine metabolism
R3_147445	abac:LuPra_05458	E1.17.4.1A, nrdA, nrdE	ribonucleoside-diphosphate reductase alpha chain	1.17.4.1	map00230; Metabolism; Nucleotide metabolism; Purine metabolism | map00240; Metabolism; Nucleotide metabolism; Pyrimidine metabolism
R3_153613	lem:LEN_0772	E1.17.4.1A, nrdA, nrdE	ribonucleoside-diphosphate reductase alpha chain	1.17.4.1	map00230; Metabolism; Nucleotide metabolism; Purine metabolism | map00240; Metabolism; Nucleotide metabolism; Pyrimidine metabolism
R3_157420	aql:BXU06_07470	E1.17.4.1A, nrdA, nrdE	ribonucleoside-diphosphate reductase alpha chain	1.17.4.1	map00230; Metabolism; Nucleotide metabolism; Purine metabolism | map00240; Metabolism; Nucleotide metabolism; Pyrimidine metabolism
R3_169684	gau:GAU_0942	E1.17.4.1A, nrdA, nrdE	ribonucleoside-diphosphate reductase alpha chain	1.17.4.1	map00230; Metabolism; Nucleotide metabolism; Purine metabolism | map00240; Metabolism; Nucleotide metabolism; Pyrimidine metabolism
R3_173849	vff:VITFI_CDS3094	E1.17.4.1A, nrdA, nrdE	ribonucleoside-diphosphate reductase alpha chain	1.17.4.1	map00230; Metabolism; Nucleotide metabolism; Purine metabolism | map00240; Metabolism; Nucleotide metabolism; Pyrimidine metabolism
R3_179239	rel:REMIM1_CH01794	E1.17.4.1A, nrdA, nrdE	ribonucleoside-diphosphate reductase alpha chain	1.17.4.1	map00230; Metabolism; Nucleotide metabolism; Purine metabolism | map00240; Metabolism; Nucleotide metabolism; Pyrimidine metabolism
R3_185727	cbot:ATE48_08745	E1.17.4.1A, nrdA, nrdE	ribonucleoside-diphosphate reductase alpha chain	1.17.4.1	map00230; Metabolism; Nucleotide metabolism; Purine metabolism | map00240; Metabolism; Nucleotide metabolism; Pyrimidine metabolism
R3_195446	obg:Verru16b_00227	E1.17.4.1A, nrdA, nrdE	ribonucleoside-diphosphate reductase alpha chain	1.17.4.1	map00230; Metabolism; Nucleotide metabolism; Purine metabolism | map00240; Metabolism; Nucleotide metabolism; Pyrimidine metabolism
R3_199689	mms:mma_2979	E1.17.4.1A, nrdA, nrdE	ribonucleoside-diphosphate reductase alpha chain	1.17.4.1	map00230; Metabolism; Nucleotide metabolism; Purine metabolism | map00240; Metabolism; Nucleotide metabolism; Pyrimidine metabolism
R3_201554	magx:XM1_0739	E1.17.4.1A, nrdA, nrdE	ribonucleoside-diphosphate reductase alpha chain	1.17.4.1	map00230; Metabolism; Nucleotide metabolism; Purine metabolism | map00240; Metabolism; Nucleotide metabolism; Pyrimidine metabolism
R3_202249	sya:A6768_24170	E1.17.4.1A, nrdA, nrdE	ribonucleoside-diphosphate reductase alpha chain	1.17.4.1	map00230; Metabolism; Nucleotide metabolism; Purine metabolism | map00240; Metabolism; Nucleotide metabolism; Pyrimidine metabolism
R3_202329	brg:A4249_08040	E1.17.4.1A, nrdA, nrdE	ribonucleoside-diphosphate reductase alpha chain	1.17.4.1	map00230; Metabolism; Nucleotide metabolism; Purine metabolism | map00240; Metabolism; Nucleotide metabolism; Pyrimidine metabolism
R3_203154	cwo:Cwoe_5426	E1.17.4.1A, nrdA, nrdE	ribonucleoside-diphosphate reductase alpha chain	1.17.4.1	map00230; Metabolism; Nucleotide metabolism; Purine metabolism | map00240; Metabolism; Nucleotide metabolism; Pyrimidine metabolism
R3_204014	pzu:PHZ_c0341	E1.17.4.1A, nrdA, nrdE	ribonucleoside-diphosphate reductase alpha chain	1.17.4.1	map00230; Metabolism; Nucleotide metabolism; Purine metabolism | map00240; Metabolism; Nucleotide metabolism; Pyrimidine metabolism
R3_216011	rhy:RD110_22980	E1.17.4.1B, nrdB, nrdF	ribonucleoside-diphosphate reductase beta chain	1.17.4.1	map00230; Metabolism; Nucleotide metabolism; Purine metabolism | map00240; Metabolism; Nucleotide metabolism; Pyrimidine metabolism
R3_217113	tfu:Tfu_3001	E1.17.4.1A, nrdA, nrdE	ribonucleoside-diphosphate reductase alpha chain	1.17.4.1	map00230; Metabolism; Nucleotide metabolism; Purine metabolism | map00240; Metabolism; Nucleotide metabolism; Pyrimidine metabolism
R3_223311	miu:ABE85_18300	E1.17.4.1A, nrdA, nrdE	ribonucleoside-diphosphate reductase alpha chain	1.17.4.1	map00230; Metabolism; Nucleotide metabolism; Purine metabolism | map00240; Metabolism; Nucleotide metabolism; Pyrimidine metabolism
R3_229399	sle:sle_18670	E1.17.4.1A, nrdA, nrdE	ribonucleoside-diphosphate reductase alpha chain	1.17.4.1	map00230; Metabolism; Nucleotide metabolism; Purine metabolism | map00240; Metabolism; Nucleotide metabolism; Pyrimidine metabolism
R3_229980	abai:IMCC26256_11844	E1.17.4.1A, nrdA, nrdE	ribonucleoside-diphosphate reductase alpha chain	1.17.4.1	map00230; Metabolism; Nucleotide metabolism; Purine metabolism | map00240; Metabolism; Nucleotide metabolism; Pyrimidine metabolism
R3_229980	abai:IMCC26256_11844	E1.17.4.1A, nrdA, nrdE	ribonucleoside-diphosphate reductase alpha chain	1.17.4.1	map00230; Metabolism; Nucleotide metabolism; Purine metabolism | map00240; Metabolism; Nucleotide metabolism; Pyrimidine metabolism
R3_235059	bsd:BLASA_3657	E1.17.4.1A, nrdA, nrdE	ribonucleoside-diphosphate reductase alpha chain	1.17.4.1	map00230; Metabolism; Nucleotide metabolism; Purine metabolism | map00240; Metabolism; Nucleotide metabolism; Pyrimidine metabolism
R3_235221	sdf:ACG33_01170	E1.17.4.1A, nrdA, nrdE	ribonucleoside-diphosphate reductase alpha chain	1.17.4.1	map00230; Metabolism; Nucleotide metabolism; Purine metabolism | map00240; Metabolism; Nucleotide metabolism; Pyrimidine metabolism
R3_235340	pol:Bpro_1107	E1.17.4.1A, nrdA, nrdE	ribonucleoside-diphosphate reductase alpha chain	1.17.4.1	map00230; Metabolism; Nucleotide metabolism; Purine metabolism | map00240; Metabolism; Nucleotide metabolism; Pyrimidine metabolism
R3_245984	cwo:Cwoe_5222	E1.17.4.1B, nrdB, nrdF	ribonucleoside-diphosphate reductase beta chain	1.17.4.1	map00230; Metabolism; Nucleotide metabolism; Purine metabolism | map00240; Metabolism; Nucleotide metabolism; Pyrimidine metabolism
R3_248694	sgs:AVL59_06875	E1.17.4.1B, nrdB, nrdF	ribonucleoside-diphosphate reductase beta chain	1.17.4.1	map00230; Metabolism; Nucleotide metabolism; Purine metabolism | map00240; Metabolism; Nucleotide metabolism; Pyrimidine metabolism
R3_24982	cgd:CR3_1724	E1.17.4.1A, nrdA, nrdE	ribonucleoside-diphosphate reductase alpha chain	1.17.4.1	map00230; Metabolism; Nucleotide metabolism; Purine metabolism | map00240; Metabolism; Nucleotide metabolism; Pyrimidine metabolism
R3_250754	gph:GEMMAAP_05475	E1.17.4.1A, nrdA, nrdE	ribonucleoside-diphosphate reductase alpha chain	1.17.4.1	map00230; Metabolism; Nucleotide metabolism; Purine metabolism | map00240; Metabolism; Nucleotide metabolism; Pyrimidine metabolism
R3_254706	brs:S23_40100	E1.17.4.1A, nrdA, nrdE	ribonucleoside-diphosphate reductase alpha chain	1.17.4.1	map00230; Metabolism; Nucleotide metabolism; Purine metabolism | map00240; Metabolism; Nucleotide metabolism; Pyrimidine metabolism
R3_266250	lch:Lcho_0382	E1.17.4.1A, nrdA, nrdE	ribonucleoside-diphosphate reductase alpha chain	1.17.4.1	map00230; Metabolism; Nucleotide metabolism; Purine metabolism | map00240; Metabolism; Nucleotide metabolism; Pyrimidine metabolism
R3_269093	gba:J421_2847	E1.17.4.1A, nrdA, nrdE	ribonucleoside-diphosphate reductase alpha chain	1.17.4.1	map00230; Metabolism; Nucleotide metabolism; Purine metabolism | map00240; Metabolism; Nucleotide metabolism; Pyrimidine metabolism
R3_26923	pzu:PHZ_c0341	E1.17.4.1A, nrdA, nrdE	ribonucleoside-diphosphate reductase alpha chain	1.17.4.1	map00230; Metabolism; Nucleotide metabolism; Purine metabolism | map00240; Metabolism; Nucleotide metabolism; Pyrimidine metabolism
R3_26950	alv:Alvin_1659	E1.17.4.1B, nrdB, nrdF	ribonucleoside-diphosphate reductase beta chain	1.17.4.1	map00230; Metabolism; Nucleotide metabolism; Purine metabolism | map00240; Metabolism; Nucleotide metabolism; Pyrimidine metabolism
R3_270603	gba:J421_2847	E1.17.4.1A, nrdA, nrdE	ribonucleoside-diphosphate reductase alpha chain	1.17.4.1	map00230; Metabolism; Nucleotide metabolism; Purine metabolism | map00240; Metabolism; Nucleotide metabolism; Pyrimidine metabolism
R3_283146	abac:LuPra_05458	E1.17.4.1A, nrdA, nrdE	ribonucleoside-diphosphate reductase alpha chain	1.17.4.1	map00230; Metabolism; Nucleotide metabolism; Purine metabolism | map00240; Metabolism; Nucleotide metabolism; Pyrimidine metabolism
R3_284186	obg:Verru16b_00226	E1.17.4.1B, nrdB, nrdF	ribonucleoside-diphosphate reductase beta chain	1.17.4.1	map00230; Metabolism; Nucleotide metabolism; Purine metabolism | map00240; Metabolism; Nucleotide metabolism; Pyrimidine metabolism
R3_289289	gba:J421_2847	E1.17.4.1A, nrdA, nrdE	ribonucleoside-diphosphate reductase alpha chain	1.17.4.1	map00230; Metabolism; Nucleotide metabolism; Purine metabolism | map00240; Metabolism; Nucleotide metabolism; Pyrimidine metabolism
R3_291082	gba:J421_2847	E1.17.4.1A, nrdA, nrdE	ribonucleoside-diphosphate reductase alpha chain	1.17.4.1	map00230; Metabolism; Nucleotide metabolism; Purine metabolism | map00240; Metabolism; Nucleotide metabolism; Pyrimidine metabolism
R3_295778	gba:J421_2847	E1.17.4.1A, nrdA, nrdE	ribonucleoside-diphosphate reductase alpha chain	1.17.4.1	map00230; Metabolism; Nucleotide metabolism; Purine metabolism | map00240; Metabolism; Nucleotide metabolism; Pyrimidine metabolism
R3_298891	abai:IMCC26256_11844	E1.17.4.1A, nrdA, nrdE	ribonucleoside-diphosphate reductase alpha chain	1.17.4.1	map00230; Metabolism; Nucleotide metabolism; Purine metabolism | map00240; Metabolism; Nucleotide metabolism; Pyrimidine metabolism
R3_298891	abai:IMCC26256_11844	E1.17.4.1A, nrdA, nrdE	ribonucleoside-diphosphate reductase alpha chain	1.17.4.1	map00230; Metabolism; Nucleotide metabolism; Purine metabolism | map00240; Metabolism; Nucleotide metabolism; Pyrimidine metabolism
R3_303413	sdf:ACG33_01170	E1.17.4.1A, nrdA, nrdE	ribonucleoside-diphosphate reductase alpha chain	1.17.4.1	map00230; Metabolism; Nucleotide metabolism; Purine metabolism | map00240; Metabolism; Nucleotide metabolism; Pyrimidine metabolism
R3_305901	sbe:RAAC3_TM7C01G0699	E1.17.4.1A, nrdA, nrdE	ribonucleoside-diphosphate reductase alpha chain	1.17.4.1	map00230; Metabolism; Nucleotide metabolism; Purine metabolism | map00240; Metabolism; Nucleotide metabolism; Pyrimidine metabolism
R3_309898	gph:GEMMAAP_05475	E1.17.4.1A, nrdA, nrdE	ribonucleoside-diphosphate reductase alpha chain	1.17.4.1	map00230; Metabolism; Nucleotide metabolism; Purine metabolism | map00240; Metabolism; Nucleotide metabolism; Pyrimidine metabolism
R3_309945	sur:STAUR_5839	E1.17.4.1A, nrdA, nrdE	ribonucleoside-diphosphate reductase alpha chain	1.17.4.1	map00230; Metabolism; Nucleotide metabolism; Purine metabolism | map00240; Metabolism; Nucleotide metabolism; Pyrimidine metabolism
R3_309971	gau:GAU_0942	E1.17.4.1A, nrdA, nrdE	ribonucleoside-diphosphate reductase alpha chain	1.17.4.1	map00230; Metabolism; Nucleotide metabolism; Purine metabolism | map00240; Metabolism; Nucleotide metabolism; Pyrimidine metabolism
R3_314682	lok:Loa_02157	E1.17.4.1A, nrdA, nrdE	ribonucleoside-diphosphate reductase alpha chain	1.17.4.1	map00230; Metabolism; Nucleotide metabolism; Purine metabolism | map00240; Metabolism; Nucleotide metabolism; Pyrimidine metabolism
R3_314902	span:AWL63_09165	E1.17.4.1B, nrdB, nrdF	ribonucleoside-diphosphate reductase beta chain	1.17.4.1	map00230; Metabolism; Nucleotide metabolism; Purine metabolism | map00240; Metabolism; Nucleotide metabolism; Pyrimidine metabolism
R3_317021	sdf:ACG33_01170	E1.17.4.1A, nrdA, nrdE	ribonucleoside-diphosphate reductase alpha chain	1.17.4.1	map00230; Metabolism; Nucleotide metabolism; Purine metabolism | map00240; Metabolism; Nucleotide metabolism; Pyrimidine metabolism
R3_320092	mfa:Mfla_2541	E1.17.4.1A, nrdA, nrdE	ribonucleoside-diphosphate reductase alpha chain	1.17.4.1	map00230; Metabolism; Nucleotide metabolism; Purine metabolism | map00240; Metabolism; Nucleotide metabolism; Pyrimidine metabolism
R3_322465	bsd:BLASA_3657	E1.17.4.1A, nrdA, nrdE	ribonucleoside-diphosphate reductase alpha chain	1.17.4.1	map00230; Metabolism; Nucleotide metabolism; Purine metabolism | map00240; Metabolism; Nucleotide metabolism; Pyrimidine metabolism
R3_328612	bne:DA69_13730	E1.17.4.1B, nrdB, nrdF	ribonucleoside-diphosphate reductase beta chain	1.17.4.1	map00230; Metabolism; Nucleotide metabolism; Purine metabolism | map00240; Metabolism; Nucleotide metabolism; Pyrimidine metabolism
R3_39053	pbh:AAW51_1052	E1.17.4.1B, nrdB, nrdF	ribonucleoside-diphosphate reductase beta chain	1.17.4.1	map00230; Metabolism; Nucleotide metabolism; Purine metabolism | map00240; Metabolism; Nucleotide metabolism; Pyrimidine metabolism
R3_39054	pbh:AAW51_1051	E1.17.4.1A, nrdA, nrdE	ribonucleoside-diphosphate reductase alpha chain	1.17.4.1	map00230; Metabolism; Nucleotide metabolism; Purine metabolism | map00240; Metabolism; Nucleotide metabolism; Pyrimidine metabolism
R3_44117	pbh:AAW51_1051	E1.17.4.1A, nrdA, nrdE	ribonucleoside-diphosphate reductase alpha chain	1.17.4.1	map00230; Metabolism; Nucleotide metabolism; Purine metabolism | map00240; Metabolism; Nucleotide metabolism; Pyrimidine metabolism
R3_57263	sphm:G432_13135	E1.17.4.1A, nrdA, nrdE	ribonucleoside-diphosphate reductase alpha chain	1.17.4.1	map00230; Metabolism; Nucleotide metabolism; Purine metabolism | map00240; Metabolism; Nucleotide metabolism; Pyrimidine metabolism
R3_57263	sphm:G432_13135	E1.17.4.1A, nrdA, nrdE	ribonucleoside-diphosphate reductase alpha chain	1.17.4.1	map00230; Metabolism; Nucleotide metabolism; Purine metabolism | map00240; Metabolism; Nucleotide metabolism; Pyrimidine metabolism
R3_63057	abac:LuPra_05458	E1.17.4.1A, nrdA, nrdE	ribonucleoside-diphosphate reductase alpha chain	1.17.4.1	map00230; Metabolism; Nucleotide metabolism; Purine metabolism | map00240; Metabolism; Nucleotide metabolism; Pyrimidine metabolism
R3_63593	nko:Niako_5490	E1.17.4.1B, nrdB, nrdF	ribonucleoside-diphosphate reductase beta chain	1.17.4.1	map00230; Metabolism; Nucleotide metabolism; Purine metabolism | map00240; Metabolism; Nucleotide metabolism; Pyrimidine metabolism
R3_68688	agc:BSY240_935	E1.17.4.1A, nrdA, nrdE	ribonucleoside-diphosphate reductase alpha chain	1.17.4.1	map00230; Metabolism; Nucleotide metabolism; Purine metabolism | map00240; Metabolism; Nucleotide metabolism; Pyrimidine metabolism
R3_69630	rta:Rta_34540	E1.17.4.1B, nrdB, nrdF	ribonucleoside-diphosphate reductase beta chain	1.17.4.1	map00230; Metabolism; Nucleotide metabolism; Purine metabolism | map00240; Metabolism; Nucleotide metabolism; Pyrimidine metabolism
R3_7148	jeu:BJP62_04755	E1.17.4.1A, nrdA, nrdE	ribonucleoside-diphosphate reductase alpha chain	1.17.4.1	map00230; Metabolism; Nucleotide metabolism; Purine metabolism | map00240; Metabolism; Nucleotide metabolism; Pyrimidine metabolism
R3_74442	nmu:Nmul_A2468	E1.17.4.1A, nrdA, nrdE	ribonucleoside-diphosphate reductase alpha chain	1.17.4.1	map00230; Metabolism; Nucleotide metabolism; Purine metabolism | map00240; Metabolism; Nucleotide metabolism; Pyrimidine metabolism
R3_7691	age:AA314_06754	E1.17.4.1A, nrdA, nrdE	ribonucleoside-diphosphate reductase alpha chain	1.17.4.1	map00230; Metabolism; Nucleotide metabolism; Purine metabolism | map00240; Metabolism; Nucleotide metabolism; Pyrimidine metabolism
R3_87223	nko:Niako_5685	E1.17.4.1A, nrdA, nrdE	ribonucleoside-diphosphate reductase alpha chain	1.17.4.1	map00230; Metabolism; Nucleotide metabolism; Purine metabolism | map00240; Metabolism; Nucleotide metabolism; Pyrimidine metabolism
R3_94034	psu:Psesu_2614	E1.17.4.1A, nrdA, nrdE	ribonucleoside-diphosphate reductase alpha chain	1.17.4.1	map00230; Metabolism; Nucleotide metabolism; Purine metabolism | map00240; Metabolism; Nucleotide metabolism; Pyrimidine metabolism
R3_96937	hoh:Hoch_5520	E1.17.4.1A, nrdA, nrdE	ribonucleoside-diphosphate reductase alpha chain	1.17.4.1	map00230; Metabolism; Nucleotide metabolism; Purine metabolism | map00240; Metabolism; Nucleotide metabolism; Pyrimidine metabolism
R3_99596	mts:MTES_2842	E1.17.4.1B, nrdB, nrdF	ribonucleoside-diphosphate reductase beta chain	1.17.4.1	map00230; Metabolism; Nucleotide metabolism; Purine metabolism | map00240; Metabolism; Nucleotide metabolism; Pyrimidine metabolism
