# Supplementary material for: Functional annotation of rhizospheric phageome of the wild plant species Moringa oleifera
Source: Front Microbiol. 2023 May 16;14:1166148. doi: 10.3389/fmicb.2023.1166148 (PMC10227523; doi:10.3389/fmicb.2023.1166148)
Supplement: Supplementary file 1 [file Data_Sheet_1.zip › Table S12.xlsx]

## Sheet: Table S12
Table S12. Number and IDs of gene queries of KEGG enzymes in soil, e.g., bulk (S) and rhizosphere (R), microbiomes of Moringa oleifera.
Enzyme EC	No. gene queries	Query_ID
1.6.5.3	8100	R2_10890	NOVO_MIX_814915	S1_75473	NOVO_MIX_23804	NOVO_MIX_3232692	NOVO_MIX_3064917	NOVO_MIX_1777759	NOVO_MIX_1383974	R1_234585	NOVO_MIX_2918459	NOVO_MIX_3360296	NOVO_MIX_2139969	NOVO_MIX_3540146	R1_481002	S1_191289	R3_867212	NOVO_MIX_2159247	NOVO_MIX_2632622	NOVO_MIX_940830	NOVO_MIX_2485844	R3_218824	S2_229536	NOVO_MIX_3448286	R2_392138	R3_926567	NOVO_MIX_3528845	R1_805514	NOVO_MIX_2707479	R3_628949	NOVO_MIX_1277706	R2_438612	NOVO_MIX_2365359	NOVO_MIX_1359786	NOVO_MIX_1449673	R1_820737	NOVO_MIX_3386105	NOVO_MIX_3137361	R3_94761	NOVO_MIX_122882	NOVO_MIX_3314802	NOVO_MIX_3922268	NOVO_MIX_2925378	NOVO_MIX_1484192	R3_733085	R3_564928	R2_447390	NOVO_MIX_1544528	S1_302012
2.7.7.7	6452	R3_412465	R1_475508	R2_477560	S2_218391	NOVO_MIX_958391	NOVO_MIX_1034231	NOVO_MIX_1097176	NOVO_MIX_678434	R1_592121	R2_279945	NOVO_MIX_2769155	NOVO_MIX_802734	NOVO_MIX_3761817	NOVO_MIX_1290327	R3_522693	NOVO_MIX_1416511	NOVO_MIX_588220	R2_45764	NOVO_MIX_1270970	R1_148812	R1_784225	R1_788614	R1_235270	NOVO_MIX_543174	R1_168349	NOVO_MIX_2445976	NOVO_MIX_3072430	R1_811308	NOVO_MIX_1476878	NOVO_MIX_286409	R1_398651	NOVO_MIX_1288942	NOVO_MIX_1978056	NOVO_MIX_2033635	S1_145124	NOVO_MIX_1684422	R1_471457	NOVO_MIX_90019	NOVO_MIX_2271334	NOVO_MIX_3464637	R3_605827	NOVO_MIX_1604504	NOVO_MIX_2241571	NOVO_MIX_2900113	NOVO_MIX_1602719	S2_155501	S3_184043	NOVO_MIX_2160772
3.6.4.12	6058	NOVO_MIX_3624485	NOVO_MIX_2954678	NOVO_MIX_999797	NOVO_MIX_372772	NOVO_MIX_322530	R1_553030	R1_135596	NOVO_MIX_1047305	NOVO_MIX_647537	NOVO_MIX_2384244	R3_176512	R3_52928	R1_14872	R1_39772	R3_147444	S2_324403	NOVO_MIX_2444544	NOVO_MIX_1557733	NOVO_MIX_2445619	NOVO_MIX_1864402	NOVO_MIX_946393	NOVO_MIX_1902388	R3_474975	R2_163304	NOVO_MIX_2361861	NOVO_MIX_1092367	R3_555800	R1_441156	NOVO_MIX_542110	NOVO_MIX_2026433	R2_413111	NOVO_MIX_1157972	NOVO_MIX_946434	NOVO_MIX_456339	NOVO_MIX_2164312	NOVO_MIX_3021348	NOVO_MIX_2584874	NOVO_MIX_3012404	NOVO_MIX_1352223	R3_889067	NOVO_MIX_2938788	R1_43754	NOVO_MIX_1937297	R3_743252	NOVO_MIX_3326258	NOVO_MIX_674994	R3_296731	R1_520043
2.7.13.3	4065	NOVO_MIX_2683182	NOVO_MIX_2635395	NOVO_MIX_1761916	NOVO_MIX_2660215	R1_199070	NOVO_MIX_2520870	NOVO_MIX_3700680	R3_587388	NOVO_MIX_689667	S3_76666	NOVO_MIX_3006487	R3_468236	R1_643765	NOVO_MIX_764775	NOVO_MIX_3196418	R1_287523	NOVO_MIX_975491	NOVO_MIX_1797180	NOVO_MIX_3104366	S2_32640	NOVO_MIX_655620	NOVO_MIX_1865026	NOVO_MIX_2825351	NOVO_MIX_1329085	R3_634967	NOVO_MIX_3845291	NOVO_MIX_2147735	NOVO_MIX_3097548	NOVO_MIX_2785564	NOVO_MIX_797339	NOVO_MIX_2466637	NOVO_MIX_53793	NOVO_MIX_3832958	NOVO_MIX_2955733	NOVO_MIX_3882462	R1_815594	R1_588148	S2_86238	S1_231299	S1_51046	S1_276042	NOVO_MIX_3758275	R3_840472	NOVO_MIX_2818601	R1_406605	NOVO_MIX_2318001	NOVO_MIX_1435477	NOVO_MIX_1766999
3.6.4.-	3548	R3_633302	R3_904863	R1_757858	S2_267187	NOVO_MIX_55457	S3_32647	S2_202857	NOVO_MIX_2818600	NOVO_MIX_1447271	NOVO_MIX_667824	R1_431972	NOVO_MIX_471686	R3_26423	NOVO_MIX_603786	NOVO_MIX_3546952	NOVO_MIX_1514052	R3_376809	R3_682565	R1_403995	NOVO_MIX_2019578	R3_760734	NOVO_MIX_3525205	R1_441131	S1_86390	NOVO_MIX_2376693	R1_60714	R3_283414	NOVO_MIX_2618335	NOVO_MIX_827349	NOVO_MIX_2351128	S2_69610	R3_745833	NOVO_MIX_135207	R2_500570	NOVO_MIX_1041228	NOVO_MIX_3126939	R3_466937	NOVO_MIX_1263435	NOVO_MIX_1184808	R1_239044	NOVO_MIX_218607	NOVO_MIX_2172547	NOVO_MIX_3084455	NOVO_MIX_42746	NOVO_MIX_3752633	R3_149702	S2_328217	NOVO_MIX_2315855
3.4.24.-	3533	NOVO_MIX_2357854	NOVO_MIX_1076910	NOVO_MIX_3555677	NOVO_MIX_2406991	NOVO_MIX_2623156	NOVO_MIX_2228982	NOVO_MIX_3674857	R1_19793	R1_215134	NOVO_MIX_1376465	NOVO_MIX_3921274	NOVO_MIX_1931883	NOVO_MIX_1248052	S1_122756	NOVO_MIX_1457518	NOVO_MIX_1452979	R1_786364	NOVO_MIX_1508413	R1_331362	NOVO_MIX_1462790	R1_358489	R1_74452	S3_85044	R3_227749	S3_156052	R3_420596	R1_593536	NOVO_MIX_516341	NOVO_MIX_806209	NOVO_MIX_3142186	NOVO_MIX_1926268	R1_45450	NOVO_MIX_2635043	S2_86964	S2_49060	NOVO_MIX_2690117	NOVO_MIX_2273935	R3_754168	S1_290735	R1_184640	R3_120005	R3_576196	NOVO_MIX_3667990	NOVO_MIX_45917	R2_506310	NOVO_MIX_2515526	R3_598413	NOVO_MIX_3175132
1.9.3.1/7.1.1.9	3469	NOVO_MIX_253162	NOVO_MIX_1643580	R1_725474	R2_232465	NOVO_MIX_2373459	S2_112892	NOVO_MIX_1963259	NOVO_MIX_1058355	NOVO_MIX_1760936	R3_827969	R3_124655	NOVO_MIX_2482780	NOVO_MIX_2990555	R1_509310	S3_28299	NOVO_MIX_3899157	NOVO_MIX_461557	R3_598956	NOVO_MIX_328385	R1_828424	R2_480132	NOVO_MIX_3899522	NOVO_MIX_939726	R1_673328	R3_631793	R3_94696	NOVO_MIX_1162905	S2_150934	R1_269433	R3_307782	S1_55699	NOVO_MIX_1440565	NOVO_MIX_505127	R2_278256	NOVO_MIX_3441305	R3_229174	R1_258047	NOVO_MIX_3076346	R1_737623	R3_246210	NOVO_MIX_279938	NOVO_MIX_1991356	R1_459572	NOVO_MIX_1053683	R3_239970	R3_392635	NOVO_MIX_1671211	NOVO_MIX_621245
3.6.3.-	3276	NOVO_MIX_1060923	R1_98835	NOVO_MIX_2606234	R1_18755	R3_855849	S2_305995	NOVO_MIX_1598225	S2_228396	R1_764038	S1_264335	NOVO_MIX_1353777	NOVO_MIX_3015390	R2_498666	NOVO_MIX_1912660	NOVO_MIX_1248074	NOVO_MIX_274993	NOVO_MIX_1307803	S3_236581	NOVO_MIX_1429854	R1_448495	NOVO_MIX_1262309	NOVO_MIX_1873679	S2_32940	NOVO_MIX_2386222	NOVO_MIX_2102897	NOVO_MIX_2674001	NOVO_MIX_2983877	R1_90355	NOVO_MIX_461032	NOVO_MIX_3564495	NOVO_MIX_1694761	NOVO_MIX_179836	R3_691154	R1_534385	NOVO_MIX_54298	NOVO_MIX_776420	R3_673998	R1_31188	R1_208645	R2_15406	NOVO_MIX_1042570	NOVO_MIX_155402	NOVO_MIX_3700366	NOVO_MIX_410519	NOVO_MIX_1786299	R1_141793	NOVO_MIX_3448363	NOVO_MIX_3854838
2.7.7.6	3132	R3_842646	R3_624993	S3_311117	NOVO_MIX_2634232	S3_97328	R3_493543	R1_82442	NOVO_MIX_1571721	R3_857816	NOVO_MIX_361934	NOVO_MIX_306801	S3_257525	NOVO_MIX_125928	S1_227849	R2_349149	R3_227357	NOVO_MIX_3840321	S2_243852	R2_101639	R2_330429	S1_7041	R3_784997	NOVO_MIX_1516043	NOVO_MIX_612875	NOVO_MIX_1636281	NOVO_MIX_764358	R3_60802	R2_418799	S2_322134	R3_340860	R3_800762	NOVO_MIX_440886	R1_674366	S3_243906	R3_233380	R3_360319	R3_708189	NOVO_MIX_2333021	NOVO_MIX_1419331	NOVO_MIX_2736344	NOVO_MIX_1397545	NOVO_MIX_1794336	NOVO_MIX_923891	NOVO_MIX_2914579	R3_667084	R1_45016	NOVO_MIX_30466	R3_410981
2.7.11.1	2910	NOVO_MIX_216533	S1_134581	NOVO_MIX_3761957	NOVO_MIX_1015035	NOVO_MIX_3594108	S1_281641	NOVO_MIX_769924	NOVO_MIX_2250546	R1_261506	NOVO_MIX_2477500	R1_796387	NOVO_MIX_319272	NOVO_MIX_1481196	S2_152234	R3_390966	NOVO_MIX_2440956	NOVO_MIX_1924349	NOVO_MIX_2992924	NOVO_MIX_872494	NOVO_MIX_1420484	R1_43903	NOVO_MIX_40095	NOVO_MIX_3393848	NOVO_MIX_3584742	NOVO_MIX_260648	NOVO_MIX_2029582	NOVO_MIX_1172959	R1_577838	NOVO_MIX_368567	R3_17727	NOVO_MIX_315915	NOVO_MIX_1151716	NOVO_MIX_1855169	NOVO_MIX_3376123	NOVO_MIX_377225	NOVO_MIX_2096481	NOVO_MIX_2970189	R1_737915	NOVO_MIX_2656251	R1_391269	S1_142176	NOVO_MIX_2831095	R3_107376	S3_252556	NOVO_MIX_125812	NOVO_MIX_702183	NOVO_MIX_1138572	NOVO_MIX_1177795
3.1.-.-	2713	NOVO_MIX_3349569	NOVO_MIX_243060	NOVO_MIX_706844	NOVO_MIX_1058684	NOVO_MIX_2059570	NOVO_MIX_2332397	NOVO_MIX_2003952	NOVO_MIX_2808247	R2_265871	R3_578086	NOVO_MIX_3851837	NOVO_MIX_346149	S1_64716	NOVO_MIX_2286984	NOVO_MIX_359633	R3_694808	R1_630050	NOVO_MIX_2951774	NOVO_MIX_2862692	NOVO_MIX_2278294	R3_628942	S2_193903	NOVO_MIX_2788893	NOVO_MIX_2930162	NOVO_MIX_3884527	R3_74474	R3_174910	NOVO_MIX_1317942	R3_670148	NOVO_MIX_845601	NOVO_MIX_2606521	NOVO_MIX_1577783	NOVO_MIX_421141	NOVO_MIX_1372738	NOVO_MIX_3256566	R1_82106	NOVO_MIX_1285004	R3_424343	S3_41737	R1_174088	R1_281238	R3_22402	NOVO_MIX_2958017	NOVO_MIX_839533	NOVO_MIX_699699	NOVO_MIX_14836	NOVO_MIX_1473422	NOVO_MIX_1152889
5.99.1.3	2308	NOVO_MIX_2034857	R2_443978	NOVO_MIX_3348215	R1_276769	R3_764239	NOVO_MIX_415370	NOVO_MIX_3726003	S3_69414	S1_11910	R3_541615	NOVO_MIX_2534529	S3_333473	NOVO_MIX_256530	NOVO_MIX_2656998	NOVO_MIX_3689036	S2_115853	NOVO_MIX_3384632	NOVO_MIX_20357	S3_233659	NOVO_MIX_2598830	NOVO_MIX_2185485	R2_168399	NOVO_MIX_2184631	NOVO_MIX_2568412	NOVO_MIX_3642274	S2_216193	NOVO_MIX_2370532	NOVO_MIX_2847684	R3_271097	S3_220886	NOVO_MIX_3578514	NOVO_MIX_3563260	R3_781687	NOVO_MIX_3339332	NOVO_MIX_376402	NOVO_MIX_3769649	NOVO_MIX_2017449	NOVO_MIX_2787785	NOVO_MIX_1700742	S1_119660	NOVO_MIX_533325	R3_514711	R3_40991	NOVO_MIX_2603587	R1_372589	R3_494148	NOVO_MIX_3827261	R3_926252
3.6.4.13	2297	NOVO_MIX_51616	R3_316203	NOVO_MIX_1522910	R1_497141	NOVO_MIX_1672239	R3_199957	NOVO_MIX_657096	NOVO_MIX_214197	NOVO_MIX_1594190	NOVO_MIX_1489251	NOVO_MIX_1886047	NOVO_MIX_3143776	S2_296574	NOVO_MIX_3069780	S1_292327	NOVO_MIX_1094436	S1_187823	NOVO_MIX_2502117	NOVO_MIX_345996	NOVO_MIX_1602517	R1_385874	NOVO_MIX_2887884	NOVO_MIX_2232237	NOVO_MIX_3855841	R2_444166	NOVO_MIX_1402303	NOVO_MIX_2346038	NOVO_MIX_1830606	NOVO_MIX_2961805	NOVO_MIX_1342576	R1_420728	NOVO_MIX_1155431	NOVO_MIX_1742757	NOVO_MIX_3705416	R2_268432	NOVO_MIX_2313958	NOVO_MIX_1655721	NOVO_MIX_1581259	R1_313614	NOVO_MIX_3495769	NOVO_MIX_1208435	R1_345904	NOVO_MIX_1264379	NOVO_MIX_2831406	NOVO_MIX_3095822	R1_82267	NOVO_MIX_692469	R1_72613
6.2.1.3	1970	R3_92108	R3_543004	NOVO_MIX_1639438	NOVO_MIX_2212225	NOVO_MIX_2805820	S2_144271	R1_87377	S3_157674	R3_39659	R3_784115	R3_69880	R1_645455	NOVO_MIX_673706	NOVO_MIX_3102943	R1_759663	NOVO_MIX_3625097	NOVO_MIX_3313180	NOVO_MIX_1009200	NOVO_MIX_2405612	NOVO_MIX_3947501	NOVO_MIX_3427757	NOVO_MIX_3535478	NOVO_MIX_3157435	R3_259993	NOVO_MIX_2765566	NOVO_MIX_3689592	S3_136454	R3_709284	NOVO_MIX_2736741	NOVO_MIX_2070882	R1_67128	R1_340830	R1_814732	NOVO_MIX_1432184	NOVO_MIX_909137	NOVO_MIX_828350	NOVO_MIX_613668	NOVO_MIX_2481931	NOVO_MIX_2122035	R1_123554	NOVO_MIX_2726815	R1_50852	NOVO_MIX_225885	NOVO_MIX_3924467	R2_52407	NOVO_MIX_3190582	NOVO_MIX_608229	NOVO_MIX_3504481
2.3.1.9	1914	R1_564955	NOVO_MIX_1721843	S1_240162	NOVO_MIX_71380	S1_44863	R1_506390	NOVO_MIX_385158	NOVO_MIX_3337086	R1_29088	NOVO_MIX_3767152	R2_135620	NOVO_MIX_2993613	R3_488677	R1_469628	S1_215573	R1_271787	NOVO_MIX_2377262	R1_480577	R1_521979	NOVO_MIX_3428851	R2_167877	R1_88103	NOVO_MIX_1506689	NOVO_MIX_2093963	NOVO_MIX_2527320	NOVO_MIX_806586	R1_373811	NOVO_MIX_1754233	NOVO_MIX_612638	NOVO_MIX_550603	NOVO_MIX_2999087	R3_205194	NOVO_MIX_3084796	S2_124821	NOVO_MIX_1372007	R1_43554	R3_184208	R3_89664	NOVO_MIX_3117853	R1_672828	NOVO_MIX_3644158	NOVO_MIX_1925111	R2_237411	R2_98490	S2_11820	R1_112368	S2_308926	NOVO_MIX_3665814
6.3.5.6,6.3.5.7	1845	NOVO_MIX_2138416	NOVO_MIX_227006	NOVO_MIX_3791940	NOVO_MIX_982154	S1_88993	S3_170021	NOVO_MIX_2323802	NOVO_MIX_362624	NOVO_MIX_2705391	NOVO_MIX_3342584	NOVO_MIX_669490	NOVO_MIX_861650	NOVO_MIX_646661	R3_311226	S2_262567	NOVO_MIX_1770367	R2_153853	NOVO_MIX_2036324	NOVO_MIX_580528	NOVO_MIX_2261590	NOVO_MIX_1443709	NOVO_MIX_2517629	S1_304940	R3_831547	NOVO_MIX_3957224	NOVO_MIX_1256654	NOVO_MIX_2019345	NOVO_MIX_1319542	NOVO_MIX_846589	R3_742281	NOVO_MIX_628654	NOVO_MIX_279004	R1_586926	R1_784315	NOVO_MIX_923964	NOVO_MIX_3870004	R2_280759	NOVO_MIX_393962	NOVO_MIX_1388922	NOVO_MIX_2540127	R1_827867	R3_81311	NOVO_MIX_2512355	NOVO_MIX_627258	NOVO_MIX_2981164	R1_705966	NOVO_MIX_1689499	NOVO_MIX_1279420
1.2.4.1	1772	NOVO_MIX_2549858	R3_182028	R1_343799	R2_236290	S1_52594	R3_690204	NOVO_MIX_1693999	S1_235478	S2_132160	R1_33796	R1_627128	R1_385886	NOVO_MIX_2138520	NOVO_MIX_169862	NOVO_MIX_1597308	NOVO_MIX_573790	R3_694016	NOVO_MIX_609433	R1_734471	NOVO_MIX_1599363	NOVO_MIX_330205	NOVO_MIX_2119725	R2_454030	NOVO_MIX_2337560	R2_189105	S2_41158	R2_212496	R1_16632	NOVO_MIX_1169579	R2_172666	NOVO_MIX_1847842	NOVO_MIX_3727267	NOVO_MIX_669225	NOVO_MIX_3549392	NOVO_MIX_1250382	NOVO_MIX_127762	R2_243957	R1_366529	NOVO_MIX_1598142	NOVO_MIX_1206384	R1_2502	S1_237385	NOVO_MIX_3275866	S2_215195	NOVO_MIX_2098427	NOVO_MIX_1120214	NOVO_MIX_2975490	NOVO_MIX_2133208
2.2.1.6	1749	NOVO_MIX_1796937	NOVO_MIX_2910799	NOVO_MIX_2105642	R1_615862	NOVO_MIX_845733	R2_50526	S2_128986	NOVO_MIX_746166	NOVO_MIX_3337125	NOVO_MIX_1050587	NOVO_MIX_2104377	NOVO_MIX_3881837	NOVO_MIX_3895881	NOVO_MIX_3474523	R1_431960	R1_701635	R1_199837	NOVO_MIX_2428249	R1_44627	NOVO_MIX_864877	NOVO_MIX_2279132	R3_111424	S1_151387	R2_363694	R3_750560	S3_176333	NOVO_MIX_2597478	NOVO_MIX_2648111	R1_809362	R2_204063	R2_398323	NOVO_MIX_958357	S2_212895	R1_369565	R3_447715	NOVO_MIX_2564924	R1_383436	NOVO_MIX_759873	NOVO_MIX_2146520	NOVO_MIX_3118437	NOVO_MIX_3286504	R3_576943	NOVO_MIX_2536451	NOVO_MIX_684783	S2_220807	NOVO_MIX_993218	R1_548546	NOVO_MIX_3953203
1.1.1.100	1732	NOVO_MIX_1362899	NOVO_MIX_1861617	NOVO_MIX_2168309	NOVO_MIX_295950	NOVO_MIX_2173892	NOVO_MIX_3322688	R3_337991	NOVO_MIX_2143820	NOVO_MIX_2520258	R2_187131	NOVO_MIX_3417227	NOVO_MIX_1325633	NOVO_MIX_3045892	NOVO_MIX_1026686	NOVO_MIX_1606702	NOVO_MIX_296896	NOVO_MIX_2666268	NOVO_MIX_3051495	NOVO_MIX_2076375	R2_12021	NOVO_MIX_700233	NOVO_MIX_3601209	R1_771786	NOVO_MIX_3279721	NOVO_MIX_2608098	NOVO_MIX_2474481	NOVO_MIX_360421	NOVO_MIX_1907055	R1_23303	S2_206870	S1_52192	NOVO_MIX_3473691	NOVO_MIX_1632609	R3_741396	NOVO_MIX_1013707	NOVO_MIX_3065475	NOVO_MIX_539088	R3_920174	NOVO_MIX_911243	R1_103143	R3_772336	NOVO_MIX_2822875	R2_266564	NOVO_MIX_2955178	R1_766710	NOVO_MIX_553534	NOVO_MIX_3469949	R1_2988
1.2.5.3	1724	S2_213471	S3_57736	R2_126728	NOVO_MIX_994430	R3_559366	NOVO_MIX_2376965	NOVO_MIX_3400805	R1_433038	NOVO_MIX_2840972	R1_559643	R3_699428	R3_836305	NOVO_MIX_2125620	S2_283985	R3_123192	NOVO_MIX_1920880	NOVO_MIX_1271616	NOVO_MIX_3853815	NOVO_MIX_2791373	R3_758896	R3_242190	NOVO_MIX_3076097	NOVO_MIX_903133	R3_16218	NOVO_MIX_3059296	NOVO_MIX_1894791	NOVO_MIX_2247360	R3_829195	NOVO_MIX_2127160	R3_759522	NOVO_MIX_954805	NOVO_MIX_3430071	NOVO_MIX_2901299	NOVO_MIX_2942485	NOVO_MIX_1704536	NOVO_MIX_1157269	NOVO_MIX_2643356	NOVO_MIX_2790534	NOVO_MIX_1224224	NOVO_MIX_2762812	R1_278273	NOVO_MIX_1294621	NOVO_MIX_2942484	R3_370485	NOVO_MIX_1472842	R3_268739	NOVO_MIX_1839385	R3_356050
3.6.3.54	1712	R1_386945	NOVO_MIX_1169999	NOVO_MIX_3269690	NOVO_MIX_37075	R2_404666	R1_49402	NOVO_MIX_618097	R1_34672	NOVO_MIX_791551	R3_674359	NOVO_MIX_3623231	NOVO_MIX_1054394	R3_691426	NOVO_MIX_2711642	NOVO_MIX_97629	NOVO_MIX_1488969	R3_918202	S2_259291	NOVO_MIX_1081903	NOVO_MIX_1080136	NOVO_MIX_1042979	NOVO_MIX_2236655	R3_720656	NOVO_MIX_2320499	NOVO_MIX_1859730	NOVO_MIX_3440328	NOVO_MIX_123441	S3_171489	R1_387549	R2_484252	NOVO_MIX_2051284	S2_251544	R1_299524	NOVO_MIX_1994261	NOVO_MIX_1151846	R2_434511	NOVO_MIX_3658509	S3_175501	NOVO_MIX_121654	R2_235613	NOVO_MIX_1777062	R1_581333	S3_239202	R3_14667	S3_76186	S2_303027	R1_28301	NOVO_MIX_2297017
3.6.3.17	1676	NOVO_MIX_1584085	NOVO_MIX_2921509	NOVO_MIX_1093451	NOVO_MIX_692078	NOVO_MIX_2263948	R3_301040	NOVO_MIX_464207	R3_61563	S3_324237	R1_622625	S3_275881	R1_757504	R1_477097	R1_120618	NOVO_MIX_2233623	R1_731262	S3_182425	R1_334337	R1_399605	NOVO_MIX_3728693	R3_682119	NOVO_MIX_253207	NOVO_MIX_58225	R3_705815	R1_268964	NOVO_MIX_2476787	S1_163211	R2_107669	NOVO_MIX_634947	NOVO_MIX_2752753	NOVO_MIX_1735554	NOVO_MIX_1005205	NOVO_MIX_3950429	NOVO_MIX_1033500	NOVO_MIX_2217707	R1_827043	R1_789025	NOVO_MIX_1289367	NOVO_MIX_951972	NOVO_MIX_2788735	R3_665995	NOVO_MIX_2359081	R3_54105	S3_170720	R1_579877	NOVO_MIX_2271580	NOVO_MIX_3553394	S3_88225
1.4.1.13,1.4.1.14	1629	NOVO_MIX_3534299	NOVO_MIX_1580660	NOVO_MIX_384363	R3_86323	NOVO_MIX_414472	S2_322339	NOVO_MIX_2201518	R1_694701	S1_293172	NOVO_MIX_3233877	NOVO_MIX_819500	NOVO_MIX_1888261	NOVO_MIX_829572	R1_698844	NOVO_MIX_2807462	R1_776789	NOVO_MIX_3816025	NOVO_MIX_1145868	NOVO_MIX_2277138	R3_850974	S2_270096	NOVO_MIX_1527343	NOVO_MIX_2020373	NOVO_MIX_392597	NOVO_MIX_499936	R3_316022	R2_74700	R2_439361	NOVO_MIX_2114673	R1_499732	NOVO_MIX_2961155	NOVO_MIX_663516	R3_270232	NOVO_MIX_1024581	NOVO_MIX_372265	NOVO_MIX_2540001	R3_233186	R2_101211	R3_247991	NOVO_MIX_558358	NOVO_MIX_201919	R3_751422	R3_843382	R2_168865	NOVO_MIX_265996	NOVO_MIX_3136986	NOVO_MIX_1828783	R3_315810
6.3.5.5	1611	NOVO_MIX_2255259	R1_697726	R1_773212	S1_252461	NOVO_MIX_2573053	NOVO_MIX_652186	NOVO_MIX_2075104	NOVO_MIX_2805977	NOVO_MIX_3905932	S3_17122	NOVO_MIX_264115	NOVO_MIX_1269311	NOVO_MIX_1606684	NOVO_MIX_2606170	NOVO_MIX_634344	R1_800434	R2_223719	R3_578734	NOVO_MIX_2607118	NOVO_MIX_647294	R3_17711	R3_147309	NOVO_MIX_2522354	NOVO_MIX_3431443	R1_624215	S1_299429	R3_305460	R1_716252	R1_392603	R1_153044	R1_707270	NOVO_MIX_1294656	NOVO_MIX_429640	R2_208049	NOVO_MIX_757126	NOVO_MIX_1849783	NOVO_MIX_508527	NOVO_MIX_3068949	R1_614664	R1_230516	R3_314372	R3_868020	NOVO_MIX_3102840	NOVO_MIX_3203595	NOVO_MIX_1012099	S1_185909	NOVO_MIX_345127	R3_692057
6.2.1.-	1506	NOVO_MIX_520925	R1_364795	NOVO_MIX_1996004	NOVO_MIX_3024813	NOVO_MIX_2128040	R3_792002	R3_129001	NOVO_MIX_3803796	NOVO_MIX_528054	NOVO_MIX_3270885	NOVO_MIX_1664634	R3_39837	S3_172061	S3_262435	S1_23604	R1_206178	NOVO_MIX_2023964	NOVO_MIX_1054387	NOVO_MIX_2372205	R1_457088	NOVO_MIX_986027	R3_512864	R1_332997	NOVO_MIX_2133373	R1_16069	NOVO_MIX_3309843	R1_508947	S1_226763	NOVO_MIX_1556193	NOVO_MIX_1612656	R3_196479	R1_316194	NOVO_MIX_3822732	R1_194029	NOVO_MIX_253870	R3_873149	NOVO_MIX_809845	NOVO_MIX_351489	R1_583356	NOVO_MIX_714933	R2_285392	NOVO_MIX_363916	NOVO_MIX_485796	R1_824565	R1_145229	R3_172446	NOVO_MIX_3585486	NOVO_MIX_3814397
3.6.3.14	1505	NOVO_MIX_3459576	NOVO_MIX_71165	NOVO_MIX_3032607	R3_95490	R1_399795	NOVO_MIX_2749870	NOVO_MIX_398279	R2_37098	S2_240442	NOVO_MIX_1219931	R3_826346	NOVO_MIX_3241743	R1_591777	NOVO_MIX_369248	NOVO_MIX_1265250	R1_16799	S2_12062	S3_165352	S1_12616	NOVO_MIX_3286303	NOVO_MIX_21379	NOVO_MIX_3801836	NOVO_MIX_2728360	NOVO_MIX_3385903	R1_541730	S3_119715	R2_203986	S2_183462	NOVO_MIX_1560554	R3_598527	NOVO_MIX_1530500	S3_127714	NOVO_MIX_108827	NOVO_MIX_1372799	NOVO_MIX_2448686	R3_647612	S3_50042	S3_197409	R3_494882	S3_266339	S1_52249	R2_211116	R1_604214	NOVO_MIX_1738440	NOVO_MIX_232506	R1_339606	R2_414709	S2_106343
1.17.4.1	1408	S1_140660	S3_223311	S2_40411	R3_514761	NOVO_MIX_2095163	NOVO_MIX_758268	NOVO_MIX_399714	R3_384399	NOVO_MIX_2603402	R1_16314	S1_54003	R2_249283	NOVO_MIX_954371	NOVO_MIX_321294	R3_461751	NOVO_MIX_3923266	NOVO_MIX_962054	NOVO_MIX_1124681	NOVO_MIX_3722556	R2_351218	NOVO_MIX_2678732	R3_183603	NOVO_MIX_2144190	R2_309074	NOVO_MIX_2342801	NOVO_MIX_3594673	S3_96937	S3_254706	NOVO_MIX_2534439	R1_661064	R3_608320	R3_359623	R1_292284	R2_292198	NOVO_MIX_1074080	R3_455919	NOVO_MIX_2174584	R2_132918	R1_678758	NOVO_MIX_1149123	S1_59369	NOVO_MIX_2927500	NOVO_MIX_1554612	NOVO_MIX_1219530	NOVO_MIX_2447387	NOVO_MIX_96164	NOVO_MIX_3091662	NOVO_MIX_2103260
1.8.1.4	1408	NOVO_MIX_2870436	R3_682866	NOVO_MIX_3356209	R3_565880	R1_424757	NOVO_MIX_3304160	R3_10826	NOVO_MIX_841733	NOVO_MIX_3219879	NOVO_MIX_106365	R2_437753	NOVO_MIX_2937321	NOVO_MIX_669715	NOVO_MIX_3427308	R1_816644	NOVO_MIX_3329844	NOVO_MIX_1027566	R2_494351	R1_285487	NOVO_MIX_3663559	S2_141179	R1_136524	NOVO_MIX_373991	NOVO_MIX_2367272	NOVO_MIX_1194149	R1_442983	NOVO_MIX_254443	NOVO_MIX_1725658	S2_34847	NOVO_MIX_518239	NOVO_MIX_611709	R3_795819	R1_201644	R3_626383	S3_323819	NOVO_MIX_2481358	NOVO_MIX_1450932	NOVO_MIX_175967	NOVO_MIX_926719	NOVO_MIX_3570323	NOVO_MIX_2668595	NOVO_MIX_1982423	NOVO_MIX_3282028	NOVO_MIX_2417903	R2_170155	NOVO_MIX_2254524	R1_557941	NOVO_MIX_386733
3.4.16.4	1398	NOVO_MIX_2437398	NOVO_MIX_2962450	NOVO_MIX_1518844	R1_354220	S2_201653	NOVO_MIX_3046910	NOVO_MIX_3737955	NOVO_MIX_2603659	S2_306580	R3_366383	NOVO_MIX_601035	NOVO_MIX_3006308	S1_101916	S3_298418	NOVO_MIX_2628365	R3_10870	R3_341569	NOVO_MIX_841056	NOVO_MIX_248212	NOVO_MIX_1398336	NOVO_MIX_2510739	NOVO_MIX_1334520	NOVO_MIX_2672829	R3_475789	R1_546486	R3_905003	NOVO_MIX_3512687	NOVO_MIX_2650545	NOVO_MIX_1543738	NOVO_MIX_530457	NOVO_MIX_195816	R1_727237	NOVO_MIX_140200	R1_714221	NOVO_MIX_694957	NOVO_MIX_1864841	S1_263252	R3_285107	NOVO_MIX_388447	NOVO_MIX_3217073	NOVO_MIX_2490709	NOVO_MIX_1213321	NOVO_MIX_3355392	NOVO_MIX_2186812	NOVO_MIX_1387752	NOVO_MIX_621920	NOVO_MIX_1213948	R1_590966
2.3.1.-	1389	NOVO_MIX_1107981	NOVO_MIX_1730992	NOVO_MIX_1037560	NOVO_MIX_2956606	S2_149284	R3_372442	R1_505520	R1_539227	NOVO_MIX_295174	R2_243174	NOVO_MIX_508092	NOVO_MIX_1484994	NOVO_MIX_2922913	NOVO_MIX_1263898	R1_51593	R1_21164	NOVO_MIX_903500	NOVO_MIX_1773048	S3_113321	NOVO_MIX_3670588	NOVO_MIX_980403	NOVO_MIX_3223510	NOVO_MIX_442217	NOVO_MIX_414923	S1_115085	S2_2868	R1_139081	R3_557594	NOVO_MIX_2623812	NOVO_MIX_263007	NOVO_MIX_1957500	R3_93407	NOVO_MIX_1541732	NOVO_MIX_1595176	R3_854854	NOVO_MIX_2183011	R3_95341	NOVO_MIX_366372	NOVO_MIX_2010551	NOVO_MIX_1567721	R1_391632	R3_803673	R1_628840	R3_684606	NOVO_MIX_3842666	NOVO_MIX_120348	R3_314880	S1_127048
6.3.1.2	1384	NOVO_MIX_2939309	NOVO_MIX_2531017	NOVO_MIX_3909579	NOVO_MIX_1395159	NOVO_MIX_2318198	NOVO_MIX_1853193	R3_463439	NOVO_MIX_428155	NOVO_MIX_3447733	NOVO_MIX_1529586	NOVO_MIX_968977	R3_201627	R1_728919	NOVO_MIX_2784566	NOVO_MIX_3347111	R2_415532	NOVO_MIX_2248758	R1_10135	NOVO_MIX_84035	S3_298166	NOVO_MIX_3670626	R1_156308	NOVO_MIX_3377303	NOVO_MIX_989217	NOVO_MIX_1238423	NOVO_MIX_3097633	R1_688550	R1_161465	S1_195966	NOVO_MIX_1505461	R1_47043	R3_786555	NOVO_MIX_3577626	R1_769216	NOVO_MIX_355114	S2_301508	S3_37851	NOVO_MIX_3868421	NOVO_MIX_384456	S2_2413	NOVO_MIX_37776	NOVO_MIX_131962	S2_39813	R3_894295	S1_69044	R3_234496	R2_181822	S2_204972
6.3.5.3	1327	R3_87525	NOVO_MIX_3315643	R1_45600	NOVO_MIX_1942357	NOVO_MIX_1337863	NOVO_MIX_1542695	NOVO_MIX_262245	NOVO_MIX_2745671	NOVO_MIX_1386615	NOVO_MIX_2075325	R1_462454	NOVO_MIX_376267	NOVO_MIX_228550	NOVO_MIX_1019842	R3_237782	R3_888256	NOVO_MIX_1071207	NOVO_MIX_2636228	NOVO_MIX_114095	S1_81724	NOVO_MIX_1576086	NOVO_MIX_780406	R2_7565	R1_608446	R3_927645	NOVO_MIX_1596103	R3_488890	R3_415800	R3_805102	R2_195257	NOVO_MIX_3413570	NOVO_MIX_3476549	R3_117155	R1_558873	R3_677746	NOVO_MIX_1664919	NOVO_MIX_3569709	NOVO_MIX_120615	R1_613229	R1_314193	NOVO_MIX_3917436	NOVO_MIX_535839	NOVO_MIX_142399	R1_516915	NOVO_MIX_2874167	R3_8953	R2_197653	NOVO_MIX_3618285
5.99.1.2	1322	R3_281875	R3_533726	R3_414710	S1_294968	R3_705630	S3_253237	NOVO_MIX_3113570	R1_680851	NOVO_MIX_1948803	NOVO_MIX_3831451	S1_236892	NOVO_MIX_3445515	NOVO_MIX_2220730	NOVO_MIX_3296878	NOVO_MIX_3003367	R3_525535	NOVO_MIX_296703	NOVO_MIX_3232191	NOVO_MIX_2843540	NOVO_MIX_3611498	NOVO_MIX_2920227	NOVO_MIX_2618557	NOVO_MIX_3846428	R2_95315	R3_189659	NOVO_MIX_1122387	R1_214619	NOVO_MIX_1721025	NOVO_MIX_2166878	R1_35497	R3_928433	NOVO_MIX_3203101	NOVO_MIX_2902532	NOVO_MIX_1728848	NOVO_MIX_3831273	R3_469472	S2_82284	NOVO_MIX_675602	NOVO_MIX_94732	NOVO_MIX_2600289	NOVO_MIX_3015876	R3_353594	NOVO_MIX_2670108	R2_205784	NOVO_MIX_780131	S2_65502	R2_34557	S2_158335
3.2.1.21	1317	NOVO_MIX_1630763	NOVO_MIX_940956	R1_187919	NOVO_MIX_3473199	NOVO_MIX_3319044	NOVO_MIX_2571073	NOVO_MIX_3838556	NOVO_MIX_551532	NOVO_MIX_1566631	NOVO_MIX_2162979	NOVO_MIX_2737312	R1_52504	NOVO_MIX_2115374	NOVO_MIX_3791525	S1_259031	S3_22126	R3_787841	NOVO_MIX_3262372	NOVO_MIX_5879	NOVO_MIX_1998713	NOVO_MIX_3847209	NOVO_MIX_768780	R3_331554	NOVO_MIX_685642	NOVO_MIX_402403	R3_497631	NOVO_MIX_119826	S3_28342	NOVO_MIX_2827188	NOVO_MIX_201446	NOVO_MIX_3010224	NOVO_MIX_3276563	R3_519444	NOVO_MIX_3174317	S3_132069	NOVO_MIX_3278255	NOVO_MIX_3154043	NOVO_MIX_2482501	S1_261067	R3_625447	R3_822101	NOVO_MIX_3805385	R2_236610	S3_219349	R1_151316	S2_3825	NOVO_MIX_3601665	NOVO_MIX_719612
1.3.5.1,1.3.5.4	1299	R3_56579	NOVO_MIX_692669	S2_27757	NOVO_MIX_2721702	NOVO_MIX_2590647	NOVO_MIX_3281294	R1_692748	R3_63561	R2_18836	NOVO_MIX_2122657	NOVO_MIX_350310	R1_7262	R3_225972	R3_443033	NOVO_MIX_395924	S2_72061	NOVO_MIX_2070850	R3_405349	S3_89654	S1_243619	S3_194061	NOVO_MIX_1833047	R1_490340	R2_384373	R3_300901	NOVO_MIX_2936633	NOVO_MIX_2360386	NOVO_MIX_814296	R3_367854	R1_6327	R3_283494	NOVO_MIX_1318360	R1_284692	NOVO_MIX_3502323	R1_150740	NOVO_MIX_1540281	NOVO_MIX_2921792	R1_730953	NOVO_MIX_3723906	R1_251912	NOVO_MIX_1433414	R2_196696	NOVO_MIX_3769894	NOVO_MIX_2914737	S3_75251	NOVO_MIX_2636988	NOVO_MIX_3857835	R2_368205
5.2.1.8	1298	NOVO_MIX_377648	S2_223573	R2_230376	NOVO_MIX_3185411	NOVO_MIX_2510693	NOVO_MIX_2875661	R1_537839	R1_13861	S3_129606	NOVO_MIX_723775	NOVO_MIX_3137846	R2_390170	NOVO_MIX_3540366	NOVO_MIX_845064	NOVO_MIX_1881814	NOVO_MIX_2715308	S2_141649	R1_534693	NOVO_MIX_1520480	NOVO_MIX_1857562	NOVO_MIX_3832552	R3_614368	NOVO_MIX_1275409	R3_583401	NOVO_MIX_253711	NOVO_MIX_1421974	R2_356468	NOVO_MIX_3688265	R3_32286	NOVO_MIX_1453993	NOVO_MIX_830095	NOVO_MIX_1634569	NOVO_MIX_3224998	NOVO_MIX_1156232	NOVO_MIX_3151389	NOVO_MIX_1899448	R1_578354	S3_110522	NOVO_MIX_1608969	NOVO_MIX_1733458	S3_270635	NOVO_MIX_3111063	NOVO_MIX_9451	R1_230569	NOVO_MIX_1967032	NOVO_MIX_3567756	NOVO_MIX_3724277	R1_341461
6.5.1.1	1274	NOVO_MIX_2182815	NOVO_MIX_286020	S2_233675	NOVO_MIX_3306076	NOVO_MIX_2305318	R1_716985	NOVO_MIX_2568608	R3_449165	NOVO_MIX_1670368	NOVO_MIX_858078	S2_175705	NOVO_MIX_463847	NOVO_MIX_100627	R1_240406	R1_371672	S1_53828	NOVO_MIX_2790018	R2_429293	R1_129621	NOVO_MIX_658321	NOVO_MIX_3279259	NOVO_MIX_959995	NOVO_MIX_353872	NOVO_MIX_2279242	NOVO_MIX_2913000	NOVO_MIX_3832953	NOVO_MIX_3830688	NOVO_MIX_53210	NOVO_MIX_3000112	S3_69655	NOVO_MIX_3936593	NOVO_MIX_2788426	R1_246131	NOVO_MIX_837728	NOVO_MIX_884546	R1_330051	NOVO_MIX_572970	R3_56310	R1_127754	NOVO_MIX_1010753	NOVO_MIX_1633763	NOVO_MIX_2223062	NOVO_MIX_532205	R3_170084	S3_68580	S3_104518	NOVO_MIX_3354991	R3_282657
3.6.1.1	1251	NOVO_MIX_3948348	NOVO_MIX_1091523	R1_331281	S2_92828	R3_378566	NOVO_MIX_3247149	R1_588946	NOVO_MIX_2414144	NOVO_MIX_1422787	NOVO_MIX_3407089	R2_192341	S2_92672	NOVO_MIX_2586326	R2_222986	S3_184181	NOVO_MIX_1153327	S1_221206	NOVO_MIX_3165563	NOVO_MIX_1643714	NOVO_MIX_1623131	R2_11910	NOVO_MIX_2635404	NOVO_MIX_871537	R2_54528	R2_284687	R1_827696	R2_105242	R3_151150	NOVO_MIX_2706787	R3_867552	NOVO_MIX_3513153	NOVO_MIX_702825	NOVO_MIX_670556	NOVO_MIX_738445	R3_312778	R2_265877	R1_802945	NOVO_MIX_3152323	R3_840569	NOVO_MIX_733590	R1_470904	R3_820903	R1_377512	S3_83095	R2_236297	S2_167857	R3_176854	R2_152938
6.1.1.20	1251	NOVO_MIX_1312014	R1_650688	R1_217151	NOVO_MIX_1160411	NOVO_MIX_2313466	R1_329022	NOVO_MIX_2243672	NOVO_MIX_1228051	NOVO_MIX_1208736	R3_505318	NOVO_MIX_2096293	NOVO_MIX_2054688	NOVO_MIX_3795417	NOVO_MIX_3577894	NOVO_MIX_3926429	R3_7521	NOVO_MIX_2014773	NOVO_MIX_489102	R3_65025	NOVO_MIX_1980509	NOVO_MIX_1376902	NOVO_MIX_3351039	R1_513023	NOVO_MIX_1323189	NOVO_MIX_3311400	NOVO_MIX_896785	NOVO_MIX_1783377	R1_596079	NOVO_MIX_1712569	R1_451636	NOVO_MIX_1634111	R3_215853	NOVO_MIX_2889303	NOVO_MIX_3589883	S3_248648	NOVO_MIX_2514841	R2_343184	R1_379582	NOVO_MIX_171636	NOVO_MIX_1718334	NOVO_MIX_1935658	R1_384875	R3_334927	R1_454012	S3_245277	NOVO_MIX_680322	R1_309630	NOVO_MIX_2669880
2.1.1.13	1221	R2_6405	NOVO_MIX_2463552	S3_191866	S3_219148	S2_302780	R3_810054	NOVO_MIX_3603065	NOVO_MIX_3137527	R1_214863	R3_578680	NOVO_MIX_3558759	NOVO_MIX_1577250	R1_47114	R1_158052	NOVO_MIX_741382	R1_451387	NOVO_MIX_1875650	NOVO_MIX_2129726	NOVO_MIX_3468657	R1_140039	NOVO_MIX_3542790	NOVO_MIX_741285	S3_71647	NOVO_MIX_2417876	R2_102801	S3_213156	R2_282338	R3_455908	NOVO_MIX_1561329	NOVO_MIX_1692865	NOVO_MIX_2077370	NOVO_MIX_1367800	R2_141258	S2_311413	S3_228173	NOVO_MIX_721801	R3_206346	R1_775070	R1_496572	R3_806940	R1_246100	NOVO_MIX_3358640	R2_48390	S1_106956	R3_503838	R3_402355	NOVO_MIX_1932466	R1_381809
4.2.1.17	1196	R3_870914	R2_46056	R3_112000	NOVO_MIX_1124823	NOVO_MIX_229629	NOVO_MIX_3756782	R1_754167	NOVO_MIX_3346113	NOVO_MIX_19813	R2_108021	NOVO_MIX_3629564	NOVO_MIX_1201191	R3_345983	R3_334362	NOVO_MIX_516214	R3_13383	NOVO_MIX_3453193	NOVO_MIX_2045440	NOVO_MIX_328098	R1_759505	NOVO_MIX_862406	NOVO_MIX_668110	NOVO_MIX_1371130	NOVO_MIX_3626998	NOVO_MIX_225977	NOVO_MIX_2285878	NOVO_MIX_61144	NOVO_MIX_704909	NOVO_MIX_474176	NOVO_MIX_2511895	R2_269011	NOVO_MIX_2658728	NOVO_MIX_450288	NOVO_MIX_2109479	NOVO_MIX_2917715	S1_19744	R3_484969	NOVO_MIX_1706796	S3_294673	R3_761971	NOVO_MIX_1954014	R1_177528	NOVO_MIX_3057277	R1_2745	R3_880821	R3_148775	NOVO_MIX_2010863	NOVO_MIX_1407583
6.1.1.5	1186	R3_615974	NOVO_MIX_2262677	R3_61538	R1_94127	NOVO_MIX_1168150	R2_268945	R3_312049	NOVO_MIX_2925802	R1_765617	R3_418389	R3_479129	NOVO_MIX_2710554	NOVO_MIX_1523406	S3_299129	S2_305330	R3_896285	S2_5654	NOVO_MIX_1942416	NOVO_MIX_193437	NOVO_MIX_2259937	NOVO_MIX_2552230	R3_25733	NOVO_MIX_1059613	NOVO_MIX_2867058	S1_227857	NOVO_MIX_3152	NOVO_MIX_1230393	NOVO_MIX_2074070	R1_75554	NOVO_MIX_1471517	NOVO_MIX_1378315	R3_308654	NOVO_MIX_2423496	R1_231529	R1_315721	R3_119989	NOVO_MIX_127284	NOVO_MIX_3797210	NOVO_MIX_337342	NOVO_MIX_3473215	NOVO_MIX_686268	R3_370326	NOVO_MIX_2203244	NOVO_MIX_210746	R3_793061	S2_190874	S3_238536	NOVO_MIX_988988
2.2.1.1	1178	R1_383470	NOVO_MIX_2668426	NOVO_MIX_1628865	R2_170480	NOVO_MIX_2520189	NOVO_MIX_2191864	R1_271750	NOVO_MIX_468036	NOVO_MIX_75476	S3_56336	NOVO_MIX_2787757	NOVO_MIX_1320845	NOVO_MIX_3355120	NOVO_MIX_2328052	NOVO_MIX_2475005	NOVO_MIX_2244456	R2_171072	NOVO_MIX_2699868	NOVO_MIX_561098	NOVO_MIX_2949497	S2_68444	NOVO_MIX_2197424	R3_359973	NOVO_MIX_1221717	NOVO_MIX_3935867	NOVO_MIX_177958	S2_234476	R3_919418	NOVO_MIX_622672	R1_565155	NOVO_MIX_1494424	NOVO_MIX_1839578	NOVO_MIX_2808299	NOVO_MIX_3104849	NOVO_MIX_2661774	NOVO_MIX_1579472	NOVO_MIX_3245450	NOVO_MIX_1114795	NOVO_MIX_2981220	R3_37353	NOVO_MIX_3597184	R1_783718	NOVO_MIX_3835515	NOVO_MIX_2389178	NOVO_MIX_624621	NOVO_MIX_406918	R3_121273	NOVO_MIX_1837741
2.3.2.2,3.4.19.13	1176	R1_518613	NOVO_MIX_2619459	R2_166052	R3_260590	NOVO_MIX_276155	NOVO_MIX_1917270	NOVO_MIX_3274761	NOVO_MIX_2385522	R2_434623	NOVO_MIX_3152465	NOVO_MIX_273577	S2_30319	NOVO_MIX_729693	NOVO_MIX_3855421	R3_889785	NOVO_MIX_1591716	S2_311629	NOVO_MIX_3305265	NOVO_MIX_1339313	S2_124993	NOVO_MIX_171540	NOVO_MIX_2746368	NOVO_MIX_1663064	R2_46650	NOVO_MIX_42959	NOVO_MIX_1742046	NOVO_MIX_2004952	NOVO_MIX_2596605	NOVO_MIX_1753696	R3_660435	NOVO_MIX_92131	NOVO_MIX_2646472	R3_535681	NOVO_MIX_1292491	NOVO_MIX_272456	NOVO_MIX_2294140	NOVO_MIX_1181901	R3_925107	NOVO_MIX_1373201	NOVO_MIX_3260126	R2_152825	NOVO_MIX_342401	NOVO_MIX_1503281	NOVO_MIX_1417145	NOVO_MIX_2890228	NOVO_MIX_3115889	R3_510537	NOVO_MIX_3739696
1.17.1.9	1161	S1_148181	NOVO_MIX_3292761	NOVO_MIX_1501051	NOVO_MIX_1770669	R2_37965	NOVO_MIX_2674185	NOVO_MIX_1950949	NOVO_MIX_1450187	NOVO_MIX_1573512	NOVO_MIX_3539807	NOVO_MIX_3290207	NOVO_MIX_62320	NOVO_MIX_1428107	S1_73617	R3_34376	NOVO_MIX_3442176	R1_70771	R3_663057	NOVO_MIX_1903434	R2_112550	NOVO_MIX_3010381	NOVO_MIX_2023439	NOVO_MIX_3608363	R3_813378	NOVO_MIX_1204073	NOVO_MIX_3605868	NOVO_MIX_3133427	S2_42330	NOVO_MIX_1174754	NOVO_MIX_1868449	R3_112052	S3_136995	NOVO_MIX_820371	NOVO_MIX_1504445	NOVO_MIX_1378947	S3_252956	NOVO_MIX_3301055	NOVO_MIX_3435797	NOVO_MIX_2217376	NOVO_MIX_1798304	S2_211154	R1_703304	NOVO_MIX_1983466	NOVO_MIX_2909584	NOVO_MIX_2477982	NOVO_MIX_415835	NOVO_MIX_260424	NOVO_MIX_1366412
1.2.4.2	1160	NOVO_MIX_2230018	NOVO_MIX_287896	R1_189824	R1_46570	NOVO_MIX_2190984	R1_20882	NOVO_MIX_594976	S2_282123	NOVO_MIX_3266990	NOVO_MIX_1565377	NOVO_MIX_3066891	NOVO_MIX_3806835	NOVO_MIX_1318664	NOVO_MIX_2412130	R3_133554	NOVO_MIX_3592488	NOVO_MIX_1714163	NOVO_MIX_3127573	R2_58469	R1_184351	NOVO_MIX_3385775	R2_104860	NOVO_MIX_1268847	S2_129794	R3_256120	NOVO_MIX_1272498	R3_858319	NOVO_MIX_323293	NOVO_MIX_3735762	NOVO_MIX_2956386	R1_546474	NOVO_MIX_1568972	R3_38594	R3_281313	R3_770513	NOVO_MIX_141185	NOVO_MIX_755757	NOVO_MIX_12437	NOVO_MIX_2073202	R1_323944	R1_712544	NOVO_MIX_2675776	S2_64702	NOVO_MIX_2979787	R2_54674	R3_249739	NOVO_MIX_601330	R2_278211
3.4.21.-	1159	NOVO_MIX_115244	NOVO_MIX_1842623	NOVO_MIX_1259623	NOVO_MIX_2737438	NOVO_MIX_2573182	NOVO_MIX_1451659	NOVO_MIX_2770926	NOVO_MIX_403795	NOVO_MIX_3114233	S3_109203	NOVO_MIX_207569	R2_437228	NOVO_MIX_340685	R2_140821	NOVO_MIX_60569	NOVO_MIX_3274880	NOVO_MIX_3008054	NOVO_MIX_2385713	NOVO_MIX_3559460	R3_33082	NOVO_MIX_1007814	NOVO_MIX_3511779	NOVO_MIX_3517789	NOVO_MIX_2459513	NOVO_MIX_2935944	NOVO_MIX_2178703	NOVO_MIX_2045007	NOVO_MIX_3475474	R3_833814	S2_189895	NOVO_MIX_3445104	R3_485007	NOVO_MIX_310645	R1_328656	NOVO_MIX_3323200	NOVO_MIX_162231	NOVO_MIX_1560308	NOVO_MIX_777844	NOVO_MIX_1574973	NOVO_MIX_951761	R1_194298	NOVO_MIX_1537548	NOVO_MIX_2979927	NOVO_MIX_2958269	S3_169000	NOVO_MIX_3823819	NOVO_MIX_3727201	S2_182641
5.4.99.2	1158	R3_626191	NOVO_MIX_1052571	R3_298276	NOVO_MIX_2812844	R1_690761	NOVO_MIX_1438748	S1_267163	R3_686605	NOVO_MIX_427328	NOVO_MIX_2714988	NOVO_MIX_675647	R3_117615	R1_610377	NOVO_MIX_3265957	R1_266220	S1_99407	NOVO_MIX_1878328	NOVO_MIX_2886415	R1_309090	R1_778497	R3_95937	R3_20725	NOVO_MIX_2045279	NOVO_MIX_3781778	NOVO_MIX_1856508	R1_444640	NOVO_MIX_2888705	R2_230431	R1_134582	S3_71074	NOVO_MIX_237754	NOVO_MIX_90426	R1_306137	NOVO_MIX_2600769	R3_209494	NOVO_MIX_1559013	R1_821370	R1_553051	NOVO_MIX_3105722	NOVO_MIX_3352699	NOVO_MIX_1951795	NOVO_MIX_3279589	R3_338573	S3_38004	R3_26409	R1_130426	R1_793681	NOVO_MIX_1659781
6.2.1.1	1151	R3_600897	NOVO_MIX_2860542	S2_124899	NOVO_MIX_2047768	R3_525978	R1_496063	NOVO_MIX_2313625	S2_305524	NOVO_MIX_2438969	NOVO_MIX_1192710	NOVO_MIX_3726563	S2_43071	R3_611261	NOVO_MIX_2207990	NOVO_MIX_2008095	R1_430064	NOVO_MIX_3908310	S2_215269	NOVO_MIX_2721654	NOVO_MIX_2375579	R3_532505	R1_764702	R1_310522	NOVO_MIX_3608313	NOVO_MIX_437324	R2_113325	NOVO_MIX_3190763	R1_303939	R2_203399	R3_447856	R1_566530	NOVO_MIX_2185316	NOVO_MIX_206497	S2_222177	R1_34890	NOVO_MIX_3891631	NOVO_MIX_533511	NOVO_MIX_408659	NOVO_MIX_1718660	R3_230538	NOVO_MIX_514428	NOVO_MIX_3794442	NOVO_MIX_2018289	R3_243291	NOVO_MIX_1941692	NOVO_MIX_35974	R3_139606	R3_756478
4.2.1.3	1131	S1_321955	R3_334365	R3_135039	NOVO_MIX_63395	S2_145413	R3_541224	NOVO_MIX_3272100	R1_148883	R3_14329	NOVO_MIX_304836	R1_719732	NOVO_MIX_63487	NOVO_MIX_2600763	NOVO_MIX_1059142	NOVO_MIX_1656466	NOVO_MIX_375034	NOVO_MIX_1909352	NOVO_MIX_3823038	NOVO_MIX_158722	NOVO_MIX_431699	R1_226532	S1_119489	R1_611480	NOVO_MIX_1089611	NOVO_MIX_3396742	R3_611990	NOVO_MIX_1592266	NOVO_MIX_1063275	R1_45977	NOVO_MIX_1045186	R1_302444	NOVO_MIX_654743	NOVO_MIX_1472218	R1_88926	R3_552714	NOVO_MIX_150625	NOVO_MIX_1781911	NOVO_MIX_3243744	NOVO_MIX_2934765	R2_250889	R3_354213	S3_188654	NOVO_MIX_2967095	R2_314705	NOVO_MIX_914197	R3_470118	NOVO_MIX_2521660	S2_274986
3.1.1.-	1124	NOVO_MIX_2428668	NOVO_MIX_3489268	R3_845694	NOVO_MIX_756355	R3_579540	S3_119277	NOVO_MIX_3477733	NOVO_MIX_981545	NOVO_MIX_3605996	NOVO_MIX_1163841	NOVO_MIX_1092697	NOVO_MIX_2393028	R3_757291	NOVO_MIX_1485573	R3_453872	S2_128354	NOVO_MIX_3871705	R3_776293	R3_410698	NOVO_MIX_586634	NOVO_MIX_2927903	R1_726256	NOVO_MIX_3751548	NOVO_MIX_1112388	NOVO_MIX_1180173	NOVO_MIX_2261173	NOVO_MIX_89841	NOVO_MIX_3096299	R1_819855	NOVO_MIX_2678812	NOVO_MIX_1014279	NOVO_MIX_394102	NOVO_MIX_1129624	S1_201084	NOVO_MIX_2577104	NOVO_MIX_181743	NOVO_MIX_445557	NOVO_MIX_297023	NOVO_MIX_768592	NOVO_MIX_3885688	R2_189970	R3_676422	NOVO_MIX_3246757	R1_165141	NOVO_MIX_1851941	NOVO_MIX_692211	NOVO_MIX_2319336	NOVO_MIX_2835010
1.8.1.9	1115	R1_520204	NOVO_MIX_3192954	NOVO_MIX_2083813	R1_623865	R1_564764	R2_428471	NOVO_MIX_5622	S2_187369	R3_716868	NOVO_MIX_1960221	NOVO_MIX_1781057	NOVO_MIX_795393	NOVO_MIX_2400845	NOVO_MIX_986700	NOVO_MIX_429732	NOVO_MIX_3210834	NOVO_MIX_1094758	NOVO_MIX_1940601	NOVO_MIX_1361404	S3_310717	NOVO_MIX_56947	NOVO_MIX_1268475	NOVO_MIX_3732534	NOVO_MIX_1396840	NOVO_MIX_2747960	NOVO_MIX_3100206	S2_41316	NOVO_MIX_2160760	NOVO_MIX_2574744	R3_651670	R3_624765	R2_347702	NOVO_MIX_3056591	NOVO_MIX_2926036	S2_30211	NOVO_MIX_629908	S1_97575	R1_274451	S2_90378	NOVO_MIX_32333	R1_705504	R3_800246	NOVO_MIX_419617	R1_15940	NOVO_MIX_1612843	NOVO_MIX_2765250	R3_886590	NOVO_MIX_2655241
3.4.21.53	1103	R2_119951	NOVO_MIX_3611407	S2_266563	R1_555169	R3_891572	NOVO_MIX_1588866	NOVO_MIX_1878477	NOVO_MIX_849009	NOVO_MIX_2391323	R1_288888	NOVO_MIX_1511946	NOVO_MIX_2422283	NOVO_MIX_2311331	S1_80426	NOVO_MIX_2226414	R1_140403	NOVO_MIX_2152720	S3_37872	NOVO_MIX_1161734	NOVO_MIX_2853151	NOVO_MIX_1358808	NOVO_MIX_2578921	NOVO_MIX_1756804	S3_243601	NOVO_MIX_3545074	R3_249177	NOVO_MIX_3957028	S1_130507	NOVO_MIX_951191	R2_252110	NOVO_MIX_3844724	R3_922408	NOVO_MIX_1665491	R1_295668	S2_88374	NOVO_MIX_2620129	R2_465821	NOVO_MIX_2012230	NOVO_MIX_3646769	NOVO_MIX_1856119	NOVO_MIX_2772592	R3_906930	NOVO_MIX_2717064	S1_77033	R3_122975	R3_150848	NOVO_MIX_1584143	NOVO_MIX_2721322
5.1.3.2	1102	NOVO_MIX_2432774	NOVO_MIX_381973	NOVO_MIX_2010785	NOVO_MIX_1037417	R1_163076	NOVO_MIX_778872	NOVO_MIX_1546319	R1_399215	NOVO_MIX_1634550	R3_609464	R2_139459	NOVO_MIX_3285653	R1_738348	NOVO_MIX_3336362	NOVO_MIX_170193	NOVO_MIX_2023184	S2_327831	NOVO_MIX_2701204	NOVO_MIX_1836954	R3_531093	NOVO_MIX_3527873	R3_449132	NOVO_MIX_828832	NOVO_MIX_3729631	NOVO_MIX_2341137	NOVO_MIX_2329652	NOVO_MIX_3242656	NOVO_MIX_1183406	NOVO_MIX_2149171	NOVO_MIX_1261450	NOVO_MIX_1228916	R3_307479	NOVO_MIX_3633651	R1_598079	S1_75605	NOVO_MIX_3241227	NOVO_MIX_697400	NOVO_MIX_2662302	NOVO_MIX_294769	R1_700858	NOVO_MIX_2204689	NOVO_MIX_26946	R1_691716	NOVO_MIX_2365534	R1_386240	NOVO_MIX_1858756	NOVO_MIX_1646413	NOVO_MIX_1829318
4.3.1.19	1096	NOVO_MIX_2754320	R1_488780	NOVO_MIX_2485937	NOVO_MIX_397130	R1_636925	NOVO_MIX_3025021	R1_267597	NOVO_MIX_3470704	NOVO_MIX_3425348	NOVO_MIX_1694693	NOVO_MIX_3301533	R1_698310	NOVO_MIX_3242495	NOVO_MIX_2417732	NOVO_MIX_3171819	NOVO_MIX_1383062	NOVO_MIX_2730586	NOVO_MIX_1707540	NOVO_MIX_1963955	NOVO_MIX_2865048	S3_74030	R2_18745	NOVO_MIX_1942969	NOVO_MIX_1087742	NOVO_MIX_987921	R1_824354	R3_61310	NOVO_MIX_2022218	R3_393246	R3_901043	NOVO_MIX_792940	S2_265240	NOVO_MIX_2906441	NOVO_MIX_695581	R1_674745	R3_850445	NOVO_MIX_3515648	R1_249311	R2_107809	NOVO_MIX_1337055	NOVO_MIX_3700188	S3_330609	NOVO_MIX_367574	S2_161635	R3_3843	NOVO_MIX_432922	NOVO_MIX_3123073	NOVO_MIX_755832
1.4.4.2	1072	S3_162032	S2_41225	NOVO_MIX_1720234	NOVO_MIX_2050270	R1_448384	S1_23892	NOVO_MIX_3189966	R1_111398	R2_267188	NOVO_MIX_1375241	NOVO_MIX_1983329	NOVO_MIX_2304970	R2_304982	R2_11722	S2_33342	R2_216807	S2_97189	NOVO_MIX_2018175	NOVO_MIX_2978633	NOVO_MIX_3581884	NOVO_MIX_1156266	R1_113426	NOVO_MIX_3846515	NOVO_MIX_1588540	NOVO_MIX_3710367	NOVO_MIX_3950618	S3_278024	NOVO_MIX_3875783	R1_103696	NOVO_MIX_2088158	NOVO_MIX_2348807	R3_33672	R2_485514	NOVO_MIX_1288076	NOVO_MIX_1829264	NOVO_MIX_2428150	R3_128860	NOVO_MIX_617731	NOVO_MIX_3541538	S3_228257	R1_51943	NOVO_MIX_806237	NOVO_MIX_3148298	R3_453681	S3_314478	R1_626245	R3_131864	R3_517615
3.2.1.68	1060	R1_371801	R2_502162	NOVO_MIX_404389	R2_55581	R3_700093	R1_214340	NOVO_MIX_2767156	NOVO_MIX_2982402	NOVO_MIX_576710	R3_607212	NOVO_MIX_2930611	NOVO_MIX_37881	R1_501011	S1_29407	NOVO_MIX_1626643	NOVO_MIX_2019343	S3_491	R1_319604	R3_221739	R1_734074	R1_360906	R1_25994	NOVO_MIX_1438505	S2_45976	NOVO_MIX_1450837	NOVO_MIX_1594814	S3_215293	NOVO_MIX_476335	NOVO_MIX_3061274	R1_194435	R1_675216	NOVO_MIX_2954066	R3_811847	NOVO_MIX_2755365	NOVO_MIX_1594637	R2_393651	R1_209486	NOVO_MIX_630380	NOVO_MIX_3897391	NOVO_MIX_1654166	R1_586846	R3_44497	NOVO_MIX_1809206	NOVO_MIX_2928847	R1_336664	NOVO_MIX_1370691	S3_31251	NOVO_MIX_2302253
3.1.2.-	1058	NOVO_MIX_114161	S3_22816	R1_635791	NOVO_MIX_1911132	R1_9428	R3_539867	NOVO_MIX_484851	NOVO_MIX_3514079	NOVO_MIX_2786758	NOVO_MIX_3525561	NOVO_MIX_935207	NOVO_MIX_2585620	NOVO_MIX_1804263	NOVO_MIX_2484422	R1_183629	NOVO_MIX_2900471	NOVO_MIX_3198093	NOVO_MIX_1582713	NOVO_MIX_303644	NOVO_MIX_1105433	R3_336731	R3_372268	NOVO_MIX_2445849	NOVO_MIX_417018	S2_136021	NOVO_MIX_3652403	NOVO_MIX_1465180	R1_677180	R3_581388	NOVO_MIX_1289938	NOVO_MIX_2948585	NOVO_MIX_1890808	NOVO_MIX_2735284	R3_829995	R1_821847	NOVO_MIX_288916	R1_364612	R1_196886	NOVO_MIX_2475093	R1_427637	NOVO_MIX_3796034	R1_221470	NOVO_MIX_3853073	NOVO_MIX_1456017	S1_212990	NOVO_MIX_2401293	R3_476776	NOVO_MIX_612602
6.1.1.9	1055	NOVO_MIX_469823	R3_935426	R1_447945	NOVO_MIX_1355374	S3_158225	R3_257049	NOVO_MIX_3361969	NOVO_MIX_1569757	R2_342339	R3_200523	NOVO_MIX_310181	R1_815436	S1_292430	R3_931198	NOVO_MIX_741829	R2_448777	NOVO_MIX_2505068	NOVO_MIX_1248621	NOVO_MIX_972658	R1_10828	NOVO_MIX_2845620	R3_745084	NOVO_MIX_2650891	NOVO_MIX_486731	NOVO_MIX_592487	NOVO_MIX_1196564	NOVO_MIX_2058923	R1_403193	NOVO_MIX_2724700	NOVO_MIX_2411304	R3_640035	NOVO_MIX_2034208	R1_348791	NOVO_MIX_2431698	R3_557211	NOVO_MIX_2672377	R3_83001	R1_313091	NOVO_MIX_1889811	NOVO_MIX_1367752	R2_88254	NOVO_MIX_1130913	NOVO_MIX_3872503	S2_70534	NOVO_MIX_767764	R3_46257	NOVO_MIX_1266066	NOVO_MIX_1424732
6.1.1.4	1050	R2_324654	R2_217233	NOVO_MIX_1374727	R3_97854	NOVO_MIX_2676050	S2_264399	NOVO_MIX_833236	R1_765601	NOVO_MIX_1212415	NOVO_MIX_1159473	NOVO_MIX_3843207	NOVO_MIX_832677	NOVO_MIX_587977	R3_55349	NOVO_MIX_3578900	R1_708032	R3_498746	R2_59662	NOVO_MIX_2190477	NOVO_MIX_374623	NOVO_MIX_690696	S3_314552	S3_120295	R1_543911	NOVO_MIX_2065661	NOVO_MIX_3776773	R2_240971	S3_275109	NOVO_MIX_3808586	NOVO_MIX_1442554	S3_292830	S3_89487	NOVO_MIX_3725007	R3_102063	NOVO_MIX_121056	S1_214927	NOVO_MIX_2809116	S1_200913	NOVO_MIX_1418060	S2_172572	NOVO_MIX_662524	NOVO_MIX_2513059	NOVO_MIX_431103	NOVO_MIX_1127167	R1_198905	NOVO_MIX_2664630	NOVO_MIX_303288	NOVO_MIX_2865075
1.6.1.2	1049	S3_185622	NOVO_MIX_1838178	R3_509638	S2_112157	NOVO_MIX_3572601	NOVO_MIX_1448807	NOVO_MIX_367297	R3_388244	R1_279365	R1_561143	NOVO_MIX_3040027	NOVO_MIX_148029	NOVO_MIX_3485762	R3_236743	NOVO_MIX_2765363	R2_326157	NOVO_MIX_3523534	S1_49821	S1_151564	S3_154817	R3_928068	NOVO_MIX_320091	NOVO_MIX_2311381	S1_237709	R3_915258	NOVO_MIX_2291291	R3_450691	R2_135667	NOVO_MIX_1289021	NOVO_MIX_1597241	S3_13063	NOVO_MIX_2374077	R1_720062	NOVO_MIX_1279567	R3_41256	NOVO_MIX_3746463	NOVO_MIX_3275322	R3_61030	NOVO_MIX_15082	R1_54393	NOVO_MIX_124828	NOVO_MIX_369924	S3_292170	R3_10612	R3_41257	NOVO_MIX_2152383	R2_103421	NOVO_MIX_469168
3.2.2.27	1049	NOVO_MIX_2878084	NOVO_MIX_3791367	R3_348434	R2_276187	NOVO_MIX_3689619	NOVO_MIX_2959346	R2_187513	NOVO_MIX_3743213	NOVO_MIX_152905	R3_222735	NOVO_MIX_1332711	NOVO_MIX_1372414	NOVO_MIX_3172299	NOVO_MIX_3053252	NOVO_MIX_3149782	NOVO_MIX_1177013	NOVO_MIX_2033784	R3_286995	NOVO_MIX_2067390	S2_37323	NOVO_MIX_3660754	NOVO_MIX_2784949	NOVO_MIX_3673099	NOVO_MIX_201049	R3_934756	S3_55592	NOVO_MIX_613811	S1_333626	NOVO_MIX_3742816	NOVO_MIX_104710	NOVO_MIX_1744995	NOVO_MIX_599005	NOVO_MIX_98916	R2_149805	NOVO_MIX_2981788	NOVO_MIX_3109794	R3_34482	R1_728075	R1_151382	NOVO_MIX_3872411	R3_927338	R3_553245	R1_378833	NOVO_MIX_316661	S1_241474	R3_326822	NOVO_MIX_2997506	NOVO_MIX_1364164
3.4.-.-	1049	R3_412777	NOVO_MIX_2717084	NOVO_MIX_1844168	NOVO_MIX_1216874	NOVO_MIX_1688676	R1_540125	R2_558	NOVO_MIX_3124647	NOVO_MIX_526112	R3_54716	NOVO_MIX_68065	NOVO_MIX_1741637	R1_774643	NOVO_MIX_358165	S3_195488	R1_660448	NOVO_MIX_2972475	R1_482840	NOVO_MIX_3379679	NOVO_MIX_380568	R1_565646	NOVO_MIX_1102821	R1_284062	R1_277174	NOVO_MIX_1098020	NOVO_MIX_3736937	NOVO_MIX_3867370	R2_470459	R1_645770	NOVO_MIX_2567188	NOVO_MIX_1973135	NOVO_MIX_1080295	R1_35911	R2_129709	NOVO_MIX_474804	S2_68649	R3_258852	R1_65063	R2_19934	NOVO_MIX_2217263	R1_520841	NOVO_MIX_422353	R1_195038	R1_205095	R1_648266	NOVO_MIX_2674431	R2_393049	NOVO_MIX_2173250
3.5.2.14	1036	R2_368051	R3_793912	NOVO_MIX_2156669	NOVO_MIX_2839718	NOVO_MIX_759565	S3_93315	R1_716784	R2_302064	NOVO_MIX_3354186	NOVO_MIX_2255922	NOVO_MIX_3768772	NOVO_MIX_3817201	NOVO_MIX_2512732	NOVO_MIX_3399253	R3_857187	R2_450081	NOVO_MIX_1907165	S1_50676	R3_23329	R1_763882	NOVO_MIX_2062583	NOVO_MIX_1670944	R1_211072	R1_420116	R2_459301	NOVO_MIX_1872124	NOVO_MIX_2025645	NOVO_MIX_34778	R1_2991	NOVO_MIX_880999	NOVO_MIX_1152477	R1_477353	R3_338102	NOVO_MIX_3641864	R3_393467	NOVO_MIX_2977774	R3_642350	NOVO_MIX_2108543	R3_609337	R3_499249	NOVO_MIX_1688212	NOVO_MIX_2117076	NOVO_MIX_2393715	R3_690206	R1_136555	R3_72371	R3_612918	R1_724391
3.1.11.5	995	NOVO_MIX_3341918	R3_688263	NOVO_MIX_2018314	NOVO_MIX_114913	NOVO_MIX_3217995	R3_879610	R3_180872	NOVO_MIX_3601140	NOVO_MIX_3675682	R1_630835	R3_884700	NOVO_MIX_1706299	S1_126764	NOVO_MIX_948908	NOVO_MIX_1301594	NOVO_MIX_1232761	R2_113800	NOVO_MIX_1203226	NOVO_MIX_2131092	NOVO_MIX_1857469	NOVO_MIX_3440035	R3_895082	NOVO_MIX_185186	R1_750580	NOVO_MIX_3437344	NOVO_MIX_636900	NOVO_MIX_245349	NOVO_MIX_239923	R1_145776	R3_931944	NOVO_MIX_393446	NOVO_MIX_1556231	R3_266160	R3_887080	NOVO_MIX_739929	R3_875029	NOVO_MIX_2798957	NOVO_MIX_3049059	S3_278950	NOVO_MIX_1052499	NOVO_MIX_1274949	NOVO_MIX_1435950	NOVO_MIX_3947619	NOVO_MIX_688967	R1_50544	R3_75461	R3_537122	R3_127027
2.4.1.129,3.4.16.4	991	R1_655045	R1_33745	NOVO_MIX_1631665	R3_390810	NOVO_MIX_2308105	NOVO_MIX_3765628	NOVO_MIX_927041	NOVO_MIX_572361	NOVO_MIX_3366845	NOVO_MIX_2691888	NOVO_MIX_1606050	R1_525173	R1_79730	NOVO_MIX_2723828	NOVO_MIX_992811	R1_318910	NOVO_MIX_3014915	R1_219227	S1_200182	NOVO_MIX_476137	NOVO_MIX_2307517	R3_892064	R3_30392	NOVO_MIX_858540	NOVO_MIX_1852493	NOVO_MIX_489894	NOVO_MIX_1032537	NOVO_MIX_2970770	R3_48804	R3_848762	NOVO_MIX_1669491	R1_232653	NOVO_MIX_104754	S3_17420	S2_46266	NOVO_MIX_1262558	NOVO_MIX_269363	NOVO_MIX_2445508	NOVO_MIX_1846983	R1_114966	R3_433769	R3_898064	R1_6409	NOVO_MIX_3463628	NOVO_MIX_2775817	NOVO_MIX_3760709	R1_395018	NOVO_MIX_123037
2.3.3.13	980	R2_130502	R3_359279	R3_82093	NOVO_MIX_3693776	R2_36776	NOVO_MIX_3598113	R3_221838	R1_548448	NOVO_MIX_3030328	R1_489725	S1_243074	NOVO_MIX_3085553	NOVO_MIX_2777953	NOVO_MIX_3098215	R3_561503	S2_220715	NOVO_MIX_888812	R1_647975	R3_605758	R1_490035	NOVO_MIX_2005963	NOVO_MIX_3742810	R3_453654	R2_72721	R1_280852	NOVO_MIX_3611361	NOVO_MIX_3015598	NOVO_MIX_216512	NOVO_MIX_1102225	NOVO_MIX_2014923	NOVO_MIX_2294233	R3_363353	NOVO_MIX_3265512	NOVO_MIX_2329024	R1_5653	R2_8058	NOVO_MIX_2722676	NOVO_MIX_24453	NOVO_MIX_3392103	S3_108518	R2_307797	S1_4718	NOVO_MIX_2654241	NOVO_MIX_2160922	NOVO_MIX_3478361	NOVO_MIX_706230	NOVO_MIX_3723632	NOVO_MIX_1922395
4.2.1.20	978	NOVO_MIX_3940655	NOVO_MIX_2091442	R1_355034	NOVO_MIX_719808	R3_675034	R1_271622	NOVO_MIX_1013347	NOVO_MIX_3240984	R3_162683	NOVO_MIX_3901905	NOVO_MIX_2963829	NOVO_MIX_758049	R3_479685	NOVO_MIX_3849079	R1_108674	S1_185556	R3_399098	NOVO_MIX_415076	NOVO_MIX_1890776	NOVO_MIX_107610	R2_154126	S1_12099	NOVO_MIX_2937711	NOVO_MIX_3492276	NOVO_MIX_123218	NOVO_MIX_851147	NOVO_MIX_1095249	NOVO_MIX_3332156	NOVO_MIX_1146020	NOVO_MIX_2215424	NOVO_MIX_1810863	R1_131330	R3_695142	NOVO_MIX_1591982	NOVO_MIX_1010223	R1_810546	NOVO_MIX_2564963	R1_373682	NOVO_MIX_1179763	R1_199588	NOVO_MIX_453854	NOVO_MIX_2719204	NOVO_MIX_583845	S1_146146	R2_18022	NOVO_MIX_2456362	S2_297395	R3_634296
1.2.1.16,1.2.1.79,1.2.1.20	959	R1_483209	S2_192207	R3_288177	NOVO_MIX_14344	NOVO_MIX_2358816	NOVO_MIX_3936498	NOVO_MIX_825657	NOVO_MIX_3202583	NOVO_MIX_1906943	R1_400484	NOVO_MIX_92800	R3_621468	R1_79947	R2_432854	NOVO_MIX_421189	NOVO_MIX_1295251	R2_136205	S3_226204	R1_321987	R1_638759	NOVO_MIX_1631704	R2_722	NOVO_MIX_3099107	NOVO_MIX_290423	NOVO_MIX_1743278	NOVO_MIX_2749890	R3_113908	NOVO_MIX_3346596	R1_794161	NOVO_MIX_2453105	R2_172455	NOVO_MIX_90312	R1_684662	NOVO_MIX_2760686	NOVO_MIX_3734233	R1_163507	NOVO_MIX_837470	R3_755163	NOVO_MIX_3792390	R1_649494	NOVO_MIX_3383749	NOVO_MIX_1439271	NOVO_MIX_1419211	R3_460796	R1_561098	R3_595805	NOVO_MIX_1578704	NOVO_MIX_2407236
4.2.1.33,4.2.1.35	957	NOVO_MIX_3898862	R1_380405	R2_428828	R1_256241	R3_914753	NOVO_MIX_1516430	S1_205205	NOVO_MIX_3664543	NOVO_MIX_1649659	NOVO_MIX_3900970	R3_177145	NOVO_MIX_559564	R1_667667	NOVO_MIX_982024	NOVO_MIX_2662106	NOVO_MIX_1284039	NOVO_MIX_3536231	R1_229863	NOVO_MIX_2301987	R3_132555	NOVO_MIX_3568352	NOVO_MIX_1251229	R3_225331	NOVO_MIX_2943698	R1_562782	S3_134009	NOVO_MIX_3217594	NOVO_MIX_1348264	NOVO_MIX_269520	NOVO_MIX_118863	R3_822818	NOVO_MIX_2212737	R1_290037	NOVO_MIX_1076196	R3_565640	R3_300373	NOVO_MIX_582736	R3_850536	S1_127958	S3_223479	NOVO_MIX_3861245	R2_34999	S2_180551	S3_318036	NOVO_MIX_889868	NOVO_MIX_2218644	R3_459417	R1_1151
3.2.1.20	955	NOVO_MIX_3142813	NOVO_MIX_2724506	R1_322823	S2_275282	NOVO_MIX_2931551	NOVO_MIX_1038748	NOVO_MIX_2667286	R1_736229	NOVO_MIX_1005033	R3_555173	NOVO_MIX_164667	NOVO_MIX_2217483	R1_439976	NOVO_MIX_614518	S2_138578	NOVO_MIX_12821	R3_517163	R3_57312	NOVO_MIX_3668040	NOVO_MIX_3938280	NOVO_MIX_769137	NOVO_MIX_2301713	NOVO_MIX_2747288	NOVO_MIX_3284783	NOVO_MIX_3228647	S3_183101	NOVO_MIX_3037845	NOVO_MIX_2839205	NOVO_MIX_1301468	R3_185684	NOVO_MIX_2138371	NOVO_MIX_3255902	NOVO_MIX_1770906	NOVO_MIX_2202513	NOVO_MIX_2924874	R1_757109	NOVO_MIX_2443327	R2_162366	R3_725840	NOVO_MIX_1362803	NOVO_MIX_2713903	NOVO_MIX_3139362	S1_205064	NOVO_MIX_1217391	NOVO_MIX_2567407	NOVO_MIX_3351710	R1_568460	NOVO_MIX_3159052
2.5.1.18	948	S2_54254	R3_684281	NOVO_MIX_2478244	NOVO_MIX_2279256	R3_38278	S3_132834	NOVO_MIX_3194137	R2_313658	R3_735538	NOVO_MIX_3650622	NOVO_MIX_3259387	S3_181522	S2_19257	NOVO_MIX_2432506	R3_458076	NOVO_MIX_16029	R2_244508	NOVO_MIX_3631307	NOVO_MIX_2512055	R3_526635	R3_81382	NOVO_MIX_89523	NOVO_MIX_1144601	NOVO_MIX_2246814	NOVO_MIX_2274183	NOVO_MIX_3854264	NOVO_MIX_2500911	NOVO_MIX_2358388	NOVO_MIX_3885943	NOVO_MIX_1121062	NOVO_MIX_3487098	R2_89977	NOVO_MIX_1720227	NOVO_MIX_1319165	R3_717742	NOVO_MIX_2533952	R3_860391	R1_159199	NOVO_MIX_1009034	NOVO_MIX_2309579	NOVO_MIX_936078	NOVO_MIX_722310	R1_535127	NOVO_MIX_3572635	NOVO_MIX_218223	S1_244620	NOVO_MIX_2178174	NOVO_MIX_3010642
6.1.1.7	942	S3_252161	R1_768689	R3_587268	R1_638632	NOVO_MIX_3183519	R1_165596	NOVO_MIX_3347750	NOVO_MIX_2969764	NOVO_MIX_101551	NOVO_MIX_1322351	R2_245754	NOVO_MIX_252984	NOVO_MIX_1448719	R2_194191	NOVO_MIX_533308	NOVO_MIX_3048526	R3_935974	NOVO_MIX_1769784	NOVO_MIX_2088989	R1_693531	R1_403420	R3_699984	R3_591423	NOVO_MIX_509544	R1_333020	NOVO_MIX_1557549	R3_630501	NOVO_MIX_2784500	NOVO_MIX_2284521	S3_307659	R3_522662	NOVO_MIX_1011543	R3_394487	NOVO_MIX_3586539	NOVO_MIX_1462372	S3_120166	NOVO_MIX_1380155	R3_474860	NOVO_MIX_2155264	NOVO_MIX_285481	NOVO_MIX_3771418	R3_302061	NOVO_MIX_744420	NOVO_MIX_3493616	S1_77620	R3_513089	NOVO_MIX_1580018	R1_488921
2.3.3.1	933	R3_234405	R1_33032	NOVO_MIX_697521	R1_300078	NOVO_MIX_1424043	R1_424472	R3_161939	NOVO_MIX_543914	R1_724600	NOVO_MIX_1798492	S1_197304	NOVO_MIX_2780457	R1_803972	R1_640530	S1_47	R1_390958	R3_811861	NOVO_MIX_1596233	S1_212995	NOVO_MIX_797642	NOVO_MIX_1617847	NOVO_MIX_3374467	NOVO_MIX_2993062	S2_209012	R3_20391	R1_567405	R3_166194	R2_161468	NOVO_MIX_566164	R1_492594	NOVO_MIX_3056481	NOVO_MIX_2837909	NOVO_MIX_1305551	NOVO_MIX_1758067	NOVO_MIX_3336187	R3_505021	R3_310487	S1_102823	R2_117217	R3_893834	NOVO_MIX_835076	R2_248250	NOVO_MIX_1813903	NOVO_MIX_3029659	R1_647229	R3_166134	NOVO_MIX_670717	R3_740043
3.5.1.4	930	NOVO_MIX_2329724	R3_490278	NOVO_MIX_3056308	NOVO_MIX_2302472	NOVO_MIX_2430328	S3_53912	NOVO_MIX_3911847	NOVO_MIX_41321	NOVO_MIX_3751733	NOVO_MIX_3896582	R3_125416	NOVO_MIX_1120666	S3_53341	NOVO_MIX_510855	NOVO_MIX_282932	NOVO_MIX_555356	R2_152901	NOVO_MIX_36257	NOVO_MIX_2201723	NOVO_MIX_3898320	NOVO_MIX_3519362	NOVO_MIX_2694877	R3_710471	NOVO_MIX_3350385	NOVO_MIX_1126897	NOVO_MIX_1348598	R3_323592	NOVO_MIX_92753	R3_476063	NOVO_MIX_1136557	NOVO_MIX_3432131	NOVO_MIX_1173501	R1_404561	R1_829501	R1_597898	R1_319621	R3_176077	R1_16323	R3_549251	NOVO_MIX_1133810	R3_485933	NOVO_MIX_3035356	NOVO_MIX_354504	NOVO_MIX_2499680	S3_99068	NOVO_MIX_520780	R1_122506	NOVO_MIX_2177431
4.6.1.1	930	NOVO_MIX_3757524	NOVO_MIX_1698933	NOVO_MIX_1014647	NOVO_MIX_2231034	NOVO_MIX_3128367	NOVO_MIX_389162	NOVO_MIX_2193299	R1_118274	NOVO_MIX_3891035	NOVO_MIX_2563458	NOVO_MIX_3057192	S3_60475	NOVO_MIX_3302323	NOVO_MIX_3075343	R3_900524	NOVO_MIX_2626903	NOVO_MIX_1036765	R1_274508	NOVO_MIX_160900	NOVO_MIX_931595	R3_172781	R3_850069	S3_192618	NOVO_MIX_3757059	NOVO_MIX_2781388	NOVO_MIX_2941760	R3_723483	R1_335049	NOVO_MIX_3379785	R1_88905	R1_205419	S2_47406	NOVO_MIX_588468	NOVO_MIX_2032994	NOVO_MIX_2114872	NOVO_MIX_2822463	R1_75521	NOVO_MIX_1194710	NOVO_MIX_3786346	NOVO_MIX_745174	S1_138225	NOVO_MIX_1138612	NOVO_MIX_844733	R1_567438	NOVO_MIX_2681604	NOVO_MIX_1304134	R1_406037	NOVO_MIX_138140
1.1.1.95,1.1.1.399	928	NOVO_MIX_3710992	S1_201390	R1_444746	R1_729219	S2_37514	NOVO_MIX_1892208	NOVO_MIX_3668567	R1_644128	R1_620674	NOVO_MIX_1293030	NOVO_MIX_3673468	NOVO_MIX_768898	S2_49123	R1_629251	NOVO_MIX_1939244	NOVO_MIX_895881	NOVO_MIX_697392	NOVO_MIX_479489	NOVO_MIX_2256508	NOVO_MIX_50032	R3_511447	R3_461166	NOVO_MIX_2674292	NOVO_MIX_3149975	NOVO_MIX_1734654	NOVO_MIX_263297	NOVO_MIX_233540	R1_808486	NOVO_MIX_2626288	NOVO_MIX_1707485	R3_865417	R1_529640	R3_780910	NOVO_MIX_2062648	NOVO_MIX_2129725	NOVO_MIX_755736	R3_740649	NOVO_MIX_737132	NOVO_MIX_3185873	R2_100401	NOVO_MIX_1416547	NOVO_MIX_1699436	NOVO_MIX_447285	S2_40960	S2_217642	NOVO_MIX_2622811	R2_247339	R3_129516
6.3.5.4	922	R2_306892	NOVO_MIX_2912242	NOVO_MIX_3645484	S2_45360	R1_448662	R1_77851	NOVO_MIX_3419746	NOVO_MIX_1535087	NOVO_MIX_2467466	NOVO_MIX_770318	NOVO_MIX_562771	NOVO_MIX_3229094	NOVO_MIX_2442688	NOVO_MIX_2125588	S2_27468	R1_470456	NOVO_MIX_2426703	NOVO_MIX_3606109	R2_12420	NOVO_MIX_3299993	NOVO_MIX_2959709	NOVO_MIX_3445851	R1_743258	NOVO_MIX_910112	NOVO_MIX_1559993	NOVO_MIX_1313379	NOVO_MIX_1477937	S3_323069	NOVO_MIX_3231164	NOVO_MIX_3628286	R3_623624	R3_551094	R1_246024	R3_228468	R1_128609	R3_670688	NOVO_MIX_1964723	R2_438181	R1_243446	NOVO_MIX_3398757	NOVO_MIX_3493549	NOVO_MIX_2912433	R3_377972	R3_452188	S3_219900	NOVO_MIX_3323450	NOVO_MIX_1597763	NOVO_MIX_3362433
5.4.99.16,3.2.1.1	920	R1_9024	NOVO_MIX_2075287	R3_774632	R3_374637	R1_566395	S2_195784	S2_50951	NOVO_MIX_798177	S2_208012	NOVO_MIX_3691989	NOVO_MIX_1666202	R1_325500	R3_620243	NOVO_MIX_1986416	R2_198952	R2_92449	S1_121732	NOVO_MIX_3187118	R1_799787	NOVO_MIX_3199139	NOVO_MIX_3663763	R1_807829	R3_353625	NOVO_MIX_1204561	NOVO_MIX_3332027	R3_456817	R3_356207	NOVO_MIX_1946347	R3_89498	NOVO_MIX_2348214	NOVO_MIX_3206824	R1_452285	NOVO_MIX_543404	S2_306833	NOVO_MIX_1340624	NOVO_MIX_1567827	NOVO_MIX_3870842	NOVO_MIX_472409	NOVO_MIX_3587483	S3_312123	NOVO_MIX_3687832	NOVO_MIX_1955554	NOVO_MIX_967878	NOVO_MIX_3754498	R1_672400	NOVO_MIX_283014	NOVO_MIX_237664	NOVO_MIX_2581296
2.4.1.-	914	S2_16690	R1_123721	S1_8720	R3_19015	NOVO_MIX_1519602	NOVO_MIX_2611278	S1_151532	S2_63234	R2_74346	NOVO_MIX_1196889	S1_57201	NOVO_MIX_3173208	S2_41777	NOVO_MIX_2497935	NOVO_MIX_2953439	NOVO_MIX_3519622	NOVO_MIX_2764458	NOVO_MIX_146142	NOVO_MIX_3003453	R3_575891	S3_282422	S1_305226	S1_328472	NOVO_MIX_519769	NOVO_MIX_283700	NOVO_MIX_3609221	NOVO_MIX_2441408	NOVO_MIX_1791007	NOVO_MIX_517845	S1_99313	NOVO_MIX_1183343	R1_266107	NOVO_MIX_410223	S2_117411	S3_263669	NOVO_MIX_2692775	NOVO_MIX_429702	S1_225410	S3_252571	S2_103223	NOVO_MIX_1402238	S2_206148	NOVO_MIX_914678	S2_255916	S1_325573	S2_301514	NOVO_MIX_839837	NOVO_MIX_1109637
2.6.1.16	896	NOVO_MIX_845186	NOVO_MIX_1910527	R3_919882	NOVO_MIX_3800772	NOVO_MIX_1632847	NOVO_MIX_2801007	R1_189475	R3_398723	S2_123643	R3_499804	R3_433277	NOVO_MIX_19410	NOVO_MIX_3642381	NOVO_MIX_2666217	S3_300991	NOVO_MIX_987441	NOVO_MIX_2217522	R3_473584	S3_79139	NOVO_MIX_1044568	NOVO_MIX_968854	R1_491409	NOVO_MIX_3041503	NOVO_MIX_1276351	NOVO_MIX_1910861	R3_572539	S3_226581	NOVO_MIX_1460394	S3_272768	R1_701178	R1_31963	R1_279391	R3_256987	NOVO_MIX_669825	NOVO_MIX_2251963	NOVO_MIX_3035888	NOVO_MIX_482109	R2_263387	NOVO_MIX_276458	R1_733057	R2_393393	S1_8542	NOVO_MIX_2420334	NOVO_MIX_2975509	NOVO_MIX_1744097	NOVO_MIX_3589498	NOVO_MIX_2255182	R3_89201
6.1.1.3	890	NOVO_MIX_660706	NOVO_MIX_96050	NOVO_MIX_3871869	S3_321878	R3_894654	NOVO_MIX_1048134	NOVO_MIX_834898	NOVO_MIX_1900989	NOVO_MIX_3648466	S2_215376	R3_40767	NOVO_MIX_1658613	NOVO_MIX_2379556	NOVO_MIX_2379358	NOVO_MIX_2239509	NOVO_MIX_1681603	NOVO_MIX_3175554	NOVO_MIX_1715140	R3_216332	R1_726489	NOVO_MIX_3847968	S2_131497	R1_249805	S1_115065	R2_312115	NOVO_MIX_1962288	NOVO_MIX_908086	S1_85603	NOVO_MIX_1009238	NOVO_MIX_1166779	NOVO_MIX_1231933	R1_581650	R3_703846	NOVO_MIX_392351	R3_67622	R3_555384	NOVO_MIX_786660	NOVO_MIX_1224975	R1_437799	R2_377435	R3_632036	NOVO_MIX_1770463	R3_806058	R3_184866	S3_217394	NOVO_MIX_680716	S2_221795	R3_177223
6.2.1.5	885	S1_53429	R1_695188	NOVO_MIX_3172053	S2_167695	NOVO_MIX_2548579	NOVO_MIX_2326325	NOVO_MIX_1720465	NOVO_MIX_1042105	S3_234893	NOVO_MIX_3517365	NOVO_MIX_2842025	NOVO_MIX_3261868	S2_196621	S1_120929	NOVO_MIX_1364780	NOVO_MIX_1268612	NOVO_MIX_218198	R2_148125	NOVO_MIX_3686633	NOVO_MIX_15026	R1_596113	NOVO_MIX_2870180	NOVO_MIX_2650000	R2_462197	NOVO_MIX_507937	R2_312904	S3_229110	NOVO_MIX_2136253	S3_58477	R3_5316	NOVO_MIX_1907420	S2_298642	R1_72307	NOVO_MIX_3747207	R1_106651	R1_145088	NOVO_MIX_924665	R1_283548	NOVO_MIX_617787	NOVO_MIX_1930469	S3_1082	S3_122084	R1_767791	NOVO_MIX_1675963	R3_43275	NOVO_MIX_3362622	R1_215315	S2_81190
2.3.1.179	873	R1_538867	S3_272255	R1_498950	NOVO_MIX_1237134	NOVO_MIX_273182	NOVO_MIX_2023978	NOVO_MIX_715590	S1_92395	NOVO_MIX_2742011	NOVO_MIX_3043304	R3_456890	NOVO_MIX_2800851	NOVO_MIX_3574576	NOVO_MIX_465803	NOVO_MIX_2597782	NOVO_MIX_667206	NOVO_MIX_700618	NOVO_MIX_948070	R3_181077	S3_196636	NOVO_MIX_473689	NOVO_MIX_3908522	NOVO_MIX_2128735	R1_422816	NOVO_MIX_1128228	NOVO_MIX_3078606	R3_181196	NOVO_MIX_999920	NOVO_MIX_3944884	NOVO_MIX_1054859	NOVO_MIX_925902	R3_860288	NOVO_MIX_2041390	R3_324733	R3_119019	NOVO_MIX_828909	NOVO_MIX_2779634	R3_496364	NOVO_MIX_283320	R2_94873	S3_21379	S1_272793	NOVO_MIX_3784857	S3_94876	NOVO_MIX_117354	NOVO_MIX_1151829	R3_521262	NOVO_MIX_2798070
1.1.1.205	871	R3_180458	R2_417554	NOVO_MIX_938529	S1_41381	NOVO_MIX_2748872	NOVO_MIX_831616	NOVO_MIX_1014274	R3_899167	R2_114015	R2_184581	NOVO_MIX_1642534	R1_245517	NOVO_MIX_117982	NOVO_MIX_631382	R3_796002	S2_181892	R1_644796	NOVO_MIX_3752021	NOVO_MIX_1962697	NOVO_MIX_2248128	R2_462033	NOVO_MIX_1084704	R3_491631	NOVO_MIX_2181078	R2_67120	NOVO_MIX_3313239	NOVO_MIX_2906531	R1_147077	R1_699826	NOVO_MIX_2729608	NOVO_MIX_3753461	NOVO_MIX_2460207	R1_430210	NOVO_MIX_2954601	NOVO_MIX_3070546	NOVO_MIX_1758133	R2_270609	NOVO_MIX_3536254	S1_145114	R3_134518	R2_122534	NOVO_MIX_2919748	NOVO_MIX_1213011	NOVO_MIX_3633086	NOVO_MIX_3449459	R2_282830	NOVO_MIX_3168866	NOVO_MIX_662201
2.7.7.8	863	NOVO_MIX_492459	R3_167463	R1_296644	NOVO_MIX_2379559	NOVO_MIX_2359127	NOVO_MIX_1657483	R2_427960	NOVO_MIX_1518847	NOVO_MIX_2971413	S3_46288	R1_724637	NOVO_MIX_1747025	S2_105264	S2_249476	NOVO_MIX_1276672	NOVO_MIX_3209882	R1_239743	S3_285212	NOVO_MIX_1603639	R3_36924	R3_827959	NOVO_MIX_1789629	NOVO_MIX_3084935	R1_606663	NOVO_MIX_72883	R2_17712	NOVO_MIX_613224	S2_282756	R3_520625	S1_98998	NOVO_MIX_2246937	NOVO_MIX_1712593	R2_79579	R1_387641	NOVO_MIX_2350216	R3_348358	NOVO_MIX_145638	NOVO_MIX_3923498	S2_45072	S3_6625	R3_409127	S3_121441	NOVO_MIX_3566856	NOVO_MIX_2405850	NOVO_MIX_3745444	NOVO_MIX_2895464	NOVO_MIX_819327	NOVO_MIX_1853146
6.5.1.2	845	NOVO_MIX_2421765	R3_710509	R1_728971	R3_141661	NOVO_MIX_2782414	NOVO_MIX_1890111	NOVO_MIX_3298685	NOVO_MIX_3313346	NOVO_MIX_3920807	NOVO_MIX_508924	NOVO_MIX_3465209	R1_102063	NOVO_MIX_688039	NOVO_MIX_3389681	R1_412542	R3_605487	NOVO_MIX_2980759	R1_9844	NOVO_MIX_2271839	NOVO_MIX_3770083	NOVO_MIX_702486	R1_393257	NOVO_MIX_920947	S1_137506	NOVO_MIX_2272992	NOVO_MIX_2625630	NOVO_MIX_854243	S2_41647	NOVO_MIX_2072399	NOVO_MIX_193744	R2_2997	NOVO_MIX_2450099	NOVO_MIX_1423285	NOVO_MIX_1204387	NOVO_MIX_2304473	S3_169361	NOVO_MIX_3377637	NOVO_MIX_1932524	R3_191969	NOVO_MIX_3541047	NOVO_MIX_3571709	NOVO_MIX_1099969	NOVO_MIX_2392005	NOVO_MIX_73622	R3_626060	NOVO_MIX_1965289	NOVO_MIX_775708	NOVO_MIX_3250935
4.2.3.1	842	R3_96786	NOVO_MIX_616294	R3_308205	R3_576428	R3_748676	NOVO_MIX_3608915	NOVO_MIX_172132	NOVO_MIX_1009919	NOVO_MIX_2776090	NOVO_MIX_566616	NOVO_MIX_2132763	NOVO_MIX_2630473	NOVO_MIX_2763693	NOVO_MIX_2575385	S1_91782	S3_307505	R3_408398	NOVO_MIX_642326	R3_66703	NOVO_MIX_648314	NOVO_MIX_428639	NOVO_MIX_2863629	R1_291435	NOVO_MIX_2249442	S1_331774	NOVO_MIX_3012513	R3_345299	R3_435716	R3_95605	R2_228433	NOVO_MIX_3474235	NOVO_MIX_3844165	NOVO_MIX_600683	NOVO_MIX_3351398	S2_190804	NOVO_MIX_1399051	NOVO_MIX_1684736	R3_156013	R3_764761	NOVO_MIX_777040	R1_426456	NOVO_MIX_3123177	R1_795044	S2_99698	R1_677828	S2_27486	R3_584638	R3_33817
3.6.1.27	836	NOVO_MIX_1762512	NOVO_MIX_1098330	R1_173368	NOVO_MIX_2831506	NOVO_MIX_78997	NOVO_MIX_2502874	NOVO_MIX_801117	NOVO_MIX_2120127	NOVO_MIX_537978	NOVO_MIX_2321239	R3_466898	NOVO_MIX_1467387	NOVO_MIX_2721867	NOVO_MIX_3243244	R1_287494	NOVO_MIX_3286232	R1_98904	R3_418235	NOVO_MIX_3840835	R3_736853	NOVO_MIX_2859683	NOVO_MIX_2126508	NOVO_MIX_3931419	NOVO_MIX_3635504	NOVO_MIX_3153172	NOVO_MIX_1625558	NOVO_MIX_2520414	NOVO_MIX_3147524	NOVO_MIX_993842	R1_76946	NOVO_MIX_3631761	R2_305717	NOVO_MIX_1353788	R3_884492	R3_806016	S3_64300	S3_282386	NOVO_MIX_1728857	NOVO_MIX_1178208	NOVO_MIX_1138720	R1_264109	NOVO_MIX_416338	NOVO_MIX_1781159	R1_370867	NOVO_MIX_2294849	R3_52163	R3_924066	R3_662046
2.4.1.18	827	R2_131536	NOVO_MIX_2879371	S1_137062	R3_856375	R1_238575	R1_228044	NOVO_MIX_3853162	R1_687523	NOVO_MIX_478915	R3_297682	R3_306357	NOVO_MIX_308986	NOVO_MIX_1083684	NOVO_MIX_2685799	R1_718258	R2_96955	S3_59781	R2_336510	S1_15696	NOVO_MIX_1868536	R3_881856	R3_58375	NOVO_MIX_550614	R1_343423	NOVO_MIX_868748	S2_228857	NOVO_MIX_3441196	R1_651182	R3_116338	NOVO_MIX_1065247	R2_250993	S3_235713	R1_349278	NOVO_MIX_2538632	NOVO_MIX_1640740	NOVO_MIX_1806439	NOVO_MIX_2224577	NOVO_MIX_3322699	R3_518062	R3_908536	NOVO_MIX_1545549	NOVO_MIX_1907184	NOVO_MIX_1295554	R1_226652	R3_350706	NOVO_MIX_1742926	NOVO_MIX_1351273	NOVO_MIX_1172435
1.2.7.3,1.2.7.11	826	R3_169355	NOVO_MIX_252572	R3_533332	R2_126385	R2_376361	R3_927898	R2_166597	S3_331403	NOVO_MIX_1152782	R1_807345	R2_113394	NOVO_MIX_1238034	S2_49270	R1_14108	NOVO_MIX_2622388	R3_541636	NOVO_MIX_2959714	NOVO_MIX_864913	NOVO_MIX_1329471	NOVO_MIX_3412731	NOVO_MIX_2396527	R3_95915	NOVO_MIX_269951	NOVO_MIX_1621237	R2_72733	NOVO_MIX_1171845	R1_343106	NOVO_MIX_2830211	NOVO_MIX_2749137	NOVO_MIX_1835813	R1_803704	R3_368114	NOVO_MIX_803945	NOVO_MIX_3238052	NOVO_MIX_1051035	NOVO_MIX_604174	NOVO_MIX_3649942	NOVO_MIX_1741715	NOVO_MIX_1906881	NOVO_MIX_3942540	R3_656071	R1_747120	S2_60091	NOVO_MIX_3331027	NOVO_MIX_3001524	NOVO_MIX_1856873	R1_643583	NOVO_MIX_2975286
3.4.11.1	823	R3_847350	NOVO_MIX_3951700	NOVO_MIX_2184121	NOVO_MIX_1919780	S2_216150	NOVO_MIX_2639457	NOVO_MIX_2761103	NOVO_MIX_2750933	NOVO_MIX_3200065	NOVO_MIX_1059545	R3_33376	R2_315491	NOVO_MIX_2164974	NOVO_MIX_362421	R3_384346	R3_435938	R3_52249	NOVO_MIX_3000330	R1_180857	S3_214746	R1_27672	NOVO_MIX_3358083	R1_114289	NOVO_MIX_3497860	NOVO_MIX_746402	R1_15872	NOVO_MIX_1963681	R2_107257	NOVO_MIX_3061037	NOVO_MIX_2258723	R1_302482	R2_337474	NOVO_MIX_269101	R1_643359	NOVO_MIX_1537072	R2_464634	NOVO_MIX_546968	NOVO_MIX_2887275	R2_488493	NOVO_MIX_1949525	NOVO_MIX_3925270	NOVO_MIX_1718417	R1_532495	S3_269873	NOVO_MIX_2800454	NOVO_MIX_2195351	R3_366419	NOVO_MIX_2422587
3.6.3.4	823	NOVO_MIX_171286	NOVO_MIX_1103835	R2_442251	NOVO_MIX_100320	NOVO_MIX_2040862	NOVO_MIX_3745048	R1_633268	NOVO_MIX_3232472	NOVO_MIX_2518164	NOVO_MIX_3267927	NOVO_MIX_1912595	NOVO_MIX_1445845	NOVO_MIX_1173681	NOVO_MIX_977314	NOVO_MIX_2525299	NOVO_MIX_303225	NOVO_MIX_1577391	NOVO_MIX_2978902	R1_37122	NOVO_MIX_2728730	NOVO_MIX_1298584	NOVO_MIX_2152576	R1_453203	NOVO_MIX_1597006	S2_320062	S1_135647	R1_419755	NOVO_MIX_2706427	NOVO_MIX_583155	NOVO_MIX_3230506	S2_102801	NOVO_MIX_2247323	NOVO_MIX_2644673	NOVO_MIX_1666662	R3_451667	NOVO_MIX_1762024	NOVO_MIX_379342	NOVO_MIX_3667143	NOVO_MIX_58688	R1_263510	NOVO_MIX_940871	NOVO_MIX_3332931	NOVO_MIX_234664	NOVO_MIX_3510604	NOVO_MIX_1858850	NOVO_MIX_2147047	NOVO_MIX_925523	NOVO_MIX_1114621
4.2.1.9	816	R3_85410	NOVO_MIX_1279448	S2_260576	S2_283109	S1_56517	NOVO_MIX_1977778	NOVO_MIX_3586654	R3_348145	NOVO_MIX_823788	S3_245552	NOVO_MIX_1581272	S1_119939	NOVO_MIX_303676	S1_113847	NOVO_MIX_3591206	NOVO_MIX_3031290	R2_85021	NOVO_MIX_36331	NOVO_MIX_1597873	NOVO_MIX_2512390	R1_468602	NOVO_MIX_2885837	NOVO_MIX_1933835	NOVO_MIX_3791619	NOVO_MIX_840044	R2_335085	R3_786170	S2_313911	NOVO_MIX_2880246	NOVO_MIX_2583461	NOVO_MIX_2355258	NOVO_MIX_321012	R2_40732	NOVO_MIX_1287932	NOVO_MIX_1127994	NOVO_MIX_1180405	NOVO_MIX_1947253	NOVO_MIX_3183313	R1_283204	NOVO_MIX_1650740	R2_280940	S3_103961	NOVO_MIX_3025304	R3_926274	NOVO_MIX_1164793	NOVO_MIX_1494153	NOVO_MIX_3942702	R3_401043
1.17.1.4	809	NOVO_MIX_2193968	R3_665848	R3_369702	S3_42090	NOVO_MIX_3126171	NOVO_MIX_974865	R1_562547	NOVO_MIX_2523291	NOVO_MIX_3855579	NOVO_MIX_3378694	NOVO_MIX_107111	NOVO_MIX_3028837	NOVO_MIX_3288015	R3_422815	S2_300498	NOVO_MIX_1647867	NOVO_MIX_3302324	NOVO_MIX_1967825	NOVO_MIX_3818741	R1_690426	S2_280126	R2_123102	R2_94557	R1_388410	NOVO_MIX_3750227	NOVO_MIX_214376	S3_315362	NOVO_MIX_856984	R2_72404	NOVO_MIX_557416	NOVO_MIX_2215701	NOVO_MIX_732669	R3_223590	S1_87843	R3_717551	S2_94943	S2_118458	S2_30424	NOVO_MIX_3919577	S3_277686	NOVO_MIX_208690	NOVO_MIX_2228208	NOVO_MIX_2044884	S2_244795	NOVO_MIX_1866194	NOVO_MIX_2182520	S3_186981	NOVO_MIX_2242058
2.4.1.1	809	R1_293013	NOVO_MIX_2238078	R1_444052	R3_564954	NOVO_MIX_2042664	NOVO_MIX_144914	R3_595807	NOVO_MIX_1635751	NOVO_MIX_193675	R1_589287	NOVO_MIX_2365202	S1_146895	NOVO_MIX_2837339	R3_778696	R3_225611	S3_5057	NOVO_MIX_1284588	R2_296155	S1_85941	S2_131110	NOVO_MIX_444262	S2_291619	S2_88494	R1_673280	NOVO_MIX_390506	R3_107899	NOVO_MIX_445610	R2_93765	NOVO_MIX_283665	NOVO_MIX_3097652	R1_687680	NOVO_MIX_2689434	R1_448389	NOVO_MIX_2912229	NOVO_MIX_18189	R3_728125	R1_704109	NOVO_MIX_3670859	NOVO_MIX_3674100	NOVO_MIX_2899697	NOVO_MIX_479872	NOVO_MIX_3106468	S2_114999	R3_25793	R1_434684	NOVO_MIX_3940542	NOVO_MIX_1259180	NOVO_MIX_986212
6.1.1.14	808	NOVO_MIX_3841919	R3_562907	R1_413303	NOVO_MIX_3536212	NOVO_MIX_1728071	S2_163372	R3_508149	R3_788279	S3_117151	S3_324645	R2_187906	NOVO_MIX_2962717	NOVO_MIX_676595	NOVO_MIX_2824810	R3_864437	R3_572410	R3_343585	NOVO_MIX_3543767	NOVO_MIX_628511	R3_207919	R2_250605	NOVO_MIX_3470435	NOVO_MIX_2168790	NOVO_MIX_3300915	S2_329649	R1_309253	NOVO_MIX_3494928	NOVO_MIX_475647	NOVO_MIX_2355959	R3_126275	R2_250073	S3_87559	R1_48043	S2_60146	R1_456209	R1_240891	S2_89385	R2_113815	NOVO_MIX_2911503	NOVO_MIX_1062542	NOVO_MIX_1430708	NOVO_MIX_3162351	NOVO_MIX_834308	NOVO_MIX_1428956	NOVO_MIX_868976	NOVO_MIX_3595003	R1_349954	R3_689386
2.1.1.-	795	S1_16374	NOVO_MIX_2744669	R1_156680	S3_247066	NOVO_MIX_241502	R1_372288	NOVO_MIX_2026184	S2_24620	NOVO_MIX_974998	NOVO_MIX_3830134	NOVO_MIX_725608	R1_293490	S2_92093	R3_281898	NOVO_MIX_1058840	NOVO_MIX_1174121	NOVO_MIX_3582876	S3_53250	NOVO_MIX_3820217	NOVO_MIX_3940605	NOVO_MIX_383330	S1_194502	R3_626132	NOVO_MIX_3456398	NOVO_MIX_2587107	NOVO_MIX_610440	R1_94560	S1_134859	NOVO_MIX_160914	NOVO_MIX_1170215	S1_126745	R3_417275	S2_59789	R1_78492	R1_725503	R2_122118	S3_107684	R3_537937	NOVO_MIX_789639	NOVO_MIX_333957	NOVO_MIX_1922685	NOVO_MIX_2630724	R3_712232	NOVO_MIX_2546239	NOVO_MIX_2087149	NOVO_MIX_1146761	S3_229654	NOVO_MIX_3105117
1.4.1.2	794	NOVO_MIX_1800906	NOVO_MIX_250198	R1_793236	NOVO_MIX_482859	NOVO_MIX_3250995	NOVO_MIX_1636093	NOVO_MIX_2433891	NOVO_MIX_964257	NOVO_MIX_3211488	S2_58720	NOVO_MIX_345578	NOVO_MIX_516654	R3_628338	R3_729553	NOVO_MIX_3789640	R3_755953	NOVO_MIX_1735882	R3_784339	NOVO_MIX_155322	NOVO_MIX_2239341	R1_93869	R1_285391	NOVO_MIX_2623329	S2_110813	NOVO_MIX_3686161	R2_260933	NOVO_MIX_958168	NOVO_MIX_2459938	R1_720017	NOVO_MIX_715354	NOVO_MIX_3439942	NOVO_MIX_3014874	R1_674210	NOVO_MIX_1183197	NOVO_MIX_486931	R1_166255	R1_10776	NOVO_MIX_1776849	R3_484515	R1_760102	NOVO_MIX_2880446	NOVO_MIX_62681	NOVO_MIX_2589854	NOVO_MIX_1020455	R3_204393	R2_286191	NOVO_MIX_3427409	R2_19467
1.6.5.5	790	NOVO_MIX_3863988	NOVO_MIX_3352961	NOVO_MIX_2929930	NOVO_MIX_2615827	NOVO_MIX_294044	NOVO_MIX_426025	NOVO_MIX_2332566	NOVO_MIX_353363	NOVO_MIX_1526347	S2_116208	R2_169458	R1_145575	R1_77076	NOVO_MIX_1415117	S1_242792	S1_58750	NOVO_MIX_1606604	NOVO_MIX_3218866	NOVO_MIX_3670446	S3_331991	NOVO_MIX_2736533	R1_491621	NOVO_MIX_2023164	S2_34283	R3_877229	NOVO_MIX_2884397	R1_533379	NOVO_MIX_460345	NOVO_MIX_834604	NOVO_MIX_3103044	NOVO_MIX_329632	NOVO_MIX_1191964	NOVO_MIX_1138227	NOVO_MIX_1598204	S1_280429	NOVO_MIX_848720	NOVO_MIX_2026412	R3_573204	R2_12339	S2_190997	NOVO_MIX_3208112	NOVO_MIX_1199071	NOVO_MIX_50368	NOVO_MIX_97043	R3_601365	R1_42784	S1_127975	NOVO_MIX_1031820
4.1.3.27	790	S2_98098	NOVO_MIX_557331	R1_330398	NOVO_MIX_822659	NOVO_MIX_568091	R1_683598	NOVO_MIX_2001133	NOVO_MIX_1001728	NOVO_MIX_2973250	NOVO_MIX_2692338	R2_14253	NOVO_MIX_129935	R1_435536	NOVO_MIX_899672	S1_185561	NOVO_MIX_43820	NOVO_MIX_1071423	NOVO_MIX_388760	NOVO_MIX_3630273	NOVO_MIX_1181427	NOVO_MIX_2955058	NOVO_MIX_2746499	R2_437283	R3_569386	NOVO_MIX_1052994	NOVO_MIX_2775477	NOVO_MIX_3040978	NOVO_MIX_3430915	NOVO_MIX_1276494	NOVO_MIX_3056567	NOVO_MIX_655846	NOVO_MIX_2302308	NOVO_MIX_771796	NOVO_MIX_1912984	NOVO_MIX_1907511	NOVO_MIX_1177244	NOVO_MIX_3913961	NOVO_MIX_3072595	NOVO_MIX_2950294	NOVO_MIX_3930944	NOVO_MIX_577844	NOVO_MIX_3144786	S2_261919	NOVO_MIX_620711	NOVO_MIX_3397319	NOVO_MIX_353330	NOVO_MIX_1173040	R3_208452
6.1.1.17	782	R1_82203	NOVO_MIX_862518	NOVO_MIX_2622920	NOVO_MIX_3435385	NOVO_MIX_3251054	R3_510941	NOVO_MIX_2592724	R2_446070	R1_86472	R1_824338	S3_243796	NOVO_MIX_2982939	R2_106664	R3_344981	NOVO_MIX_2732083	S3_10244	S2_83644	NOVO_MIX_2948091	S2_269904	R3_193909	R3_702868	R2_483617	NOVO_MIX_2173081	R1_366355	R3_387784	R2_208620	R1_750705	NOVO_MIX_3661118	NOVO_MIX_1460702	NOVO_MIX_1611726	R3_117352	NOVO_MIX_1194859	R3_246461	R2_16604	NOVO_MIX_1233570	NOVO_MIX_3633174	S1_78584	NOVO_MIX_1311632	NOVO_MIX_2650344	NOVO_MIX_1692912	S3_259454	NOVO_MIX_3472259	NOVO_MIX_2699576	R2_75665	R1_190495	NOVO_MIX_1796015	R1_282745	NOVO_MIX_3179705
1.2.1.3	772	NOVO_MIX_3104746	S2_71275	R2_165346	S3_205374	R1_399621	R3_528365	NOVO_MIX_2175791	R1_687291	NOVO_MIX_2629821	NOVO_MIX_1746444	R1_712289	R1_658161	NOVO_MIX_2011862	R1_50626	NOVO_MIX_963154	NOVO_MIX_1506888	NOVO_MIX_1542553	S2_131058	R2_40879	NOVO_MIX_900417	NOVO_MIX_509474	R3_672235	S3_251646	NOVO_MIX_1344354	R3_908817	NOVO_MIX_2172477	R3_704479	R3_112213	NOVO_MIX_187189	NOVO_MIX_797550	R1_449326	R3_108362	R3_774851	S1_68194	S3_219151	NOVO_MIX_2431593	NOVO_MIX_242896	NOVO_MIX_2832705	R3_748518	R1_750118	NOVO_MIX_936006	NOVO_MIX_1766814	R1_405249	NOVO_MIX_3175670	NOVO_MIX_2877410	NOVO_MIX_1753009	R3_419040	R1_160051
2.7.4.1	769	NOVO_MIX_2977161	NOVO_MIX_163154	NOVO_MIX_2895572	NOVO_MIX_568151	NOVO_MIX_3726455	R1_664557	NOVO_MIX_2181287	R1_541113	NOVO_MIX_16683	NOVO_MIX_3602064	NOVO_MIX_3749217	S3_99804	R3_413739	R1_108933	S1_108090	NOVO_MIX_1514324	S2_296445	R2_349216	S1_262587	NOVO_MIX_1205534	R1_711968	NOVO_MIX_3416795	NOVO_MIX_664582	NOVO_MIX_3649929	S3_223576	NOVO_MIX_3742994	R3_339726	NOVO_MIX_765323	NOVO_MIX_3677912	R3_674457	R1_700779	NOVO_MIX_1763847	NOVO_MIX_676481	R2_326189	R3_650467	NOVO_MIX_2905999	S3_282581	NOVO_MIX_3221055	R1_685810	R1_72504	NOVO_MIX_925396	R2_248732	R2_467565	R1_493989	NOVO_MIX_3743220	R1_99665	NOVO_MIX_1050339	R3_554495
2.6.1.42	759	R3_926180	NOVO_MIX_272596	R1_765375	NOVO_MIX_3311303	NOVO_MIX_338470	R1_525586	S2_163160	R3_818691	R2_459365	NOVO_MIX_858291	R3_665232	R3_261960	NOVO_MIX_39922	NOVO_MIX_1278749	S2_69353	NOVO_MIX_814938	R3_371082	R3_841210	S3_144625	R1_785033	NOVO_MIX_975691	NOVO_MIX_3869225	S1_177187	NOVO_MIX_2886472	R1_222062	NOVO_MIX_3458025	NOVO_MIX_84492	R1_179305	NOVO_MIX_2668550	NOVO_MIX_530491	NOVO_MIX_2408883	NOVO_MIX_27177	NOVO_MIX_2305446	NOVO_MIX_96703	NOVO_MIX_2344405	NOVO_MIX_1608626	R1_103312	NOVO_MIX_3719759	R3_572245	R3_335098	NOVO_MIX_2976956	R3_189118	R2_175023	NOVO_MIX_2850505	R3_859708	NOVO_MIX_3403830	NOVO_MIX_144017	R1_649126
3.2.2.21	759	R1_759390	S2_111853	R2_98224	S1_92527	R3_157787	R3_495643	R1_37960	NOVO_MIX_2091099	NOVO_MIX_436358	NOVO_MIX_261360	NOVO_MIX_14443	NOVO_MIX_1633182	R1_601801	NOVO_MIX_2126415	NOVO_MIX_3624137	NOVO_MIX_1000612	NOVO_MIX_1542742	NOVO_MIX_3495073	R1_414646	R2_151821	NOVO_MIX_1366616	R1_163588	NOVO_MIX_225739	NOVO_MIX_2629514	NOVO_MIX_3343592	NOVO_MIX_2382975	NOVO_MIX_406107	NOVO_MIX_1041549	S2_71498	R1_801727	R1_515571	R1_131381	NOVO_MIX_3245423	NOVO_MIX_2853962	NOVO_MIX_793035	R3_490079	NOVO_MIX_3757117	R1_635319	NOVO_MIX_3555842	R1_532961	R1_647510	NOVO_MIX_2928234	R3_837014	NOVO_MIX_1459504	NOVO_MIX_1348819	NOVO_MIX_3032741	NOVO_MIX_2149637	NOVO_MIX_1675137
1.2.4.4	747	NOVO_MIX_3362548	NOVO_MIX_145878	NOVO_MIX_3755108	R2_286849	R1_645185	R2_451144	NOVO_MIX_2743046	S3_6792	R3_890852	NOVO_MIX_2244597	R3_921069	NOVO_MIX_2407996	NOVO_MIX_1246681	NOVO_MIX_605372	NOVO_MIX_618278	R1_710760	NOVO_MIX_2561184	NOVO_MIX_1679287	NOVO_MIX_1412858	NOVO_MIX_3192946	NOVO_MIX_943634	NOVO_MIX_3453431	R2_439031	R2_8018	NOVO_MIX_296178	R2_240658	R2_473803	NOVO_MIX_1982365	NOVO_MIX_3484711	S1_132062	NOVO_MIX_612610	NOVO_MIX_3399144	R1_629435	NOVO_MIX_539606	NOVO_MIX_53519	NOVO_MIX_2668247	NOVO_MIX_436513	NOVO_MIX_290782	NOVO_MIX_2447932	R3_79959	NOVO_MIX_2585090	NOVO_MIX_3543129	NOVO_MIX_2330500	R1_598743	NOVO_MIX_871599	R3_178487	R1_144300	NOVO_MIX_1613069
3.4.11.2	744	R3_907929	S3_24464	S3_301634	NOVO_MIX_3099077	R1_797042	NOVO_MIX_2384434	R3_456956	R1_727443	R3_377965	NOVO_MIX_905575	R1_698520	R1_640122	R3_542844	S1_154486	R2_426155	NOVO_MIX_1478118	R1_756308	NOVO_MIX_88177	R1_257652	R1_574856	NOVO_MIX_2568170	NOVO_MIX_2222685	R3_926259	NOVO_MIX_1985134	NOVO_MIX_2322268	NOVO_MIX_1061779	R3_361974	NOVO_MIX_1516974	NOVO_MIX_1085921	NOVO_MIX_1234246	R3_716927	NOVO_MIX_2449468	R1_507160	NOVO_MIX_3865450	NOVO_MIX_672588	NOVO_MIX_1226246	R3_697842	NOVO_MIX_1966159	NOVO_MIX_78637	NOVO_MIX_1248122	NOVO_MIX_213135	R2_148362	NOVO_MIX_1675884	NOVO_MIX_963331	NOVO_MIX_2130472	NOVO_MIX_3820311	NOVO_MIX_544316	NOVO_MIX_1056486
2.8.1.7	743	NOVO_MIX_840445	NOVO_MIX_163467	R3_828960	R3_518449	NOVO_MIX_1703807	NOVO_MIX_3004924	R1_62544	R1_636464	NOVO_MIX_1253428	NOVO_MIX_509633	NOVO_MIX_2177243	S3_121618	S2_264295	NOVO_MIX_257820	R1_373779	R1_527055	R2_216516	NOVO_MIX_2825738	R3_394158	NOVO_MIX_1682216	NOVO_MIX_2577080	R3_527180	S1_329464	R3_642716	NOVO_MIX_3176001	NOVO_MIX_881270	R1_802664	NOVO_MIX_1705806	NOVO_MIX_1956545	S3_308999	R3_291701	NOVO_MIX_912166	S2_93767	NOVO_MIX_3742507	R2_111221	NOVO_MIX_1845695	S1_103385	R2_455889	NOVO_MIX_2374422	R3_551066	NOVO_MIX_653260	R1_389547	NOVO_MIX_3518561	NOVO_MIX_2821836	NOVO_MIX_2851402	NOVO_MIX_3271622	NOVO_MIX_2734518	NOVO_MIX_2706578
1.3.8.7	740	R3_284265	R2_115590	S3_197101	NOVO_MIX_760715	S2_300443	NOVO_MIX_68579	NOVO_MIX_2795492	NOVO_MIX_1990023	R3_882067	NOVO_MIX_2779304	R3_220016	R3_91727	S1_255654	NOVO_MIX_829856	R1_679985	NOVO_MIX_3444804	NOVO_MIX_801133	NOVO_MIX_1471980	NOVO_MIX_1717067	R2_29686	NOVO_MIX_2744591	R3_571515	S1_324859	R1_536552	NOVO_MIX_3345491	NOVO_MIX_1909463	NOVO_MIX_516934	NOVO_MIX_3082342	NOVO_MIX_3275285	R3_303375	R1_784377	NOVO_MIX_925588	NOVO_MIX_2618014	R3_395776	S2_83777	NOVO_MIX_2178936	NOVO_MIX_198363	R1_6121	NOVO_MIX_498690	R1_36915	S1_102669	NOVO_MIX_3442399	S2_229826	R3_635610	NOVO_MIX_1546650	R3_411206	NOVO_MIX_2994334	R1_483713
1.1.1.49,1.1.1.363	732	R1_137865	NOVO_MIX_2102217	NOVO_MIX_3187409	NOVO_MIX_2800799	NOVO_MIX_3020062	NOVO_MIX_681237	NOVO_MIX_2298811	NOVO_MIX_524321	R3_587243	NOVO_MIX_1808876	NOVO_MIX_1775637	R2_341044	NOVO_MIX_2646978	NOVO_MIX_3365067	R3_704139	R1_156686	R1_735397	R3_144519	R1_377829	NOVO_MIX_2846788	NOVO_MIX_2592605	R1_788	S2_10998	R1_546215	NOVO_MIX_2132251	R1_268909	S1_99938	NOVO_MIX_1461287	NOVO_MIX_3777278	R3_626188	R3_359482	S1_145430	R2_83449	NOVO_MIX_1588048	R1_265964	R3_757107	R3_579577	R3_282362	R3_322886	NOVO_MIX_3585073	NOVO_MIX_2993342	NOVO_MIX_3515794	R2_444881	S1_43757	NOVO_MIX_105928	R3_143890	NOVO_MIX_1335585	NOVO_MIX_1801168
1.10.3.14	729	R1_306140	NOVO_MIX_3511150	NOVO_MIX_3139830	NOVO_MIX_1420829	NOVO_MIX_1983351	NOVO_MIX_155196	NOVO_MIX_3748566	R1_518940	R2_504893	R3_392919	NOVO_MIX_341192	NOVO_MIX_2362742	R1_613193	R3_370178	NOVO_MIX_3142624	NOVO_MIX_3435356	S1_186279	R1_595802	NOVO_MIX_1504511	R1_258024	NOVO_MIX_1782720	NOVO_MIX_2892114	R1_303138	NOVO_MIX_41427	NOVO_MIX_3748438	NOVO_MIX_339027	NOVO_MIX_3271218	NOVO_MIX_2199726	R2_503275	R1_216811	NOVO_MIX_3943711	NOVO_MIX_3325102	R1_291399	NOVO_MIX_2120698	R1_189410	R3_158286	NOVO_MIX_2900330	NOVO_MIX_3675943	R1_413204	R1_355722	S2_315302	NOVO_MIX_3610087	NOVO_MIX_3490534	NOVO_MIX_178521	NOVO_MIX_3373891	R3_851196	NOVO_MIX_2500241	S3_268280
1.1.1.-	727	R2_105842	R3_31466	R1_288184	NOVO_MIX_3622617	NOVO_MIX_1539873	NOVO_MIX_3180729	NOVO_MIX_565171	R1_409267	R1_610077	NOVO_MIX_1335453	R3_861149	S2_296148	R1_6846	R3_566431	NOVO_MIX_2312334	R2_404952	S3_292633	NOVO_MIX_2909501	NOVO_MIX_2330411	R1_798897	R1_37598	R3_338258	NOVO_MIX_2282495	R1_748875	NOVO_MIX_3078613	NOVO_MIX_171967	NOVO_MIX_604357	R3_576298	NOVO_MIX_467902	R1_718455	R3_275509	R1_335277	NOVO_MIX_3184409	NOVO_MIX_1678851	R3_844026	NOVO_MIX_2848706	S3_132022	S3_100216	R3_816689	NOVO_MIX_3220008	NOVO_MIX_2855768	R2_397091	R3_345322	NOVO_MIX_2178287	NOVO_MIX_188881	NOVO_MIX_1163132	R3_940230	NOVO_MIX_2958655
1.1.1.157	727	R3_257274	NOVO_MIX_116376	NOVO_MIX_3453334	NOVO_MIX_1826601	NOVO_MIX_2445306	S2_296286	NOVO_MIX_3446228	NOVO_MIX_2256684	R3_899943	NOVO_MIX_1347297	NOVO_MIX_1279898	S3_4066	S1_132557	NOVO_MIX_2440416	NOVO_MIX_1438251	NOVO_MIX_1799244	NOVO_MIX_93796	NOVO_MIX_3644350	R3_475418	NOVO_MIX_697615	R1_634116	NOVO_MIX_1430773	NOVO_MIX_3219347	S2_319320	R1_655377	NOVO_MIX_3018516	S1_275972	NOVO_MIX_3443352	R1_261713	R1_598386	S1_130611	R1_304118	NOVO_MIX_1758536	NOVO_MIX_2402730	NOVO_MIX_1563401	NOVO_MIX_2007311	NOVO_MIX_404306	S3_143527	R1_660222	NOVO_MIX_1211362	NOVO_MIX_2671558	S1_63079	NOVO_MIX_1237567	NOVO_MIX_2402125	NOVO_MIX_2399486	R3_863586	R2_267776	NOVO_MIX_1986527
3.5.2.3	727	NOVO_MIX_3896414	NOVO_MIX_1206072	NOVO_MIX_1374418	NOVO_MIX_2551225	R1_579394	R1_185592	NOVO_MIX_1225004	NOVO_MIX_2982630	NOVO_MIX_1119552	NOVO_MIX_1064360	R1_620744	R3_214206	R3_121875	S1_50755	NOVO_MIX_3480804	R1_344923	NOVO_MIX_3656574	R1_457779	R3_157766	S3_59378	R1_387043	NOVO_MIX_2320077	NOVO_MIX_977702	NOVO_MIX_638153	NOVO_MIX_711320	NOVO_MIX_2997961	R3_652451	R3_297265	NOVO_MIX_1298759	NOVO_MIX_1441434	NOVO_MIX_2743470	R3_911152	R1_449610	R1_310339	R3_315695	NOVO_MIX_290034	R2_363721	NOVO_MIX_3440247	NOVO_MIX_3677829	R3_366352	NOVO_MIX_1873261	R1_302492	NOVO_MIX_2563227	R2_103632	NOVO_MIX_1776313	NOVO_MIX_2536285	R3_656439	S2_59816
2.2.1.7	724	S2_235230	R1_380714	R2_389506	NOVO_MIX_1414414	R2_470683	NOVO_MIX_2085992	NOVO_MIX_620118	NOVO_MIX_2453204	NOVO_MIX_2661499	R2_161139	NOVO_MIX_1018155	NOVO_MIX_2490064	R3_133198	NOVO_MIX_2153652	R3_902759	NOVO_MIX_3211434	NOVO_MIX_2770892	R3_587316	NOVO_MIX_1613784	NOVO_MIX_860006	NOVO_MIX_1000583	R1_35859	R3_676487	R3_731078	R1_783305	NOVO_MIX_2063901	R1_75618	R1_12520	S1_213516	NOVO_MIX_3801210	NOVO_MIX_761017	NOVO_MIX_3491810	R3_171365	R1_540432	NOVO_MIX_3401330	NOVO_MIX_3676502	R1_117621	NOVO_MIX_1331310	NOVO_MIX_3574991	R1_717205	R3_766617	R1_558038	NOVO_MIX_2879816	NOVO_MIX_2577050	R1_661241	R2_188996	NOVO_MIX_1030630	NOVO_MIX_2890902
4.3.3.7	720	R1_31064	R3_649851	NOVO_MIX_436341	R3_721439	NOVO_MIX_3216078	R1_366311	NOVO_MIX_3895063	R2_63614	S3_246855	NOVO_MIX_689140	NOVO_MIX_1376638	S2_196345	NOVO_MIX_1378074	NOVO_MIX_1846827	NOVO_MIX_2988382	NOVO_MIX_614103	NOVO_MIX_1765268	NOVO_MIX_1861665	S3_153094	NOVO_MIX_2972128	R1_72030	R3_86014	NOVO_MIX_364073	S1_230984	R3_928242	R3_190563	R1_752961	R3_285690	S3_104336	R1_308759	NOVO_MIX_2731222	NOVO_MIX_1623143	R2_170383	NOVO_MIX_1927856	NOVO_MIX_3790852	R3_491556	NOVO_MIX_234017	NOVO_MIX_1856192	NOVO_MIX_1005043	NOVO_MIX_3078154	R3_831197	R1_323534	NOVO_MIX_101062	NOVO_MIX_3104459	R3_151016	NOVO_MIX_3355463	NOVO_MIX_2484008	S2_124462
4.2.1.2	719	R1_204877	NOVO_MIX_560793	R1_593074	R1_783736	S3_116593	NOVO_MIX_3524599	NOVO_MIX_898332	NOVO_MIX_2839973	NOVO_MIX_1376723	NOVO_MIX_3465279	R3_6341	NOVO_MIX_1116788	NOVO_MIX_3273609	S1_322391	R3_736722	NOVO_MIX_2535336	NOVO_MIX_2770024	NOVO_MIX_1144927	NOVO_MIX_1015563	NOVO_MIX_3735675	R3_319894	R3_643586	R3_455558	R3_371425	R1_183420	S3_93895	NOVO_MIX_2739328	NOVO_MIX_2833359	R1_762447	R3_389676	R3_925798	NOVO_MIX_336481	R3_786186	R3_725505	NOVO_MIX_1427031	R3_100569	NOVO_MIX_2106405	R1_570152	R3_667891	NOVO_MIX_1834575	R2_196849	R1_331767	R3_362554	R3_145127	NOVO_MIX_2934971	R1_710302	R1_1655	R1_570223
6.1.1.15	719	R1_84739	NOVO_MIX_2763200	NOVO_MIX_3451813	NOVO_MIX_382198	R1_512971	NOVO_MIX_2605544	S3_54883	NOVO_MIX_2611533	NOVO_MIX_3154207	NOVO_MIX_807200	NOVO_MIX_3380736	NOVO_MIX_1621465	R1_50897	R3_523226	NOVO_MIX_2204060	R3_305649	S1_246574	NOVO_MIX_1653287	NOVO_MIX_873045	NOVO_MIX_1380695	NOVO_MIX_1504020	R3_1760	NOVO_MIX_119241	NOVO_MIX_3611609	NOVO_MIX_79691	NOVO_MIX_489276	R3_105968	NOVO_MIX_2982004	R3_285783	R3_709768	NOVO_MIX_3348559	R1_530801	R3_106277	NOVO_MIX_210010	NOVO_MIX_98693	R3_605677	S2_131478	R2_158216	NOVO_MIX_3244014	R2_318109	R2_469082	NOVO_MIX_1903299	R3_419108	S3_234963	R2_169212	NOVO_MIX_320012	NOVO_MIX_2381306	R3_221240
6.1.1.19	718	R2_282247	R2_77159	R3_879732	R1_196561	R3_234599	NOVO_MIX_2130464	NOVO_MIX_2016327	NOVO_MIX_3929888	S2_13929	NOVO_MIX_623181	NOVO_MIX_1147170	NOVO_MIX_1265243	R1_146520	NOVO_MIX_866951	NOVO_MIX_2092290	R3_846229	NOVO_MIX_3729243	R1_772543	R2_367942	NOVO_MIX_3932570	R1_243197	R2_497826	R3_536002	R3_731493	R3_461739	R2_75126	R3_927729	NOVO_MIX_964027	R1_728740	NOVO_MIX_3549506	S3_119198	NOVO_MIX_637521	R3_157401	R3_729912	R2_486978	NOVO_MIX_658425	NOVO_MIX_746096	NOVO_MIX_3104141	R3_884014	NOVO_MIX_1992655	NOVO_MIX_2787689	S1_46568	S1_151877	NOVO_MIX_776822	NOVO_MIX_2366325	NOVO_MIX_3195879	S1_114604	NOVO_MIX_3176837
2.7.9.1	716	S2_91755	NOVO_MIX_2446996	R2_133299	S1_253794	R3_514482	NOVO_MIX_2859756	R2_366520	S2_57452	NOVO_MIX_145448	NOVO_MIX_2506323	NOVO_MIX_342090	NOVO_MIX_1088307	NOVO_MIX_1153454	R3_183550	NOVO_MIX_2873962	S3_283426	NOVO_MIX_3769373	R3_470878	NOVO_MIX_3050533	R1_552166	R1_171571	NOVO_MIX_1796316	NOVO_MIX_471221	R3_630980	R3_217615	S2_233478	NOVO_MIX_3054184	R3_275564	R2_440516	R3_926720	R1_109716	R3_299946	NOVO_MIX_3722013	S3_183906	NOVO_MIX_1946998	NOVO_MIX_150838	R3_775329	R3_439950	NOVO_MIX_3814102	R3_54248	NOVO_MIX_2335686	NOVO_MIX_3382717	NOVO_MIX_3511433	R3_925566	S3_250102	R3_925471	NOVO_MIX_1935450	R1_729793
2.5.1.54	715	NOVO_MIX_3574057	NOVO_MIX_2809610	R2_19155	R2_44657	NOVO_MIX_3026785	S2_177882	R1_437125	R3_162452	NOVO_MIX_888450	R1_169914	R2_25357	R2_103840	NOVO_MIX_1188864	S2_142953	NOVO_MIX_3855522	R3_379952	NOVO_MIX_976404	R3_584911	NOVO_MIX_3459391	R1_636553	R1_409554	NOVO_MIX_226239	NOVO_MIX_3777575	NOVO_MIX_1009571	NOVO_MIX_1066026	S1_242469	R1_256111	NOVO_MIX_3909966	NOVO_MIX_2443419	R1_786549	R1_133262	R1_748204	R3_347702	S3_276200	NOVO_MIX_2564132	R2_42160	NOVO_MIX_2829345	NOVO_MIX_934767	NOVO_MIX_175003	NOVO_MIX_2343180	R3_735494	S3_71303	NOVO_MIX_2946406	NOVO_MIX_3893259	NOVO_MIX_1246476	NOVO_MIX_862913	R3_909512	NOVO_MIX_3662550
3.2.1.141	713	NOVO_MIX_3221586	NOVO_MIX_1751681	NOVO_MIX_2410075	NOVO_MIX_1649565	R1_63076	R3_97031	R1_28129	NOVO_MIX_1658577	NOVO_MIX_2390631	R1_304790	R1_67349	NOVO_MIX_1276609	NOVO_MIX_1385373	R1_734747	R3_86741	NOVO_MIX_3680381	R3_833477	NOVO_MIX_3512804	NOVO_MIX_561883	NOVO_MIX_2653613	R1_62475	NOVO_MIX_3476937	NOVO_MIX_160941	NOVO_MIX_1341345	NOVO_MIX_3536592	R3_603803	R2_351168	NOVO_MIX_1664526	R3_499553	R3_675327	NOVO_MIX_3904982	NOVO_MIX_3126075	NOVO_MIX_532210	NOVO_MIX_3540601	R1_77791	NOVO_MIX_38600	R1_500395	NOVO_MIX_3906522	NOVO_MIX_2829400	NOVO_MIX_1549464	S1_185973	R1_476779	NOVO_MIX_641980	R3_879297	R1_232657	R3_189823	NOVO_MIX_2803733	NOVO_MIX_366082
5.4.3.8	706	NOVO_MIX_1202121	NOVO_MIX_1946734	NOVO_MIX_3708237	NOVO_MIX_2925671	NOVO_MIX_2059821	NOVO_MIX_2244141	NOVO_MIX_1757327	R2_136421	R1_117725	NOVO_MIX_1945995	NOVO_MIX_1058056	NOVO_MIX_1351299	NOVO_MIX_3175205	NOVO_MIX_2915278	NOVO_MIX_3244958	R2_457688	NOVO_MIX_2919571	S2_44634	NOVO_MIX_908831	NOVO_MIX_1759825	NOVO_MIX_595394	R3_760829	NOVO_MIX_1634714	NOVO_MIX_1984658	S1_284687	S3_46041	S2_215500	NOVO_MIX_2675153	NOVO_MIX_3323278	R1_426211	R2_16723	NOVO_MIX_2908363	NOVO_MIX_971873	NOVO_MIX_459275	R3_171694	NOVO_MIX_3635438	NOVO_MIX_2639333	R3_748546	NOVO_MIX_1783510	NOVO_MIX_2978068	NOVO_MIX_2859099	NOVO_MIX_3159005	NOVO_MIX_2217183	NOVO_MIX_3499546	R2_123937	S2_234267	R2_43461	NOVO_MIX_1123079
6.3.4.2	704	NOVO_MIX_1317585	NOVO_MIX_1394383	R3_694686	R3_20339	R2_230415	NOVO_MIX_3755307	NOVO_MIX_2258733	NOVO_MIX_2645252	R1_522972	NOVO_MIX_2980119	NOVO_MIX_3818828	NOVO_MIX_3648000	NOVO_MIX_1269296	R3_866433	NOVO_MIX_234056	NOVO_MIX_3810586	NOVO_MIX_1318515	R1_490590	R3_695334	NOVO_MIX_2049061	R3_844324	NOVO_MIX_2540850	R1_736322	R3_803447	S1_91496	NOVO_MIX_2001690	NOVO_MIX_2289521	R3_383171	R1_238907	NOVO_MIX_1153842	NOVO_MIX_129642	NOVO_MIX_578286	NOVO_MIX_2409337	S2_121350	NOVO_MIX_2245776	R1_233913	R1_284936	R1_735023	NOVO_MIX_3798590	R1_663979	NOVO_MIX_1603902	NOVO_MIX_1267717	R3_25247	NOVO_MIX_2063122	R1_164135	NOVO_MIX_1778781	NOVO_MIX_227161	NOVO_MIX_3456985
4.2.1.46	703	NOVO_MIX_3283129	NOVO_MIX_1188560	NOVO_MIX_381002	NOVO_MIX_3514293	R1_592516	R1_222660	R3_302910	NOVO_MIX_652726	NOVO_MIX_2583752	S3_113097	R1_295601	R3_564890	NOVO_MIX_666479	NOVO_MIX_1976606	R3_541270	R3_862594	R2_268314	NOVO_MIX_3614297	S3_230373	R3_115517	NOVO_MIX_1213365	NOVO_MIX_152775	R2_469666	S1_206576	NOVO_MIX_629194	NOVO_MIX_3581649	R3_874322	S3_96310	R3_698366	R2_270120	NOVO_MIX_3215470	R2_452292	NOVO_MIX_353400	NOVO_MIX_985438	R3_124410	R1_266849	NOVO_MIX_215147	R1_38360	NOVO_MIX_1752210	S3_50810	S3_58015	NOVO_MIX_645067	NOVO_MIX_2275127	NOVO_MIX_2766663	NOVO_MIX_1697608	R1_416887	NOVO_MIX_91406	NOVO_MIX_1628570
2.6.1.9	698	NOVO_MIX_2615658	NOVO_MIX_1212252	NOVO_MIX_1374718	NOVO_MIX_1052410	NOVO_MIX_3198168	NOVO_MIX_1549641	NOVO_MIX_1204508	R1_383865	NOVO_MIX_3027181	NOVO_MIX_3413404	NOVO_MIX_3308219	NOVO_MIX_3609471	NOVO_MIX_3186323	NOVO_MIX_2872513	NOVO_MIX_3046583	NOVO_MIX_554973	NOVO_MIX_403030	NOVO_MIX_2143103	S2_120173	NOVO_MIX_3553299	R2_190597	NOVO_MIX_802294	NOVO_MIX_3066795	NOVO_MIX_3476667	NOVO_MIX_3633569	NOVO_MIX_3955739	NOVO_MIX_1343379	S1_299316	NOVO_MIX_2396394	NOVO_MIX_1861628	R1_778834	R3_55229	R3_510531	NOVO_MIX_3113598	R1_247916	R2_461019	NOVO_MIX_201058	R2_223661	R3_538617	NOVO_MIX_2666817	NOVO_MIX_3355480	R2_303454	NOVO_MIX_75205	NOVO_MIX_1468144	NOVO_MIX_2023470	NOVO_MIX_2754806	R1_776192	S2_158597
6.1.1.12	696	NOVO_MIX_2634916	S2_184566	NOVO_MIX_2394795	S1_221722	R1_502215	NOVO_MIX_3307713	R1_752036	R1_22495	R1_251926	NOVO_MIX_1398367	R3_649628	R2_135649	R3_499139	NOVO_MIX_2134975	R3_303471	R2_214084	R2_480126	S3_320626	NOVO_MIX_1168373	NOVO_MIX_2324317	R1_59770	NOVO_MIX_60348	R2_146797	NOVO_MIX_2881243	NOVO_MIX_2264084	NOVO_MIX_1631026	NOVO_MIX_2278590	NOVO_MIX_1936554	R1_295975	NOVO_MIX_1362227	R1_755299	NOVO_MIX_2389345	R3_528618	S1_215947	NOVO_MIX_314465	NOVO_MIX_892899	NOVO_MIX_1043159	NOVO_MIX_3048345	NOVO_MIX_3016651	R1_749219	NOVO_MIX_431651	S2_77084	R3_273614	NOVO_MIX_3435076	S3_13329	R1_796698	R3_129680	R2_256261
5.4.2.8	693	R1_228100	R1_418121	NOVO_MIX_2787250	R1_757287	NOVO_MIX_1116683	NOVO_MIX_99923	NOVO_MIX_744628	R1_348615	NOVO_MIX_3389159	R1_747224	NOVO_MIX_2500341	NOVO_MIX_3112732	S2_68671	R1_354360	NOVO_MIX_934149	R1_363278	R2_466335	R3_905119	NOVO_MIX_3878548	S2_130302	S1_27139	R3_125985	R3_145719	NOVO_MIX_3861624	R3_39051	R2_461561	NOVO_MIX_611079	R1_382335	NOVO_MIX_1391587	NOVO_MIX_1087095	NOVO_MIX_26329	NOVO_MIX_685002	R1_644502	NOVO_MIX_3911101	NOVO_MIX_3834381	NOVO_MIX_1720286	NOVO_MIX_3919992	R1_588357	R1_379879	NOVO_MIX_2145098	NOVO_MIX_513310	NOVO_MIX_3735590	NOVO_MIX_1873455	NOVO_MIX_3002615	NOVO_MIX_3352436	NOVO_MIX_3305031	NOVO_MIX_3470160	NOVO_MIX_2508598
2.1.2.1	692	NOVO_MIX_3418247	NOVO_MIX_3951620	NOVO_MIX_191857	R1_224172	NOVO_MIX_1069369	NOVO_MIX_620039	NOVO_MIX_755621	NOVO_MIX_2943502	NOVO_MIX_2011755	NOVO_MIX_3457796	R3_844126	R1_66434	S2_187818	NOVO_MIX_2145375	R3_89531	R3_864612	S2_284628	NOVO_MIX_3068083	NOVO_MIX_2320262	NOVO_MIX_3002243	R3_779022	S2_284131	NOVO_MIX_100433	NOVO_MIX_840456	R3_82838	R2_385264	NOVO_MIX_1750447	NOVO_MIX_3648009	NOVO_MIX_2752631	NOVO_MIX_1242118	NOVO_MIX_2172060	NOVO_MIX_3168747	S1_88112	S1_300535	NOVO_MIX_891940	S2_208636	S1_232240	NOVO_MIX_146996	NOVO_MIX_1545096	NOVO_MIX_2494103	R2_504218	S1_111769	R2_68088	NOVO_MIX_933302	R1_339084	NOVO_MIX_3865066	NOVO_MIX_709421	NOVO_MIX_3121027
3.6.3.34	689	R3_223160	NOVO_MIX_911643	NOVO_MIX_947139	NOVO_MIX_1127825	NOVO_MIX_3034695	NOVO_MIX_3098392	NOVO_MIX_3762326	R2_407303	NOVO_MIX_891473	NOVO_MIX_2122546	R3_915029	NOVO_MIX_1778226	R1_783626	R3_531719	R3_436767	R1_441715	NOVO_MIX_168849	NOVO_MIX_658376	NOVO_MIX_1577802	R3_440976	NOVO_MIX_3090721	NOVO_MIX_1933436	NOVO_MIX_1198694	NOVO_MIX_3927884	R2_299659	S3_31114	NOVO_MIX_2240245	R1_793085	NOVO_MIX_1819448	R1_255434	NOVO_MIX_322131	R1_50824	R2_421825	R3_553180	NOVO_MIX_3033739	R1_179458	NOVO_MIX_2266371	R2_295839	NOVO_MIX_2136239	NOVO_MIX_2860539	R3_193461	NOVO_MIX_3392686	R3_481387	NOVO_MIX_3502831	NOVO_MIX_1766717	NOVO_MIX_1902902	NOVO_MIX_687778	NOVO_MIX_1538717
6.3.5.2	686	NOVO_MIX_2362877	S1_227776	R1_368721	NOVO_MIX_3344945	NOVO_MIX_1731045	S1_118098	NOVO_MIX_3735702	NOVO_MIX_1980846	S3_205056	S3_85644	NOVO_MIX_2410436	NOVO_MIX_65358	NOVO_MIX_1137844	NOVO_MIX_1307922	R3_639817	R2_465725	S2_19965	NOVO_MIX_699701	NOVO_MIX_1779879	R3_710270	NOVO_MIX_1609967	R1_784702	R1_255076	R1_150890	NOVO_MIX_2247414	R1_252772	R3_8181	R3_648340	R1_401120	R3_271579	NOVO_MIX_750743	R3_923383	NOVO_MIX_736544	S1_112030	NOVO_MIX_1844409	R3_193031	R3_596180	NOVO_MIX_3448641	NOVO_MIX_2031079	NOVO_MIX_9125	NOVO_MIX_771359	S3_229610	NOVO_MIX_3849471	R1_51184	R3_23306	NOVO_MIX_3523311	NOVO_MIX_675103	S2_179025
2.1.1.72	685	S2_62471	R2_22010	NOVO_MIX_149427	NOVO_MIX_1449257	NOVO_MIX_2918912	NOVO_MIX_2951715	NOVO_MIX_3119079	NOVO_MIX_3194211	NOVO_MIX_1863866	NOVO_MIX_3087717	NOVO_MIX_1667481	R1_410422	NOVO_MIX_518556	R3_110181	S2_10537	R2_405941	R2_503625	NOVO_MIX_2167074	NOVO_MIX_1919798	NOVO_MIX_3072250	R1_820639	R2_22792	NOVO_MIX_2520389	NOVO_MIX_2311902	NOVO_MIX_1331623	NOVO_MIX_2658544	S1_49605	NOVO_MIX_2612386	S3_79499	NOVO_MIX_3395966	R1_283600	S3_308480	NOVO_MIX_3587395	NOVO_MIX_2590245	NOVO_MIX_2244747	NOVO_MIX_2787001	NOVO_MIX_1753327	NOVO_MIX_1714289	NOVO_MIX_3866871	NOVO_MIX_1252928	NOVO_MIX_212116	R1_11190	NOVO_MIX_1513007	S1_127004	NOVO_MIX_503125	NOVO_MIX_3365878	R3_193281	NOVO_MIX_844419
1.1.1.22	684	NOVO_MIX_1208570	R3_799587	R1_442679	NOVO_MIX_2493036	NOVO_MIX_3824901	NOVO_MIX_3743824	R1_503965	R1_639214	NOVO_MIX_3413147	S1_174556	R1_526834	NOVO_MIX_1288788	R3_797990	R1_542384	NOVO_MIX_2585669	NOVO_MIX_352798	NOVO_MIX_1663506	R3_520199	R3_660930	S2_155706	NOVO_MIX_863762	R1_210544	NOVO_MIX_1765893	S2_164366	NOVO_MIX_2329267	NOVO_MIX_3642637	NOVO_MIX_3437774	NOVO_MIX_514799	S3_162940	NOVO_MIX_1575530	R2_460173	NOVO_MIX_3811828	NOVO_MIX_402783	NOVO_MIX_2158011	S1_317745	S1_760	R3_183186	NOVO_MIX_446638	NOVO_MIX_1044709	S3_239099	NOVO_MIX_2065746	R1_22906	NOVO_MIX_162421	NOVO_MIX_3438375	R3_143639	NOVO_MIX_2757296	S2_218174	R1_724829
3.1.4.46	679	NOVO_MIX_912653	R3_636915	R1_500407	NOVO_MIX_942732	R1_177903	R1_303590	R3_608373	NOVO_MIX_1806327	NOVO_MIX_3301497	NOVO_MIX_1162915	R3_859048	NOVO_MIX_2586002	NOVO_MIX_1169430	R3_702618	R3_583813	R3_623301	S2_203293	NOVO_MIX_3636921	NOVO_MIX_1079119	NOVO_MIX_848384	S1_11905	NOVO_MIX_2144564	R1_67431	NOVO_MIX_2723823	NOVO_MIX_2338224	NOVO_MIX_1917869	R3_859625	R1_226256	R2_422846	R1_398227	NOVO_MIX_337457	NOVO_MIX_3423475	NOVO_MIX_498727	R3_710494	R1_4615	NOVO_MIX_2623531	R1_231603	R2_339442	NOVO_MIX_1318896	NOVO_MIX_748657	R3_92924	S2_148119	NOVO_MIX_3605754	NOVO_MIX_2917805	NOVO_MIX_2243992	S1_4907	NOVO_MIX_3217537	R3_840525
6.3.2.4	679	NOVO_MIX_1457698	NOVO_MIX_3771046	NOVO_MIX_415123	NOVO_MIX_109450	NOVO_MIX_2255196	S2_227379	NOVO_MIX_509342	R3_393303	NOVO_MIX_274516	R3_283287	R1_516979	NOVO_MIX_2217389	R3_22779	NOVO_MIX_1846916	NOVO_MIX_1741613	S1_51830	NOVO_MIX_1087100	NOVO_MIX_3787455	R3_779302	NOVO_MIX_1103166	R1_100719	R3_4449	NOVO_MIX_2663874	R3_761945	R3_453161	NOVO_MIX_2054011	NOVO_MIX_3217544	R1_678985	R1_735565	R2_171064	S2_212339	R3_648733	NOVO_MIX_3648401	NOVO_MIX_366387	NOVO_MIX_325929	NOVO_MIX_3105416	R1_625468	R3_480717	S1_79741	NOVO_MIX_1183629	NOVO_MIX_3688841	NOVO_MIX_2565094	NOVO_MIX_1693706	R1_158342	NOVO_MIX_429396	R2_424696	NOVO_MIX_856053	NOVO_MIX_2709722
6.1.1.10	676	NOVO_MIX_2053986	NOVO_MIX_833250	S2_326686	NOVO_MIX_702948	NOVO_MIX_818149	S3_30500	NOVO_MIX_2722376	R3_850380	R3_136461	R1_374546	R1_380061	NOVO_MIX_3656471	NOVO_MIX_2330990	R3_114029	R1_830602	NOVO_MIX_1210358	R3_755133	NOVO_MIX_1454845	S3_293029	NOVO_MIX_3252893	R2_213686	S2_205664	S1_283208	R3_151633	NOVO_MIX_1110837	NOVO_MIX_2433412	R1_619330	NOVO_MIX_3635699	NOVO_MIX_2563755	R1_715455	S2_184129	NOVO_MIX_3624444	NOVO_MIX_2655892	NOVO_MIX_2600189	NOVO_MIX_182514	NOVO_MIX_509085	S2_55555	NOVO_MIX_849592	R2_494651	S3_240574	R1_130640	NOVO_MIX_2149676	R2_447664	NOVO_MIX_3878694	NOVO_MIX_2514647	NOVO_MIX_219469	NOVO_MIX_1357283	NOVO_MIX_3188273
1.6.99.3	674	R2_134711	NOVO_MIX_272380	NOVO_MIX_76110	S2_238366	NOVO_MIX_1729845	R1_579125	NOVO_MIX_1728772	R1_150947	NOVO_MIX_746453	R2_106721	NOVO_MIX_1239422	S3_247615	NOVO_MIX_2115774	NOVO_MIX_986776	R3_255999	R1_712627	NOVO_MIX_2779476	NOVO_MIX_972748	NOVO_MIX_2251889	S3_167831	NOVO_MIX_441385	S1_60075	NOVO_MIX_3735354	NOVO_MIX_606833	R1_383363	R3_411029	NOVO_MIX_491987	R1_75365	NOVO_MIX_382785	R3_203523	R3_605714	R1_831519	NOVO_MIX_2908165	NOVO_MIX_993437	NOVO_MIX_1328695	R2_24474	NOVO_MIX_2462702	NOVO_MIX_1756633	S3_289865	NOVO_MIX_4422	R3_773258	R2_416050	NOVO_MIX_3544959	R1_367444	R3_72510	NOVO_MIX_2393186	R1_14791	R1_784316
3.1.26.4	668	NOVO_MIX_927709	NOVO_MIX_399856	NOVO_MIX_673113	R3_13476	NOVO_MIX_982333	NOVO_MIX_46881	NOVO_MIX_480499	NOVO_MIX_1959540	R2_264717	NOVO_MIX_1513101	NOVO_MIX_1301689	NOVO_MIX_3195217	NOVO_MIX_2402601	NOVO_MIX_3888803	NOVO_MIX_1015085	NOVO_MIX_2100290	R1_275800	R3_679008	S1_2766	NOVO_MIX_1554799	NOVO_MIX_1217635	R1_282917	NOVO_MIX_814760	NOVO_MIX_1580518	R1_37351	NOVO_MIX_3766219	NOVO_MIX_3574159	S1_283687	NOVO_MIX_954188	R1_173835	NOVO_MIX_1699705	NOVO_MIX_3193917	NOVO_MIX_2492576	NOVO_MIX_705616	NOVO_MIX_324554	NOVO_MIX_1982025	NOVO_MIX_2757301	R3_798099	NOVO_MIX_1719972	NOVO_MIX_2165311	R3_516126	R3_567681	NOVO_MIX_2129588	NOVO_MIX_412687	NOVO_MIX_3085537	R1_173260	R3_937982	NOVO_MIX_2696252
2.7.6.5	667	S3_226423	R2_37142	NOVO_MIX_550479	S1_243701	NOVO_MIX_3828010	NOVO_MIX_1996533	NOVO_MIX_2514950	NOVO_MIX_2335502	R3_473282	NOVO_MIX_634540	NOVO_MIX_334189	S2_195840	NOVO_MIX_396902	NOVO_MIX_2005533	S3_160910	NOVO_MIX_3883148	NOVO_MIX_3431352	NOVO_MIX_3928290	R1_20883	R1_94344	R2_251248	S3_168020	NOVO_MIX_208770	R1_791674	NOVO_MIX_2640939	NOVO_MIX_502894	S2_323560	NOVO_MIX_2452816	NOVO_MIX_1236339	NOVO_MIX_1485500	NOVO_MIX_3865821	R3_543045	NOVO_MIX_3259150	R1_413601	NOVO_MIX_1838268	R3_754360	R3_688248	NOVO_MIX_1026694	NOVO_MIX_1411583	S1_126716	NOVO_MIX_3203773	R1_96119	S3_82540	S3_220600	NOVO_MIX_3680119	NOVO_MIX_2329502	R2_76639	NOVO_MIX_1979809
3.4.21.89	662	R1_19973	NOVO_MIX_3528460	NOVO_MIX_2387301	NOVO_MIX_109510	R3_500678	NOVO_MIX_2136197	NOVO_MIX_2538686	NOVO_MIX_2666669	NOVO_MIX_724254	NOVO_MIX_2019818	NOVO_MIX_3261213	R3_736580	R1_577007	NOVO_MIX_2724709	NOVO_MIX_1678108	NOVO_MIX_3312544	NOVO_MIX_3586866	S1_270294	S1_287015	NOVO_MIX_3801076	S2_268002	NOVO_MIX_3505354	NOVO_MIX_2960402	R1_456878	NOVO_MIX_1335412	NOVO_MIX_3624909	NOVO_MIX_143703	S1_104882	R2_180617	NOVO_MIX_2149098	NOVO_MIX_1491720	NOVO_MIX_3029782	R2_344559	NOVO_MIX_2392720	S2_110317	R3_224924	R1_489284	NOVO_MIX_3136161	NOVO_MIX_612378	NOVO_MIX_1801449	NOVO_MIX_1049178	R2_270625	NOVO_MIX_136179	NOVO_MIX_922309	R2_382974	NOVO_MIX_791494	NOVO_MIX_145157	R3_644155
2.7.1.40	661	NOVO_MIX_2801998	NOVO_MIX_2475600	NOVO_MIX_3469211	NOVO_MIX_713706	NOVO_MIX_3598671	NOVO_MIX_3319341	NOVO_MIX_941609	S2_128037	NOVO_MIX_2267172	NOVO_MIX_3641591	NOVO_MIX_1138031	R1_248900	NOVO_MIX_403736	NOVO_MIX_331996	NOVO_MIX_899743	R3_538156	R3_832114	R2_203387	S3_285804	R3_252322	NOVO_MIX_5305	R3_240870	R3_368824	R3_931918	R3_404513	NOVO_MIX_102054	R3_904893	NOVO_MIX_767222	NOVO_MIX_3432576	NOVO_MIX_1730674	NOVO_MIX_964254	R1_54209	NOVO_MIX_817711	NOVO_MIX_1172592	NOVO_MIX_764628	R1_605810	R2_460891	R3_304793	NOVO_MIX_3176944	NOVO_MIX_94668	R3_174978	R3_891251	NOVO_MIX_2102864	NOVO_MIX_105275	NOVO_MIX_1008757	NOVO_MIX_3264423	NOVO_MIX_3889325	NOVO_MIX_3918657
6.1.1.6	661	NOVO_MIX_395238	R1_199835	NOVO_MIX_1374196	NOVO_MIX_1239771	R3_118111	NOVO_MIX_2285021	NOVO_MIX_485282	NOVO_MIX_3642115	NOVO_MIX_1154395	S2_239129	R1_151321	S3_250937	R1_817857	R2_90409	NOVO_MIX_3735889	R3_306519	NOVO_MIX_1778899	R3_149582	NOVO_MIX_3924585	S2_244905	NOVO_MIX_1449430	NOVO_MIX_1500199	R1_705953	NOVO_MIX_2192025	R3_915839	S3_308941	S3_37487	NOVO_MIX_2791886	NOVO_MIX_1895089	S2_127125	NOVO_MIX_191349	NOVO_MIX_2864270	R3_258049	S1_93429	NOVO_MIX_3686383	S3_16688	R3_32979	R1_620616	NOVO_MIX_635418	NOVO_MIX_1811876	NOVO_MIX_485609	R3_347919	S3_132216	NOVO_MIX_3531785	R1_134301	R3_433043	NOVO_MIX_2159817	NOVO_MIX_2662296
2.7.7.4	657	R3_587146	R3_381025	NOVO_MIX_1899535	R1_116068	S1_161271	NOVO_MIX_2180298	S3_311820	R1_259587	NOVO_MIX_3583767	NOVO_MIX_943501	R3_724073	NOVO_MIX_3604680	NOVO_MIX_3272051	NOVO_MIX_757314	NOVO_MIX_1578337	NOVO_MIX_2046801	S2_154842	S3_245990	R1_382645	NOVO_MIX_196119	NOVO_MIX_101853	R2_117964	NOVO_MIX_3911359	NOVO_MIX_701362	R3_538907	S1_209132	R3_831103	S1_312352	S3_65790	NOVO_MIX_1458312	NOVO_MIX_848943	NOVO_MIX_3713045	NOVO_MIX_3526115	R1_113379	NOVO_MIX_2904909	NOVO_MIX_3368784	NOVO_MIX_3864130	NOVO_MIX_2642316	R3_188478	R1_121655	R1_520113	NOVO_MIX_3342516	NOVO_MIX_1356107	NOVO_MIX_1006136	NOVO_MIX_10872	NOVO_MIX_3838568	R3_189507	R2_39274
2.7.1.30	656	R1_464050	R3_334131	NOVO_MIX_3559027	R2_170122	S1_38687	S1_319692	NOVO_MIX_2702765	NOVO_MIX_638147	R1_398917	S2_3898	S2_313238	NOVO_MIX_728997	NOVO_MIX_410732	NOVO_MIX_3592910	S2_330864	NOVO_MIX_535730	R1_348639	NOVO_MIX_1796476	R1_731215	NOVO_MIX_275796	NOVO_MIX_1418142	NOVO_MIX_966324	S3_316979	R1_635457	NOVO_MIX_2255831	NOVO_MIX_2153078	NOVO_MIX_1713247	NOVO_MIX_2791864	R3_388875	R3_251351	R3_416716	NOVO_MIX_1423325	NOVO_MIX_1139964	S2_152290	NOVO_MIX_1438814	S1_218367	R1_573523	R1_587830	S2_62747	NOVO_MIX_1237130	NOVO_MIX_120854	R3_829424	NOVO_MIX_1543671	NOVO_MIX_644348	NOVO_MIX_1351818	NOVO_MIX_512843	R3_42479	NOVO_MIX_1600976
2.7.1.2	655	NOVO_MIX_7590	NOVO_MIX_1284141	NOVO_MIX_408060	NOVO_MIX_2991739	S3_272626	NOVO_MIX_364224	NOVO_MIX_1181144	NOVO_MIX_25093	R2_342426	NOVO_MIX_943642	R1_658522	NOVO_MIX_2977408	NOVO_MIX_3234622	NOVO_MIX_556893	R3_42398	NOVO_MIX_2989098	NOVO_MIX_3230223	R3_787235	NOVO_MIX_2795064	S1_218343	NOVO_MIX_935841	NOVO_MIX_3142578	NOVO_MIX_3867287	NOVO_MIX_3448044	NOVO_MIX_3766598	NOVO_MIX_2005590	R2_123680	R3_818010	NOVO_MIX_3456990	R1_593558	R1_212673	NOVO_MIX_434228	NOVO_MIX_3695248	R1_800359	NOVO_MIX_2848435	NOVO_MIX_773327	R3_350409	NOVO_MIX_3946830	R1_6106	S3_153786	NOVO_MIX_3591826	NOVO_MIX_1731852	R3_133866	R1_580617	NOVO_MIX_817733	NOVO_MIX_2672026	NOVO_MIX_2584652	NOVO_MIX_1263528
3.4.11.18	654	S1_80362	NOVO_MIX_1603735	S3_72747	NOVO_MIX_1243721	NOVO_MIX_2959601	NOVO_MIX_1125854	S1_223009	R1_26283	NOVO_MIX_2553845	S2_52090	R3_413689	R3_635581	NOVO_MIX_2178711	NOVO_MIX_2399289	NOVO_MIX_317177	NOVO_MIX_532585	R1_65543	S2_24827	NOVO_MIX_3372803	NOVO_MIX_1985120	R1_766123	NOVO_MIX_776263	R1_152448	R3_280670	R1_135412	NOVO_MIX_785772	NOVO_MIX_2679317	R1_333208	NOVO_MIX_440783	R2_90281	R3_393126	NOVO_MIX_2769891	NOVO_MIX_2179056	R1_440458	S2_55272	NOVO_MIX_3927030	NOVO_MIX_1236367	R2_263501	NOVO_MIX_2683179	NOVO_MIX_1222971	R1_480576	NOVO_MIX_1152194	R1_675041	NOVO_MIX_2576629	NOVO_MIX_1664111	NOVO_MIX_3726529	S2_4222	R3_642281
2.5.1.47	653	R3_859021	NOVO_MIX_3018660	NOVO_MIX_671663	NOVO_MIX_2460710	S1_268163	S3_170900	NOVO_MIX_2325341	NOVO_MIX_570088	NOVO_MIX_398497	R1_118513	NOVO_MIX_2836608	NOVO_MIX_485066	R1_259949	NOVO_MIX_3138462	NOVO_MIX_3855378	NOVO_MIX_508165	R2_436139	NOVO_MIX_22312	R1_543111	R1_751494	R3_135621	NOVO_MIX_2485874	NOVO_MIX_3295186	S1_282021	NOVO_MIX_609505	R3_539320	R1_292783	NOVO_MIX_414585	S3_101398	R1_478869	R2_42645	NOVO_MIX_1742073	NOVO_MIX_170711	NOVO_MIX_3905060	NOVO_MIX_2675060	S1_125319	NOVO_MIX_2871273	NOVO_MIX_1419959	R3_568148	R1_528575	NOVO_MIX_3115473	NOVO_MIX_1971727	R1_643014	R1_455213	R2_394588	S1_250447	NOVO_MIX_129201	NOVO_MIX_3852806
2.4.2.14	652	R3_810761	NOVO_MIX_1346987	R1_30212	R1_225543	R3_661779	NOVO_MIX_729899	NOVO_MIX_960088	NOVO_MIX_2142011	R3_104482	R1_736626	NOVO_MIX_2284280	R1_505191	NOVO_MIX_1744212	R1_59407	R3_598594	NOVO_MIX_357316	NOVO_MIX_1995629	NOVO_MIX_1884935	R2_493951	NOVO_MIX_71229	NOVO_MIX_2125581	S2_204949	R3_427204	NOVO_MIX_1812515	NOVO_MIX_1501391	R2_207738	R3_388013	NOVO_MIX_527281	S3_276245	NOVO_MIX_2116587	R3_61510	NOVO_MIX_1799389	NOVO_MIX_2465539	S1_19623	NOVO_MIX_1783908	R2_160132	R1_492859	R3_828278	NOVO_MIX_1627931	NOVO_MIX_1847348	NOVO_MIX_779436	R2_320019	NOVO_MIX_3947364	NOVO_MIX_1120134	R3_187287	R1_329579	R3_416538	NOVO_MIX_367287
6.1.1.16	651	R3_210901	R2_389734	NOVO_MIX_3451462	NOVO_MIX_3237106	NOVO_MIX_2497343	NOVO_MIX_3555681	NOVO_MIX_3234299	NOVO_MIX_1596832	NOVO_MIX_3196793	NOVO_MIX_3702956	NOVO_MIX_3005043	R3_405247	R1_802994	NOVO_MIX_2817812	NOVO_MIX_1448317	NOVO_MIX_3402339	R1_253848	R1_95692	NOVO_MIX_427384	R3_732487	NOVO_MIX_1248383	NOVO_MIX_582551	NOVO_MIX_1457669	R3_10720	R2_216001	NOVO_MIX_2170429	NOVO_MIX_3771729	S3_316627	R1_525372	R1_19742	NOVO_MIX_3290681	R1_248466	S3_140646	NOVO_MIX_2530380	R1_583115	R3_877783	NOVO_MIX_3827212	R1_282152	S3_90642	NOVO_MIX_3209154	NOVO_MIX_1443300	R3_810143	R3_620718	NOVO_MIX_1088916	NOVO_MIX_3116346	R2_94996	R1_48696	R1_244783
3.1.11.2	650	NOVO_MIX_403108	NOVO_MIX_1472434	R1_202163	NOVO_MIX_446244	R3_824911	NOVO_MIX_1448145	NOVO_MIX_2944710	NOVO_MIX_2673495	NOVO_MIX_2362509	R1_346461	NOVO_MIX_1479058	R1_619340	R3_47875	NOVO_MIX_1435169	NOVO_MIX_3340658	NOVO_MIX_3938454	NOVO_MIX_1746566	R1_168524	S3_264489	S2_320619	R1_654145	NOVO_MIX_3547121	R1_27769	NOVO_MIX_623123	NOVO_MIX_496297	NOVO_MIX_1198602	R1_296041	S2_180784	NOVO_MIX_1481913	NOVO_MIX_3698612	NOVO_MIX_876111	NOVO_MIX_876905	R3_225761	S2_323333	R2_284192	NOVO_MIX_1840360	NOVO_MIX_868534	NOVO_MIX_1811825	NOVO_MIX_3342831	NOVO_MIX_1108522	R3_329996	NOVO_MIX_516210	NOVO_MIX_870606	NOVO_MIX_2914771	NOVO_MIX_258581	R2_145825	R3_522572	R3_666445
3.2.2.23,4.2.99.18	644	NOVO_MIX_3396581	NOVO_MIX_2064223	NOVO_MIX_1623803	NOVO_MIX_2926550	NOVO_MIX_3576875	NOVO_MIX_3234581	NOVO_MIX_1615048	S1_280455	NOVO_MIX_2278584	NOVO_MIX_2557852	NOVO_MIX_3452519	NOVO_MIX_2102317	R1_629434	R1_343736	NOVO_MIX_686695	R1_229029	NOVO_MIX_895688	NOVO_MIX_2396686	NOVO_MIX_2188834	NOVO_MIX_52639	R1_248234	NOVO_MIX_2453389	R2_49666	NOVO_MIX_2819295	NOVO_MIX_1526477	NOVO_MIX_3631426	R1_2423	S3_334508	NOVO_MIX_1236195	R3_70702	NOVO_MIX_1639768	NOVO_MIX_2730150	NOVO_MIX_1687166	R1_224102	NOVO_MIX_2535557	R3_356667	NOVO_MIX_3452023	S2_201511	NOVO_MIX_1504009	R3_58236	NOVO_MIX_2167222	R3_200966	NOVO_MIX_2556375	R1_721072	S3_87181	R1_616097	NOVO_MIX_13123	NOVO_MIX_706910
6.4.1.3	644	NOVO_MIX_3340641	R3_617818	S2_241066	NOVO_MIX_2622260	NOVO_MIX_1138904	R3_278635	NOVO_MIX_2438183	R1_408689	R2_426722	R3_262431	NOVO_MIX_3801391	R3_433945	NOVO_MIX_369975	S3_14714	R1_72737	NOVO_MIX_3654236	NOVO_MIX_444179	R3_533801	R2_495039	NOVO_MIX_1849074	NOVO_MIX_3851743	S1_56496	R3_890211	NOVO_MIX_516935	S3_196413	NOVO_MIX_213607	R1_640057	R1_480096	S1_114759	NOVO_MIX_1119070	R1_712344	S3_88931	NOVO_MIX_3282735	R2_178184	R1_156405	NOVO_MIX_1149000	R1_81821	NOVO_MIX_2249770	NOVO_MIX_3027172	R3_334439	NOVO_MIX_1628405	NOVO_MIX_3386680	NOVO_MIX_384582	NOVO_MIX_593315	R1_701396	R3_385819	S3_275706	NOVO_MIX_1713643
6.4.1.4	643	NOVO_MIX_646252	R1_486911	NOVO_MIX_2321380	R3_718452	NOVO_MIX_1637149	R1_212601	S2_156691	NOVO_MIX_3367800	R1_23101	S3_319574	R1_15284	NOVO_MIX_1743131	NOVO_MIX_1079066	NOVO_MIX_3526932	NOVO_MIX_3264715	R3_170779	R3_341413	R3_521963	S3_39881	NOVO_MIX_3766988	NOVO_MIX_1668201	NOVO_MIX_416690	NOVO_MIX_989157	NOVO_MIX_564661	NOVO_MIX_448315	R3_851920	NOVO_MIX_2148790	NOVO_MIX_2215454	NOVO_MIX_3000366	NOVO_MIX_2881217	R2_146755	NOVO_MIX_1790558	NOVO_MIX_598951	S2_223857	NOVO_MIX_930398	NOVO_MIX_1019947	R3_210678	NOVO_MIX_3648598	NOVO_MIX_1429350	NOVO_MIX_2083339	NOVO_MIX_119574	R3_43715	NOVO_MIX_2376282	NOVO_MIX_2777779	NOVO_MIX_1257893	NOVO_MIX_1518075	NOVO_MIX_3236953	R3_939989
3.1.3.5	640	R3_911209	NOVO_MIX_1760046	R3_239036	NOVO_MIX_3454675	NOVO_MIX_2921219	R1_548660	NOVO_MIX_1719932	NOVO_MIX_3827172	NOVO_MIX_2133975	NOVO_MIX_455214	R3_846024	NOVO_MIX_3233014	NOVO_MIX_2248805	NOVO_MIX_1539796	NOVO_MIX_1236391	NOVO_MIX_1862636	R2_449617	NOVO_MIX_2127502	R1_560079	NOVO_MIX_3728957	NOVO_MIX_3037275	R2_456070	S1_333731	R3_72675	NOVO_MIX_1184755	S1_109466	NOVO_MIX_2127323	NOVO_MIX_64172	R1_687681	R1_817205	NOVO_MIX_3106358	NOVO_MIX_3788703	NOVO_MIX_265086	NOVO_MIX_2770598	R3_778617	NOVO_MIX_3040158	S2_152167	NOVO_MIX_1078381	NOVO_MIX_2818944	NOVO_MIX_1596803	NOVO_MIX_1685499	R3_470635	NOVO_MIX_3272419	NOVO_MIX_1636188	R2_163917	NOVO_MIX_1419	R2_427923	NOVO_MIX_2414874
3.6.1.11,3.6.1.40	636	NOVO_MIX_2683688	S3_40764	NOVO_MIX_3237453	NOVO_MIX_3688352	R3_261968	NOVO_MIX_1662891	NOVO_MIX_280553	NOVO_MIX_3471127	NOVO_MIX_1377591	NOVO_MIX_3394688	NOVO_MIX_874261	NOVO_MIX_404742	R3_709728	NOVO_MIX_1048514	NOVO_MIX_2027925	NOVO_MIX_1407571	NOVO_MIX_3885276	NOVO_MIX_690497	NOVO_MIX_3362641	NOVO_MIX_837961	NOVO_MIX_15415	R2_206773	R3_567814	S1_177219	R1_21768	R1_93536	R3_184793	NOVO_MIX_2436381	R3_525130	NOVO_MIX_3869944	NOVO_MIX_729639	NOVO_MIX_1264805	R1_828843	NOVO_MIX_709087	NOVO_MIX_2583125	NOVO_MIX_793720	NOVO_MIX_3255889	R3_98775	S1_128920	NOVO_MIX_413877	R2_165501	S2_86278	NOVO_MIX_680153	NOVO_MIX_2759901	R1_99988	NOVO_MIX_380560	R2_30764	NOVO_MIX_2543963
2.7.8.-	631	R3_661381	S3_98848	NOVO_MIX_2395317	NOVO_MIX_2683231	NOVO_MIX_1395652	NOVO_MIX_1470436	NOVO_MIX_1845917	S2_94201	R3_346008	R1_425369	NOVO_MIX_2875441	NOVO_MIX_989181	S3_332759	R1_338661	NOVO_MIX_581698	NOVO_MIX_761159	NOVO_MIX_2329807	NOVO_MIX_150813	R3_927566	NOVO_MIX_3483119	S3_291346	NOVO_MIX_676787	S2_89126	R1_584595	NOVO_MIX_3680700	NOVO_MIX_992669	S3_166665	R1_351643	R1_407794	NOVO_MIX_1443171	NOVO_MIX_3332634	NOVO_MIX_36590	NOVO_MIX_1408406	NOVO_MIX_2123818	NOVO_MIX_2843432	S3_261986	R3_59728	NOVO_MIX_2878405	NOVO_MIX_441333	NOVO_MIX_3802133	NOVO_MIX_2957175	NOVO_MIX_723013	NOVO_MIX_3888912	R3_227359	NOVO_MIX_1035801	NOVO_MIX_497349	NOVO_MIX_2020591	NOVO_MIX_545943
2.7.9.2	631	R3_214580	R1_204726	R1_543602	R1_556546	R1_185252	NOVO_MIX_223292	NOVO_MIX_1646346	NOVO_MIX_3815643	R1_146811	NOVO_MIX_1257449	NOVO_MIX_1624371	NOVO_MIX_144911	NOVO_MIX_2088621	NOVO_MIX_858487	R3_876616	R3_327613	S1_302995	R2_448800	R1_275414	NOVO_MIX_864976	NOVO_MIX_1034475	NOVO_MIX_568770	NOVO_MIX_794482	R1_736772	NOVO_MIX_779569	NOVO_MIX_3076206	NOVO_MIX_3801634	NOVO_MIX_555706	S2_24526	R1_306028	NOVO_MIX_3078713	NOVO_MIX_1176644	S2_275518	R3_371794	NOVO_MIX_3444227	R3_923260	S2_277246	NOVO_MIX_153435	R2_441687	NOVO_MIX_2541559	R3_662105	NOVO_MIX_1889477	R3_662180	R1_49041	S3_39789	NOVO_MIX_3168538	NOVO_MIX_3180512	NOVO_MIX_213055
3.1.3.16	628	NOVO_MIX_2838423	S1_282048	NOVO_MIX_3767862	NOVO_MIX_1696882	NOVO_MIX_55795	R1_62704	R3_654035	S1_69918	S3_164203	NOVO_MIX_3188179	NOVO_MIX_2849222	R2_160076	NOVO_MIX_399873	NOVO_MIX_3336332	NOVO_MIX_911380	NOVO_MIX_3388655	R3_486200	S2_118831	NOVO_MIX_2423013	NOVO_MIX_457630	R2_78009	NOVO_MIX_1165609	NOVO_MIX_925989	R3_861241	R3_208481	S1_133943	R1_7287	S2_139890	NOVO_MIX_2255121	NOVO_MIX_3671308	S3_89826	S1_137744	NOVO_MIX_2029573	S2_248256	S3_101380	R2_61068	R1_317254	NOVO_MIX_366047	R3_281918	S1_278624	S2_76298	R2_58344	NOVO_MIX_2187346	R3_574688	R1_145459	R1_449746	S1_4736	S1_51189
6.4.1.2	627	S3_99383	R2_202890	NOVO_MIX_202790	NOVO_MIX_3193912	NOVO_MIX_178035	NOVO_MIX_83696	R2_1286	R3_528465	R3_224993	S1_162700	NOVO_MIX_946322	S3_39185	R3_908629	R1_637060	NOVO_MIX_2837059	S3_74502	NOVO_MIX_1582863	NOVO_MIX_1266317	S3_114729	R2_320075	R2_404127	R2_380700	NOVO_MIX_3523351	NOVO_MIX_3729304	NOVO_MIX_3683436	R1_64061	NOVO_MIX_3376132	R3_607667	NOVO_MIX_3773602	NOVO_MIX_1822361	NOVO_MIX_3941609	NOVO_MIX_688362	NOVO_MIX_641080	R1_74888	S1_126964	NOVO_MIX_909103	NOVO_MIX_2982855	NOVO_MIX_2280799	R1_453751	NOVO_MIX_1325070	R3_592913	R3_556886	NOVO_MIX_2959940	R1_54406	NOVO_MIX_694139	NOVO_MIX_1793641	R3_10213	NOVO_MIX_2214792
1.1.1.133	618	NOVO_MIX_3544796	R1_307088	NOVO_MIX_2971415	NOVO_MIX_1148866	NOVO_MIX_3220859	NOVO_MIX_3914266	R1_140943	NOVO_MIX_2177119	NOVO_MIX_3212567	NOVO_MIX_499159	NOVO_MIX_1799536	S3_1459	R3_455606	R3_301781	NOVO_MIX_2107132	NOVO_MIX_38462	R1_800923	NOVO_MIX_1597984	NOVO_MIX_506328	NOVO_MIX_1967845	NOVO_MIX_2522094	NOVO_MIX_1609923	R3_109322	R3_715472	R1_198423	R1_633216	R1_537686	R1_8397	NOVO_MIX_538740	NOVO_MIX_1037630	NOVO_MIX_277034	NOVO_MIX_1037939	NOVO_MIX_596754	NOVO_MIX_1495021	NOVO_MIX_20380	R1_759341	NOVO_MIX_3115511	NOVO_MIX_60777	NOVO_MIX_2854557	NOVO_MIX_2884901	NOVO_MIX_2951976	NOVO_MIX_1216683	NOVO_MIX_2928171	R1_516880	NOVO_MIX_450879	NOVO_MIX_33249	NOVO_MIX_3189426	NOVO_MIX_1511563
4.2.2.-	614	NOVO_MIX_1894159	S3_87092	NOVO_MIX_3202706	R3_797841	NOVO_MIX_1299508	NOVO_MIX_3950153	R1_459304	NOVO_MIX_1454531	NOVO_MIX_3071501	NOVO_MIX_3763839	S1_232890	S3_249749	NOVO_MIX_3770552	NOVO_MIX_513830	NOVO_MIX_3190449	NOVO_MIX_37747	NOVO_MIX_2389598	NOVO_MIX_810581	NOVO_MIX_2561172	NOVO_MIX_1959047	NOVO_MIX_3271184	NOVO_MIX_3868516	R3_204223	NOVO_MIX_2825686	NOVO_MIX_510464	R1_615239	NOVO_MIX_453204	NOVO_MIX_254854	NOVO_MIX_2906463	R1_318226	NOVO_MIX_2054922	NOVO_MIX_1688311	S3_236633	NOVO_MIX_1447167	NOVO_MIX_2883150	NOVO_MIX_2081960	R3_683030	R2_274690	NOVO_MIX_3841923	R2_342650	NOVO_MIX_2186329	NOVO_MIX_329131	NOVO_MIX_1004455	NOVO_MIX_1547865	NOVO_MIX_1625377	NOVO_MIX_3398972	NOVO_MIX_2449035	NOVO_MIX_3428002
2.1.2.3,3.5.4.10	612	NOVO_MIX_1698240	NOVO_MIX_2346400	NOVO_MIX_1730260	R1_418782	NOVO_MIX_381488	R1_322815	S1_77795	NOVO_MIX_2226532	NOVO_MIX_3858129	R1_350101	NOVO_MIX_3770454	NOVO_MIX_1278350	NOVO_MIX_1534932	R3_240582	NOVO_MIX_1753287	R1_301526	R3_164241	NOVO_MIX_3788107	NOVO_MIX_694901	NOVO_MIX_3824945	R3_794120	R3_175640	R1_400957	NOVO_MIX_3637683	NOVO_MIX_2565174	NOVO_MIX_3641010	NOVO_MIX_2453793	NOVO_MIX_823487	R3_26773	R2_23211	R3_321469	NOVO_MIX_384692	R1_744946	NOVO_MIX_762357	R2_369305	NOVO_MIX_325444	NOVO_MIX_2790911	NOVO_MIX_2781430	NOVO_MIX_626590	NOVO_MIX_3426494	NOVO_MIX_930319	NOVO_MIX_3652001	R3_248564	R3_589155	NOVO_MIX_3090269	S2_55598	NOVO_MIX_1771063	R1_214906
2.5.1.15	612	R1_122022	R1_489624	R1_208782	R1_216461	R1_432703	NOVO_MIX_3719627	R3_917674	NOVO_MIX_3835547	S2_57260	NOVO_MIX_2506728	S1_208881	NOVO_MIX_611063	NOVO_MIX_2056804	NOVO_MIX_2520283	NOVO_MIX_1405501	R2_409690	S1_32858	NOVO_MIX_1172251	NOVO_MIX_674073	NOVO_MIX_2381091	NOVO_MIX_98967	S2_259298	R3_547298	R1_572115	R1_226559	NOVO_MIX_942537	R3_867890	NOVO_MIX_1445310	NOVO_MIX_3707713	NOVO_MIX_2910115	R2_417670	NOVO_MIX_2350191	NOVO_MIX_2626831	R3_588350	R1_78606	R2_322849	NOVO_MIX_2098619	NOVO_MIX_820259	NOVO_MIX_3046635	R3_500340	NOVO_MIX_2356701	R1_660192	NOVO_MIX_947776	S1_274345	NOVO_MIX_1918244	NOVO_MIX_1920571	NOVO_MIX_2851769	NOVO_MIX_2122250
1.1.5.3	611	NOVO_MIX_1285562	NOVO_MIX_1824950	NOVO_MIX_526318	NOVO_MIX_2681497	S1_135021	NOVO_MIX_470606	R3_221169	NOVO_MIX_33161	NOVO_MIX_3447505	R1_525739	S3_30934	R1_446120	NOVO_MIX_1514902	NOVO_MIX_2676324	R1_252539	NOVO_MIX_1287013	NOVO_MIX_3231928	NOVO_MIX_1880336	NOVO_MIX_1894920	NOVO_MIX_3395922	NOVO_MIX_3345762	R3_417995	R1_458915	R2_110329	S2_18466	NOVO_MIX_2258697	NOVO_MIX_240703	S3_247451	NOVO_MIX_2049662	NOVO_MIX_1916046	NOVO_MIX_3692175	NOVO_MIX_133879	NOVO_MIX_3939730	S3_173008	NOVO_MIX_2654416	NOVO_MIX_1547399	NOVO_MIX_1941773	R2_69951	NOVO_MIX_2804025	NOVO_MIX_110462	NOVO_MIX_1950114	R1_286152	S3_319323	R1_620339	NOVO_MIX_921775	R1_350575	NOVO_MIX_205345	NOVO_MIX_1334240
4.3.2.1	610	NOVO_MIX_3344205	NOVO_MIX_3126014	R1_736268	NOVO_MIX_3159307	NOVO_MIX_80769	R1_12082	NOVO_MIX_3828269	NOVO_MIX_2317632	R3_230909	R3_44515	NOVO_MIX_3163938	NOVO_MIX_689737	NOVO_MIX_3202402	S1_172332	R3_260045	R3_716492	NOVO_MIX_1498240	NOVO_MIX_1648088	NOVO_MIX_260692	R1_488770	NOVO_MIX_2620176	R3_681662	NOVO_MIX_1972894	NOVO_MIX_55098	S2_227791	NOVO_MIX_1648165	S3_257987	R1_720895	S2_39725	NOVO_MIX_2087762	NOVO_MIX_1924216	NOVO_MIX_828233	R1_182071	R3_275944	S3_60323	NOVO_MIX_1370954	NOVO_MIX_1499113	NOVO_MIX_3546322	S1_126994	NOVO_MIX_2994188	R2_243432	NOVO_MIX_1335736	NOVO_MIX_1972046	NOVO_MIX_1918182	NOVO_MIX_1370799	NOVO_MIX_3170197	R2_115242	NOVO_MIX_2770176
3.5.1.88	607	R1_646762	S3_98656	R3_435527	R1_183924	NOVO_MIX_3506596	NOVO_MIX_1504730	R1_315019	R1_631016	NOVO_MIX_2337117	NOVO_MIX_135110	NOVO_MIX_3540152	NOVO_MIX_1843522	S1_148721	S2_159862	NOVO_MIX_2841011	NOVO_MIX_3884687	R2_369892	NOVO_MIX_610563	NOVO_MIX_73841	NOVO_MIX_1519490	NOVO_MIX_1763919	NOVO_MIX_3356416	R3_734968	S2_324956	NOVO_MIX_1519442	R3_238796	R3_259398	NOVO_MIX_439653	NOVO_MIX_2108924	S2_5054	NOVO_MIX_3687938	R1_637517	R3_182147	NOVO_MIX_639231	S2_198295	R1_564754	NOVO_MIX_217223	NOVO_MIX_3706106	NOVO_MIX_2964326	NOVO_MIX_983144	NOVO_MIX_1169494	NOVO_MIX_3890411	R3_620598	R2_148773	R1_264432	R1_384254	S2_260906	NOVO_MIX_2822298
2.10.1.1	603	NOVO_MIX_2622026	NOVO_MIX_719978	R1_176573	R3_157680	NOVO_MIX_3355694	R3_327096	NOVO_MIX_2355585	NOVO_MIX_3708715	R3_479834	NOVO_MIX_169298	NOVO_MIX_2408543	NOVO_MIX_871471	R3_144231	NOVO_MIX_360391	R1_95414	S1_22111	NOVO_MIX_1880541	S1_113882	NOVO_MIX_3595409	R3_870714	NOVO_MIX_3032454	NOVO_MIX_3427600	NOVO_MIX_2700266	NOVO_MIX_1385755	NOVO_MIX_1797789	R2_94897	NOVO_MIX_2106618	R2_418167	R1_8282	NOVO_MIX_599037	R1_446805	S3_155838	NOVO_MIX_2291036	NOVO_MIX_1083433	NOVO_MIX_335909	NOVO_MIX_3231095	R1_528287	NOVO_MIX_1788288	R3_123275	NOVO_MIX_3543892	S2_130230	R3_552675	NOVO_MIX_256200	NOVO_MIX_2829650	R3_361137	NOVO_MIX_1795348	NOVO_MIX_2072219	R3_182260
1.3.99.16	599	S3_219414	R3_652954	S3_236160	NOVO_MIX_3772546	NOVO_MIX_6045	R2_302571	NOVO_MIX_782047	NOVO_MIX_2947549	NOVO_MIX_2148916	NOVO_MIX_2897357	S2_305250	S3_56259	NOVO_MIX_2871392	NOVO_MIX_3051232	NOVO_MIX_3884603	NOVO_MIX_845319	S3_18704	NOVO_MIX_2552028	NOVO_MIX_3772545	NOVO_MIX_770541	R3_607618	NOVO_MIX_291459	R3_298970	R2_426517	NOVO_MIX_2477517	NOVO_MIX_1175111	NOVO_MIX_763784	NOVO_MIX_3235074	NOVO_MIX_3133442	NOVO_MIX_2654610	S2_150637	S3_283164	NOVO_MIX_1916838	NOVO_MIX_1903521	S3_321827	NOVO_MIX_114484	R3_455414	NOVO_MIX_3460847	NOVO_MIX_527330	R2_303330	NOVO_MIX_3066275	NOVO_MIX_1414180	NOVO_MIX_2481798	NOVO_MIX_3142455	NOVO_MIX_2702094	S2_101038	R3_386833	NOVO_MIX_3924976
6.3.5.1	597	R3_211712	NOVO_MIX_2864630	NOVO_MIX_2208893	R2_473213	NOVO_MIX_2254084	S3_124744	S1_163340	R3_347882	R1_75358	NOVO_MIX_3664722	NOVO_MIX_3496141	NOVO_MIX_1428674	R1_114419	R3_732402	NOVO_MIX_3355871	NOVO_MIX_1982880	R1_654050	NOVO_MIX_3564198	NOVO_MIX_1932500	NOVO_MIX_2316752	NOVO_MIX_1007989	S1_68525	NOVO_MIX_1229924	NOVO_MIX_2099699	NOVO_MIX_3951063	R1_558996	NOVO_MIX_1102129	R3_388271	R1_615419	NOVO_MIX_2880944	R1_755645	NOVO_MIX_2442836	NOVO_MIX_2363599	R1_466250	NOVO_MIX_1891754	R3_655361	R3_406615	R2_329731	NOVO_MIX_3661377	NOVO_MIX_3182506	R1_246940	NOVO_MIX_3354498	R1_654168	R1_616053	R3_414742	R1_664593	R3_461717	NOVO_MIX_81299
4.3.2.2	595	R3_144662	NOVO_MIX_1387589	R3_720467	NOVO_MIX_1757647	S3_302269	NOVO_MIX_2533053	NOVO_MIX_1533358	R1_376207	NOVO_MIX_668305	R1_742293	NOVO_MIX_3918668	NOVO_MIX_473593	S1_88036	NOVO_MIX_1804286	NOVO_MIX_2781653	S3_243907	R2_369589	R3_55100	NOVO_MIX_2468709	NOVO_MIX_1808725	R3_425687	NOVO_MIX_2853056	NOVO_MIX_11908	R2_200995	NOVO_MIX_2127129	R1_343192	NOVO_MIX_1564983	NOVO_MIX_2555076	R2_88502	NOVO_MIX_2127633	S1_14820	R3_786890	NOVO_MIX_2456531	NOVO_MIX_2056692	R1_350265	NOVO_MIX_3029801	NOVO_MIX_1269486	R1_329328	S2_133708	S2_242518	NOVO_MIX_1532482	NOVO_MIX_1936819	S3_289693	NOVO_MIX_1808133	R1_241586	NOVO_MIX_1194122	R2_353983	NOVO_MIX_3086744
1.-.-.-	593	NOVO_MIX_2483476	R3_224156	S2_297110	NOVO_MIX_2278187	NOVO_MIX_3266072	R1_523220	NOVO_MIX_1773314	NOVO_MIX_2331809	NOVO_MIX_1546792	R2_127324	NOVO_MIX_3403208	NOVO_MIX_176303	R1_287608	R1_573077	R1_727856	NOVO_MIX_2527444	NOVO_MIX_2469501	NOVO_MIX_340112	NOVO_MIX_3187353	R1_602488	R1_413671	R3_930684	S2_296521	NOVO_MIX_3278196	S3_85545	NOVO_MIX_2196227	NOVO_MIX_1287444	NOVO_MIX_3282088	S2_146287	NOVO_MIX_3350027	NOVO_MIX_2081632	R2_174444	NOVO_MIX_773226	NOVO_MIX_533252	NOVO_MIX_1665423	NOVO_MIX_972975	R3_98535	NOVO_MIX_830667	NOVO_MIX_221368	NOVO_MIX_131252	NOVO_MIX_3089409	NOVO_MIX_3393763	NOVO_MIX_1551899	NOVO_MIX_482107	S2_128699	R1_309070	S3_90918	NOVO_MIX_2092153
4.1.1.20	593	NOVO_MIX_910583	NOVO_MIX_1405528	R3_403645	R1_581379	R1_489160	NOVO_MIX_2009609	NOVO_MIX_1496956	R2_339407	R3_813851	NOVO_MIX_1806858	NOVO_MIX_2996704	NOVO_MIX_146834	R1_547206	NOVO_MIX_1891576	R1_393704	NOVO_MIX_2816204	NOVO_MIX_2056891	S3_258117	NOVO_MIX_2186804	S3_9842	NOVO_MIX_971233	NOVO_MIX_180104	NOVO_MIX_3875161	NOVO_MIX_1249325	NOVO_MIX_3611656	NOVO_MIX_3207568	R2_48356	R3_199881	S3_33071	NOVO_MIX_3560952	R2_377057	NOVO_MIX_855657	R3_249537	NOVO_MIX_2062789	NOVO_MIX_2395560	R1_146519	S2_7230	NOVO_MIX_3750850	NOVO_MIX_3800352	NOVO_MIX_816691	R1_23282	NOVO_MIX_3339245	R1_169482	NOVO_MIX_841141	NOVO_MIX_1335777	NOVO_MIX_1824037	NOVO_MIX_977766	NOVO_MIX_2844773
1.11.1.15	592	S2_304282	NOVO_MIX_3596587	S3_95564	NOVO_MIX_698760	NOVO_MIX_382779	NOVO_MIX_1510672	R3_79797	NOVO_MIX_2648058	R3_341300	NOVO_MIX_1671855	NOVO_MIX_1610908	S1_200985	R2_232180	S3_118571	NOVO_MIX_3955282	R1_110936	NOVO_MIX_1374699	NOVO_MIX_1116694	NOVO_MIX_708822	NOVO_MIX_2008673	R2_64338	NOVO_MIX_234613	NOVO_MIX_1507441	NOVO_MIX_707452	R1_734949	R3_193998	NOVO_MIX_984055	NOVO_MIX_3664459	R1_44175	NOVO_MIX_1986007	NOVO_MIX_421528	NOVO_MIX_2812288	NOVO_MIX_3453634	R1_629538	NOVO_MIX_445986	R3_921642	R3_705098	NOVO_MIX_1435014	NOVO_MIX_3704322	NOVO_MIX_563389	NOVO_MIX_3409142	NOVO_MIX_3690850	R1_672297	NOVO_MIX_89114	NOVO_MIX_3285291	NOVO_MIX_2554418	S1_145693	R2_313761
6.1.1.1	591	NOVO_MIX_3087512	NOVO_MIX_3698495	NOVO_MIX_3598954	R1_572022	R2_240929	NOVO_MIX_1563456	S1_127024	NOVO_MIX_2382707	S2_114942	NOVO_MIX_3787382	R3_357131	R2_87210	NOVO_MIX_1706132	R1_600150	NOVO_MIX_3799158	R3_773575	R2_194371	NOVO_MIX_3196116	NOVO_MIX_2510004	NOVO_MIX_2079287	NOVO_MIX_3645660	R3_468114	NOVO_MIX_729911	R3_35650	R1_725202	NOVO_MIX_3341563	R2_4812	NOVO_MIX_501041	NOVO_MIX_1006569	R1_34714	R1_160957	NOVO_MIX_813959	R1_95848	NOVO_MIX_731635	R1_213850	NOVO_MIX_3368152	NOVO_MIX_1940695	NOVO_MIX_1019760	R1_661926	S3_144242	S3_124663	S2_48460	NOVO_MIX_2970110	R3_305027	NOVO_MIX_2090774	S2_109017	NOVO_MIX_2207859	NOVO_MIX_3739946
2.3.1.12	590	R1_15773	R1_454790	NOVO_MIX_72695	NOVO_MIX_3712039	NOVO_MIX_463158	R1_576453	NOVO_MIX_401642	R1_604020	NOVO_MIX_3753845	R1_171351	NOVO_MIX_3247186	NOVO_MIX_57362	NOVO_MIX_2379579	R3_799121	NOVO_MIX_1973349	R2_134940	R1_172486	NOVO_MIX_677710	NOVO_MIX_3098622	NOVO_MIX_1633213	NOVO_MIX_1865834	S2_261667	NOVO_MIX_3612766	NOVO_MIX_1182668	NOVO_MIX_2421598	R1_518269	NOVO_MIX_2107497	R3_625131	NOVO_MIX_2391744	NOVO_MIX_342208	R3_492921	NOVO_MIX_2141875	NOVO_MIX_2011976	S1_168552	R3_191776	R2_337205	S2_92568	R3_630708	NOVO_MIX_1507360	NOVO_MIX_2691611	R1_559784	S2_212898	NOVO_MIX_3406535	NOVO_MIX_1979910	R3_655184	NOVO_MIX_2630414	NOVO_MIX_973859	S1_84093
2.3.1.61	590	R2_243728	NOVO_MIX_2779033	R3_43556	NOVO_MIX_3400623	S3_267946	R2_268954	R2_373305	NOVO_MIX_2704065	NOVO_MIX_3519449	R3_283106	NOVO_MIX_24259	NOVO_MIX_1302863	R1_629436	NOVO_MIX_2567082	R3_883591	R1_387173	NOVO_MIX_3891409	R2_231362	R1_576510	NOVO_MIX_107489	NOVO_MIX_2568304	NOVO_MIX_2438657	S2_329981	R3_346612	R3_878383	R1_733668	R3_227754	R2_321168	NOVO_MIX_683118	R3_706574	S2_23831	S2_44246	NOVO_MIX_3148576	R3_480792	NOVO_MIX_3527211	R1_640248	NOVO_MIX_618440	S3_279820	S3_270464	NOVO_MIX_1311055	NOVO_MIX_3686857	NOVO_MIX_1617759	NOVO_MIX_3155023	NOVO_MIX_2676739	NOVO_MIX_388403	NOVO_MIX_1868573	NOVO_MIX_2879546	R1_603705
3.4.11.9	590	R1_741304	NOVO_MIX_1054886	NOVO_MIX_851005	R1_320551	R1_82382	S1_134208	R3_849274	NOVO_MIX_698864	R1_351210	NOVO_MIX_2077687	NOVO_MIX_1257621	NOVO_MIX_2802173	S2_71622	NOVO_MIX_1078932	R3_655384	NOVO_MIX_3673278	NOVO_MIX_1653975	NOVO_MIX_282641	R3_74114	NOVO_MIX_3625862	NOVO_MIX_797317	S2_106612	S2_256926	R1_4665	NOVO_MIX_965701	NOVO_MIX_446974	NOVO_MIX_188974	R1_521220	NOVO_MIX_410161	S1_75336	NOVO_MIX_3238195	NOVO_MIX_2358696	S2_228709	S3_151071	NOVO_MIX_3365986	NOVO_MIX_1766819	S1_228307	NOVO_MIX_3804673	NOVO_MIX_462546	R3_251871	R3_78911	R3_419627	NOVO_MIX_3141315	NOVO_MIX_667638	R3_609926	NOVO_MIX_1560971	NOVO_MIX_3263910	R3_78748
3.4.21.92	590	S1_112508	R3_345517	R3_917129	NOVO_MIX_2583475	NOVO_MIX_2561225	NOVO_MIX_3676649	NOVO_MIX_3905739	NOVO_MIX_1455888	NOVO_MIX_2743103	NOVO_MIX_650877	S3_318570	S2_287379	NOVO_MIX_1543205	S1_11587	R3_691028	NOVO_MIX_3915006	NOVO_MIX_512827	NOVO_MIX_1324502	NOVO_MIX_2828111	S1_249852	NOVO_MIX_388751	NOVO_MIX_1227249	NOVO_MIX_2324659	NOVO_MIX_203360	R3_514306	R2_225918	NOVO_MIX_1514916	NOVO_MIX_2811560	NOVO_MIX_3093400	NOVO_MIX_93489	R3_575498	S2_108833	NOVO_MIX_644741	S2_268948	R3_828215	NOVO_MIX_3391952	R3_437228	NOVO_MIX_114306	S2_110075	NOVO_MIX_1094951	NOVO_MIX_684540	S1_306868	R1_26419	NOVO_MIX_2278394	NOVO_MIX_2290904	NOVO_MIX_2970298	R2_263568	NOVO_MIX_1915700
3.5.4.16	590	NOVO_MIX_3367079	NOVO_MIX_511041	S2_52289	NOVO_MIX_1161593	R1_328652	NOVO_MIX_3356854	S3_97653	NOVO_MIX_393989	R1_671341	S3_145838	R1_599331	S1_77510	NOVO_MIX_2378219	NOVO_MIX_1566310	R3_302999	R3_601127	NOVO_MIX_1308492	NOVO_MIX_38290	R1_630761	NOVO_MIX_1047391	NOVO_MIX_3730621	NOVO_MIX_3545175	NOVO_MIX_1439620	NOVO_MIX_393003	NOVO_MIX_504021	R1_88750	NOVO_MIX_1380274	NOVO_MIX_3680408	R1_386765	NOVO_MIX_115932	NOVO_MIX_174142	S1_25860	R3_559577	R3_934951	R2_251909	NOVO_MIX_1894879	NOVO_MIX_3483505	NOVO_MIX_41939	R1_105778	NOVO_MIX_1715043	S1_238959	NOVO_MIX_2630249	NOVO_MIX_998407	R2_143575	NOVO_MIX_98381	R1_658601	R1_179018	R3_832852
2.5.1.7	589	NOVO_MIX_13225	NOVO_MIX_3520022	R1_793452	NOVO_MIX_1030499	NOVO_MIX_3136759	R3_160489	S3_45547	R3_66886	NOVO_MIX_1634231	NOVO_MIX_2600228	NOVO_MIX_1110212	R3_233282	NOVO_MIX_1919583	R1_508405	R3_713299	R3_579188	NOVO_MIX_11641	NOVO_MIX_1353646	NOVO_MIX_2923753	NOVO_MIX_2856463	NOVO_MIX_2956839	NOVO_MIX_1204147	NOVO_MIX_749277	R1_24148	NOVO_MIX_1100331	R3_405032	NOVO_MIX_816128	R3_617869	NOVO_MIX_2948908	R2_283525	NOVO_MIX_813125	NOVO_MIX_2554746	NOVO_MIX_586666	R1_308546	NOVO_MIX_2486427	NOVO_MIX_703303	R1_380235	R3_337065	NOVO_MIX_1359049	NOVO_MIX_3532176	NOVO_MIX_1308072	NOVO_MIX_2269782	NOVO_MIX_3131186	NOVO_MIX_813226	NOVO_MIX_2468069	NOVO_MIX_763142	R3_613815	NOVO_MIX_2519820
3.2.1.52	587	NOVO_MIX_283756	NOVO_MIX_544152	S2_31209	R3_699920	R3_758815	S1_180014	S2_155194	NOVO_MIX_3657263	S3_120228	NOVO_MIX_87490	NOVO_MIX_2155483	NOVO_MIX_369179	NOVO_MIX_104800	NOVO_MIX_2301958	S1_242899	R1_612656	NOVO_MIX_888292	R3_732787	S2_46318	R1_744534	NOVO_MIX_2399602	R1_558171	NOVO_MIX_517822	NOVO_MIX_3902832	NOVO_MIX_3241123	S1_313504	S2_269908	NOVO_MIX_519412	R1_449460	NOVO_MIX_2739025	NOVO_MIX_3878118	NOVO_MIX_3744646	NOVO_MIX_548286	NOVO_MIX_3270137	R2_16272	R1_463128	R3_690518	NOVO_MIX_3414254	NOVO_MIX_1599038	NOVO_MIX_3750848	NOVO_MIX_822074	R3_400301	R3_145485	NOVO_MIX_3870254	R1_820528	R1_426663	R3_591454	NOVO_MIX_1865791
2.4.99.16	584	R2_447891	NOVO_MIX_208489	S3_168492	NOVO_MIX_808579	NOVO_MIX_536673	R1_18156	NOVO_MIX_2276481	R1_462242	NOVO_MIX_1475021	R3_387200	R1_280174	NOVO_MIX_2360012	NOVO_MIX_2914720	NOVO_MIX_1473231	NOVO_MIX_2867560	NOVO_MIX_2021738	R3_887547	NOVO_MIX_1703977	R3_658748	NOVO_MIX_543405	R1_633447	R3_523978	NOVO_MIX_3819248	R1_707257	R2_147232	R3_250885	R3_124373	S3_16219	R2_501552	NOVO_MIX_1469869	R1_90572	R1_71558	R3_435173	NOVO_MIX_2268473	S2_9711	R1_464933	R2_16707	NOVO_MIX_2281580	NOVO_MIX_563702	NOVO_MIX_2548556	R1_460666	R1_29023	R3_890545	NOVO_MIX_3732216	NOVO_MIX_2411087	R1_209293	NOVO_MIX_2126405	R1_677880
6.1.1.11	584	S1_243645	NOVO_MIX_2219478	NOVO_MIX_2186399	S2_394	NOVO_MIX_2095759	R2_333513	S2_61297	R3_499104	S3_21537	R2_307041	NOVO_MIX_2986948	NOVO_MIX_1765629	S2_161172	R1_65372	NOVO_MIX_1119505	R2_396634	S1_176069	R3_831503	NOVO_MIX_3405788	R3_99281	NOVO_MIX_1566208	NOVO_MIX_1943578	NOVO_MIX_1518124	NOVO_MIX_682169	NOVO_MIX_734278	NOVO_MIX_1687602	S1_272201	NOVO_MIX_3886234	R3_916939	NOVO_MIX_1430995	NOVO_MIX_2316513	R1_760683	NOVO_MIX_48753	S3_306358	NOVO_MIX_1287010	S2_294809	NOVO_MIX_84632	NOVO_MIX_110697	R3_81955	NOVO_MIX_1307492	NOVO_MIX_3293864	R3_336534	NOVO_MIX_2974735	NOVO_MIX_3820507	R2_245479	NOVO_MIX_586233	NOVO_MIX_1123741	R1_94497
6.3.2.8	582	NOVO_MIX_3935332	R1_502913	NOVO_MIX_2842497	R1_20765	R1_360556	R3_869309	NOVO_MIX_3758244	NOVO_MIX_3327273	NOVO_MIX_3599724	R3_11107	NOVO_MIX_3060715	NOVO_MIX_3751667	NOVO_MIX_1232050	NOVO_MIX_2889750	NOVO_MIX_3578484	R1_621402	S2_213779	NOVO_MIX_1048471	NOVO_MIX_3580086	R3_84982	NOVO_MIX_528678	NOVO_MIX_3004362	NOVO_MIX_3936191	S2_52561	R2_424175	NOVO_MIX_1748196	NOVO_MIX_2957139	NOVO_MIX_1954916	NOVO_MIX_2620545	NOVO_MIX_3453452	NOVO_MIX_1046184	R2_258458	NOVO_MIX_2414995	S2_255756	NOVO_MIX_118731	NOVO_MIX_3262070	NOVO_MIX_923641	NOVO_MIX_1700051	NOVO_MIX_2229737	S1_127051	S3_97756	NOVO_MIX_1537986	S3_55151	NOVO_MIX_3838310	R3_520973	S3_238855	R1_467528	S3_74308
2.7.7.42,2.7.7.89	581	R3_495179	R3_360851	R1_276469	R1_321887	NOVO_MIX_435922	S3_192512	R1_229943	NOVO_MIX_3371640	S3_184183	NOVO_MIX_2036646	NOVO_MIX_3371782	NOVO_MIX_2794808	NOVO_MIX_1493032	NOVO_MIX_3523546	NOVO_MIX_1351177	R1_151269	NOVO_MIX_1584749	NOVO_MIX_522939	NOVO_MIX_55847	NOVO_MIX_1982707	NOVO_MIX_3533599	NOVO_MIX_266394	R3_773070	NOVO_MIX_3042311	NOVO_MIX_1525350	NOVO_MIX_1409507	R3_178787	R3_885390	R3_816673	R2_320093	S2_49944	R2_174637	R3_340390	NOVO_MIX_2835659	S3_14547	R3_799617	R3_498211	R3_606880	NOVO_MIX_2280012	R3_475170	NOVO_MIX_240057	NOVO_MIX_1818006	NOVO_MIX_2797196	S3_269351	NOVO_MIX_3875618	NOVO_MIX_2025711	R1_310745	NOVO_MIX_2075235
4.1.99.12,3.5.4.25	581	NOVO_MIX_1897016	R2_149197	R1_633747	NOVO_MIX_52814	R3_179355	R3_442552	R2_68284	NOVO_MIX_3748416	NOVO_MIX_2598006	R1_613204	R1_322127	R1_213900	NOVO_MIX_11502	NOVO_MIX_3012866	NOVO_MIX_185801	NOVO_MIX_3476283	R2_376757	S1_147330	R1_199591	R1_760331	NOVO_MIX_2289977	R3_561778	NOVO_MIX_1056054	R1_436403	NOVO_MIX_349095	S2_95658	NOVO_MIX_2937791	R1_737664	R1_130046	NOVO_MIX_1205738	R2_487419	R2_63206	NOVO_MIX_750540	NOVO_MIX_2944865	R2_41447	R3_247184	NOVO_MIX_3631353	NOVO_MIX_326180	NOVO_MIX_1645324	S1_287456	NOVO_MIX_3210009	NOVO_MIX_830680	R3_937935	R2_228509	S2_304683	R3_277175	NOVO_MIX_832824	R2_179382
6.3.2.13	581	R3_596076	NOVO_MIX_203031	S1_129701	R1_633869	NOVO_MIX_696130	R3_270091	NOVO_MIX_916648	NOVO_MIX_2473473	NOVO_MIX_1653385	R1_415029	NOVO_MIX_1142581	R3_146301	NOVO_MIX_145556	R2_503618	NOVO_MIX_1161148	R3_158467	R3_100560	S3_10053	NOVO_MIX_194685	NOVO_MIX_1859887	NOVO_MIX_2884095	S1_188432	R2_41787	NOVO_MIX_1193187	R1_810224	R2_297268	NOVO_MIX_385957	NOVO_MIX_3424052	R2_264716	R1_664937	R1_9805	NOVO_MIX_1019408	NOVO_MIX_1562680	NOVO_MIX_2090923	NOVO_MIX_1247877	NOVO_MIX_805919	NOVO_MIX_2915774	R3_783333	R1_104571	R1_148470	NOVO_MIX_531412	NOVO_MIX_2661285	R3_293787	NOVO_MIX_3320337	R3_241864	NOVO_MIX_1814653	NOVO_MIX_392880	R3_224307
2.3.1.51	580	NOVO_MIX_2211011	NOVO_MIX_108247	NOVO_MIX_2768553	NOVO_MIX_723266	NOVO_MIX_3471226	S2_78080	R1_818478	R1_729564	NOVO_MIX_1875336	R3_307636	R1_241931	NOVO_MIX_2142924	NOVO_MIX_3165721	R2_434565	NOVO_MIX_81704	NOVO_MIX_1591610	NOVO_MIX_317470	R3_902548	NOVO_MIX_2443606	NOVO_MIX_627109	NOVO_MIX_3568533	NOVO_MIX_2760349	NOVO_MIX_2493393	NOVO_MIX_3711212	NOVO_MIX_606329	R1_510414	S1_73629	R1_626196	R3_859015	NOVO_MIX_2525022	NOVO_MIX_948614	NOVO_MIX_3424587	R1_828463	NOVO_MIX_3555444	R3_926502	R1_111594	NOVO_MIX_447961	NOVO_MIX_620022	S2_167170	NOVO_MIX_920572	NOVO_MIX_2685716	R3_311876	NOVO_MIX_2978935	NOVO_MIX_1147306	NOVO_MIX_2145709	NOVO_MIX_1179448	NOVO_MIX_3864469	NOVO_MIX_1538828
5.4.99.15	578	NOVO_MIX_19904	NOVO_MIX_650153	NOVO_MIX_1574565	NOVO_MIX_2950225	NOVO_MIX_1132467	R1_279965	NOVO_MIX_2176025	R2_162172	R1_280990	NOVO_MIX_1746626	R3_164260	R1_491262	NOVO_MIX_3048280	S1_278002	NOVO_MIX_3136178	R1_649420	NOVO_MIX_3158892	NOVO_MIX_4329	NOVO_MIX_1444838	NOVO_MIX_1992437	NOVO_MIX_2689659	NOVO_MIX_3519779	NOVO_MIX_1237590	S1_84814	NOVO_MIX_1667221	NOVO_MIX_2159736	NOVO_MIX_496482	R1_259565	NOVO_MIX_3440891	NOVO_MIX_1603075	S3_277872	R1_651426	NOVO_MIX_2539465	R1_15534	R2_57029	R1_671696	R1_421820	NOVO_MIX_3364477	NOVO_MIX_2461027	R1_237049	NOVO_MIX_69401	R3_47963	NOVO_MIX_2269182	NOVO_MIX_2909788	NOVO_MIX_1654501	NOVO_MIX_975235	NOVO_MIX_15996	NOVO_MIX_3525382
1.7.1.15	575	NOVO_MIX_3741769	NOVO_MIX_2464098	NOVO_MIX_226364	R1_102263	NOVO_MIX_2793214	NOVO_MIX_2331711	NOVO_MIX_408252	NOVO_MIX_2759307	NOVO_MIX_2064497	NOVO_MIX_2488622	NOVO_MIX_1565233	NOVO_MIX_2225466	NOVO_MIX_423888	NOVO_MIX_1583972	S1_83390	NOVO_MIX_841082	NOVO_MIX_3502298	S1_214604	NOVO_MIX_3825399	NOVO_MIX_1335133	R3_908274	NOVO_MIX_1570351	R1_733277	NOVO_MIX_194073	R2_427261	NOVO_MIX_201922	S1_22598	R3_32670	NOVO_MIX_2697427	NOVO_MIX_329099	NOVO_MIX_1573622	NOVO_MIX_3833327	NOVO_MIX_2600005	S3_352	R1_135263	NOVO_MIX_1767039	R1_572906	NOVO_MIX_1217305	NOVO_MIX_718257	R3_607002	S2_22501	R3_779715	NOVO_MIX_2681050	R1_803371	NOVO_MIX_2131799	NOVO_MIX_541560	NOVO_MIX_139893	NOVO_MIX_283499
6.3.4.13	575	NOVO_MIX_623358	NOVO_MIX_3334164	NOVO_MIX_2554655	NOVO_MIX_1144119	NOVO_MIX_2915337	NOVO_MIX_741238	NOVO_MIX_155578	NOVO_MIX_1183430	R3_421981	NOVO_MIX_583340	NOVO_MIX_2719196	R2_313601	NOVO_MIX_2213731	NOVO_MIX_2867676	R1_706722	NOVO_MIX_1283230	S2_308179	S2_271634	S3_257211	NOVO_MIX_2496321	NOVO_MIX_3281273	R3_333784	R3_55596	S2_275811	R3_908702	NOVO_MIX_2052278	NOVO_MIX_1987214	NOVO_MIX_1655458	NOVO_MIX_2197157	S1_221965	NOVO_MIX_2194368	NOVO_MIX_714539	R2_38867	NOVO_MIX_2369038	NOVO_MIX_785431	R3_927043	NOVO_MIX_274208	R3_584713	NOVO_MIX_183262	NOVO_MIX_795959	R1_173759	S2_171078	R3_644635	R2_421981	R1_825750	R1_614516	NOVO_MIX_1550630	NOVO_MIX_2070736
2.3.1.180	573	R3_133068	R3_522608	R3_924316	NOVO_MIX_3421956	NOVO_MIX_1483047	S3_330285	R1_430746	NOVO_MIX_480893	R2_320473	R3_629476	NOVO_MIX_1674921	R1_274941	NOVO_MIX_1658912	R1_128433	S2_73463	R1_407053	NOVO_MIX_366230	NOVO_MIX_1205170	NOVO_MIX_1859459	NOVO_MIX_1136892	NOVO_MIX_3412976	NOVO_MIX_1734493	NOVO_MIX_693758	NOVO_MIX_1996831	NOVO_MIX_1461355	NOVO_MIX_3257957	NOVO_MIX_1104749	S3_102218	NOVO_MIX_3474567	NOVO_MIX_814986	NOVO_MIX_3215213	R2_18610	S2_44029	R3_265953	R3_514787	NOVO_MIX_309513	R3_776503	S2_213204	NOVO_MIX_2296224	R1_734543	NOVO_MIX_2290375	S2_21002	R1_81048	NOVO_MIX_1872601	NOVO_MIX_1426618	R3_222314	NOVO_MIX_3806011	R2_160875
6.1.1.21	572	NOVO_MIX_2555218	NOVO_MIX_3890958	NOVO_MIX_1850988	R3_626862	NOVO_MIX_3803136	NOVO_MIX_833125	NOVO_MIX_1067139	NOVO_MIX_2485098	NOVO_MIX_642030	NOVO_MIX_788895	R3_831187	NOVO_MIX_358336	S2_325104	NOVO_MIX_600444	R2_438052	R1_676093	S2_183522	NOVO_MIX_240785	NOVO_MIX_113560	R3_850786	R1_125000	NOVO_MIX_2703742	R3_938857	NOVO_MIX_2042709	R1_560237	NOVO_MIX_612605	NOVO_MIX_3234106	NOVO_MIX_2436302	R1_204092	NOVO_MIX_3817303	R2_402500	NOVO_MIX_1231280	R1_247180	NOVO_MIX_3703858	S2_153494	NOVO_MIX_3673901	NOVO_MIX_209184	NOVO_MIX_3827785	NOVO_MIX_1644923	R3_418289	NOVO_MIX_1852652	NOVO_MIX_2724939	R3_920369	NOVO_MIX_2572575	NOVO_MIX_1507482	S3_286764	R3_454352	R1_421587
2.1.1.176	571	NOVO_MIX_2261894	NOVO_MIX_277957	NOVO_MIX_3948386	NOVO_MIX_392808	NOVO_MIX_2476650	NOVO_MIX_1935301	R2_163730	R3_211625	R3_210847	R3_668008	R1_560167	R3_681496	R1_518968	NOVO_MIX_3346413	R2_146172	NOVO_MIX_1583188	NOVO_MIX_228700	NOVO_MIX_1692836	R2_159888	NOVO_MIX_3505707	NOVO_MIX_955584	NOVO_MIX_1755906	NOVO_MIX_2138103	S1_280314	R1_660872	NOVO_MIX_1293423	S3_255168	R3_176027	NOVO_MIX_3155566	R1_201347	R1_387760	S3_138996	NOVO_MIX_1232528	R3_748740	NOVO_MIX_3589642	NOVO_MIX_257647	R3_347101	NOVO_MIX_3736947	R1_305890	NOVO_MIX_1942393	NOVO_MIX_145926	NOVO_MIX_1589904	NOVO_MIX_1523807	NOVO_MIX_1797076	NOVO_MIX_329561	NOVO_MIX_109098	NOVO_MIX_815060	R3_472439
2.1.2.10	570	S3_207020	NOVO_MIX_1397525	NOVO_MIX_1602643	S1_110661	R2_217164	R3_436660	R1_770089	NOVO_MIX_3015728	NOVO_MIX_277426	S3_36006	S2_316289	R1_421187	R1_172105	R1_312936	R1_136789	NOVO_MIX_1792094	NOVO_MIX_2942587	NOVO_MIX_1013352	NOVO_MIX_2745657	R3_682698	NOVO_MIX_1717760	NOVO_MIX_776639	R2_288289	NOVO_MIX_1709336	NOVO_MIX_2196133	S3_327805	R1_357381	NOVO_MIX_3380409	R2_279126	R2_284108	NOVO_MIX_552554	R1_630872	NOVO_MIX_3320093	R3_10828	NOVO_MIX_574164	S2_249579	S2_114997	NOVO_MIX_3774904	R1_202356	NOVO_MIX_3870649	NOVO_MIX_3147717	R2_391603	R1_506677	NOVO_MIX_3253999	S2_110689	NOVO_MIX_469528	NOVO_MIX_3166306	R1_591956
2.3.1.15	569	NOVO_MIX_1471414	R2_268872	NOVO_MIX_1686543	NOVO_MIX_203702	NOVO_MIX_3850148	S3_224481	S3_252762	NOVO_MIX_2866807	NOVO_MIX_2648552	R1_122414	R1_23180	NOVO_MIX_600145	NOVO_MIX_3391279	NOVO_MIX_2397764	NOVO_MIX_2274534	R3_162861	NOVO_MIX_2391981	NOVO_MIX_3608145	NOVO_MIX_1474919	NOVO_MIX_2095408	NOVO_MIX_154622	NOVO_MIX_1259940	R1_181279	NOVO_MIX_1576114	NOVO_MIX_2331446	NOVO_MIX_238503	NOVO_MIX_1171265	S1_255609	NOVO_MIX_1317982	NOVO_MIX_550264	NOVO_MIX_521366	NOVO_MIX_1421694	NOVO_MIX_2227224	R1_27082	NOVO_MIX_661535	R3_290017	R1_708475	NOVO_MIX_523134	R3_417385	R1_268705	NOVO_MIX_3059521	R1_450320	R1_292162	NOVO_MIX_2170434	NOVO_MIX_3905761	NOVO_MIX_2545018	NOVO_MIX_3528190	NOVO_MIX_2798243
6.1.1.2	569	NOVO_MIX_2444646	NOVO_MIX_1037913	R1_500878	NOVO_MIX_2701762	R3_194783	NOVO_MIX_3550360	R1_467554	NOVO_MIX_3713289	R1_747993	NOVO_MIX_3847463	R2_100754	R3_267400	NOVO_MIX_1954648	NOVO_MIX_1073055	NOVO_MIX_899623	S1_158620	R1_127268	NOVO_MIX_1962411	R2_6360	R1_378684	NOVO_MIX_2367826	NOVO_MIX_3451659	NOVO_MIX_2055376	R1_191834	S2_107905	NOVO_MIX_3272162	S3_297581	NOVO_MIX_774832	NOVO_MIX_1178012	NOVO_MIX_3679535	NOVO_MIX_1203982	NOVO_MIX_385258	S2_140438	NOVO_MIX_856490	R2_86848	NOVO_MIX_736129	NOVO_MIX_58180	NOVO_MIX_1226904	NOVO_MIX_2963530	R3_597038	S2_215904	R1_115400	R1_363021	NOVO_MIX_223085	S1_111290	NOVO_MIX_1781925	NOVO_MIX_1246502	R3_312720
1.5.5.2,1.2.1.88	568	NOVO_MIX_3116521	NOVO_MIX_1620078	NOVO_MIX_2770415	NOVO_MIX_1126103	NOVO_MIX_2063108	NOVO_MIX_147043	NOVO_MIX_2493144	R3_153549	S1_7107	S3_147154	NOVO_MIX_3369998	S3_185682	NOVO_MIX_2230570	R2_227805	NOVO_MIX_2976217	R3_717008	R3_81384	NOVO_MIX_2218937	R2_378995	NOVO_MIX_2787346	R3_46597	R3_82003	S2_207087	R3_481124	NOVO_MIX_3905872	NOVO_MIX_2619635	NOVO_MIX_1405238	NOVO_MIX_3475711	R3_752787	NOVO_MIX_3412409	R3_722066	NOVO_MIX_1473596	NOVO_MIX_2516300	NOVO_MIX_3667956	NOVO_MIX_2810450	NOVO_MIX_1883059	NOVO_MIX_2136453	NOVO_MIX_2242883	NOVO_MIX_1250152	R1_532324	NOVO_MIX_447754	R1_703307	R2_464279	NOVO_MIX_3451431	NOVO_MIX_3771533	R1_256592	R3_267587	NOVO_MIX_2151909
5.3.1.9	568	NOVO_MIX_3656594	R3_884636	NOVO_MIX_268027	NOVO_MIX_1833547	R2_109055	R1_136963	NOVO_MIX_1503864	NOVO_MIX_2424175	NOVO_MIX_3700924	R3_598137	R3_539765	S3_240941	NOVO_MIX_1116108	NOVO_MIX_1193177	NOVO_MIX_3654770	R2_127670	S3_56199	NOVO_MIX_918136	S3_277919	R3_841580	R3_216020	NOVO_MIX_3863063	NOVO_MIX_1400592	NOVO_MIX_238509	NOVO_MIX_2177293	NOVO_MIX_2606815	NOVO_MIX_2328179	NOVO_MIX_3203804	R1_663869	NOVO_MIX_2759027	NOVO_MIX_286060	NOVO_MIX_1332377	NOVO_MIX_162752	NOVO_MIX_176432	S3_126552	NOVO_MIX_2903470	R3_258678	S2_283762	NOVO_MIX_3789769	NOVO_MIX_3325115	S2_122813	R1_214151	NOVO_MIX_3606270	R2_3928	NOVO_MIX_1925733	NOVO_MIX_698555	NOVO_MIX_2089866	NOVO_MIX_405485
1.15.1.1	566	NOVO_MIX_1161891	R1_598170	R1_194671	R3_525156	S1_172947	NOVO_MIX_1960025	NOVO_MIX_1053833	NOVO_MIX_1353700	R2_412235	S1_90981	NOVO_MIX_2646675	S2_143727	NOVO_MIX_2695372	R3_679935	NOVO_MIX_2843862	NOVO_MIX_494256	NOVO_MIX_2647010	NOVO_MIX_3039354	NOVO_MIX_3048313	NOVO_MIX_676092	NOVO_MIX_2347351	NOVO_MIX_862033	NOVO_MIX_714497	R3_529077	NOVO_MIX_812743	R1_131966	R3_619132	NOVO_MIX_2937603	R1_194890	NOVO_MIX_1059259	NOVO_MIX_1537660	NOVO_MIX_2817128	NOVO_MIX_3826868	R1_480675	R1_58949	NOVO_MIX_30396	R3_615020	NOVO_MIX_2346017	NOVO_MIX_1447877	NOVO_MIX_3362180	R1_30060	NOVO_MIX_822008	NOVO_MIX_3334712	NOVO_MIX_2791124	NOVO_MIX_2494727	NOVO_MIX_3017981	NOVO_MIX_2593507	R3_616889
3.1.1.45	566	R3_906945	R3_713407	S1_270482	R3_611636	NOVO_MIX_1318517	NOVO_MIX_2713842	R3_806552	NOVO_MIX_3473580	NOVO_MIX_2404787	R3_467860	R1_687781	NOVO_MIX_3261920	NOVO_MIX_2689757	NOVO_MIX_59383	NOVO_MIX_1513560	NOVO_MIX_3531199	S2_221463	NOVO_MIX_3512594	R1_758294	NOVO_MIX_2440894	R1_343939	NOVO_MIX_1036368	NOVO_MIX_3713887	NOVO_MIX_3120334	R1_678484	S2_1103	NOVO_MIX_3821112	NOVO_MIX_658981	R1_596432	R3_290941	NOVO_MIX_178822	NOVO_MIX_213968	NOVO_MIX_3014588	NOVO_MIX_3292740	R3_405572	NOVO_MIX_609965	R3_435732	S1_161490	S2_138137	NOVO_MIX_3310521	NOVO_MIX_2996934	NOVO_MIX_2536650	NOVO_MIX_329155	NOVO_MIX_3225102	R1_618303	NOVO_MIX_549755	R3_33112	NOVO_MIX_1492621
3.6.5.4	565	NOVO_MIX_505255	NOVO_MIX_165190	NOVO_MIX_2825791	NOVO_MIX_2347920	R3_55848	NOVO_MIX_3595023	R3_239579	NOVO_MIX_811180	R1_612133	NOVO_MIX_2748206	NOVO_MIX_3031610	NOVO_MIX_822186	NOVO_MIX_1426787	R3_897820	S3_236916	NOVO_MIX_2001132	NOVO_MIX_857400	R3_746694	R1_26157	NOVO_MIX_336169	S1_181597	NOVO_MIX_3220750	NOVO_MIX_2498718	NOVO_MIX_300150	R1_676778	NOVO_MIX_2016633	NOVO_MIX_2004868	R2_271977	NOVO_MIX_552056	NOVO_MIX_2342499	NOVO_MIX_1305303	NOVO_MIX_3675075	S2_123332	R2_251149	NOVO_MIX_1734077	NOVO_MIX_857648	NOVO_MIX_1192792	R1_308815	NOVO_MIX_2425026	R1_329387	NOVO_MIX_2329487	NOVO_MIX_1413506	NOVO_MIX_2112958	NOVO_MIX_1259155	NOVO_MIX_1412524	NOVO_MIX_2345572	R3_254180	R1_132829
2.7.2.4	562	NOVO_MIX_1229835	NOVO_MIX_1389386	NOVO_MIX_1625093	S3_73120	R3_884330	R1_63372	NOVO_MIX_1428618	R2_73277	NOVO_MIX_1096116	NOVO_MIX_3622342	NOVO_MIX_311886	NOVO_MIX_1512196	NOVO_MIX_959419	R2_505528	NOVO_MIX_1231832	NOVO_MIX_1922241	NOVO_MIX_1441617	R2_340562	NOVO_MIX_396120	R3_503163	NOVO_MIX_3441907	R3_448726	NOVO_MIX_2305857	NOVO_MIX_2186840	R3_412049	R2_22985	R1_210410	NOVO_MIX_1523345	NOVO_MIX_3494176	S2_120422	R3_47711	R1_126161	NOVO_MIX_2051643	NOVO_MIX_3784171	NOVO_MIX_1029981	R3_380523	NOVO_MIX_3342752	NOVO_MIX_135315	NOVO_MIX_658185	R1_92519	NOVO_MIX_22739	S2_199002	NOVO_MIX_3220117	NOVO_MIX_3944708	R3_297602	NOVO_MIX_2231649	NOVO_MIX_3749509	NOVO_MIX_2664593
3.1.1.61,3.5.1.44	557	S3_236889	NOVO_MIX_3911268	NOVO_MIX_1147758	NOVO_MIX_3428667	NOVO_MIX_1403998	R1_8457	NOVO_MIX_2105754	R1_815071	NOVO_MIX_725937	NOVO_MIX_34713	R3_330479	R2_84253	NOVO_MIX_864578	NOVO_MIX_790620	NOVO_MIX_3162158	NOVO_MIX_2528449	NOVO_MIX_3235214	NOVO_MIX_492683	NOVO_MIX_3548112	NOVO_MIX_2578964	NOVO_MIX_43801	R1_212219	R3_283886	R3_499468	NOVO_MIX_744431	NOVO_MIX_1809745	NOVO_MIX_3680196	NOVO_MIX_611176	R1_652644	NOVO_MIX_3333230	NOVO_MIX_1336949	R3_35818	S2_330664	NOVO_MIX_1647481	NOVO_MIX_2246608	NOVO_MIX_1040700	NOVO_MIX_1577100	NOVO_MIX_1637055	NOVO_MIX_3043615	R3_311570	R2_36229	NOVO_MIX_467317	R1_189960	NOVO_MIX_1073219	R3_585184	NOVO_MIX_2709695	NOVO_MIX_2967189	NOVO_MIX_172448
2.5.1.6	556	R3_10003	NOVO_MIX_2409398	R1_816575	R3_643699	S1_196491	R1_576483	NOVO_MIX_2992581	R1_274369	NOVO_MIX_2800232	NOVO_MIX_695398	R1_557137	NOVO_MIX_3847888	NOVO_MIX_2304845	NOVO_MIX_2369807	R2_170598	NOVO_MIX_1671983	R1_718468	NOVO_MIX_394093	S2_161605	NOVO_MIX_2714285	R1_190634	S1_68283	R2_223635	S1_130201	R2_476568	NOVO_MIX_930163	NOVO_MIX_1758446	S3_8025	R3_603265	NOVO_MIX_2100259	R1_322488	R3_6342	R3_820247	NOVO_MIX_2279747	NOVO_MIX_173810	NOVO_MIX_3905866	NOVO_MIX_3053372	NOVO_MIX_501410	NOVO_MIX_270737	NOVO_MIX_835323	NOVO_MIX_3214854	NOVO_MIX_85493	R3_720922	S3_166793	S1_257238	NOVO_MIX_2937685	NOVO_MIX_3489901	NOVO_MIX_1711172
2.7.8.5	556	NOVO_MIX_1253975	NOVO_MIX_3910962	NOVO_MIX_3869295	NOVO_MIX_1424216	R3_555066	NOVO_MIX_1279020	NOVO_MIX_1937164	NOVO_MIX_1687442	R3_867317	NOVO_MIX_91436	R2_4411	R3_326207	R1_524509	NOVO_MIX_852491	NOVO_MIX_1307380	NOVO_MIX_994157	NOVO_MIX_274400	S1_196272	NOVO_MIX_907359	NOVO_MIX_303643	R1_787501	NOVO_MIX_2782102	NOVO_MIX_2841737	R1_587	R1_69255	NOVO_MIX_3728823	NOVO_MIX_2691580	NOVO_MIX_964371	NOVO_MIX_2086586	NOVO_MIX_1930501	S2_75837	R3_331006	R1_736139	R3_823618	NOVO_MIX_378923	R3_206658	NOVO_MIX_1294591	R1_219107	NOVO_MIX_2437511	R1_606430	NOVO_MIX_3035101	R3_733916	R1_438867	R3_922689	R3_297297	R1_145249	NOVO_MIX_779927	R3_565358
2.8.4.3	550	NOVO_MIX_671925	NOVO_MIX_1764411	NOVO_MIX_1516012	NOVO_MIX_2839580	NOVO_MIX_3179931	NOVO_MIX_3280156	NOVO_MIX_1127114	NOVO_MIX_2317513	NOVO_MIX_119433	NOVO_MIX_1476397	NOVO_MIX_355374	R3_533508	NOVO_MIX_1940692	NOVO_MIX_1140751	NOVO_MIX_743051	NOVO_MIX_3265432	NOVO_MIX_2337876	NOVO_MIX_1668207	R3_37696	NOVO_MIX_3464561	S1_94244	S2_155992	NOVO_MIX_1977519	NOVO_MIX_3286395	NOVO_MIX_3394109	NOVO_MIX_377791	R1_2816	NOVO_MIX_1825514	R2_365088	R1_783173	NOVO_MIX_3428631	NOVO_MIX_584361	NOVO_MIX_505229	R1_15338	NOVO_MIX_3558941	R3_574628	R1_24729	NOVO_MIX_3567099	NOVO_MIX_1162226	S3_257547	NOVO_MIX_1277232	NOVO_MIX_2384746	R1_707477	NOVO_MIX_269100	R3_405292	NOVO_MIX_252759	R1_395030	R2_112593
3.3.1.1	547	NOVO_MIX_3146848	NOVO_MIX_1744015	NOVO_MIX_1270185	R1_444901	R3_656047	S1_30599	NOVO_MIX_2264514	NOVO_MIX_2738472	NOVO_MIX_171919	R1_121397	NOVO_MIX_634280	NOVO_MIX_2878156	NOVO_MIX_2518398	R1_700885	R1_360288	NOVO_MIX_3354006	NOVO_MIX_1135777	R1_719343	NOVO_MIX_1152109	NOVO_MIX_1020397	R1_138097	NOVO_MIX_1470906	R2_49057	S2_289322	NOVO_MIX_1768564	NOVO_MIX_933435	NOVO_MIX_605815	R2_269392	NOVO_MIX_1756059	R3_658162	R3_848057	R1_352872	S1_56789	R2_505204	NOVO_MIX_1470212	NOVO_MIX_867362	R3_186295	NOVO_MIX_3476664	R2_503889	R3_188839	R2_462776	NOVO_MIX_3638733	R2_63520	R2_403492	R3_182936	NOVO_MIX_2508536	NOVO_MIX_380851	R1_15240
2.1.1.79	546	NOVO_MIX_2302933	NOVO_MIX_1570964	R3_191236	S1_25175	NOVO_MIX_3765334	NOVO_MIX_1667737	NOVO_MIX_1796634	R3_788841	NOVO_MIX_2405194	R1_311855	S1_298669	R1_679510	NOVO_MIX_2355455	NOVO_MIX_2395296	NOVO_MIX_3656657	R2_163623	R1_192556	NOVO_MIX_2451804	NOVO_MIX_3403095	S2_92535	NOVO_MIX_2933421	R3_260014	S2_227313	NOVO_MIX_1531454	R1_527178	R1_75371	R1_13108	NOVO_MIX_1338111	S1_65157	R3_485702	R3_744745	NOVO_MIX_2343726	NOVO_MIX_1165800	NOVO_MIX_2667512	NOVO_MIX_529443	S3_63353	NOVO_MIX_2659887	NOVO_MIX_2339102	NOVO_MIX_3492676	R1_538442	NOVO_MIX_1306005	NOVO_MIX_2683580	R3_11939	S2_191009	NOVO_MIX_3292832	NOVO_MIX_1319188	NOVO_MIX_717954	R1_702846
2.4.1.25	543	R3_811647	S1_57549	NOVO_MIX_3658995	NOVO_MIX_1710579	NOVO_MIX_2657523	NOVO_MIX_3691737	NOVO_MIX_1187525	NOVO_MIX_335531	R2_174298	NOVO_MIX_465953	S1_168817	NOVO_MIX_2850220	R3_273131	NOVO_MIX_976277	NOVO_MIX_2164333	NOVO_MIX_2143326	NOVO_MIX_3431772	NOVO_MIX_2623465	R3_216733	NOVO_MIX_321363	NOVO_MIX_1791257	S3_164537	NOVO_MIX_585246	NOVO_MIX_1588209	NOVO_MIX_1783442	NOVO_MIX_1324370	NOVO_MIX_1878311	S2_231188	S2_172300	S3_254238	NOVO_MIX_497252	R1_518591	NOVO_MIX_2094292	R1_496396	R1_573769	R3_769653	NOVO_MIX_863814	NOVO_MIX_1394235	R1_415559	R1_820288	NOVO_MIX_1588931	NOVO_MIX_2586228	NOVO_MIX_162982	R1_46457	R3_238164	NOVO_MIX_978504	R3_507408	NOVO_MIX_2574955
1.1.1.85	542	NOVO_MIX_2894223	R1_29145	R1_672667	S1_105517	NOVO_MIX_1235633	NOVO_MIX_3331987	NOVO_MIX_16751	R3_390325	S2_16975	R1_426241	NOVO_MIX_2360668	NOVO_MIX_3415603	R1_643309	NOVO_MIX_2007102	R3_642016	NOVO_MIX_1743974	S1_252213	NOVO_MIX_1921721	S1_323964	NOVO_MIX_3154995	NOVO_MIX_259746	NOVO_MIX_3199653	R1_625835	R3_782989	NOVO_MIX_519472	NOVO_MIX_3494955	NOVO_MIX_1296073	NOVO_MIX_1747803	NOVO_MIX_1086061	NOVO_MIX_3827058	NOVO_MIX_737074	NOVO_MIX_2650700	NOVO_MIX_3876941	NOVO_MIX_3783045	NOVO_MIX_2339442	R1_727302	NOVO_MIX_3408224	NOVO_MIX_3002590	NOVO_MIX_1478034	R3_355728	NOVO_MIX_3596047	R3_675800	NOVO_MIX_2957794	NOVO_MIX_1264926	R3_42469	NOVO_MIX_2445770	R1_129116	NOVO_MIX_639210
5.99.1.-	541	R1_549652	S3_214367	NOVO_MIX_3911793	S2_165432	NOVO_MIX_2465946	NOVO_MIX_1472326	NOVO_MIX_3654074	S2_260666	NOVO_MIX_2458502	NOVO_MIX_2735933	NOVO_MIX_2379026	NOVO_MIX_2312802	R1_80237	NOVO_MIX_1851182	NOVO_MIX_3404944	NOVO_MIX_3254672	R3_82399	R1_731715	NOVO_MIX_399305	R3_396941	NOVO_MIX_2942574	NOVO_MIX_1826724	NOVO_MIX_176572	S3_233188	R3_715993	NOVO_MIX_115081	NOVO_MIX_3799709	NOVO_MIX_354833	NOVO_MIX_2244882	NOVO_MIX_3520518	NOVO_MIX_2621726	NOVO_MIX_2105729	NOVO_MIX_2792420	S3_309455	S1_158405	NOVO_MIX_775355	S1_233638	R3_300268	NOVO_MIX_2907446	NOVO_MIX_2412940	S2_80722	NOVO_MIX_3737847	NOVO_MIX_898165	S3_207465	R3_288055	NOVO_MIX_439372	R3_21023	NOVO_MIX_2385781
2.5.1.19	540	NOVO_MIX_2367139	NOVO_MIX_788893	NOVO_MIX_36444	R1_142985	NOVO_MIX_1293305	NOVO_MIX_302609	R3_443855	R1_809589	R1_450835	R3_438848	R1_75158	NOVO_MIX_2819657	NOVO_MIX_1113869	NOVO_MIX_339632	NOVO_MIX_3423602	R2_390954	R1_653304	NOVO_MIX_1328726	NOVO_MIX_3620420	NOVO_MIX_2136603	NOVO_MIX_3203272	NOVO_MIX_2955405	NOVO_MIX_1172415	R2_503736	NOVO_MIX_1727936	R3_714973	R3_422261	R1_17542	R3_787539	NOVO_MIX_3001073	R1_37703	R1_84613	NOVO_MIX_282115	NOVO_MIX_2122648	NOVO_MIX_2494486	NOVO_MIX_3272889	R1_284026	R3_680718	NOVO_MIX_2817771	R1_476204	NOVO_MIX_639015	S3_43416	NOVO_MIX_1313968	R1_285417	R2_147091	NOVO_MIX_1545531	NOVO_MIX_2918200	NOVO_MIX_726362
3.5.1.-	540	NOVO_MIX_970700	R1_351388	R3_874964	R2_227469	NOVO_MIX_3825577	NOVO_MIX_3017729	NOVO_MIX_990178	R3_454255	S2_282856	NOVO_MIX_954500	NOVO_MIX_1235767	NOVO_MIX_3385340	R3_592333	NOVO_MIX_578808	NOVO_MIX_3458887	R1_720807	NOVO_MIX_3154547	S1_79460	R2_360711	R3_529846	R1_216180	R1_744001	NOVO_MIX_3581392	NOVO_MIX_448876	NOVO_MIX_2251174	NOVO_MIX_1759920	S2_320571	NOVO_MIX_599734	NOVO_MIX_2284487	R1_405561	R3_422113	NOVO_MIX_2864595	NOVO_MIX_2523889	R2_500963	NOVO_MIX_950396	S1_233472	S3_278041	R3_586909	S2_45560	NOVO_MIX_3282594	NOVO_MIX_519456	R2_234427	S1_276697	R3_195465	R1_593048	NOVO_MIX_1794702	R1_321165	NOVO_MIX_2293246
6.5.1.1,6.5.1.6,6.5.1.7	540	NOVO_MIX_327240	NOVO_MIX_3081291	NOVO_MIX_3436315	NOVO_MIX_218811	NOVO_MIX_1613942	NOVO_MIX_1204964	NOVO_MIX_2959354	R2_41640	NOVO_MIX_2919489	NOVO_MIX_2874888	R2_46680	NOVO_MIX_2502485	NOVO_MIX_3251192	NOVO_MIX_1550800	NOVO_MIX_1069241	R1_586284	R3_94746	S3_203123	R1_183526	NOVO_MIX_681303	NOVO_MIX_2676831	NOVO_MIX_3761397	NOVO_MIX_1689840	NOVO_MIX_1655579	NOVO_MIX_15652	R2_182763	NOVO_MIX_176371	R1_302491	NOVO_MIX_1293206	NOVO_MIX_1928140	R2_498163	R3_883697	S2_259605	NOVO_MIX_1629967	NOVO_MIX_1904798	R2_223342	NOVO_MIX_2874736	NOVO_MIX_2943633	NOVO_MIX_3879491	NOVO_MIX_526164	R3_243819	R3_300717	NOVO_MIX_206223	R3_157447	R3_456114	NOVO_MIX_1633684	R3_244824	NOVO_MIX_2924376
2.3.1.128	539	NOVO_MIX_2218447	NOVO_MIX_802923	NOVO_MIX_3145572	NOVO_MIX_3734871	NOVO_MIX_3198302	NOVO_MIX_1150824	NOVO_MIX_1299196	R1_689796	NOVO_MIX_2791046	NOVO_MIX_351761	R3_470178	NOVO_MIX_2831260	R3_742885	S3_131909	NOVO_MIX_2859277	NOVO_MIX_1502039	NOVO_MIX_1848550	NOVO_MIX_2642583	R3_408913	NOVO_MIX_2614286	NOVO_MIX_1779943	NOVO_MIX_2562974	R2_411117	S1_254249	NOVO_MIX_1239153	NOVO_MIX_1208196	NOVO_MIX_2916371	NOVO_MIX_2002949	NOVO_MIX_2055268	NOVO_MIX_2240576	R1_796293	NOVO_MIX_3398977	R1_659871	NOVO_MIX_1773924	R3_664112	NOVO_MIX_770990	S1_170289	R3_87097	NOVO_MIX_2667401	NOVO_MIX_615522	R1_102377	NOVO_MIX_3858663	R1_29011	R3_588733	R3_754846	R3_226907	NOVO_MIX_1959392	NOVO_MIX_428880
3.4.21.102	539	R1_412067	NOVO_MIX_409992	NOVO_MIX_3059977	NOVO_MIX_2352404	R3_161136	NOVO_MIX_2647191	S2_192574	NOVO_MIX_979493	R3_420029	NOVO_MIX_3488793	R3_458232	NOVO_MIX_3336165	NOVO_MIX_3474535	R2_278244	NOVO_MIX_2810171	NOVO_MIX_640980	R3_726719	NOVO_MIX_2382201	NOVO_MIX_761045	NOVO_MIX_1558570	R1_802031	NOVO_MIX_3901655	R1_121818	NOVO_MIX_339259	NOVO_MIX_1089060	NOVO_MIX_2563638	NOVO_MIX_1101542	R3_312071	R3_720451	NOVO_MIX_3401945	NOVO_MIX_618390	NOVO_MIX_1789325	R1_681031	NOVO_MIX_87389	S3_169562	R3_786397	NOVO_MIX_245723	S3_116660	NOVO_MIX_1942163	NOVO_MIX_127471	NOVO_MIX_3724657	NOVO_MIX_93386	R3_78570	R3_339136	NOVO_MIX_2150373	NOVO_MIX_3644606	R1_299018	NOVO_MIX_3876277
1.2.1.12	536	R1_525746	NOVO_MIX_3609160	NOVO_MIX_3899144	NOVO_MIX_848521	NOVO_MIX_1011495	NOVO_MIX_1893631	R3_808821	S1_321323	R1_80771	NOVO_MIX_617051	NOVO_MIX_3820012	NOVO_MIX_1407185	S2_162404	R1_805625	R2_336336	NOVO_MIX_2356909	NOVO_MIX_3499085	NOVO_MIX_251734	NOVO_MIX_2830580	NOVO_MIX_3350795	R3_282980	R2_133371	NOVO_MIX_3534645	R1_661212	NOVO_MIX_3651972	NOVO_MIX_323779	R1_735201	NOVO_MIX_3529443	NOVO_MIX_902992	S1_173141	NOVO_MIX_1896983	R1_190005	R3_325013	NOVO_MIX_2175068	R2_65728	NOVO_MIX_1461346	R3_916761	R3_865672	NOVO_MIX_3044383	NOVO_MIX_3538677	R1_117257	S2_237006	NOVO_MIX_967660	NOVO_MIX_1200021	S3_325508	S1_211256	NOVO_MIX_3305655	S3_28894
1.5.1.20	534	R1_552104	R3_278624	NOVO_MIX_2797884	NOVO_MIX_2414906	R3_28860	NOVO_MIX_2347105	R1_285502	R1_133615	R1_336360	NOVO_MIX_2641112	R1_293177	NOVO_MIX_1579714	R1_829994	S3_216746	NOVO_MIX_2273697	NOVO_MIX_3924070	NOVO_MIX_1597421	NOVO_MIX_1416460	NOVO_MIX_2781384	NOVO_MIX_3829090	NOVO_MIX_3818290	NOVO_MIX_3645755	NOVO_MIX_1091807	NOVO_MIX_1963515	NOVO_MIX_2383364	NOVO_MIX_276023	NOVO_MIX_3063042	NOVO_MIX_290282	NOVO_MIX_3348080	S2_154952	R2_189206	R1_275188	R1_94091	NOVO_MIX_337344	NOVO_MIX_2613355	NOVO_MIX_209200	NOVO_MIX_110230	NOVO_MIX_3044502	NOVO_MIX_3414674	NOVO_MIX_321480	NOVO_MIX_2805788	NOVO_MIX_1705504	NOVO_MIX_3813588	R2_319959	NOVO_MIX_149532	S3_216854	NOVO_MIX_1705779	NOVO_MIX_1112639
2.2.1.2	532	R1_822267	NOVO_MIX_2063136	R1_224996	NOVO_MIX_3430168	R2_163991	NOVO_MIX_3429415	NOVO_MIX_1647149	R3_608171	NOVO_MIX_2617528	NOVO_MIX_2850033	NOVO_MIX_309698	NOVO_MIX_538949	NOVO_MIX_2950303	NOVO_MIX_2031916	NOVO_MIX_2921182	NOVO_MIX_147044	R3_424871	R1_62275	S2_310907	NOVO_MIX_639625	NOVO_MIX_145995	NOVO_MIX_3042505	R1_186973	NOVO_MIX_3123453	S1_285646	NOVO_MIX_1955600	R3_894340	R2_57952	NOVO_MIX_2049801	R1_688344	R1_305249	R3_220122	NOVO_MIX_3153105	R1_797254	R3_267117	R3_554476	R1_682319	NOVO_MIX_2128092	R2_168283	NOVO_MIX_1055687	NOVO_MIX_2571762	R1_801396	S1_184797	R3_95952	NOVO_MIX_181234	NOVO_MIX_1756617	NOVO_MIX_874375	S1_120129
1.7.99.-	531	R3_773693	NOVO_MIX_608090	R3_7390	R3_760495	NOVO_MIX_965155	R2_112595	S2_128000	S3_293524	R1_218635	NOVO_MIX_846882	R1_467948	NOVO_MIX_2301171	S3_205583	R2_288513	NOVO_MIX_2217273	NOVO_MIX_3070140	NOVO_MIX_1975582	R3_416658	NOVO_MIX_3451531	R1_153204	NOVO_MIX_3308527	NOVO_MIX_2282352	NOVO_MIX_2359332	S2_125410	NOVO_MIX_4020	NOVO_MIX_1628824	NOVO_MIX_3662707	S3_186320	NOVO_MIX_2399133	NOVO_MIX_2969405	R3_341835	R1_7962	R3_118112	R3_409152	R1_35966	R3_524296	NOVO_MIX_2849256	NOVO_MIX_228440	S1_55236	NOVO_MIX_1055386	NOVO_MIX_2106000	NOVO_MIX_3699025	NOVO_MIX_1783378	NOVO_MIX_47096	S3_63567	NOVO_MIX_2713221	S2_219783	S3_303139
2.7.7.-	529	NOVO_MIX_2048606	R1_182475	NOVO_MIX_3839918	R3_879681	NOVO_MIX_1154989	NOVO_MIX_2700745	NOVO_MIX_1518675	NOVO_MIX_3937542	NOVO_MIX_3362928	NOVO_MIX_1473282	NOVO_MIX_343299	NOVO_MIX_2435582	NOVO_MIX_3745670	S3_249253	R2_434578	NOVO_MIX_699157	R1_501377	S1_314441	R1_650807	NOVO_MIX_784137	R1_92839	NOVO_MIX_2911500	NOVO_MIX_2885565	NOVO_MIX_2161985	NOVO_MIX_3093758	R3_594343	R3_29915	NOVO_MIX_3369020	R3_749039	R1_602011	NOVO_MIX_1143739	R3_147874	R1_37386	NOVO_MIX_841016	NOVO_MIX_679087	NOVO_MIX_570948	NOVO_MIX_527496	R3_406631	R3_440643	NOVO_MIX_3678705	R1_728221	NOVO_MIX_2114919	NOVO_MIX_2969204	NOVO_MIX_3796101	R3_73251	R3_917785	NOVO_MIX_3147975	NOVO_MIX_2425985
4.1.1.36,6.3.2.5	529	NOVO_MIX_3137691	NOVO_MIX_974382	R3_83502	R1_28583	R2_214408	NOVO_MIX_1794270	NOVO_MIX_2539873	NOVO_MIX_625339	NOVO_MIX_704236	NOVO_MIX_2484503	R2_163164	S3_275418	NOVO_MIX_1429378	NOVO_MIX_3351753	R1_229850	NOVO_MIX_3503624	S2_216125	NOVO_MIX_2852849	R3_555576	R1_760491	NOVO_MIX_3032393	NOVO_MIX_3704590	NOVO_MIX_274821	R1_705769	R3_321372	S3_228539	R2_92499	NOVO_MIX_1402495	NOVO_MIX_1604194	S3_253752	NOVO_MIX_3589387	R1_82180	NOVO_MIX_3018699	R3_565183	R1_715771	NOVO_MIX_233493	R1_711546	R3_161313	R1_718467	R1_129111	NOVO_MIX_154415	NOVO_MIX_1243449	R1_330428	NOVO_MIX_135573	R1_24366	NOVO_MIX_3884996	NOVO_MIX_2424234	R3_434737
3.1.11.6	528	R3_789056	NOVO_MIX_1201405	NOVO_MIX_611410	NOVO_MIX_1031682	R3_279136	R2_284199	R3_117405	R2_328574	NOVO_MIX_2966066	NOVO_MIX_3769949	NOVO_MIX_3809538	R1_323670	NOVO_MIX_2126006	NOVO_MIX_795431	NOVO_MIX_999709	NOVO_MIX_480726	R3_230959	NOVO_MIX_1856640	NOVO_MIX_1248356	NOVO_MIX_3559788	S2_319804	NOVO_MIX_966429	NOVO_MIX_3467759	NOVO_MIX_119145	NOVO_MIX_3660342	NOVO_MIX_3231250	NOVO_MIX_3490739	NOVO_MIX_3185799	NOVO_MIX_1838401	NOVO_MIX_2711997	NOVO_MIX_3272575	NOVO_MIX_2113705	NOVO_MIX_1169921	NOVO_MIX_966437	R1_540433	NOVO_MIX_851437	NOVO_MIX_1294813	R1_520278	R1_400776	NOVO_MIX_656378	NOVO_MIX_3675125	R3_307010	NOVO_MIX_3351766	NOVO_MIX_1710028	R3_208639	NOVO_MIX_934303	S3_26688	NOVO_MIX_411556
3.1.3.25	528	NOVO_MIX_3470276	NOVO_MIX_3766181	NOVO_MIX_298322	NOVO_MIX_2347949	R1_640622	NOVO_MIX_3520865	NOVO_MIX_2903926	NOVO_MIX_286261	NOVO_MIX_3750703	NOVO_MIX_767995	R1_801973	NOVO_MIX_687138	NOVO_MIX_1197564	R3_786743	R1_120047	R3_164575	NOVO_MIX_3262359	S2_176458	R1_259249	NOVO_MIX_1722732	NOVO_MIX_1461002	NOVO_MIX_3383427	NOVO_MIX_2477997	R3_317635	NOVO_MIX_2243368	NOVO_MIX_1486544	NOVO_MIX_3303839	R3_713203	NOVO_MIX_2032050	S3_317864	R2_211513	R3_672732	NOVO_MIX_881062	NOVO_MIX_1018887	NOVO_MIX_3848366	NOVO_MIX_143981	NOVO_MIX_2294260	NOVO_MIX_534665	R1_188055	NOVO_MIX_1814040	R3_310903	R1_778779	R1_671149	NOVO_MIX_2872011	NOVO_MIX_1923957	R1_657673	R3_454314	S1_116907
6.3.-.-	528	NOVO_MIX_1871084	NOVO_MIX_22492	R1_256099	R3_223614	NOVO_MIX_1319976	NOVO_MIX_3856577	R2_475313	R1_509821	R1_113485	NOVO_MIX_1696232	R1_469425	NOVO_MIX_1790752	NOVO_MIX_3793416	NOVO_MIX_3159228	NOVO_MIX_2703384	R2_244888	R1_372741	R1_803512	R3_351766	R3_745360	R1_134464	R1_693660	R3_457100	NOVO_MIX_1277764	NOVO_MIX_29963	S1_130513	NOVO_MIX_2513508	NOVO_MIX_3684697	NOVO_MIX_1315994	R3_857996	R1_784322	NOVO_MIX_3060032	NOVO_MIX_406602	NOVO_MIX_1614725	NOVO_MIX_2283227	R1_674706	NOVO_MIX_2649697	NOVO_MIX_906950	R3_46669	NOVO_MIX_2401302	NOVO_MIX_2711038	NOVO_MIX_3230685	NOVO_MIX_1296446	R3_353245	NOVO_MIX_2127042	NOVO_MIX_133728	R1_305965	NOVO_MIX_3812457
1.1.3.15	525	R3_490780	R1_149024	NOVO_MIX_2762756	NOVO_MIX_223096	R3_208419	R1_792119	NOVO_MIX_2956471	R2_292451	NOVO_MIX_36813	NOVO_MIX_3395034	NOVO_MIX_3767112	R1_578643	NOVO_MIX_1498621	NOVO_MIX_362644	R3_540965	R3_829674	NOVO_MIX_2903685	R1_186170	R2_454064	NOVO_MIX_2012323	S2_80850	R3_484439	NOVO_MIX_960323	NOVO_MIX_2950319	NOVO_MIX_589471	R3_917364	R1_54275	NOVO_MIX_943446	NOVO_MIX_3359943	NOVO_MIX_3258425	NOVO_MIX_1289606	NOVO_MIX_3712944	R1_337368	NOVO_MIX_3777874	R3_40381	S1_189679	NOVO_MIX_3490178	NOVO_MIX_3774556	NOVO_MIX_1057557	R1_174840	NOVO_MIX_447917	NOVO_MIX_1229681	NOVO_MIX_1400454	R3_746441	NOVO_MIX_1463776	NOVO_MIX_558979	NOVO_MIX_3136403	NOVO_MIX_3597300
2.1.1.63	524	NOVO_MIX_1120742	R3_37073	R3_937476	NOVO_MIX_881830	NOVO_MIX_3516945	NOVO_MIX_2330326	NOVO_MIX_1043479	NOVO_MIX_3107141	NOVO_MIX_172053	NOVO_MIX_2212782	NOVO_MIX_3367976	NOVO_MIX_1201671	NOVO_MIX_1320134	NOVO_MIX_2339099	NOVO_MIX_2105133	S1_151579	NOVO_MIX_2590425	NOVO_MIX_3671791	NOVO_MIX_1206261	R2_162819	R3_419673	NOVO_MIX_1450995	NOVO_MIX_2655472	NOVO_MIX_1292015	R3_674509	NOVO_MIX_2127861	R2_417728	NOVO_MIX_2579151	R3_699178	R3_636155	NOVO_MIX_2126464	R1_342917	R1_628570	NOVO_MIX_3115355	NOVO_MIX_1636440	NOVO_MIX_1591125	NOVO_MIX_1149758	NOVO_MIX_681567	NOVO_MIX_1018166	NOVO_MIX_3139565	NOVO_MIX_1273297	NOVO_MIX_3110267	NOVO_MIX_1194941	NOVO_MIX_225303	R3_164860	R1_830175	NOVO_MIX_1851206	R2_47257
2.4.1.15,2.4.1.347	524	NOVO_MIX_3288142	NOVO_MIX_47048	R2_384135	NOVO_MIX_2149666	NOVO_MIX_449424	NOVO_MIX_683154	NOVO_MIX_1236627	NOVO_MIX_825510	R3_496958	S2_147814	NOVO_MIX_3555730	NOVO_MIX_2231640	R3_357413	NOVO_MIX_1804151	R3_296861	NOVO_MIX_565898	R1_156021	NOVO_MIX_1703801	R1_692344	R3_717259	R3_636493	NOVO_MIX_906949	NOVO_MIX_2282195	NOVO_MIX_10166	R3_843421	NOVO_MIX_3947334	NOVO_MIX_1952298	NOVO_MIX_3537014	NOVO_MIX_2330547	S1_134053	NOVO_MIX_2750140	NOVO_MIX_1002397	R2_310366	R3_307775	NOVO_MIX_1800669	NOVO_MIX_2655036	NOVO_MIX_3249663	NOVO_MIX_315107	NOVO_MIX_3003682	R3_764533	NOVO_MIX_3181088	R3_72679	NOVO_MIX_2550804	R1_791456	NOVO_MIX_152381	R3_37982	R2_309371	NOVO_MIX_1417565
2.7.6.1	522	S3_55606	R3_626897	NOVO_MIX_2549692	S1_312778	R3_701586	NOVO_MIX_165464	NOVO_MIX_916930	NOVO_MIX_923482	R3_739065	R2_430896	R3_523813	NOVO_MIX_3747543	NOVO_MIX_809900	NOVO_MIX_2195294	S1_291807	NOVO_MIX_2206710	R1_694083	R1_790772	NOVO_MIX_2517750	NOVO_MIX_1888927	S1_145098	NOVO_MIX_3283666	NOVO_MIX_1688974	S3_328414	R2_171862	NOVO_MIX_2350235	R2_262170	R1_540851	S3_299897	NOVO_MIX_596132	NOVO_MIX_425398	S1_49881	NOVO_MIX_1648394	NOVO_MIX_1142323	NOVO_MIX_1473251	NOVO_MIX_1633999	NOVO_MIX_2877557	NOVO_MIX_3145163	R2_403995	R1_505820	NOVO_MIX_1357109	NOVO_MIX_2610209	R1_240670	NOVO_MIX_1988246	NOVO_MIX_2961721	NOVO_MIX_2978912	S3_37740	R3_23844
3.6.1.55	521	R3_112718	NOVO_MIX_2690780	R3_936157	NOVO_MIX_3842626	R1_389226	NOVO_MIX_260073	R1_372227	S3_81409	NOVO_MIX_2407047	NOVO_MIX_3946543	R1_581226	NOVO_MIX_3473296	NOVO_MIX_152131	NOVO_MIX_1728628	NOVO_MIX_1846461	NOVO_MIX_3919594	NOVO_MIX_2821460	NOVO_MIX_1035629	NOVO_MIX_3361064	R3_315213	S1_103043	NOVO_MIX_377196	NOVO_MIX_1768265	NOVO_MIX_2816822	R1_266680	S3_333918	NOVO_MIX_2246918	R3_275180	NOVO_MIX_453045	R3_525261	R1_335674	R3_350159	NOVO_MIX_3563352	NOVO_MIX_2816350	NOVO_MIX_22103	R1_535378	NOVO_MIX_1894209	NOVO_MIX_3258726	NOVO_MIX_2319217	S1_104699	NOVO_MIX_3157450	NOVO_MIX_421531	R3_926891	NOVO_MIX_536997	NOVO_MIX_1206191	R3_788512	NOVO_MIX_3638077	R1_16892
2.4.2.-	519	NOVO_MIX_657675	NOVO_MIX_2825819	R1_506111	S1_43267	NOVO_MIX_3046469	NOVO_MIX_1404392	R1_413148	NOVO_MIX_2391414	NOVO_MIX_2722122	NOVO_MIX_367692	R1_297452	R1_814946	NOVO_MIX_30686	NOVO_MIX_1562767	R1_28015	NOVO_MIX_3821855	NOVO_MIX_3869236	NOVO_MIX_3670207	R3_149255	NOVO_MIX_2433794	NOVO_MIX_3123814	NOVO_MIX_2751371	NOVO_MIX_591047	NOVO_MIX_688504	NOVO_MIX_1870957	R3_574329	NOVO_MIX_2729150	R3_215555	NOVO_MIX_3789759	NOVO_MIX_1579956	NOVO_MIX_3708554	R3_665901	NOVO_MIX_3703353	R3_391445	R2_348965	R2_401916	NOVO_MIX_3446842	NOVO_MIX_3085937	NOVO_MIX_767922	NOVO_MIX_1157351	R3_610030	NOVO_MIX_3479920	NOVO_MIX_1093648	R1_709054	NOVO_MIX_3129964	NOVO_MIX_3694150	NOVO_MIX_2935099	S2_91282
1.1.1.42	518	NOVO_MIX_3558231	S1_55086	NOVO_MIX_814487	R3_252114	NOVO_MIX_3689962	NOVO_MIX_1280343	NOVO_MIX_1720654	NOVO_MIX_1163596	NOVO_MIX_1400677	NOVO_MIX_1938802	R3_329334	NOVO_MIX_1369650	NOVO_MIX_9210	R1_562137	R1_39703	NOVO_MIX_60478	NOVO_MIX_1452598	NOVO_MIX_872433	S1_330188	R1_682578	NOVO_MIX_2635389	R1_761498	NOVO_MIX_3773202	NOVO_MIX_3285348	NOVO_MIX_2788570	NOVO_MIX_87390	NOVO_MIX_1865895	S2_263408	R3_558467	R1_473351	R3_502699	R1_703218	NOVO_MIX_106510	R3_163818	NOVO_MIX_2648501	R3_780340	NOVO_MIX_1931789	S1_309317	NOVO_MIX_3399586	S1_268059	R3_857961	R3_339991	R2_134082	NOVO_MIX_2857033	R2_500749	NOVO_MIX_2544424	R2_262926	NOVO_MIX_1902799
2.6.1.-	518	NOVO_MIX_440684	R1_264105	R1_83413	R2_319454	R3_658772	NOVO_MIX_2556739	NOVO_MIX_3327941	NOVO_MIX_1773953	NOVO_MIX_2803519	NOVO_MIX_1809061	R3_891791	R2_381285	R1_766781	NOVO_MIX_3388484	R1_262639	R3_211592	R1_647223	NOVO_MIX_2880485	NOVO_MIX_2707154	R1_390942	NOVO_MIX_3540897	NOVO_MIX_3404420	S3_104460	NOVO_MIX_1944797	NOVO_MIX_2527092	R1_211820	R1_179129	NOVO_MIX_2516992	NOVO_MIX_1461447	S3_332313	S2_208504	R2_470362	NOVO_MIX_366790	NOVO_MIX_1484543	NOVO_MIX_2061887	S3_329809	NOVO_MIX_28025	R3_421599	NOVO_MIX_270758	NOVO_MIX_1074032	NOVO_MIX_11932	S2_262559	S3_86235	NOVO_MIX_1854486	NOVO_MIX_3457302	NOVO_MIX_2139210	R3_484717	R1_487779
2.1.1.199	516	R1_358610	R1_706427	NOVO_MIX_1054011	R3_867385	NOVO_MIX_1250149	NOVO_MIX_3529451	NOVO_MIX_638812	R3_932681	R1_226413	S3_324365	NOVO_MIX_3563181	NOVO_MIX_2782571	NOVO_MIX_3157013	NOVO_MIX_2851122	NOVO_MIX_3415438	R1_745812	R3_229791	NOVO_MIX_716010	S2_199264	NOVO_MIX_853932	NOVO_MIX_2595442	NOVO_MIX_2216391	NOVO_MIX_1656465	NOVO_MIX_2154721	NOVO_MIX_1372037	NOVO_MIX_3834114	R3_92428	NOVO_MIX_2803728	NOVO_MIX_1985664	R3_324327	S1_150170	NOVO_MIX_724663	NOVO_MIX_3590437	NOVO_MIX_1200834	R3_853728	NOVO_MIX_2428116	NOVO_MIX_93133	NOVO_MIX_1055361	R2_462767	S2_174186	NOVO_MIX_2697989	NOVO_MIX_3026393	NOVO_MIX_618116	S1_204407	NOVO_MIX_3885800	NOVO_MIX_1192925	NOVO_MIX_1190981	NOVO_MIX_3805673
6.3.4.4	515	R1_550647	NOVO_MIX_2089023	NOVO_MIX_1716953	NOVO_MIX_2625768	NOVO_MIX_3078075	NOVO_MIX_1842237	S2_207369	R1_391313	R3_654452	NOVO_MIX_3280691	R1_446264	S1_151766	NOVO_MIX_1807537	NOVO_MIX_379570	NOVO_MIX_1560979	R3_646036	NOVO_MIX_2081562	R2_267100	R2_417697	NOVO_MIX_154243	NOVO_MIX_973052	R1_765867	NOVO_MIX_3328782	NOVO_MIX_922057	NOVO_MIX_3506726	NOVO_MIX_397686	S1_221646	NOVO_MIX_802700	NOVO_MIX_692041	NOVO_MIX_2819227	NOVO_MIX_1130437	S2_84869	R3_717766	R3_492025	R1_189284	R1_807965	R1_336977	NOVO_MIX_2148684	NOVO_MIX_2228082	R3_654098	R1_44830	R3_697307	NOVO_MIX_2316380	S3_197591	NOVO_MIX_610020	NOVO_MIX_3044492	NOVO_MIX_3035214	R3_881513
3.6.5.-	514	R1_548299	NOVO_MIX_3603276	R1_565360	NOVO_MIX_3034937	R3_505913	R2_355736	NOVO_MIX_3230287	R1_529574	NOVO_MIX_123148	R3_48156	NOVO_MIX_2822724	NOVO_MIX_403264	NOVO_MIX_3098386	S1_196852	NOVO_MIX_3737360	NOVO_MIX_2772377	R3_442427	NOVO_MIX_2884293	R2_120764	NOVO_MIX_1419826	NOVO_MIX_1645725	NOVO_MIX_3186881	R2_502350	R2_33516	NOVO_MIX_150496	NOVO_MIX_3196350	NOVO_MIX_3124791	R2_68230	S2_299733	NOVO_MIX_151358	NOVO_MIX_886409	R2_274136	R1_69775	NOVO_MIX_1854656	R1_157993	R1_172135	R3_320376	R1_589101	NOVO_MIX_2099546	R3_635878	NOVO_MIX_3092672	NOVO_MIX_2684679	R3_654046	NOVO_MIX_2831798	NOVO_MIX_475792	NOVO_MIX_720171	NOVO_MIX_1775834	NOVO_MIX_3882552
4.2.1.11	513	NOVO_MIX_2936182	NOVO_MIX_3483395	S2_62869	NOVO_MIX_2761326	NOVO_MIX_3263423	S1_43863	NOVO_MIX_2458404	R3_178799	NOVO_MIX_2644786	R1_412310	NOVO_MIX_275065	NOVO_MIX_1426066	NOVO_MIX_1086012	NOVO_MIX_1330437	R2_254182	R3_159366	R2_384045	NOVO_MIX_2154823	R2_327279	R3_737973	R1_767546	S2_193270	S3_176554	NOVO_MIX_2872065	S2_288195	R3_30272	NOVO_MIX_268591	NOVO_MIX_1456265	NOVO_MIX_2035435	S3_162722	R1_220663	NOVO_MIX_975133	R3_146706	NOVO_MIX_3537032	R2_100362	S2_289456	R1_501972	NOVO_MIX_3659903	S2_245077	R1_333147	NOVO_MIX_2199743	NOVO_MIX_2883886	NOVO_MIX_2598248	R2_409438	R1_40791	R1_360797	S3_170875	NOVO_MIX_3615739
2.8.1.1,2.8.1.2	511	R1_577863	NOVO_MIX_3798307	NOVO_MIX_3136037	R2_111926	NOVO_MIX_2868948	R3_868721	R1_205185	R1_559860	R1_323773	NOVO_MIX_225023	R1_137526	R2_46255	NOVO_MIX_3801589	NOVO_MIX_1828026	NOVO_MIX_2486650	R1_759371	NOVO_MIX_42105	NOVO_MIX_3078398	NOVO_MIX_1826955	S3_181723	NOVO_MIX_1965327	NOVO_MIX_2170859	R3_234325	NOVO_MIX_3504053	R1_113325	NOVO_MIX_1335348	NOVO_MIX_1686636	NOVO_MIX_1425851	R3_27668	S3_167258	NOVO_MIX_28320	R3_789224	S3_266382	R2_267544	NOVO_MIX_1263288	R2_244538	NOVO_MIX_396276	NOVO_MIX_2142142	R1_177887	NOVO_MIX_1009446	R1_705692	R3_29642	NOVO_MIX_2533227	NOVO_MIX_1077540	NOVO_MIX_3515248	NOVO_MIX_2690705	NOVO_MIX_328953	R3_338821
1.1.1.267	509	R3_80403	S2_246713	R3_116710	NOVO_MIX_1231291	R2_464089	NOVO_MIX_2238092	R2_386822	R1_337346	R3_537435	NOVO_MIX_2680945	NOVO_MIX_2170828	R1_473159	NOVO_MIX_2687627	NOVO_MIX_3320238	NOVO_MIX_916595	NOVO_MIX_1693406	NOVO_MIX_3711415	NOVO_MIX_81930	NOVO_MIX_722795	NOVO_MIX_3284291	R3_764581	NOVO_MIX_3836718	NOVO_MIX_2242087	NOVO_MIX_1254434	R1_319443	NOVO_MIX_776026	NOVO_MIX_1379228	R1_47292	NOVO_MIX_3074253	R3_116994	NOVO_MIX_2796187	NOVO_MIX_3443478	R3_835158	R1_518916	NOVO_MIX_2741512	NOVO_MIX_2003748	S3_101108	NOVO_MIX_3691894	NOVO_MIX_2325777	NOVO_MIX_1161069	NOVO_MIX_1705417	R1_691970	NOVO_MIX_3274027	NOVO_MIX_3200229	NOVO_MIX_3026910	NOVO_MIX_1479721	NOVO_MIX_1427699	NOVO_MIX_3937088
2.3.1.16	509	NOVO_MIX_933301	R2_334279	NOVO_MIX_1911536	R3_574957	NOVO_MIX_1172397	NOVO_MIX_1328575	R1_74555	NOVO_MIX_336104	NOVO_MIX_1785822	NOVO_MIX_2983586	NOVO_MIX_1552777	NOVO_MIX_1801987	NOVO_MIX_553912	NOVO_MIX_2019139	NOVO_MIX_74024	S2_316214	NOVO_MIX_1371616	R3_478182	NOVO_MIX_1045854	R3_708627	NOVO_MIX_2831522	R1_276500	S2_283160	NOVO_MIX_490016	R3_48258	NOVO_MIX_3272083	R3_63360	NOVO_MIX_3414507	S3_303801	NOVO_MIX_1269696	NOVO_MIX_3219802	NOVO_MIX_2861432	NOVO_MIX_3080124	S3_264043	NOVO_MIX_700365	NOVO_MIX_171025	NOVO_MIX_2138586	S1_177638	S1_85806	NOVO_MIX_1110790	R3_513876	S3_181153	R3_503327	R2_495791	NOVO_MIX_286062	NOVO_MIX_1309368	NOVO_MIX_2079599	NOVO_MIX_351168
2.1.1.192	508	S1_173639	S1_61024	R3_365209	R1_73757	NOVO_MIX_438399	S3_27389	R1_248601	NOVO_MIX_307663	S2_83608	R3_466766	NOVO_MIX_1472368	NOVO_MIX_118322	R1_114750	NOVO_MIX_60257	NOVO_MIX_751988	NOVO_MIX_974795	NOVO_MIX_3713691	S3_248757	NOVO_MIX_1055619	NOVO_MIX_3200996	S3_317707	R3_889310	NOVO_MIX_910398	R1_391389	NOVO_MIX_2834296	R1_146138	NOVO_MIX_633006	R2_77560	NOVO_MIX_3936628	R1_780451	R1_793063	NOVO_MIX_600467	NOVO_MIX_2824825	NOVO_MIX_3601018	NOVO_MIX_567684	NOVO_MIX_2008536	R3_161957	R1_309791	R2_167537	NOVO_MIX_1078083	NOVO_MIX_134561	R1_626099	NOVO_MIX_1573863	NOVO_MIX_2087983	NOVO_MIX_1478300	NOVO_MIX_2811446	NOVO_MIX_2061988	S3_119079
2.7.8.13	508	NOVO_MIX_3612162	R1_176699	R1_595183	NOVO_MIX_1148211	NOVO_MIX_1059021	NOVO_MIX_440554	NOVO_MIX_2540525	R3_103728	R3_881164	NOVO_MIX_1944232	NOVO_MIX_3544863	NOVO_MIX_458888	NOVO_MIX_3122818	NOVO_MIX_3367013	R1_133231	NOVO_MIX_522308	NOVO_MIX_3692135	R2_75093	NOVO_MIX_2379404	NOVO_MIX_2382488	NOVO_MIX_2746809	NOVO_MIX_658184	NOVO_MIX_1439280	NOVO_MIX_440657	S1_91144	NOVO_MIX_349857	NOVO_MIX_591481	R2_66059	NOVO_MIX_388348	S2_18001	NOVO_MIX_128616	S2_242621	NOVO_MIX_1137462	NOVO_MIX_1002779	R1_484728	R3_216112	R2_250164	NOVO_MIX_302502	R3_565154	R3_918891	S2_224074	R1_344418	R2_407175	S1_263411	NOVO_MIX_1911059	R3_578675	R1_622207	NOVO_MIX_326675
6.3.3.1	508	R3_408974	NOVO_MIX_371394	NOVO_MIX_3066878	R3_246733	NOVO_MIX_618713	R3_415495	S1_285821	R1_174451	NOVO_MIX_3754085	NOVO_MIX_987562	NOVO_MIX_1583223	NOVO_MIX_1135540	R1_92405	NOVO_MIX_3023505	NOVO_MIX_2698199	NOVO_MIX_1595500	S3_90766	NOVO_MIX_1614999	S3_328874	NOVO_MIX_1319600	S2_5079	NOVO_MIX_176071	NOVO_MIX_3887854	R2_198396	NOVO_MIX_3256340	NOVO_MIX_2421617	NOVO_MIX_378289	NOVO_MIX_1705782	NOVO_MIX_2985199	S2_65623	R1_806661	NOVO_MIX_514644	NOVO_MIX_788729	R3_888447	NOVO_MIX_3320280	R3_200362	NOVO_MIX_2386917	NOVO_MIX_1025035	NOVO_MIX_3108433	R2_327285	NOVO_MIX_2837852	NOVO_MIX_2088749	NOVO_MIX_3215183	NOVO_MIX_644931	R3_190994	NOVO_MIX_3663948	NOVO_MIX_1093479	NOVO_MIX_3112587
1.2.7.8	506	NOVO_MIX_3790520	NOVO_MIX_3209598	NOVO_MIX_3245876	NOVO_MIX_504327	R1_605445	S3_139169	NOVO_MIX_3643064	S2_95396	NOVO_MIX_536683	NOVO_MIX_3819139	NOVO_MIX_1794655	NOVO_MIX_3938211	R1_105157	NOVO_MIX_1018812	NOVO_MIX_546224	NOVO_MIX_1847494	NOVO_MIX_3013538	NOVO_MIX_254110	R1_97771	NOVO_MIX_3069135	R1_135364	NOVO_MIX_2632547	R3_899162	NOVO_MIX_3594558	NOVO_MIX_3525198	R1_575606	R1_430850	R2_172755	R2_106070	NOVO_MIX_978461	NOVO_MIX_1011666	NOVO_MIX_3151316	NOVO_MIX_1697385	R1_58424	R3_232789	NOVO_MIX_155114	NOVO_MIX_3505749	NOVO_MIX_3432344	NOVO_MIX_1509857	R1_699228	R2_261630	R1_86206	S2_134529	NOVO_MIX_1832846	R1_632756	NOVO_MIX_3764568	NOVO_MIX_1758523	NOVO_MIX_3545913
2.1.3.2	506	NOVO_MIX_720731	NOVO_MIX_551510	NOVO_MIX_218506	NOVO_MIX_3918041	NOVO_MIX_213560	S1_171138	NOVO_MIX_462856	R3_487948	NOVO_MIX_2200390	R3_46874	R2_2051	NOVO_MIX_3167884	NOVO_MIX_156501	R3_98077	R3_677156	NOVO_MIX_2120396	NOVO_MIX_1874464	S3_184282	S2_154173	NOVO_MIX_3406839	S2_58930	R1_366627	R3_42513	NOVO_MIX_1412649	S3_82428	NOVO_MIX_1172264	R1_436006	S1_263435	NOVO_MIX_985498	NOVO_MIX_3508140	NOVO_MIX_3197627	R1_177529	NOVO_MIX_3172206	S2_189003	NOVO_MIX_3412516	R2_244368	NOVO_MIX_1656941	R3_55852	NOVO_MIX_3862538	S1_141904	R3_716345	NOVO_MIX_495491	S1_58659	R2_85358	R3_154703	NOVO_MIX_2834245	R1_6139	NOVO_MIX_860954
2.7.2.3	506	NOVO_MIX_3457386	R1_74561	NOVO_MIX_1037640	NOVO_MIX_3803990	R2_185325	NOVO_MIX_3901630	NOVO_MIX_284039	R2_13763	R2_466403	NOVO_MIX_2423878	NOVO_MIX_1583137	R1_278645	S3_122821	R1_62996	NOVO_MIX_263286	R2_61005	NOVO_MIX_1651648	NOVO_MIX_1050008	NOVO_MIX_290775	NOVO_MIX_74776	NOVO_MIX_2872060	NOVO_MIX_1673456	R3_643086	NOVO_MIX_1269404	NOVO_MIX_2173690	R3_566504	NOVO_MIX_2457704	NOVO_MIX_3536732	NOVO_MIX_1172662	NOVO_MIX_2968259	R1_580614	NOVO_MIX_1574284	NOVO_MIX_2325828	NOVO_MIX_2027545	NOVO_MIX_1630186	NOVO_MIX_2641305	NOVO_MIX_2039056	NOVO_MIX_3402953	NOVO_MIX_240245	NOVO_MIX_3055919	R1_495606	NOVO_MIX_139287	NOVO_MIX_936212	R2_452915	R1_648746	R1_664714	R1_792434	R3_718280
6.3.4.5	504	R1_744356	R3_610665	NOVO_MIX_3344206	S3_17117	NOVO_MIX_3097803	NOVO_MIX_2576115	R3_384990	NOVO_MIX_2501047	NOVO_MIX_1996142	R1_734080	NOVO_MIX_880951	NOVO_MIX_3886101	R1_446654	NOVO_MIX_2885182	R1_84645	S1_35893	NOVO_MIX_2685563	S3_209551	S3_184630	NOVO_MIX_2588768	NOVO_MIX_3127756	NOVO_MIX_2651346	R1_308191	NOVO_MIX_3749477	NOVO_MIX_799865	R1_177468	R1_414169	NOVO_MIX_1966905	R1_751551	R1_630743	R1_407956	NOVO_MIX_192535	R1_541938	R3_745048	R2_236814	NOVO_MIX_2575816	NOVO_MIX_530747	NOVO_MIX_3384315	R1_2333	NOVO_MIX_2911243	NOVO_MIX_3534268	NOVO_MIX_3684295	R2_5293	R1_289277	NOVO_MIX_1517443	R1_226554	NOVO_MIX_1690808	S2_301094
2.4.2.9	501	NOVO_MIX_3515957	R1_319289	S2_203573	R1_145448	NOVO_MIX_3392826	NOVO_MIX_3956735	NOVO_MIX_3630382	R2_475753	R1_655868	R3_401261	R3_449667	R1_327335	NOVO_MIX_2276564	NOVO_MIX_3083641	R3_96437	NOVO_MIX_2652409	NOVO_MIX_2456259	R1_172983	R2_222276	NOVO_MIX_2393500	R1_632421	NOVO_MIX_2830946	R1_169670	NOVO_MIX_316162	NOVO_MIX_494119	NOVO_MIX_1367422	NOVO_MIX_3531185	R3_536177	NOVO_MIX_66734	NOVO_MIX_892624	NOVO_MIX_1100555	NOVO_MIX_837714	NOVO_MIX_435552	R2_470443	R2_407225	R3_196162	NOVO_MIX_3571159	NOVO_MIX_3022774	NOVO_MIX_2596319	NOVO_MIX_3197905	NOVO_MIX_538520	NOVO_MIX_2256356	NOVO_MIX_3508077	R3_266801	NOVO_MIX_2547804	NOVO_MIX_340589	S1_261584	NOVO_MIX_3139601
6.6.1.2	501	S2_213998	S3_323710	R2_104122	NOVO_MIX_1641883	NOVO_MIX_1123005	R2_448697	NOVO_MIX_3491071	NOVO_MIX_358700	NOVO_MIX_2030595	NOVO_MIX_1842651	R1_377853	S1_165920	S3_224847	NOVO_MIX_2539596	NOVO_MIX_586783	NOVO_MIX_1236729	R2_271253	NOVO_MIX_31270	S3_57160	NOVO_MIX_873897	R1_825673	NOVO_MIX_3387535	S2_247539	R1_245418	NOVO_MIX_3933135	R2_359409	NOVO_MIX_1400513	R1_73506	S3_185309	NOVO_MIX_470298	NOVO_MIX_1146103	S3_83420	NOVO_MIX_3517664	NOVO_MIX_3783898	R3_453234	R2_430376	S1_203222	NOVO_MIX_886039	NOVO_MIX_2015684	NOVO_MIX_3382762	R3_145974	NOVO_MIX_740956	NOVO_MIX_3928710	R1_164219	NOVO_MIX_1256091	R1_220868	NOVO_MIX_1111744	R3_94620
2.8.1.13	498	S2_124547	NOVO_MIX_88947	R2_187963	NOVO_MIX_2081026	S2_314956	NOVO_MIX_948287	R1_587630	NOVO_MIX_3441282	NOVO_MIX_83714	R3_562594	R1_17002	R2_404927	R3_802255	S2_185688	R1_195374	NOVO_MIX_111214	NOVO_MIX_2186376	NOVO_MIX_2308668	S2_256260	NOVO_MIX_308315	NOVO_MIX_3465017	NOVO_MIX_2072380	NOVO_MIX_2539633	R3_696576	NOVO_MIX_780644	NOVO_MIX_31969	NOVO_MIX_33443	R3_616716	R3_12840	R1_443593	R3_220576	NOVO_MIX_1788838	NOVO_MIX_646991	NOVO_MIX_2098500	NOVO_MIX_3807532	NOVO_MIX_817696	NOVO_MIX_433588	R2_165597	NOVO_MIX_2161661	R1_731131	R3_9841	NOVO_MIX_3359483	R3_394319	R1_102058	R2_461712	R2_64459	R2_229391	NOVO_MIX_3629196
3.6.1.66	498	NOVO_MIX_1585941	NOVO_MIX_3649538	NOVO_MIX_2405262	R1_710928	R3_236949	R1_252239	R1_673626	NOVO_MIX_225633	R3_186979	NOVO_MIX_809431	R3_814999	NOVO_MIX_1005646	NOVO_MIX_586462	R1_196150	R2_287322	NOVO_MIX_2053865	NOVO_MIX_1447814	NOVO_MIX_3493552	R1_546085	NOVO_MIX_3895896	R1_824809	NOVO_MIX_826855	NOVO_MIX_2821219	R1_240655	R3_362869	S3_90236	R1_195112	S3_255677	NOVO_MIX_86813	R3_597317	R1_701808	S2_291987	R3_515844	R1_658356	NOVO_MIX_2977861	NOVO_MIX_1524967	R2_286695	R3_461576	NOVO_MIX_1217677	R1_87052	NOVO_MIX_400961	NOVO_MIX_3315189	NOVO_MIX_3247769	R3_143254	R3_298890	NOVO_MIX_832492	NOVO_MIX_3157085	R1_238278
3.4.21.107	497	S2_31745	NOVO_MIX_3682069	NOVO_MIX_2807580	R1_731017	NOVO_MIX_2495094	R3_102755	NOVO_MIX_2966148	NOVO_MIX_3952207	NOVO_MIX_413806	NOVO_MIX_206943	NOVO_MIX_3837260	R1_209920	NOVO_MIX_2551477	S3_128150	NOVO_MIX_1965405	NOVO_MIX_819720	NOVO_MIX_464654	NOVO_MIX_2077773	NOVO_MIX_3882333	S3_146942	NOVO_MIX_1440807	NOVO_MIX_2032185	NOVO_MIX_2447888	R2_126073	R3_850253	NOVO_MIX_878344	R2_71708	NOVO_MIX_3665563	NOVO_MIX_2921349	NOVO_MIX_2082374	NOVO_MIX_3730844	NOVO_MIX_2294205	NOVO_MIX_372279	R1_473138	R3_838817	NOVO_MIX_589093	S3_33935	NOVO_MIX_3344315	NOVO_MIX_3710153	NOVO_MIX_1120102	R3_87967	NOVO_MIX_2593386	R1_450488	NOVO_MIX_1175327	S3_244198	S3_44142	NOVO_MIX_1835075	NOVO_MIX_1969899
1.5.1.5,3.5.4.9	496	NOVO_MIX_3101201	R1_633163	NOVO_MIX_327728	R1_262381	NOVO_MIX_2613167	NOVO_MIX_2206043	R3_102097	NOVO_MIX_3348451	NOVO_MIX_2740876	NOVO_MIX_3555673	R3_845665	R3_517690	R3_563532	NOVO_MIX_2065670	NOVO_MIX_598523	NOVO_MIX_2991129	NOVO_MIX_1969958	R3_887733	NOVO_MIX_3465245	R3_480021	R1_117457	R3_272895	R3_817325	NOVO_MIX_3759286	NOVO_MIX_1494829	R1_368154	S1_33428	NOVO_MIX_3141933	NOVO_MIX_3031019	NOVO_MIX_16430	R2_445383	NOVO_MIX_426485	NOVO_MIX_2250418	NOVO_MIX_2449798	NOVO_MIX_2775284	NOVO_MIX_3377117	NOVO_MIX_3440690	R2_76445	NOVO_MIX_257689	R2_300219	NOVO_MIX_1501461	NOVO_MIX_3857887	NOVO_MIX_914853	S3_264617	R3_634896	NOVO_MIX_560378	R1_28071	R2_431845
5.4.2.10	496	R1_242532	NOVO_MIX_1910274	NOVO_MIX_2048559	R3_932810	NOVO_MIX_2151422	NOVO_MIX_1163864	NOVO_MIX_2083447	NOVO_MIX_1471535	NOVO_MIX_2615041	R1_285946	NOVO_MIX_3412066	NOVO_MIX_2427586	NOVO_MIX_740561	R3_739475	S3_318123	NOVO_MIX_1327689	R3_807140	R2_496899	NOVO_MIX_703696	NOVO_MIX_1991312	NOVO_MIX_1162058	R1_639477	S2_89941	S3_286556	NOVO_MIX_2941360	NOVO_MIX_2190338	NOVO_MIX_2126895	NOVO_MIX_829489	R1_602170	NOVO_MIX_2031576	NOVO_MIX_2321342	R3_296793	NOVO_MIX_1650596	NOVO_MIX_2181230	NOVO_MIX_2883684	R1_203551	R1_221944	NOVO_MIX_803194	R2_231633	NOVO_MIX_3752007	R3_514251	NOVO_MIX_141202	NOVO_MIX_521539	NOVO_MIX_2240312	S1_303593	NOVO_MIX_252568	S2_10077	R3_742064
1.1.1.40	493	NOVO_MIX_2422895	NOVO_MIX_766358	NOVO_MIX_1253637	NOVO_MIX_867858	S2_282633	R1_10208	NOVO_MIX_253441	NOVO_MIX_1306515	R1_831453	R3_179578	R3_109765	R3_137922	NOVO_MIX_3352770	R1_184441	NOVO_MIX_2001292	NOVO_MIX_21993	NOVO_MIX_1150899	R3_220248	NOVO_MIX_1775289	S3_244199	R2_413867	S1_121950	NOVO_MIX_3026250	NOVO_MIX_2091021	NOVO_MIX_2885862	NOVO_MIX_3082095	NOVO_MIX_357141	NOVO_MIX_2530730	R3_820661	R3_504068	NOVO_MIX_1114063	NOVO_MIX_439292	NOVO_MIX_2548204	NOVO_MIX_45334	S1_161286	NOVO_MIX_42783	NOVO_MIX_2826938	R1_455087	NOVO_MIX_684247	NOVO_MIX_2994101	NOVO_MIX_426085	R3_301774	S2_36630	NOVO_MIX_3281811	NOVO_MIX_2047817	R2_77175	NOVO_MIX_3713055	NOVO_MIX_1419563
1.2.1.11	493	S1_165767	R3_383062	S2_102310	NOVO_MIX_2308342	NOVO_MIX_1181811	R2_185240	R1_200199	NOVO_MIX_3505843	NOVO_MIX_1577680	NOVO_MIX_2274315	S3_119228	NOVO_MIX_3760371	NOVO_MIX_1438494	R1_36068	R3_529081	R3_274496	R3_345639	R3_15331	R1_151195	NOVO_MIX_772322	NOVO_MIX_2748454	R3_857410	R3_725814	NOVO_MIX_888770	NOVO_MIX_3007803	NOVO_MIX_2012394	NOVO_MIX_2745096	NOVO_MIX_748101	NOVO_MIX_2961739	R3_305973	NOVO_MIX_1219108	R1_164487	NOVO_MIX_2215856	R2_91761	NOVO_MIX_1698528	NOVO_MIX_2841510	NOVO_MIX_2814282	NOVO_MIX_3703581	R1_744530	R1_638708	R1_466721	R2_126112	R3_907437	R3_837149	NOVO_MIX_1424899	NOVO_MIX_185943	NOVO_MIX_3829126	S2_225798
4.1.2.13	493	S1_324748	NOVO_MIX_230774	NOVO_MIX_2875389	S1_129550	NOVO_MIX_3348681	NOVO_MIX_2987341	NOVO_MIX_3552967	NOVO_MIX_2949511	S1_8739	NOVO_MIX_51053	NOVO_MIX_1218054	NOVO_MIX_1000724	NOVO_MIX_458879	S3_274779	R1_155515	NOVO_MIX_2801254	R3_859258	NOVO_MIX_2030116	R2_113582	R3_126623	R2_175636	NOVO_MIX_749016	NOVO_MIX_168425	S2_250926	NOVO_MIX_1367847	S3_77876	NOVO_MIX_3934596	NOVO_MIX_2042249	NOVO_MIX_3244727	NOVO_MIX_2755725	NOVO_MIX_3620739	R3_88535	R1_170589	NOVO_MIX_2163472	NOVO_MIX_2145685	NOVO_MIX_1892316	R1_73957	R1_820391	NOVO_MIX_303957	NOVO_MIX_1045057	S3_47062	NOVO_MIX_3621412	R1_397790	NOVO_MIX_1728899	NOVO_MIX_2287039	NOVO_MIX_1242802	NOVO_MIX_961992	R1_769110
6.3.2.9	493	NOVO_MIX_412927	R2_468528	S3_114947	NOVO_MIX_1443766	R3_56633	R3_212749	NOVO_MIX_1250812	NOVO_MIX_3865457	R3_658313	R3_242926	NOVO_MIX_2552791	R3_464344	S3_162333	NOVO_MIX_2051050	R1_357973	NOVO_MIX_419709	NOVO_MIX_3538896	NOVO_MIX_3169034	NOVO_MIX_335634	NOVO_MIX_1789310	NOVO_MIX_2315079	NOVO_MIX_593651	R3_849095	NOVO_MIX_2949560	NOVO_MIX_1459223	NOVO_MIX_1089024	R1_725775	R1_401907	NOVO_MIX_3113721	R3_770045	NOVO_MIX_2730907	S3_227893	R3_485300	R2_505463	NOVO_MIX_1722071	R2_379742	NOVO_MIX_3743014	R3_772857	NOVO_MIX_2611855	R1_733292	S1_18694	R3_322328	NOVO_MIX_1975892	NOVO_MIX_398788	NOVO_MIX_2250327	NOVO_MIX_691842	NOVO_MIX_2319207	NOVO_MIX_3331260
2.7.7.59	492	R2_54841	NOVO_MIX_3017020	S3_205291	NOVO_MIX_200052	R3_831300	R3_190769	NOVO_MIX_716641	NOVO_MIX_2497226	R3_67927	R1_698294	NOVO_MIX_354213	NOVO_MIX_2393524	S1_255795	R1_140916	NOVO_MIX_1940116	NOVO_MIX_1961988	NOVO_MIX_3945284	R3_476581	R1_805952	NOVO_MIX_3926365	NOVO_MIX_3105848	NOVO_MIX_195704	R1_304898	NOVO_MIX_3759853	NOVO_MIX_2571065	NOVO_MIX_1334495	S3_125641	NOVO_MIX_2769367	R3_893210	R3_367711	R3_530091	NOVO_MIX_1312468	NOVO_MIX_711280	NOVO_MIX_865051	NOVO_MIX_942385	R1_656870	R3_368179	NOVO_MIX_3266395	NOVO_MIX_913041	R2_505931	R3_741026	R2_435618	NOVO_MIX_3241818	NOVO_MIX_2512668	R1_444741	NOVO_MIX_1837345	NOVO_MIX_847215	S2_32806
1.1.1.284,1.1.1.1	491	S2_167221	NOVO_MIX_3560294	S3_43176	NOVO_MIX_1504175	R2_124169	NOVO_MIX_3443874	R2_29640	S3_288868	S3_255577	NOVO_MIX_2064526	NOVO_MIX_3305013	NOVO_MIX_187430	NOVO_MIX_2324671	NOVO_MIX_2365670	NOVO_MIX_1725922	R1_662994	S3_211153	NOVO_MIX_3256025	NOVO_MIX_2185169	NOVO_MIX_259292	NOVO_MIX_2768046	S1_108179	R2_367714	NOVO_MIX_175160	R1_670440	R1_727642	R3_163843	R3_639686	NOVO_MIX_1671054	R3_239051	R3_814917	S1_318309	S1_272858	NOVO_MIX_2491238	R1_93879	R3_889191	NOVO_MIX_3623452	NOVO_MIX_755994	NOVO_MIX_380597	S2_22694	R1_645560	NOVO_MIX_1129938	S2_235364	NOVO_MIX_2815399	R1_344225	NOVO_MIX_1469385	S2_159300	R1_458516
2.7.7.27	491	NOVO_MIX_907797	NOVO_MIX_2291360	NOVO_MIX_2653534	NOVO_MIX_1207012	NOVO_MIX_328633	R2_93794	NOVO_MIX_3343927	S2_61305	NOVO_MIX_2482167	NOVO_MIX_144877	R2_41157	R3_826922	NOVO_MIX_830987	R1_715780	NOVO_MIX_1792715	R3_235475	NOVO_MIX_1818520	R3_81260	NOVO_MIX_1748626	R1_130648	NOVO_MIX_637189	NOVO_MIX_1181563	NOVO_MIX_382140	NOVO_MIX_1451206	NOVO_MIX_2841987	NOVO_MIX_1476224	R1_307593	NOVO_MIX_3898892	NOVO_MIX_522961	NOVO_MIX_930829	NOVO_MIX_360702	NOVO_MIX_2402701	NOVO_MIX_560352	NOVO_MIX_1674495	NOVO_MIX_1378626	R1_373608	NOVO_MIX_105720	R3_853341	NOVO_MIX_2168105	NOVO_MIX_3143844	NOVO_MIX_2759695	R1_359164	NOVO_MIX_1913774	S2_277658	R3_50233	NOVO_MIX_2178366	NOVO_MIX_2452955	NOVO_MIX_1081096
1.7.5.1,1.7.99.-	489	R1_639812	NOVO_MIX_922875	NOVO_MIX_3164781	NOVO_MIX_1459551	R3_284366	NOVO_MIX_1883536	R3_153326	R1_376741	NOVO_MIX_664498	NOVO_MIX_2132284	R3_913118	NOVO_MIX_2173552	R2_86434	NOVO_MIX_1647030	NOVO_MIX_3057209	R3_247169	NOVO_MIX_2883874	R2_266031	NOVO_MIX_3281595	R1_787509	R2_271435	NOVO_MIX_1605153	R3_450370	NOVO_MIX_2067941	R2_236695	R2_405383	NOVO_MIX_2734983	R1_162863	NOVO_MIX_3750733	R3_51460	R1_697773	NOVO_MIX_811587	NOVO_MIX_877577	NOVO_MIX_2446668	R1_120059	NOVO_MIX_2268469	S1_226410	R1_765430	NOVO_MIX_3478177	R3_752064	R1_72188	NOVO_MIX_1233899	NOVO_MIX_2651486	NOVO_MIX_2521132	NOVO_MIX_897759	NOVO_MIX_2105301	R1_543810	R3_606209
2.7.1.33	487	NOVO_MIX_785567	NOVO_MIX_2951860	R1_589269	NOVO_MIX_2371560	S3_315906	NOVO_MIX_3083344	R3_933823	R1_10682	NOVO_MIX_1543039	NOVO_MIX_3206270	NOVO_MIX_3226762	NOVO_MIX_452713	NOVO_MIX_2052354	S3_77030	R3_60172	R1_9829	NOVO_MIX_3676066	R3_914506	NOVO_MIX_2430496	NOVO_MIX_1502944	NOVO_MIX_959599	NOVO_MIX_904536	R3_825684	NOVO_MIX_799171	R3_470093	NOVO_MIX_2303264	S1_75214	NOVO_MIX_1001590	NOVO_MIX_2559893	R3_443803	NOVO_MIX_2269763	R3_654176	NOVO_MIX_3015079	NOVO_MIX_236080	NOVO_MIX_2088112	NOVO_MIX_2640535	R2_107582	NOVO_MIX_389178	R1_156012	NOVO_MIX_1737177	NOVO_MIX_1235031	R1_21043	NOVO_MIX_2775932	NOVO_MIX_3671944	NOVO_MIX_2830430	R3_296147	NOVO_MIX_3182253	NOVO_MIX_3883489
2.8.1.7,4.4.1.16	487	R1_416160	NOVO_MIX_1917795	NOVO_MIX_2689776	NOVO_MIX_3223222	NOVO_MIX_3141481	NOVO_MIX_3222748	NOVO_MIX_1126440	R1_73609	R3_768262	NOVO_MIX_928896	NOVO_MIX_3009555	NOVO_MIX_2043606	R3_912902	NOVO_MIX_768029	R1_536474	R1_408143	NOVO_MIX_2690749	R3_113174	R1_779625	NOVO_MIX_1572530	NOVO_MIX_76827	NOVO_MIX_327897	NOVO_MIX_3023424	R3_447845	R1_73095	S3_99148	NOVO_MIX_3075311	S1_35509	NOVO_MIX_1949666	R3_383116	R2_110708	NOVO_MIX_9136	NOVO_MIX_3251415	NOVO_MIX_1689246	NOVO_MIX_353021	NOVO_MIX_1438884	NOVO_MIX_3609292	R1_807922	NOVO_MIX_2733660	R1_332585	NOVO_MIX_1786260	NOVO_MIX_2666170	R1_427594	R1_494935	NOVO_MIX_3287049	NOVO_MIX_1418406	R2_402020	NOVO_MIX_3590836
3.4.21.26	487	R1_67000	NOVO_MIX_1603258	NOVO_MIX_3484895	R3_932431	S3_155268	S1_145516	NOVO_MIX_3942767	S3_327844	S3_10578	NOVO_MIX_1365755	R3_456189	R2_147717	NOVO_MIX_3013563	NOVO_MIX_570913	NOVO_MIX_3347040	NOVO_MIX_1175474	R2_504561	R1_356415	NOVO_MIX_2917004	R2_260239	R3_399593	S2_105665	NOVO_MIX_981725	R1_815527	NOVO_MIX_2245542	NOVO_MIX_652941	R2_249957	R2_39707	S3_227667	NOVO_MIX_2148752	NOVO_MIX_1934585	NOVO_MIX_2479718	NOVO_MIX_2486050	NOVO_MIX_1354333	NOVO_MIX_661695	NOVO_MIX_185811	NOVO_MIX_1947725	R1_440503	R3_889761	R1_343608	NOVO_MIX_1485584	R1_26414	NOVO_MIX_376608	R3_288259	NOVO_MIX_3115667	NOVO_MIX_3230953	NOVO_MIX_1696960	NOVO_MIX_3743149
5.1.1.1	487	R1_596546	R3_409268	NOVO_MIX_3778975	NOVO_MIX_833195	R3_772525	R3_482166	NOVO_MIX_2090700	NOVO_MIX_2462027	NOVO_MIX_3108891	NOVO_MIX_1525019	NOVO_MIX_903878	NOVO_MIX_345684	NOVO_MIX_1282307	R1_149658	NOVO_MIX_2172493	R1_480306	NOVO_MIX_3076614	NOVO_MIX_712658	NOVO_MIX_3785192	R3_164536	NOVO_MIX_2840112	NOVO_MIX_3156426	R3_34960	R2_282498	R3_638395	R1_747379	R3_559354	NOVO_MIX_1214274	NOVO_MIX_642821	NOVO_MIX_792757	R3_679735	NOVO_MIX_3351820	R1_464193	R1_670510	NOVO_MIX_1527500	NOVO_MIX_2415417	R3_344580	R3_453089	NOVO_MIX_3827407	S3_248544	NOVO_MIX_1747932	NOVO_MIX_675468	NOVO_MIX_3733034	NOVO_MIX_2549410	NOVO_MIX_3902224	NOVO_MIX_1932302	NOVO_MIX_354607	R1_623073
4.2.3.5	486	R2_388015	NOVO_MIX_626663	S1_138821	R3_243759	R1_334542	NOVO_MIX_2738495	S2_238492	NOVO_MIX_499839	R1_760711	R3_892694	NOVO_MIX_565685	NOVO_MIX_3048531	R1_351213	S1_204270	R3_545191	NOVO_MIX_2290745	R3_373399	NOVO_MIX_3546250	R3_9485	NOVO_MIX_1193382	NOVO_MIX_1066731	R3_607063	S2_223318	NOVO_MIX_2614131	R2_481760	NOVO_MIX_1920591	R1_128404	R1_41111	R1_712810	R1_66301	R3_400272	S3_312201	NOVO_MIX_1379014	NOVO_MIX_1143188	NOVO_MIX_3174115	R3_350945	NOVO_MIX_3010131	NOVO_MIX_1387710	S1_300157	NOVO_MIX_936463	NOVO_MIX_3279848	R3_128591	NOVO_MIX_817014	NOVO_MIX_2806544	NOVO_MIX_3148678	NOVO_MIX_3910564	NOVO_MIX_3880777	NOVO_MIX_2812230
2.1.1.297	485	R1_490587	NOVO_MIX_2600748	NOVO_MIX_1147442	R2_138403	R3_520869	R3_651300	R1_163295	NOVO_MIX_2956248	NOVO_MIX_3924371	R3_754859	NOVO_MIX_3750794	R1_94915	NOVO_MIX_2887822	NOVO_MIX_701608	NOVO_MIX_2234386	NOVO_MIX_1571615	NOVO_MIX_2918687	NOVO_MIX_729194	R1_77685	NOVO_MIX_2502940	R2_97122	R1_408773	R3_593551	NOVO_MIX_267627	R3_700859	NOVO_MIX_1778327	NOVO_MIX_3509084	R3_333612	R3_864365	S3_142311	R3_453453	R1_508257	R3_680927	NOVO_MIX_2488646	R3_689029	NOVO_MIX_643972	NOVO_MIX_3548172	NOVO_MIX_69697	NOVO_MIX_134241	NOVO_MIX_1788877	NOVO_MIX_3245106	S3_72966	NOVO_MIX_2031952	R2_228394	NOVO_MIX_2882849	R3_861047	S3_102705	R3_887930
1.4.1.1	484	NOVO_MIX_3367617	NOVO_MIX_1383734	S2_237070	NOVO_MIX_306098	NOVO_MIX_30860	NOVO_MIX_2850929	NOVO_MIX_1658215	R1_772618	NOVO_MIX_645476	NOVO_MIX_204942	NOVO_MIX_312790	R2_244752	NOVO_MIX_1190963	NOVO_MIX_2932565	R2_488540	R1_755896	R1_293626	S3_315456	R3_466163	R1_720500	NOVO_MIX_2188523	NOVO_MIX_2698942	NOVO_MIX_3276711	NOVO_MIX_386308	R1_111919	NOVO_MIX_2367473	R3_27853	NOVO_MIX_1235839	R2_392502	NOVO_MIX_275753	R2_96631	R1_39179	R1_207766	NOVO_MIX_1454976	R1_587809	NOVO_MIX_1882494	R2_405990	S3_105213	R2_258757	NOVO_MIX_3773576	NOVO_MIX_864886	R1_782346	R1_518851	NOVO_MIX_3659986	NOVO_MIX_586435	R3_399889	R3_811551	R2_78057
4.2.99.18	484	S2_177403	R2_248016	NOVO_MIX_1957285	NOVO_MIX_1051731	NOVO_MIX_1396459	R3_852078	R1_328041	NOVO_MIX_1651425	NOVO_MIX_2234890	NOVO_MIX_1875442	NOVO_MIX_2192375	NOVO_MIX_779	NOVO_MIX_918206	NOVO_MIX_1197529	NOVO_MIX_550420	NOVO_MIX_651783	NOVO_MIX_2613294	NOVO_MIX_2966473	NOVO_MIX_2096181	NOVO_MIX_2050924	S3_251386	R1_206936	NOVO_MIX_1737173	S3_85427	NOVO_MIX_2360887	NOVO_MIX_1913760	NOVO_MIX_1238311	NOVO_MIX_3598224	R1_471747	R1_705438	NOVO_MIX_2574085	NOVO_MIX_1790985	NOVO_MIX_2670921	NOVO_MIX_108050	NOVO_MIX_2058735	R1_458819	R2_209001	R3_15026	NOVO_MIX_2721722	NOVO_MIX_3843949	R1_444650	R3_679711	R3_296194	S3_4046	NOVO_MIX_2398383	NOVO_MIX_2233189	NOVO_MIX_272513	NOVO_MIX_2902343
3.5.1.42	483	NOVO_MIX_2189016	R1_756092	NOVO_MIX_798191	NOVO_MIX_3539068	R1_830832	NOVO_MIX_3032807	NOVO_MIX_2993864	NOVO_MIX_2387168	R1_9318	NOVO_MIX_3632242	NOVO_MIX_91100	NOVO_MIX_107140	R3_596561	R3_551904	R1_616587	NOVO_MIX_1924974	NOVO_MIX_1019330	NOVO_MIX_475544	NOVO_MIX_311261	NOVO_MIX_612699	R3_266465	R3_829902	NOVO_MIX_833369	NOVO_MIX_2881756	R3_3115	R2_218912	R2_209377	NOVO_MIX_1491295	NOVO_MIX_2808480	NOVO_MIX_1643175	NOVO_MIX_1206185	NOVO_MIX_2344799	NOVO_MIX_2091837	R1_428375	R2_155875	R3_10773	R1_595519	NOVO_MIX_1222168	NOVO_MIX_473349	NOVO_MIX_1585057	NOVO_MIX_2369493	NOVO_MIX_555560	NOVO_MIX_1935459	R3_652996	NOVO_MIX_1725007	NOVO_MIX_2390127	NOVO_MIX_2952184	R3_419369
6.4.1.2,6.3.4.14	483	NOVO_MIX_1587710	NOVO_MIX_3134952	NOVO_MIX_2255313	NOVO_MIX_2086840	R1_359592	S1_157213	S2_215890	R1_298997	R1_577413	NOVO_MIX_1620841	S3_181496	S2_96499	NOVO_MIX_3121001	NOVO_MIX_87287	S3_217544	S2_279492	NOVO_MIX_3601976	NOVO_MIX_1582274	NOVO_MIX_1359528	NOVO_MIX_2971969	R3_899117	R3_565562	NOVO_MIX_2619164	NOVO_MIX_1369990	R3_38125	NOVO_MIX_1583829	S3_32857	NOVO_MIX_2495290	S2_264019	NOVO_MIX_2316144	NOVO_MIX_87081	S3_144335	S3_17943	NOVO_MIX_561263	R1_334860	NOVO_MIX_3939679	R3_893528	NOVO_MIX_3817719	NOVO_MIX_691550	R3_745394	NOVO_MIX_514414	NOVO_MIX_2553796	NOVO_MIX_3704344	NOVO_MIX_368573	R2_165615	NOVO_MIX_2647926	R2_340527	S2_134017
1.4.3.16	482	R3_522918	NOVO_MIX_1004804	R3_84705	NOVO_MIX_824788	S2_50314	NOVO_MIX_3003071	NOVO_MIX_1948486	NOVO_MIX_2217871	NOVO_MIX_3408728	R2_25252	R2_238020	NOVO_MIX_3670564	NOVO_MIX_3789400	R1_616493	NOVO_MIX_1114417	R3_857482	NOVO_MIX_2663909	S3_20042	R1_266672	R1_355663	R1_216474	R1_168291	NOVO_MIX_3446249	NOVO_MIX_2893017	NOVO_MIX_2530928	NOVO_MIX_3840059	R2_242001	NOVO_MIX_651935	S1_64240	NOVO_MIX_3824647	NOVO_MIX_2875504	NOVO_MIX_2570361	R1_612627	NOVO_MIX_825517	NOVO_MIX_2619385	R3_653068	R3_675075	NOVO_MIX_3884684	R1_282097	NOVO_MIX_3907403	NOVO_MIX_3627472	R3_12292	NOVO_MIX_1055299	S2_210244	R3_125607	R1_383852	NOVO_MIX_3274240	R3_351480
4.2.1.24	482	R3_848581	NOVO_MIX_3853541	R1_81840	R2_152355	R1_33722	R1_544800	NOVO_MIX_2273043	NOVO_MIX_1928159	R2_200799	R2_32465	R1_382290	NOVO_MIX_1484435	R3_563206	NOVO_MIX_16337	NOVO_MIX_2359033	NOVO_MIX_1882645	NOVO_MIX_511081	R3_748049	NOVO_MIX_1877716	R3_703629	R1_11995	R1_489745	R1_495002	R3_334303	S2_62117	R2_337237	R3_921991	S3_299505	R2_77018	NOVO_MIX_2208124	NOVO_MIX_2096725	R3_788564	R2_298326	NOVO_MIX_3601653	NOVO_MIX_3232196	R3_541815	NOVO_MIX_3788926	NOVO_MIX_1331384	NOVO_MIX_2137418	NOVO_MIX_17467	R3_587679	R1_89987	NOVO_MIX_1588168	R3_97194	NOVO_MIX_3483286	NOVO_MIX_351139	NOVO_MIX_2398061	NOVO_MIX_1434037
5.4.99.23	482	S1_30575	S3_118015	NOVO_MIX_2786880	NOVO_MIX_1957527	R3_384358	NOVO_MIX_3885971	NOVO_MIX_2661686	NOVO_MIX_169849	NOVO_MIX_1243076	R1_381146	S1_202598	R1_97510	NOVO_MIX_1928542	NOVO_MIX_766183	NOVO_MIX_1790990	NOVO_MIX_3482361	R1_769897	NOVO_MIX_1012783	R3_69470	R1_227543	NOVO_MIX_1442588	NOVO_MIX_482754	NOVO_MIX_382017	S2_198440	NOVO_MIX_1830678	R3_273424	R1_536527	NOVO_MIX_2284299	NOVO_MIX_1770833	NOVO_MIX_1274587	R3_418159	NOVO_MIX_1344708	R2_412899	R3_524144	NOVO_MIX_422906	NOVO_MIX_3253297	NOVO_MIX_1872273	NOVO_MIX_2516867	NOVO_MIX_540656	NOVO_MIX_1276887	R1_725471	S3_654	NOVO_MIX_3552135	S2_60251	NOVO_MIX_3613160	NOVO_MIX_2042756	NOVO_MIX_770889	R2_101471
2.7.1.17	481	NOVO_MIX_814141	NOVO_MIX_2838745	R2_139219	NOVO_MIX_2420824	NOVO_MIX_861671	R1_696392	NOVO_MIX_3141770	NOVO_MIX_2984405	NOVO_MIX_2521392	R3_207695	NOVO_MIX_2383799	S2_54869	R1_422348	R1_212459	NOVO_MIX_2413104	NOVO_MIX_3794228	R3_530143	NOVO_MIX_44807	S1_168982	R3_313468	NOVO_MIX_2449554	R1_84162	NOVO_MIX_3864649	R3_905611	NOVO_MIX_419295	NOVO_MIX_1232921	R3_176762	NOVO_MIX_2531061	R3_494455	NOVO_MIX_2650251	R1_130850	S3_300200	NOVO_MIX_1783243	R3_600555	NOVO_MIX_1543391	NOVO_MIX_3164013	R1_232537	NOVO_MIX_667798	NOVO_MIX_3796516	NOVO_MIX_990014	R1_484227	NOVO_MIX_1769776	R1_663278	NOVO_MIX_1442042	NOVO_MIX_1945823	NOVO_MIX_2536862	R1_676744	R1_299597
4.1.1.31	476	NOVO_MIX_3411426	NOVO_MIX_3384925	R2_171755	NOVO_MIX_425394	NOVO_MIX_3025155	NOVO_MIX_438462	R3_216938	R3_748330	R1_39481	NOVO_MIX_1818447	NOVO_MIX_2651884	S2_38980	NOVO_MIX_3147844	NOVO_MIX_991549	NOVO_MIX_1649134	NOVO_MIX_2030355	R1_774483	NOVO_MIX_1668531	NOVO_MIX_1671630	R3_638491	S2_64342	NOVO_MIX_619653	S2_109453	NOVO_MIX_311194	S1_228476	NOVO_MIX_2992599	R3_442525	R1_83044	R2_272136	NOVO_MIX_2761237	NOVO_MIX_2076256	R1_167554	NOVO_MIX_3395144	NOVO_MIX_921820	R3_747597	NOVO_MIX_104772	R1_54308	NOVO_MIX_2517756	NOVO_MIX_3084209	R3_314239	R1_164916	NOVO_MIX_1357881	R1_831060	NOVO_MIX_2332937	NOVO_MIX_1621200	NOVO_MIX_3260431	NOVO_MIX_492989	S2_215480
5.5.1.4	476	R3_237391	S1_200993	NOVO_MIX_1013872	NOVO_MIX_985418	NOVO_MIX_1767761	NOVO_MIX_1829225	R2_451948	NOVO_MIX_2414871	R1_378592	NOVO_MIX_3893030	R1_420384	R2_407719	NOVO_MIX_3812945	R1_702341	R3_368855	R3_878930	R1_811036	NOVO_MIX_376280	NOVO_MIX_1815785	R1_531157	NOVO_MIX_1171297	NOVO_MIX_1750272	R1_162124	R1_131335	R2_366018	R2_480484	R1_820228	R3_292922	R3_819666	NOVO_MIX_3301286	S3_292515	R1_120141	NOVO_MIX_3688607	NOVO_MIX_3045304	NOVO_MIX_1468000	R3_76976	NOVO_MIX_3570030	S2_95985	S1_14711	NOVO_MIX_867077	NOVO_MIX_2327268	NOVO_MIX_1006635	R1_4105	NOVO_MIX_1632317	R2_478872	R3_714451	NOVO_MIX_742543	R1_502565
2.3.1.234	475	R1_307162	R3_876357	NOVO_MIX_3490354	NOVO_MIX_2662040	R1_235471	NOVO_MIX_159465	R2_285581	NOVO_MIX_2079840	NOVO_MIX_143758	R3_651337	R1_336436	NOVO_MIX_1413592	NOVO_MIX_1931782	NOVO_MIX_2373095	R3_333990	R1_92130	R2_293173	R2_30324	R3_841386	R2_163609	R1_591741	R3_495834	R1_551993	R3_54045	NOVO_MIX_3773330	R1_212587	R1_575392	R3_799790	NOVO_MIX_367577	NOVO_MIX_2405550	NOVO_MIX_2529216	NOVO_MIX_3189561	NOVO_MIX_3226740	NOVO_MIX_2544842	R2_489905	NOVO_MIX_3741318	R1_296036	NOVO_MIX_289779	S3_269335	NOVO_MIX_557320	NOVO_MIX_1669231	R1_287560	NOVO_MIX_2447210	NOVO_MIX_1064018	R1_540950	S2_36602	S2_10948	R2_384119
3.1.21.-	473	R3_449593	NOVO_MIX_3034688	R1_309984	NOVO_MIX_142201	S2_307106	NOVO_MIX_3956895	NOVO_MIX_2316072	NOVO_MIX_1134601	NOVO_MIX_2977993	NOVO_MIX_1433811	R1_574916	NOVO_MIX_3367274	R3_306041	NOVO_MIX_1844780	NOVO_MIX_3562869	R1_56441	NOVO_MIX_992476	R1_445137	NOVO_MIX_2027843	NOVO_MIX_3311624	R2_366914	NOVO_MIX_1453622	NOVO_MIX_1570359	R1_281766	NOVO_MIX_1516836	NOVO_MIX_279086	R1_548539	NOVO_MIX_160326	NOVO_MIX_1770755	R1_222698	R1_140577	NOVO_MIX_358435	S1_280117	S3_104662	NOVO_MIX_1036297	R1_203900	NOVO_MIX_2133344	NOVO_MIX_1004413	R3_635772	R2_374287	R2_398569	NOVO_MIX_3142476	R1_374866	S3_20116	R1_220466	S2_201052	R3_427718	R3_495542
4.1.2.48	473	R3_866136	R1_142309	NOVO_MIX_32186	R3_172293	NOVO_MIX_1141825	NOVO_MIX_884531	NOVO_MIX_337184	NOVO_MIX_1159487	R2_351853	NOVO_MIX_3184039	NOVO_MIX_3539031	NOVO_MIX_2363452	NOVO_MIX_177200	NOVO_MIX_1238814	R2_101627	NOVO_MIX_1063491	NOVO_MIX_2877023	NOVO_MIX_1366673	NOVO_MIX_839648	R3_14822	R3_49951	S1_76896	R3_573479	NOVO_MIX_1674243	S2_29085	R3_746817	NOVO_MIX_3555910	R1_359144	R2_333543	NOVO_MIX_1728610	NOVO_MIX_690682	R1_473462	NOVO_MIX_519330	NOVO_MIX_1498772	NOVO_MIX_1452560	NOVO_MIX_344949	NOVO_MIX_44923	R3_305848	NOVO_MIX_485435	R1_165377	S3_292938	NOVO_MIX_3203217	R3_607175	NOVO_MIX_1422350	S1_316275	R3_378176	R1_766827	R3_334377
1.2.1.-	472	S2_15007	NOVO_MIX_3816286	NOVO_MIX_3188392	NOVO_MIX_82610	R3_403469	S3_152569	NOVO_MIX_3822979	S2_120234	NOVO_MIX_1186065	NOVO_MIX_3423728	S2_319921	NOVO_MIX_3630990	R1_285342	NOVO_MIX_3105228	S2_9252	S2_7859	NOVO_MIX_1557518	NOVO_MIX_3873927	R3_910606	NOVO_MIX_282062	R3_215169	S2_259236	R3_193253	R3_96208	NOVO_MIX_2306674	R3_485478	NOVO_MIX_1298840	NOVO_MIX_2764319	R3_501357	NOVO_MIX_3926593	R3_100063	R3_251739	NOVO_MIX_1532121	NOVO_MIX_1085908	R3_667786	R2_239094	NOVO_MIX_1781785	NOVO_MIX_3932727	S2_155098	R2_243666	NOVO_MIX_1446104	S3_112531	NOVO_MIX_3794174	NOVO_MIX_167221	R3_189519	R3_850596	S3_240346	NOVO_MIX_530882
1.3.8.6	471	NOVO_MIX_1495190	R1_264521	NOVO_MIX_518624	R3_858281	NOVO_MIX_3381815	NOVO_MIX_2209564	NOVO_MIX_683329	NOVO_MIX_3609517	NOVO_MIX_222157	NOVO_MIX_2994480	NOVO_MIX_3868804	NOVO_MIX_504435	R3_680403	S2_321755	R1_101826	R1_92156	NOVO_MIX_1047116	NOVO_MIX_1440010	R2_13796	NOVO_MIX_3263737	NOVO_MIX_3627390	NOVO_MIX_3792600	NOVO_MIX_3249938	NOVO_MIX_1127126	R1_484139	R3_40942	NOVO_MIX_377878	R1_265313	NOVO_MIX_3357404	S3_321434	S2_224205	NOVO_MIX_2840188	S1_202090	R2_303526	NOVO_MIX_3530889	NOVO_MIX_130959	R3_194631	NOVO_MIX_1944376	NOVO_MIX_897970	NOVO_MIX_2852855	R3_741431	NOVO_MIX_344181	NOVO_MIX_2199054	R3_709591	NOVO_MIX_3025807	R3_1553	NOVO_MIX_2341998	NOVO_MIX_1867690
2.5.1.141	469	NOVO_MIX_517007	NOVO_MIX_3474391	NOVO_MIX_1515568	R3_897236	S3_210902	NOVO_MIX_1145485	NOVO_MIX_3594420	NOVO_MIX_3291288	NOVO_MIX_2493917	R2_102318	R3_342503	NOVO_MIX_2165305	R2_130994	S1_263379	R3_326499	NOVO_MIX_42000	R3_231048	NOVO_MIX_2278957	NOVO_MIX_2448182	R2_17045	NOVO_MIX_2744278	R2_334746	R1_181754	R3_71555	R1_441179	NOVO_MIX_405289	R1_689782	NOVO_MIX_3322164	NOVO_MIX_2990118	NOVO_MIX_3099773	R1_170605	S3_120404	NOVO_MIX_3760389	NOVO_MIX_1121113	R3_879390	R3_248277	NOVO_MIX_1276737	R1_817972	NOVO_MIX_758130	NOVO_MIX_2849398	NOVO_MIX_2752769	NOVO_MIX_787644	S1_21420	R1_93791	NOVO_MIX_3404481	R1_569472	R1_144771	NOVO_MIX_259084
3.2.1.23	469	NOVO_MIX_729605	NOVO_MIX_2448407	NOVO_MIX_2155220	NOVO_MIX_3297452	NOVO_MIX_2116474	R1_597744	R1_585219	NOVO_MIX_102309	NOVO_MIX_3652602	R1_612330	R1_619424	NOVO_MIX_3214088	S3_256700	R1_2939	S3_205311	NOVO_MIX_1693983	R1_503895	S2_130704	R1_204100	NOVO_MIX_3905817	NOVO_MIX_1184763	S2_233660	NOVO_MIX_3677309	NOVO_MIX_196317	NOVO_MIX_633700	R1_770225	NOVO_MIX_296089	NOVO_MIX_284267	NOVO_MIX_1465329	NOVO_MIX_183408	NOVO_MIX_464019	S2_246058	R3_505739	R3_549394	NOVO_MIX_3061746	S1_319743	NOVO_MIX_2962964	NOVO_MIX_3542502	R3_248920	R1_245309	NOVO_MIX_2227423	NOVO_MIX_2480272	NOVO_MIX_3626319	NOVO_MIX_1655490	NOVO_MIX_3835254	S3_263332	NOVO_MIX_2164141	NOVO_MIX_340101
1.1.1.44,1.1.1.343	468	NOVO_MIX_669513	R2_410087	NOVO_MIX_243725	R1_381202	NOVO_MIX_2814490	NOVO_MIX_935174	R2_144476	NOVO_MIX_3775717	NOVO_MIX_3304034	R3_190955	R2_80160	NOVO_MIX_22251	R2_379099	R3_707194	NOVO_MIX_507760	NOVO_MIX_1407253	S1_172907	NOVO_MIX_2933017	NOVO_MIX_386632	NOVO_MIX_589954	R1_233358	R2_159508	NOVO_MIX_1453538	NOVO_MIX_3931866	R2_467961	NOVO_MIX_2532244	NOVO_MIX_1161272	NOVO_MIX_331885	R3_712475	S3_281826	R1_196863	NOVO_MIX_22314	S2_300205	NOVO_MIX_1990706	NOVO_MIX_245056	NOVO_MIX_55949	NOVO_MIX_2524	NOVO_MIX_2044845	NOVO_MIX_2945803	R1_588444	R2_376224	NOVO_MIX_2053661	S2_51267	NOVO_MIX_32779	S2_288895	R3_78664	R1_528112	R1_703773
1.17.7.4	467	S3_61016	S3_35822	NOVO_MIX_1168392	NOVO_MIX_2535930	S2_221936	R1_75143	NOVO_MIX_2035749	NOVO_MIX_1572652	R2_117528	NOVO_MIX_2545987	NOVO_MIX_1045190	R3_618027	NOVO_MIX_3800558	NOVO_MIX_445544	NOVO_MIX_475186	R1_1810	R1_532795	NOVO_MIX_783123	NOVO_MIX_2869109	NOVO_MIX_2242618	R3_422552	S1_47513	NOVO_MIX_260679	NOVO_MIX_2934423	NOVO_MIX_1241445	NOVO_MIX_3528383	NOVO_MIX_1825116	R3_152795	NOVO_MIX_3682097	NOVO_MIX_2757192	NOVO_MIX_1274169	S3_57983	R1_427717	NOVO_MIX_472783	NOVO_MIX_1251611	NOVO_MIX_2819692	NOVO_MIX_326831	NOVO_MIX_1855218	R1_490741	NOVO_MIX_2382932	NOVO_MIX_3545736	R1_132930	R3_495959	R1_13016	NOVO_MIX_2935494	NOVO_MIX_1034309	R2_384303	NOVO_MIX_3113450
6.3.2.10	466	NOVO_MIX_2418153	NOVO_MIX_1903530	R2_209662	NOVO_MIX_2210266	R1_470916	NOVO_MIX_772462	R1_614727	S3_253955	R1_126297	R2_297267	NOVO_MIX_2954796	R1_358307	NOVO_MIX_1850760	NOVO_MIX_2310406	NOVO_MIX_3536888	R2_175451	NOVO_MIX_3433859	NOVO_MIX_1018046	R3_843284	S2_307269	S2_184847	R3_145381	R3_748758	S2_43062	NOVO_MIX_2896988	NOVO_MIX_603952	R1_742243	S2_329868	R1_825440	R3_395592	NOVO_MIX_544992	R3_128960	NOVO_MIX_3327678	R2_291596	S3_330826	R3_585930	R1_383712	NOVO_MIX_2131587	NOVO_MIX_189227	NOVO_MIX_2192035	NOVO_MIX_1665630	NOVO_MIX_846235	NOVO_MIX_1665127	NOVO_MIX_1721980	NOVO_MIX_3955253	R3_668836	NOVO_MIX_1533469	S2_285426
3.1.-.-,3.6.4.12	465	NOVO_MIX_243435	NOVO_MIX_3915127	NOVO_MIX_2312524	S2_169564	NOVO_MIX_2395466	NOVO_MIX_1463237	NOVO_MIX_2449939	NOVO_MIX_3624467	NOVO_MIX_3826921	R3_907799	NOVO_MIX_3148778	R1_398835	NOVO_MIX_1288634	NOVO_MIX_1668723	R3_685827	NOVO_MIX_3530320	NOVO_MIX_592643	NOVO_MIX_1439124	NOVO_MIX_3926870	NOVO_MIX_2449748	S2_137311	NOVO_MIX_1901574	NOVO_MIX_3215613	R1_170390	NOVO_MIX_2993685	NOVO_MIX_2997515	NOVO_MIX_426630	NOVO_MIX_2276813	NOVO_MIX_2284320	R1_357827	NOVO_MIX_1368103	R2_185919	NOVO_MIX_281204	R1_756460	NOVO_MIX_2448438	NOVO_MIX_3839451	NOVO_MIX_1958002	NOVO_MIX_3193110	NOVO_MIX_52829	NOVO_MIX_311629	R3_737578	NOVO_MIX_1942502	NOVO_MIX_3952791	R3_222099	NOVO_MIX_3208482	NOVO_MIX_147483	NOVO_MIX_3700466	NOVO_MIX_2826358
3.1.3.3	463	R3_872708	S2_70389	NOVO_MIX_214239	R1_294825	R3_336325	R1_767146	NOVO_MIX_3869784	R3_711089	NOVO_MIX_1425130	NOVO_MIX_2928133	R1_235674	NOVO_MIX_2287385	NOVO_MIX_667582	R2_206778	NOVO_MIX_743789	NOVO_MIX_658248	NOVO_MIX_3883147	NOVO_MIX_2575153	R1_160115	NOVO_MIX_975308	R1_219612	NOVO_MIX_2208359	NOVO_MIX_2335798	S3_184796	NOVO_MIX_2917518	NOVO_MIX_2087666	R1_678422	NOVO_MIX_3381155	R1_122840	NOVO_MIX_626262	NOVO_MIX_135766	NOVO_MIX_132912	NOVO_MIX_689327	NOVO_MIX_610640	S1_156390	NOVO_MIX_2419799	R3_843760	NOVO_MIX_1776779	NOVO_MIX_1738108	R3_307662	R1_1903	NOVO_MIX_1540971	R3_731246	NOVO_MIX_1870424	NOVO_MIX_64849	NOVO_MIX_661168	NOVO_MIX_3750388	R1_811836
6.3.2.29,6.3.2.30	463	R3_576005	R1_777197	R3_576279	NOVO_MIX_1822911	NOVO_MIX_694862	NOVO_MIX_2347936	R3_208084	NOVO_MIX_3031306	S3_306758	S2_189993	R3_32202	NOVO_MIX_1200050	R3_541239	NOVO_MIX_3539683	R3_309054	R3_292456	NOVO_MIX_1720077	NOVO_MIX_3152107	R1_420787	NOVO_MIX_3616651	NOVO_MIX_1850544	R1_501702	NOVO_MIX_2638186	NOVO_MIX_757843	R3_236121	NOVO_MIX_540435	NOVO_MIX_2002768	NOVO_MIX_3119711	NOVO_MIX_1105773	NOVO_MIX_1335509	NOVO_MIX_1098436	NOVO_MIX_502446	NOVO_MIX_3795732	NOVO_MIX_2487590	NOVO_MIX_3399070	NOVO_MIX_1037574	NOVO_MIX_3203190	NOVO_MIX_1519045	NOVO_MIX_3070325	R2_386322	R3_187375	S2_273985	NOVO_MIX_3494896	NOVO_MIX_516955	NOVO_MIX_2948478	NOVO_MIX_3233940	NOVO_MIX_3013868	NOVO_MIX_634937
2.6.1.11,2.6.1.17	462	NOVO_MIX_942706	NOVO_MIX_1832219	S3_106975	NOVO_MIX_2925339	R3_683798	NOVO_MIX_3345304	NOVO_MIX_1146263	NOVO_MIX_3537367	NOVO_MIX_3035691	NOVO_MIX_2523472	NOVO_MIX_2281629	R3_663613	NOVO_MIX_1953964	NOVO_MIX_2127378	R1_549072	NOVO_MIX_2726876	S2_100513	R3_276625	NOVO_MIX_3259897	NOVO_MIX_740245	R3_295160	S1_329301	R3_410862	R2_236816	R3_104325	NOVO_MIX_1557907	NOVO_MIX_251089	NOVO_MIX_1036666	S1_194095	R1_651272	NOVO_MIX_3231471	R1_133982	R3_127889	NOVO_MIX_1450592	S2_80034	NOVO_MIX_1912843	NOVO_MIX_2449635	NOVO_MIX_2278466	S1_141657	R3_796534	NOVO_MIX_275522	R1_696311	NOVO_MIX_2062446	NOVO_MIX_290831	R1_772106	NOVO_MIX_3376217	R3_627397	NOVO_MIX_3510634
2.7.7.23,2.3.1.157	462	R3_751020	R3_324246	NOVO_MIX_1017183	R1_173620	NOVO_MIX_462329	R1_790670	NOVO_MIX_1365909	NOVO_MIX_372990	NOVO_MIX_1400362	NOVO_MIX_668531	NOVO_MIX_125295	NOVO_MIX_3200257	NOVO_MIX_2721873	NOVO_MIX_3474664	S3_326511	R1_105658	NOVO_MIX_2922583	R3_655074	NOVO_MIX_2880989	R3_516191	S1_294112	S1_77363	R3_204871	R1_282539	S3_52781	NOVO_MIX_1872854	S3_168290	R1_284192	R3_526669	NOVO_MIX_29320	R3_644103	R2_284851	NOVO_MIX_1703416	S2_46499	NOVO_MIX_1771261	NOVO_MIX_1601877	NOVO_MIX_2454369	R2_17176	NOVO_MIX_320305	R3_727265	NOVO_MIX_3814602	R2_241834	NOVO_MIX_3461887	R1_111610	NOVO_MIX_3622257	R1_822839	NOVO_MIX_2382559	R1_559812
5.3.1.6	462	NOVO_MIX_3309150	NOVO_MIX_1144641	R1_446615	NOVO_MIX_2584094	NOVO_MIX_3415454	NOVO_MIX_1283521	R2_197077	NOVO_MIX_638914	NOVO_MIX_482072	R1_678256	R1_787698	R1_664361	R1_548312	S2_9171	NOVO_MIX_1682319	NOVO_MIX_3137453	NOVO_MIX_585617	NOVO_MIX_1150485	NOVO_MIX_2397474	NOVO_MIX_533505	S1_211865	NOVO_MIX_3414123	NOVO_MIX_1488687	NOVO_MIX_2696763	S2_236986	S3_22523	NOVO_MIX_2968048	R1_36675	NOVO_MIX_2954151	NOVO_MIX_3614458	NOVO_MIX_3595433	NOVO_MIX_2726121	NOVO_MIX_326950	R2_467023	NOVO_MIX_3011724	NOVO_MIX_631833	NOVO_MIX_3064073	NOVO_MIX_1700577	NOVO_MIX_2288606	S1_331171	NOVO_MIX_2868582	NOVO_MIX_3810550	NOVO_MIX_2154536	NOVO_MIX_1549502	NOVO_MIX_811902	R3_108019	R1_428014	NOVO_MIX_3003004
6.3.2.6	462	NOVO_MIX_1447255	NOVO_MIX_3484416	S2_12862	R3_370063	R2_416775	NOVO_MIX_507826	R3_905475	NOVO_MIX_2869043	NOVO_MIX_165522	NOVO_MIX_705126	R1_815812	NOVO_MIX_3043970	R1_623997	R3_716321	R2_130052	R3_36957	R3_876945	R3_217304	NOVO_MIX_2538555	S3_130405	NOVO_MIX_3198639	S2_260686	R3_856610	R1_203191	NOVO_MIX_981906	NOVO_MIX_1473028	NOVO_MIX_1442539	NOVO_MIX_3745529	R3_97682	NOVO_MIX_622064	NOVO_MIX_2267189	NOVO_MIX_363697	R3_517668	NOVO_MIX_2537617	R2_356860	R3_536633	R2_281790	NOVO_MIX_3677144	R1_30909	R3_120026	NOVO_MIX_2880389	NOVO_MIX_2668287	R2_334876	R1_784261	NOVO_MIX_1811271	NOVO_MIX_2622845	NOVO_MIX_2359387	S1_71879
2.7.4.9	461	NOVO_MIX_1356274	NOVO_MIX_2762405	R1_204122	S3_235475	NOVO_MIX_3544251	NOVO_MIX_639916	NOVO_MIX_3628088	NOVO_MIX_2874841	NOVO_MIX_885836	NOVO_MIX_538693	R2_8889	NOVO_MIX_3063346	NOVO_MIX_3050212	NOVO_MIX_3138433	R3_195819	NOVO_MIX_3384394	NOVO_MIX_560056	R2_143637	R1_692733	R1_118275	NOVO_MIX_860669	NOVO_MIX_649262	R3_369779	NOVO_MIX_3128594	NOVO_MIX_708849	NOVO_MIX_1131437	NOVO_MIX_1175713	NOVO_MIX_2801507	R3_451655	NOVO_MIX_3266311	R2_374408	NOVO_MIX_3196996	R1_404718	R3_366195	R1_469363	S2_259522	NOVO_MIX_2106632	NOVO_MIX_2119428	NOVO_MIX_2128263	NOVO_MIX_1357486	NOVO_MIX_216187	NOVO_MIX_3293560	R2_459245	R3_754666	NOVO_MIX_1786254	NOVO_MIX_1517405	NOVO_MIX_1106199	NOVO_MIX_2408374
1.1.1.1	460	R3_78515	R1_66234	NOVO_MIX_444657	R3_846380	R2_409503	NOVO_MIX_2557725	R3_848695	NOVO_MIX_3320814	NOVO_MIX_1005510	NOVO_MIX_688903	NOVO_MIX_104880	R2_322089	R3_125166	NOVO_MIX_621896	NOVO_MIX_2462184	R3_915263	S1_227608	NOVO_MIX_2351415	NOVO_MIX_3833019	NOVO_MIX_3791788	S3_90486	NOVO_MIX_2484291	NOVO_MIX_686594	S2_267414	NOVO_MIX_1685859	NOVO_MIX_1171090	S2_324444	NOVO_MIX_18804	NOVO_MIX_2513517	R1_621117	NOVO_MIX_3449701	NOVO_MIX_1225365	NOVO_MIX_3934906	NOVO_MIX_1834029	NOVO_MIX_3258277	S1_115276	R3_900332	NOVO_MIX_166910	R3_600677	NOVO_MIX_678304	NOVO_MIX_1546625	NOVO_MIX_2703861	NOVO_MIX_2467605	NOVO_MIX_338249	R1_197381	NOVO_MIX_1210596	NOVO_MIX_732045	R3_649056
1.11.1.21	460	S3_308326	NOVO_MIX_3665521	NOVO_MIX_839435	R1_772853	R1_416467	NOVO_MIX_2909272	R3_621676	R3_814449	R3_198985	R2_119441	S1_23201	NOVO_MIX_3393526	S2_60890	S1_139129	NOVO_MIX_680932	NOVO_MIX_2447711	NOVO_MIX_1457526	R1_467475	S2_187550	R3_276586	R1_199846	R3_282859	R2_157393	R1_244805	R2_259143	NOVO_MIX_318193	NOVO_MIX_1428284	R1_94282	R1_811628	NOVO_MIX_542480	NOVO_MIX_2987303	R3_168573	NOVO_MIX_1513063	S3_101353	S2_303303	R1_75656	R1_278846	NOVO_MIX_1878718	NOVO_MIX_2838006	R3_281446	S2_178137	R1_23061	S1_108648	R2_353772	NOVO_MIX_565966	R3_596676	NOVO_MIX_2800759	NOVO_MIX_584508
6.3.2.12,6.3.2.17	457	R1_106345	NOVO_MIX_1950218	R1_457344	S2_33613	NOVO_MIX_3672669	NOVO_MIX_2519082	NOVO_MIX_1334876	S1_126825	NOVO_MIX_49853	NOVO_MIX_1223630	R1_514706	S2_159480	NOVO_MIX_2808356	NOVO_MIX_2370928	R1_16687	R3_621011	R3_442929	R1_387391	NOVO_MIX_2668199	NOVO_MIX_1024962	NOVO_MIX_3543426	R3_572928	NOVO_MIX_822491	NOVO_MIX_1173443	NOVO_MIX_3890798	R2_378896	NOVO_MIX_685837	NOVO_MIX_1070708	R2_188205	R1_82687	NOVO_MIX_1270350	NOVO_MIX_3035494	NOVO_MIX_1116569	NOVO_MIX_3689686	NOVO_MIX_48677	NOVO_MIX_3805756	NOVO_MIX_748266	R1_461866	R3_576	R1_421748	R3_128861	R1_278144	R1_430102	R1_610433	R1_649822	NOVO_MIX_429188	NOVO_MIX_1016550	R1_4164
1.17.7.1,1.17.7.3	456	R1_828668	R3_127616	R3_40733	R2_159080	S2_159748	R1_454788	R3_832192	R1_698287	NOVO_MIX_445545	NOVO_MIX_3850111	NOVO_MIX_3798110	NOVO_MIX_2170665	R3_424	NOVO_MIX_1677643	S3_32309	NOVO_MIX_2345667	R3_204647	R1_262851	NOVO_MIX_2157741	NOVO_MIX_1668424	NOVO_MIX_2490822	NOVO_MIX_3284643	NOVO_MIX_2459787	R3_68484	R1_484781	NOVO_MIX_1784439	R3_583873	NOVO_MIX_3925619	R3_583031	R2_503431	NOVO_MIX_2757204	R3_102190	R3_537104	NOVO_MIX_2629343	NOVO_MIX_1816011	R2_149634	R3_320403	R1_15526	S1_217049	NOVO_MIX_2107990	NOVO_MIX_1059406	R1_167743	NOVO_MIX_2534976	NOVO_MIX_2291168	R3_190242	R1_181093	R3_246126	S3_143877
2.1.1.80	456	NOVO_MIX_581116	NOVO_MIX_3818996	NOVO_MIX_3304961	R3_193668	R3_732377	S3_65252	R1_537584	R1_43350	R3_69289	NOVO_MIX_310610	R3_525816	NOVO_MIX_892342	S2_169533	S2_226777	NOVO_MIX_1715563	NOVO_MIX_572161	NOVO_MIX_1883338	R3_613224	NOVO_MIX_3352580	NOVO_MIX_3036339	NOVO_MIX_1724653	NOVO_MIX_247930	NOVO_MIX_1233456	NOVO_MIX_2053190	NOVO_MIX_2819600	NOVO_MIX_3494374	NOVO_MIX_1200706	NOVO_MIX_160350	R3_128291	NOVO_MIX_3325501	R3_139043	NOVO_MIX_2779398	NOVO_MIX_899852	NOVO_MIX_1444100	R3_99200	R1_673985	NOVO_MIX_3388882	S1_236770	S1_265054	NOVO_MIX_930187	NOVO_MIX_221181	NOVO_MIX_3815678	R2_94149	R1_94567	NOVO_MIX_553327	R3_675940	NOVO_MIX_2261235	R3_78040
6.3.4.21	455	NOVO_MIX_2718969	NOVO_MIX_2122969	R3_45093	R1_442052	R1_121448	R1_761439	NOVO_MIX_887287	R1_216147	R3_106674	NOVO_MIX_3289954	R3_795962	R1_709081	NOVO_MIX_2540691	R3_877017	R3_858101	NOVO_MIX_2777575	NOVO_MIX_1412783	NOVO_MIX_437293	NOVO_MIX_369602	R3_819312	R1_797605	NOVO_MIX_350091	R3_867594	NOVO_MIX_1613747	NOVO_MIX_442822	S2_159266	R1_256608	NOVO_MIX_861103	R3_652723	NOVO_MIX_2118004	R3_900820	NOVO_MIX_1772206	NOVO_MIX_1289357	R1_438093	NOVO_MIX_2184688	NOVO_MIX_212831	NOVO_MIX_2770020	NOVO_MIX_1908103	NOVO_MIX_3154504	NOVO_MIX_166694	R1_345311	R2_23293	R2_14327	R1_800415	NOVO_MIX_3774241	NOVO_MIX_2575644	NOVO_MIX_210978	NOVO_MIX_1968157
4.1.1.32	453	R1_515616	NOVO_MIX_3885941	NOVO_MIX_2029829	NOVO_MIX_1510074	NOVO_MIX_35622	R3_845809	R3_830050	NOVO_MIX_3722823	R1_651385	NOVO_MIX_478448	NOVO_MIX_1728980	NOVO_MIX_777247	NOVO_MIX_2659015	NOVO_MIX_2565600	NOVO_MIX_1056254	NOVO_MIX_2908952	R1_433639	R3_744516	NOVO_MIX_2010199	R3_254658	NOVO_MIX_3109769	NOVO_MIX_279851	R1_484426	R3_709060	R1_689942	R3_91451	NOVO_MIX_3364897	NOVO_MIX_2965098	R3_745679	R2_421821	NOVO_MIX_1909860	NOVO_MIX_1728149	NOVO_MIX_1488151	S2_49759	R3_646296	S3_72552	R2_178110	NOVO_MIX_3433095	NOVO_MIX_1653840	R3_487565	R3_25980	NOVO_MIX_1401381	NOVO_MIX_317388	R1_792394	S2_203744	NOVO_MIX_905813	NOVO_MIX_3713241	R2_142800
2.6.1.52	452	NOVO_MIX_1372756	NOVO_MIX_658106	S2_281812	NOVO_MIX_335228	NOVO_MIX_1411616	NOVO_MIX_455705	NOVO_MIX_3328865	R1_782762	S1_243561	NOVO_MIX_822582	R1_455170	NOVO_MIX_2171688	R3_319199	R1_546699	NOVO_MIX_494795	NOVO_MIX_110851	NOVO_MIX_1484151	NOVO_MIX_721870	NOVO_MIX_1715842	NOVO_MIX_2495510	NOVO_MIX_1753928	NOVO_MIX_2075667	R2_33277	R3_388944	NOVO_MIX_3563330	R2_311553	NOVO_MIX_2679523	NOVO_MIX_1404989	NOVO_MIX_252854	NOVO_MIX_3844926	NOVO_MIX_2424520	NOVO_MIX_2196575	NOVO_MIX_3710528	NOVO_MIX_6525	NOVO_MIX_2521702	NOVO_MIX_3267738	NOVO_MIX_1535075	NOVO_MIX_2067427	NOVO_MIX_1643427	NOVO_MIX_637036	NOVO_MIX_670288	NOVO_MIX_1936612	R3_822805	R1_435582	NOVO_MIX_3568130	NOVO_MIX_3350436	NOVO_MIX_1693184	NOVO_MIX_3064813
5.3.1.1	451	R3_632233	NOVO_MIX_3007722	NOVO_MIX_2600363	NOVO_MIX_850144	NOVO_MIX_732117	R3_145994	NOVO_MIX_2114076	NOVO_MIX_2155108	R3_520138	NOVO_MIX_3143186	R1_695949	R1_604441	NOVO_MIX_2650194	R1_289870	R3_141237	NOVO_MIX_711901	R3_209399	NOVO_MIX_3541677	NOVO_MIX_3488657	R1_650992	R3_570386	NOVO_MIX_2881346	NOVO_MIX_2103903	NOVO_MIX_3016735	R1_643669	R3_773434	NOVO_MIX_276058	R2_62297	NOVO_MIX_2396423	NOVO_MIX_1598162	NOVO_MIX_3353828	NOVO_MIX_3639472	NOVO_MIX_2200205	NOVO_MIX_987860	NOVO_MIX_155226	NOVO_MIX_2429084	S1_173139	S1_209275	NOVO_MIX_245169	NOVO_MIX_3775327	NOVO_MIX_3331832	R3_836857	R1_183438	S1_225459	R1_121787	R3_456087	S2_234074	R3_217258
4.1.99.22	450	NOVO_MIX_1016112	NOVO_MIX_2464877	R3_12689	R1_63687	R1_592891	NOVO_MIX_2461107	NOVO_MIX_2463633	R3_242657	NOVO_MIX_1158012	R1_429691	R1_347751	NOVO_MIX_3068260	NOVO_MIX_639099	NOVO_MIX_3497966	NOVO_MIX_2257306	R3_130081	NOVO_MIX_1123366	NOVO_MIX_263034	R1_149473	R1_784617	NOVO_MIX_817870	NOVO_MIX_1122863	NOVO_MIX_1906514	R3_29243	R1_279759	R2_28560	NOVO_MIX_345685	S3_133167	NOVO_MIX_3887959	NOVO_MIX_3585416	NOVO_MIX_1769632	S2_126988	NOVO_MIX_53340	NOVO_MIX_209271	NOVO_MIX_110980	NOVO_MIX_1212309	NOVO_MIX_753570	R3_645967	NOVO_MIX_1641990	R1_47139	NOVO_MIX_3076119	NOVO_MIX_903310	NOVO_MIX_399557	NOVO_MIX_2308526	R1_430317	NOVO_MIX_646101	S2_2101	R3_783297
1.1.1.37	448	NOVO_MIX_2315056	S2_111895	R1_200925	NOVO_MIX_1785338	R1_602681	R3_907656	NOVO_MIX_3607389	R2_8353	NOVO_MIX_2586973	S1_84961	R3_671187	R3_93455	NOVO_MIX_91114	R1_146736	R1_473373	NOVO_MIX_2343182	NOVO_MIX_2168485	R1_288450	NOVO_MIX_3586928	NOVO_MIX_1660157	R2_115902	NOVO_MIX_3023172	S2_306398	NOVO_MIX_421488	R3_641944	S3_97827	NOVO_MIX_1189966	NOVO_MIX_2291845	R3_235847	NOVO_MIX_2149352	NOVO_MIX_604008	S1_303326	R3_887731	NOVO_MIX_1206662	NOVO_MIX_2097077	S1_126955	NOVO_MIX_916189	R1_164475	NOVO_MIX_1795515	R3_243220	S2_260556	NOVO_MIX_1655004	NOVO_MIX_665454	S2_22025	NOVO_MIX_332299	NOVO_MIX_2833709	R1_51830	R3_554515
2.1.3.3	448	NOVO_MIX_1062451	R3_138304	NOVO_MIX_3450870	R1_702268	R2_355882	NOVO_MIX_2419427	NOVO_MIX_2853579	NOVO_MIX_117995	NOVO_MIX_1764473	R1_225295	NOVO_MIX_3449930	NOVO_MIX_2856034	R3_676355	NOVO_MIX_318723	R1_464104	NOVO_MIX_2414456	R2_15609	R2_400049	NOVO_MIX_2288568	R3_339175	NOVO_MIX_2347774	R3_388685	R3_456325	R3_127830	NOVO_MIX_1886783	R3_180688	R1_215180	NOVO_MIX_2254185	NOVO_MIX_1671468	R3_30777	NOVO_MIX_189832	NOVO_MIX_3021654	NOVO_MIX_969728	NOVO_MIX_1492114	R3_347821	NOVO_MIX_1367517	NOVO_MIX_1126694	R3_837744	NOVO_MIX_1158336	S2_225664	R2_250662	R1_217146	S1_320251	NOVO_MIX_1689154	R1_180985	NOVO_MIX_3170753	NOVO_MIX_225028	R1_259693
2.8.1.8	448	NOVO_MIX_1791693	NOVO_MIX_1634420	R1_211365	NOVO_MIX_470523	NOVO_MIX_2373828	NOVO_MIX_2627453	NOVO_MIX_3322846	R3_129443	NOVO_MIX_2177741	NOVO_MIX_1909359	NOVO_MIX_157822	NOVO_MIX_2810247	NOVO_MIX_1224236	S1_239695	NOVO_MIX_289860	NOVO_MIX_1858931	S1_321143	S3_83258	NOVO_MIX_3133088	S3_154672	NOVO_MIX_2060295	S2_156964	R1_568679	NOVO_MIX_3037950	R3_550394	S2_20297	NOVO_MIX_2306333	NOVO_MIX_1489260	NOVO_MIX_3042494	R3_258046	NOVO_MIX_3686259	R3_184991	NOVO_MIX_3820168	NOVO_MIX_1416362	S3_285614	R3_165793	R1_828759	NOVO_MIX_1570148	R3_919987	R2_61473	R2_353489	NOVO_MIX_3884851	NOVO_MIX_1749819	S1_62370	R2_50776	NOVO_MIX_3531912	NOVO_MIX_1412080	NOVO_MIX_263551
5.4.99.9	447	NOVO_MIX_1894103	S3_183651	NOVO_MIX_627380	S3_98766	NOVO_MIX_1392254	NOVO_MIX_501242	NOVO_MIX_3044657	R1_584874	S1_226723	NOVO_MIX_1575062	R3_453072	S2_38116	NOVO_MIX_2173232	R3_420514	R1_294595	NOVO_MIX_1990557	NOVO_MIX_1814203	NOVO_MIX_473959	R1_494890	R1_710586	R2_188129	R1_711725	NOVO_MIX_3416311	NOVO_MIX_377444	R3_101706	NOVO_MIX_2614272	NOVO_MIX_2184077	S2_21790	R2_223674	R3_245005	R2_118463	NOVO_MIX_2884020	NOVO_MIX_1044915	NOVO_MIX_3212737	NOVO_MIX_2201559	NOVO_MIX_558645	NOVO_MIX_327282	R2_496627	R3_484212	NOVO_MIX_3537271	R3_251481	NOVO_MIX_3168117	NOVO_MIX_118271	R3_526782	R1_260717	R3_922789	NOVO_MIX_3182673	R3_564629
1.1.1.23	445	R2_403759	S3_85478	NOVO_MIX_1526988	S3_34954	NOVO_MIX_19250	R1_321869	NOVO_MIX_3134560	NOVO_MIX_230705	NOVO_MIX_1323281	NOVO_MIX_64519	R3_890619	S1_33281	S1_304240	R3_639357	NOVO_MIX_2895311	NOVO_MIX_2235049	R1_265154	NOVO_MIX_2626415	R3_835575	NOVO_MIX_1341277	NOVO_MIX_112485	NOVO_MIX_785967	R1_131942	NOVO_MIX_748862	NOVO_MIX_1245328	NOVO_MIX_2094641	NOVO_MIX_203835	R3_696694	NOVO_MIX_2867872	NOVO_MIX_1676008	NOVO_MIX_3839237	S2_214098	NOVO_MIX_937034	NOVO_MIX_1690336	NOVO_MIX_2803603	R1_549931	NOVO_MIX_587621	NOVO_MIX_2324601	R3_621141	R1_150022	NOVO_MIX_3286207	S3_7015	R1_676549	R2_394221	R1_77337	R3_713086	S2_49402	NOVO_MIX_2370053
3.1.3.1	445	R1_725230	R1_174181	R1_614990	NOVO_MIX_729915	NOVO_MIX_957879	NOVO_MIX_2018383	NOVO_MIX_2890297	R1_450477	S3_164993	NOVO_MIX_521995	NOVO_MIX_2121522	NOVO_MIX_3695998	NOVO_MIX_933396	R1_440570	NOVO_MIX_2883579	NOVO_MIX_624704	NOVO_MIX_638053	S3_128170	S3_204328	R3_267997	NOVO_MIX_1140654	S2_101114	R1_326125	NOVO_MIX_2694887	NOVO_MIX_649331	R2_83960	NOVO_MIX_1928700	NOVO_MIX_3955018	NOVO_MIX_1542613	NOVO_MIX_2018142	NOVO_MIX_2032587	NOVO_MIX_1350118	NOVO_MIX_3904517	NOVO_MIX_2311317	R3_148106	NOVO_MIX_3124974	NOVO_MIX_1238520	NOVO_MIX_321810	S3_104135	R1_719665	NOVO_MIX_3441920	NOVO_MIX_927367	NOVO_MIX_53834	R3_131014	S2_78534	R3_893338	NOVO_MIX_156173	S3_326922
4.1.1.37	445	S1_186883	R1_757917	R1_187378	NOVO_MIX_3910802	R1_242401	NOVO_MIX_2593836	NOVO_MIX_3156548	NOVO_MIX_1265998	R1_530122	NOVO_MIX_215732	S3_30335	NOVO_MIX_1145572	S1_279379	NOVO_MIX_162645	NOVO_MIX_209191	NOVO_MIX_1651358	R1_238109	R3_675755	R3_454919	S3_264709	NOVO_MIX_2338201	NOVO_MIX_3601601	NOVO_MIX_3812245	S2_267888	NOVO_MIX_1890045	NOVO_MIX_583627	R1_261198	NOVO_MIX_3284808	NOVO_MIX_1264684	NOVO_MIX_3444909	NOVO_MIX_2313597	NOVO_MIX_3776075	NOVO_MIX_3201056	R3_696680	R3_887434	NOVO_MIX_1896468	NOVO_MIX_2080046	R2_233408	R3_873963	NOVO_MIX_1090457	R3_569510	NOVO_MIX_685465	NOVO_MIX_3669186	R1_400226	NOVO_MIX_2774007	NOVO_MIX_1312981	NOVO_MIX_1497348	NOVO_MIX_3154027
2.5.1.48	444	R1_227968	R1_603542	NOVO_MIX_2938116	R1_21553	R3_497102	NOVO_MIX_1004062	R3_187580	R1_542433	NOVO_MIX_1425694	R1_607778	R3_287183	R2_476747	NOVO_MIX_3013810	R1_599528	NOVO_MIX_2301228	NOVO_MIX_3609108	R1_336230	R3_130480	NOVO_MIX_1904968	NOVO_MIX_3253333	NOVO_MIX_829266	R2_192036	NOVO_MIX_2781731	S2_176784	NOVO_MIX_821445	NOVO_MIX_3584878	R1_773565	NOVO_MIX_2827497	NOVO_MIX_3265692	NOVO_MIX_2372676	R2_291724	NOVO_MIX_2978470	R3_716957	NOVO_MIX_38449	R2_43854	NOVO_MIX_1773288	R3_506346	NOVO_MIX_3542046	NOVO_MIX_958466	R3_898689	R3_896092	R1_91936	R1_69345	NOVO_MIX_833985	NOVO_MIX_3043891	NOVO_MIX_2516805	NOVO_MIX_1015303	NOVO_MIX_3458763
2.7.3.9	444	NOVO_MIX_1187105	NOVO_MIX_3865325	R3_26573	NOVO_MIX_1297388	R3_380540	R1_120381	R3_848687	NOVO_MIX_2816180	NOVO_MIX_1606882	NOVO_MIX_368281	NOVO_MIX_1980378	R3_432010	R1_208457	R2_171615	S1_304995	NOVO_MIX_1697917	NOVO_MIX_716640	NOVO_MIX_2155210	NOVO_MIX_656877	NOVO_MIX_3898778	NOVO_MIX_818363	S2_49954	NOVO_MIX_1428876	NOVO_MIX_3380051	R1_243316	NOVO_MIX_2946794	NOVO_MIX_1776308	NOVO_MIX_1114182	NOVO_MIX_3099929	S1_87393	S3_47688	NOVO_MIX_2862062	R3_526002	NOVO_MIX_3780897	R1_217281	R1_500266	R2_426141	NOVO_MIX_448869	NOVO_MIX_2013212	NOVO_MIX_3419936	NOVO_MIX_867925	NOVO_MIX_2402668	S2_66354	NOVO_MIX_1590150	NOVO_MIX_256297	NOVO_MIX_1136389	R2_311411	NOVO_MIX_701876
2.7.7.19	444	R2_401097	R2_372450	R1_205053	R1_281439	R2_199198	R3_87471	NOVO_MIX_2602354	NOVO_MIX_492939	S3_197619	R2_449859	NOVO_MIX_3683747	R1_51257	NOVO_MIX_1710813	NOVO_MIX_2742085	NOVO_MIX_3560201	NOVO_MIX_2223274	NOVO_MIX_1680869	NOVO_MIX_3800524	NOVO_MIX_1286571	NOVO_MIX_1231425	NOVO_MIX_3062739	NOVO_MIX_395399	NOVO_MIX_1272812	R1_139003	NOVO_MIX_1787914	NOVO_MIX_2020519	NOVO_MIX_1329223	R2_327222	NOVO_MIX_1949772	NOVO_MIX_2873514	S1_42810	R1_772321	NOVO_MIX_1257383	NOVO_MIX_155216	NOVO_MIX_1126516	R3_191215	NOVO_MIX_578037	R1_168806	R1_642268	S3_55923	NOVO_MIX_103207	R1_78033	NOVO_MIX_998027	NOVO_MIX_146174	R1_330662	NOVO_MIX_2665721	R3_385761	NOVO_MIX_3328822
1.8.4.11	442	NOVO_MIX_271550	NOVO_MIX_753981	R1_462961	NOVO_MIX_3572831	NOVO_MIX_691305	R3_823832	NOVO_MIX_265837	NOVO_MIX_3285939	NOVO_MIX_2596603	NOVO_MIX_1030693	NOVO_MIX_2152506	R2_444529	R1_334122	NOVO_MIX_2027683	NOVO_MIX_751717	NOVO_MIX_1453546	S3_103156	NOVO_MIX_250530	R3_701057	R3_880288	R3_184882	NOVO_MIX_2418434	NOVO_MIX_949906	R2_311712	S3_323397	NOVO_MIX_3016981	NOVO_MIX_2762694	NOVO_MIX_754554	NOVO_MIX_2203191	NOVO_MIX_3866282	NOVO_MIX_3530330	NOVO_MIX_2608726	NOVO_MIX_2169791	NOVO_MIX_741121	NOVO_MIX_263513	NOVO_MIX_3300111	NOVO_MIX_3911667	R2_51740	NOVO_MIX_852476	R3_655645	NOVO_MIX_3682421	NOVO_MIX_3669744	R3_619643	R3_716225	S1_231785	NOVO_MIX_2877697	R1_470183	NOVO_MIX_1478134
2.7.-.-	441	R3_666772	R3_520569	S3_183235	R1_37056	S2_75132	NOVO_MIX_1396746	NOVO_MIX_3297460	NOVO_MIX_2663900	S2_71491	NOVO_MIX_738342	NOVO_MIX_820567	R1_39098	NOVO_MIX_2020503	NOVO_MIX_918028	R3_340617	NOVO_MIX_272363	R3_83662	NOVO_MIX_586658	R3_14619	NOVO_MIX_205175	R1_630337	R1_336820	R1_601579	NOVO_MIX_3678176	S1_74100	NOVO_MIX_1718004	NOVO_MIX_1436373	R3_131250	NOVO_MIX_1448214	NOVO_MIX_3928430	NOVO_MIX_1618518	NOVO_MIX_395790	NOVO_MIX_3013155	R2_167559	S3_234295	NOVO_MIX_3590798	NOVO_MIX_2403536	R3_77438	NOVO_MIX_1651555	R1_488530	NOVO_MIX_2083906	R1_817712	R1_594925	R1_69367	R3_382500	R1_52116	R1_414153	S2_175803
3.6.3.30	441	R1_165379	R3_545887	NOVO_MIX_872429	NOVO_MIX_2245131	NOVO_MIX_3360131	NOVO_MIX_1116614	S2_163435	R1_709114	R3_208915	R1_224004	NOVO_MIX_305519	S3_148860	S1_164100	NOVO_MIX_728604	NOVO_MIX_3446510	R1_709108	NOVO_MIX_272504	NOVO_MIX_2241186	NOVO_MIX_332934	R3_182898	R1_458267	R1_30830	NOVO_MIX_1923166	NOVO_MIX_2143185	R1_163671	NOVO_MIX_2676702	R1_106022	NOVO_MIX_3445620	NOVO_MIX_2073263	NOVO_MIX_389568	NOVO_MIX_1573222	R3_204615	NOVO_MIX_3070044	R3_564411	S2_133052	R3_45174	R3_12890	NOVO_MIX_530317	NOVO_MIX_3520189	NOVO_MIX_2120560	R1_327286	NOVO_MIX_1440648	NOVO_MIX_1592644	NOVO_MIX_2571456	R1_19051	R3_452020	S2_194936	NOVO_MIX_2592483
2.7.7.9	439	S1_172958	NOVO_MIX_2760559	R1_112405	R1_481334	NOVO_MIX_394812	NOVO_MIX_2204634	S3_125419	R1_233266	NOVO_MIX_1431322	NOVO_MIX_3952247	NOVO_MIX_1934396	NOVO_MIX_845210	NOVO_MIX_1721814	R3_508053	NOVO_MIX_2404889	NOVO_MIX_1413175	R2_72665	NOVO_MIX_1921957	R1_23181	NOVO_MIX_1323106	NOVO_MIX_3621725	R3_621021	NOVO_MIX_1291486	NOVO_MIX_1701999	NOVO_MIX_3184049	NOVO_MIX_3922729	NOVO_MIX_3886451	NOVO_MIX_3570349	R3_669942	NOVO_MIX_770506	NOVO_MIX_3479586	R2_450171	R1_826182	NOVO_MIX_925425	NOVO_MIX_3458052	NOVO_MIX_1065623	NOVO_MIX_1177689	R1_461300	R1_46283	NOVO_MIX_2034533	R3_574934	R3_411402	R2_99896	R2_229705	R3_526359	R3_258417	S3_211109	NOVO_MIX_3130719
3.5.2.6	439	NOVO_MIX_3424852	R1_218264	NOVO_MIX_2569090	NOVO_MIX_3639512	NOVO_MIX_3055351	NOVO_MIX_702711	NOVO_MIX_781963	NOVO_MIX_218487	NOVO_MIX_614532	NOVO_MIX_2759024	R3_492337	NOVO_MIX_2676133	S2_154746	R1_446992	NOVO_MIX_1127833	NOVO_MIX_1406286	S3_247637	S1_115200	NOVO_MIX_3434966	R3_396648	NOVO_MIX_153960	S3_246154	S2_304037	NOVO_MIX_2261058	NOVO_MIX_3341964	NOVO_MIX_2489729	NOVO_MIX_3627894	NOVO_MIX_2972845	NOVO_MIX_1802669	R3_34812	NOVO_MIX_1938374	S2_235274	NOVO_MIX_1857337	NOVO_MIX_2287271	NOVO_MIX_1195378	R3_39492	NOVO_MIX_3485803	NOVO_MIX_811064	NOVO_MIX_3573282	NOVO_MIX_697227	NOVO_MIX_45903	NOVO_MIX_2285979	S3_195007	S3_265112	NOVO_MIX_135504	NOVO_MIX_1031360	NOVO_MIX_3451186	R3_420079
3.6.3.27	439	NOVO_MIX_3619257	R1_152353	NOVO_MIX_3838519	NOVO_MIX_1664610	NOVO_MIX_1562750	NOVO_MIX_3550883	NOVO_MIX_2275176	NOVO_MIX_1282736	S2_231686	R3_375522	R1_74197	NOVO_MIX_1193708	R2_304909	R1_252008	S1_124373	R1_188356	NOVO_MIX_1874828	NOVO_MIX_515941	NOVO_MIX_1400739	R3_616853	NOVO_MIX_2319467	R3_619007	R3_347643	R1_784109	NOVO_MIX_3540065	NOVO_MIX_1312340	NOVO_MIX_644780	R3_382334	R1_30156	NOVO_MIX_91409	NOVO_MIX_3028788	R1_428177	R3_722893	S2_107252	R3_220095	R3_856103	NOVO_MIX_2843567	NOVO_MIX_3171274	R1_292824	NOVO_MIX_3896940	NOVO_MIX_3402678	R1_231281	NOVO_MIX_675820	S1_38425	NOVO_MIX_2997394	NOVO_MIX_1437864	NOVO_MIX_3416903	S3_50441
1.3.1.98	436	R3_780132	S1_173105	NOVO_MIX_2931382	NOVO_MIX_302392	NOVO_MIX_3643176	R1_390915	NOVO_MIX_592427	R3_909144	NOVO_MIX_3148626	NOVO_MIX_3414873	NOVO_MIX_1060415	NOVO_MIX_1534886	NOVO_MIX_2499515	R1_500005	NOVO_MIX_1311178	R1_130768	NOVO_MIX_123872	NOVO_MIX_1472314	NOVO_MIX_2329935	NOVO_MIX_545461	R3_459211	NOVO_MIX_4313	NOVO_MIX_1206331	R1_553848	NOVO_MIX_2959669	NOVO_MIX_663700	R3_860061	NOVO_MIX_3611237	NOVO_MIX_3443585	NOVO_MIX_77171	NOVO_MIX_3265475	R1_769545	NOVO_MIX_2804707	NOVO_MIX_702837	NOVO_MIX_394207	R2_97509	R1_290392	R2_221636	NOVO_MIX_1271619	NOVO_MIX_1404928	NOVO_MIX_448627	R1_760511	R1_468989	NOVO_MIX_1038696	R3_17703	S3_168901	NOVO_MIX_422945	NOVO_MIX_71054
2.1.1.228	436	NOVO_MIX_3067189	NOVO_MIX_1917739	NOVO_MIX_3160199	NOVO_MIX_447040	R2_188024	NOVO_MIX_209814	NOVO_MIX_2589919	R3_688372	NOVO_MIX_28091	NOVO_MIX_3189276	NOVO_MIX_2203895	S3_17089	R1_547474	NOVO_MIX_1056130	NOVO_MIX_1502526	NOVO_MIX_1174730	R2_310521	R1_700900	NOVO_MIX_94376	NOVO_MIX_215384	R1_575035	R1_533066	S1_174286	R1_241919	NOVO_MIX_1573378	NOVO_MIX_3236005	R3_722579	NOVO_MIX_780001	NOVO_MIX_2285153	R2_288668	NOVO_MIX_150285	NOVO_MIX_1689280	R1_420578	NOVO_MIX_1161892	NOVO_MIX_1126735	R2_141935	NOVO_MIX_3440509	R1_274307	R3_498497	R3_528461	NOVO_MIX_918474	R2_372459	NOVO_MIX_2178169	NOVO_MIX_1356453	NOVO_MIX_1898963	NOVO_MIX_1846162	R3_60338	NOVO_MIX_2039052
2.7.1.11,2.7.1.90	435	NOVO_MIX_597453	NOVO_MIX_1445271	R1_323	NOVO_MIX_2138909	NOVO_MIX_1554303	NOVO_MIX_867951	R3_706254	NOVO_MIX_2977450	NOVO_MIX_2101407	NOVO_MIX_1330383	NOVO_MIX_2949959	NOVO_MIX_344184	R2_160175	R2_184381	R3_71342	R1_391763	R1_799518	NOVO_MIX_917063	NOVO_MIX_459184	NOVO_MIX_3441083	NOVO_MIX_2042853	S1_33095	R1_257950	NOVO_MIX_1264467	S3_89872	R2_479089	R3_549636	R3_428534	R2_233916	R3_635778	NOVO_MIX_2450958	R3_114900	NOVO_MIX_3921380	NOVO_MIX_1121205	NOVO_MIX_2669625	NOVO_MIX_3927420	NOVO_MIX_3683123	NOVO_MIX_3867260	NOVO_MIX_1051371	R2_436106	S1_34018	NOVO_MIX_1302194	R1_220389	S1_303208	NOVO_MIX_2985637	R1_17648	NOVO_MIX_907353	R2_347148
2.7.1.23	435	R1_49664	NOVO_MIX_3842245	NOVO_MIX_2894284	R3_841794	NOVO_MIX_36507	NOVO_MIX_2571432	NOVO_MIX_1519923	R2_223576	R3_184863	R3_384439	S2_15018	NOVO_MIX_623824	NOVO_MIX_3132134	NOVO_MIX_3581044	NOVO_MIX_385136	NOVO_MIX_2567198	NOVO_MIX_604994	NOVO_MIX_1645317	NOVO_MIX_1859403	NOVO_MIX_2718360	R1_343936	R3_703999	NOVO_MIX_3600092	NOVO_MIX_3762422	R1_677100	NOVO_MIX_1436389	NOVO_MIX_134095	NOVO_MIX_1721410	R1_270372	R3_356785	NOVO_MIX_3304511	R1_11005	R1_770667	S1_230946	NOVO_MIX_1784683	NOVO_MIX_340558	NOVO_MIX_3150742	NOVO_MIX_1923764	NOVO_MIX_2594090	NOVO_MIX_907708	NOVO_MIX_1034696	NOVO_MIX_3288187	R3_831762	R2_162872	NOVO_MIX_1049920	NOVO_MIX_2249466	R1_366155	NOVO_MIX_2154135
3.2.1.4	435	NOVO_MIX_481277	NOVO_MIX_3375874	NOVO_MIX_2734616	NOVO_MIX_624737	S1_78957	NOVO_MIX_3661527	S1_308194	NOVO_MIX_417429	S3_34406	S3_260399	R3_832339	NOVO_MIX_66923	R2_498598	NOVO_MIX_858708	NOVO_MIX_441762	NOVO_MIX_3597775	NOVO_MIX_3270567	NOVO_MIX_3681241	NOVO_MIX_3515744	NOVO_MIX_3215986	S1_280548	S3_278322	NOVO_MIX_652171	R3_601226	S3_129799	NOVO_MIX_3744377	NOVO_MIX_3363596	NOVO_MIX_1340142	S2_272117	NOVO_MIX_474193	NOVO_MIX_1664843	NOVO_MIX_3201055	NOVO_MIX_2878129	NOVO_MIX_539581	S1_137	R3_456696	NOVO_MIX_2350739	NOVO_MIX_3490169	NOVO_MIX_284043	NOVO_MIX_1696022	NOVO_MIX_1848427	R1_777357	NOVO_MIX_3675826	NOVO_MIX_334183	NOVO_MIX_3886016	NOVO_MIX_260719	S2_151980	NOVO_MIX_257569
1.2.1.38	434	NOVO_MIX_1392393	R1_347201	NOVO_MIX_2350822	NOVO_MIX_2036934	R3_271562	NOVO_MIX_1583673	NOVO_MIX_1418103	NOVO_MIX_3047281	R1_30509	NOVO_MIX_1413201	NOVO_MIX_3493021	NOVO_MIX_2963585	NOVO_MIX_1625639	NOVO_MIX_3724120	NOVO_MIX_2206449	NOVO_MIX_3245047	NOVO_MIX_3572314	NOVO_MIX_2565623	R3_283580	NOVO_MIX_351626	R1_245056	NOVO_MIX_3444283	NOVO_MIX_484628	NOVO_MIX_933677	NOVO_MIX_1716561	NOVO_MIX_2261376	R1_631321	NOVO_MIX_2306558	NOVO_MIX_753908	S3_289241	R3_829016	R3_577951	R1_224053	NOVO_MIX_970860	S1_147613	NOVO_MIX_2983385	NOVO_MIX_3902368	NOVO_MIX_2722520	NOVO_MIX_325458	NOVO_MIX_2457903	NOVO_MIX_651818	NOVO_MIX_3165073	R2_360611	NOVO_MIX_339016	NOVO_MIX_2817594	R3_240287	S2_59780	NOVO_MIX_2359319
2.1.1.77	433	NOVO_MIX_1838461	NOVO_MIX_3929808	NOVO_MIX_780977	NOVO_MIX_3501695	NOVO_MIX_843631	NOVO_MIX_1125227	NOVO_MIX_1706146	R1_784239	NOVO_MIX_3302718	R1_501481	NOVO_MIX_697154	R1_387033	R1_51414	NOVO_MIX_1140020	NOVO_MIX_2129072	NOVO_MIX_52545	R3_302546	NOVO_MIX_1020955	NOVO_MIX_975944	NOVO_MIX_3165198	NOVO_MIX_538306	NOVO_MIX_3081585	R2_391220	S3_75065	R1_559389	NOVO_MIX_2364743	R2_462132	S3_320654	S2_165815	NOVO_MIX_172821	NOVO_MIX_1667760	NOVO_MIX_3644348	S3_290460	R3_169384	NOVO_MIX_996130	R3_127059	R3_203805	R3_506146	NOVO_MIX_222815	NOVO_MIX_635871	NOVO_MIX_2493927	NOVO_MIX_765905	R3_538983	NOVO_MIX_3445213	R1_373064	NOVO_MIX_1433970	NOVO_MIX_1908267	NOVO_MIX_25453
1.1.1.35	432	NOVO_MIX_3447994	NOVO_MIX_1215403	R1_294279	NOVO_MIX_1333852	S2_145440	NOVO_MIX_2986928	NOVO_MIX_252148	R1_103368	NOVO_MIX_322877	NOVO_MIX_1243137	NOVO_MIX_131368	R1_822999	S3_26970	NOVO_MIX_3676337	NOVO_MIX_2014146	NOVO_MIX_1726279	NOVO_MIX_282303	NOVO_MIX_3559028	S2_113350	NOVO_MIX_372888	NOVO_MIX_2114187	NOVO_MIX_3213717	R1_542512	R1_271544	NOVO_MIX_1435130	S3_318251	NOVO_MIX_1484416	S3_234641	R1_510409	S1_257738	R3_908208	NOVO_MIX_955378	NOVO_MIX_1213827	NOVO_MIX_1939943	NOVO_MIX_444976	NOVO_MIX_1626053	NOVO_MIX_56168	NOVO_MIX_550513	R2_372117	NOVO_MIX_1406636	NOVO_MIX_3800625	NOVO_MIX_1420095	S2_178734	NOVO_MIX_569250	S2_242617	NOVO_MIX_2698565	NOVO_MIX_3273850	S3_81246
5.3.3.18	432	NOVO_MIX_3172783	NOVO_MIX_3561979	NOVO_MIX_3748655	R1_284134	NOVO_MIX_2660832	NOVO_MIX_1441161	NOVO_MIX_107751	NOVO_MIX_73495	NOVO_MIX_1350554	R3_703561	NOVO_MIX_1858406	NOVO_MIX_1902559	NOVO_MIX_3697535	NOVO_MIX_3774474	NOVO_MIX_995165	R3_855147	NOVO_MIX_3613107	NOVO_MIX_2572859	R1_97912	NOVO_MIX_3281594	NOVO_MIX_3013039	NOVO_MIX_3203318	NOVO_MIX_1315905	R2_357123	NOVO_MIX_673812	R3_490778	R1_597341	NOVO_MIX_351177	S3_111169	R2_467528	NOVO_MIX_2030376	NOVO_MIX_2664480	NOVO_MIX_435980	NOVO_MIX_3121820	R3_612950	NOVO_MIX_850299	S1_158909	NOVO_MIX_3753426	NOVO_MIX_1743358	NOVO_MIX_1222187	NOVO_MIX_2128603	NOVO_MIX_2570521	R3_375363	NOVO_MIX_282605	NOVO_MIX_3905850	NOVO_MIX_2005803	R2_88073	NOVO_MIX_710016
6.4.1.2,6.4.1.3,6.3.4.14	432	NOVO_MIX_185237	R1_439352	R3_566284	R1_204248	R3_548234	R3_15473	NOVO_MIX_3451516	NOVO_MIX_1687068	NOVO_MIX_3036901	NOVO_MIX_2577525	R1_803269	R3_274368	R1_350049	R1_364465	R1_273364	R3_914167	S3_317748	NOVO_MIX_3833053	R3_847124	NOVO_MIX_3718086	NOVO_MIX_3634967	NOVO_MIX_2612467	NOVO_MIX_3193580	R1_664172	R1_107931	NOVO_MIX_1996916	R3_569661	NOVO_MIX_1124908	R2_420888	R3_460475	NOVO_MIX_581455	NOVO_MIX_1357855	NOVO_MIX_3371776	NOVO_MIX_1916067	S1_199137	NOVO_MIX_1870453	R1_816817	R3_350470	NOVO_MIX_1892563	NOVO_MIX_1180396	R3_595479	R2_490402	R2_423659	NOVO_MIX_1056154	NOVO_MIX_1643737	R3_817104	NOVO_MIX_1549852	R3_322694
1.1.1.94	431	NOVO_MIX_1344536	NOVO_MIX_1179858	NOVO_MIX_2327704	NOVO_MIX_1241264	NOVO_MIX_1863572	S2_50791	R3_230935	R3_130215	NOVO_MIX_2810862	R3_575906	R3_437252	R1_104667	NOVO_MIX_2085826	R3_715027	S1_276668	R1_52833	NOVO_MIX_1915470	NOVO_MIX_1015248	NOVO_MIX_1070208	NOVO_MIX_3484166	NOVO_MIX_1758923	NOVO_MIX_2224553	NOVO_MIX_2589426	NOVO_MIX_14479	R3_534544	NOVO_MIX_1743916	NOVO_MIX_2378586	R3_139904	R1_673731	NOVO_MIX_3302948	NOVO_MIX_1947753	NOVO_MIX_2800875	NOVO_MIX_1539975	R3_865053	NOVO_MIX_1463736	NOVO_MIX_513627	NOVO_MIX_594902	NOVO_MIX_2005679	NOVO_MIX_2754119	NOVO_MIX_553655	NOVO_MIX_3327165	NOVO_MIX_1719788	NOVO_MIX_792467	R1_685304	NOVO_MIX_3270289	R1_119989	R1_657480	NOVO_MIX_241385
2.1.2.11	431	NOVO_MIX_1313519	R1_137955	S1_16301	R1_696168	R3_150924	R1_793576	NOVO_MIX_2368341	R3_561682	R1_80627	NOVO_MIX_3143505	R1_323215	S2_261282	NOVO_MIX_1411570	NOVO_MIX_1437973	R2_193257	NOVO_MIX_3348639	NOVO_MIX_2943780	NOVO_MIX_758592	S3_304434	R2_59173	NOVO_MIX_2855800	R2_452770	S1_237931	NOVO_MIX_1730326	R3_518944	NOVO_MIX_4371	NOVO_MIX_2206390	NOVO_MIX_1898436	R1_820084	R1_384400	NOVO_MIX_3209141	R2_315914	NOVO_MIX_961998	R3_44555	R3_352055	R1_333210	R1_538846	NOVO_MIX_882259	NOVO_MIX_2483652	R2_232248	NOVO_MIX_528907	S3_326885	NOVO_MIX_2896756	S3_16912	NOVO_MIX_2247062	R1_824334	R3_431839	NOVO_MIX_1157577
2.4.2.29	431	NOVO_MIX_1132826	NOVO_MIX_121551	NOVO_MIX_1442516	S3_316578	NOVO_MIX_3172347	NOVO_MIX_3278517	R1_268922	R1_40911	NOVO_MIX_530018	R1_338295	R2_249074	NOVO_MIX_967634	S2_282010	NOVO_MIX_1660515	NOVO_MIX_2197978	S2_308724	S1_298873	NOVO_MIX_2253229	R2_256623	NOVO_MIX_2792379	R3_898663	R1_734191	NOVO_MIX_618004	NOVO_MIX_886707	NOVO_MIX_3692988	S2_41571	R2_89768	S1_229320	R1_329333	R1_182933	NOVO_MIX_608356	NOVO_MIX_1724020	NOVO_MIX_3944467	R3_326991	NOVO_MIX_2930618	NOVO_MIX_819754	R3_688424	NOVO_MIX_3406243	NOVO_MIX_3365949	NOVO_MIX_1050388	NOVO_MIX_1375082	R2_176942	NOVO_MIX_862414	R1_254528	NOVO_MIX_3288128	NOVO_MIX_3009537	NOVO_MIX_3294550	NOVO_MIX_3348197
2.5.1.17	430	R3_890428	R1_91756	NOVO_MIX_1956671	R3_597214	R1_703029	NOVO_MIX_2152509	R1_273750	R3_495430	NOVO_MIX_1681491	NOVO_MIX_3433740	NOVO_MIX_2705997	NOVO_MIX_333107	NOVO_MIX_3512370	R2_296727	NOVO_MIX_3249676	R1_461579	R1_498049	NOVO_MIX_987804	R3_756432	NOVO_MIX_2538337	NOVO_MIX_288077	NOVO_MIX_3659201	NOVO_MIX_852625	R3_560262	NOVO_MIX_1454268	R3_204198	NOVO_MIX_1147816	NOVO_MIX_2454181	NOVO_MIX_1061206	NOVO_MIX_3836863	R2_401237	NOVO_MIX_1372433	NOVO_MIX_834549	R1_676432	NOVO_MIX_3179263	R3_867888	NOVO_MIX_75184	NOVO_MIX_306250	NOVO_MIX_436576	NOVO_MIX_1669879	NOVO_MIX_3435354	NOVO_MIX_1947527	NOVO_MIX_1950082	NOVO_MIX_2365721	R2_59750	R1_730452	S1_276642	NOVO_MIX_3092937
4.2.1.1	430	NOVO_MIX_3433601	R3_820256	R1_252561	R1_683741	NOVO_MIX_3526345	R3_833917	NOVO_MIX_1984815	NOVO_MIX_1813435	NOVO_MIX_3794449	NOVO_MIX_1495486	NOVO_MIX_3089980	NOVO_MIX_1112307	R1_458910	NOVO_MIX_305171	R2_364387	NOVO_MIX_2089282	R3_711278	NOVO_MIX_3381202	NOVO_MIX_628870	NOVO_MIX_1035000	R1_247383	NOVO_MIX_3048074	S1_4404	R3_470950	NOVO_MIX_542610	NOVO_MIX_977795	R3_253364	S2_180080	NOVO_MIX_882454	NOVO_MIX_3544592	NOVO_MIX_506902	NOVO_MIX_2338665	S1_69438	NOVO_MIX_2949572	NOVO_MIX_244389	R3_664568	NOVO_MIX_1299333	S2_74703	NOVO_MIX_779467	NOVO_MIX_1720352	R3_317402	NOVO_MIX_3747967	R1_544287	NOVO_MIX_2202130	NOVO_MIX_254959	NOVO_MIX_1704966	NOVO_MIX_3087870	R3_266740
6.2.1.16	430	R3_749611	R3_271422	R3_494261	R3_312053	S3_220761	NOVO_MIX_3689275	NOVO_MIX_1362055	NOVO_MIX_3849307	R3_492265	NOVO_MIX_3513670	NOVO_MIX_2642286	NOVO_MIX_2335452	NOVO_MIX_2853121	NOVO_MIX_792178	NOVO_MIX_3421328	S3_63722	R3_660635	R2_120627	NOVO_MIX_937442	R2_443950	NOVO_MIX_3404929	S3_46722	R1_41757	NOVO_MIX_1434960	R2_39504	R2_379251	R1_282543	NOVO_MIX_804535	NOVO_MIX_3165123	R2_439983	R3_857333	NOVO_MIX_136143	NOVO_MIX_2615614	R1_109862	NOVO_MIX_667254	S2_70111	S1_40557	NOVO_MIX_2403366	NOVO_MIX_3915725	R3_417821	NOVO_MIX_493612	NOVO_MIX_2228732	NOVO_MIX_3530404	R1_384372	R1_443633	R3_335890	R3_581380	R3_464041
1.5.3.1	429	NOVO_MIX_3415764	NOVO_MIX_3555741	NOVO_MIX_2891122	NOVO_MIX_2272757	S3_40632	R2_409719	NOVO_MIX_1109823	NOVO_MIX_64570	NOVO_MIX_1467325	R1_612357	NOVO_MIX_2659013	R1_509800	NOVO_MIX_137724	NOVO_MIX_1043494	NOVO_MIX_1269139	NOVO_MIX_1564397	NOVO_MIX_2695560	NOVO_MIX_2336485	NOVO_MIX_3834138	NOVO_MIX_417501	NOVO_MIX_2715973	R3_637095	R1_204191	NOVO_MIX_1235279	NOVO_MIX_527282	NOVO_MIX_710818	R3_863618	S1_141486	NOVO_MIX_1308232	S3_266152	NOVO_MIX_189397	S3_60501	NOVO_MIX_3035124	NOVO_MIX_2213391	NOVO_MIX_2231387	NOVO_MIX_321007	R1_265872	NOVO_MIX_282490	NOVO_MIX_3591828	R3_758426	R3_192614	NOVO_MIX_1181697	R3_386914	NOVO_MIX_1903844	R3_665476	NOVO_MIX_3887709	NOVO_MIX_969306	R3_287770
2.4.2.18	428	NOVO_MIX_575111	R1_753746	R1_653197	R1_480202	NOVO_MIX_1081028	NOVO_MIX_2862027	R3_53146	S2_68870	NOVO_MIX_582467	NOVO_MIX_2063711	NOVO_MIX_37051	R2_317351	NOVO_MIX_1890926	R3_447037	S3_216141	NOVO_MIX_3354004	NOVO_MIX_3405517	NOVO_MIX_202449	NOVO_MIX_3101426	NOVO_MIX_854601	NOVO_MIX_293587	R1_729934	NOVO_MIX_3446083	NOVO_MIX_1037474	R2_304293	R1_604971	R1_60109	R1_568521	R1_296804	R2_312729	NOVO_MIX_596664	NOVO_MIX_1782605	NOVO_MIX_583661	NOVO_MIX_3886055	NOVO_MIX_544608	NOVO_MIX_3346417	NOVO_MIX_3117815	NOVO_MIX_2830461	NOVO_MIX_903061	NOVO_MIX_2441322	R3_558668	NOVO_MIX_3732962	R1_140603	R1_681935	NOVO_MIX_2074682	R1_522349	NOVO_MIX_1265098	R1_311106
2.7.1.26,2.7.7.2	428	R1_780049	NOVO_MIX_1629921	NOVO_MIX_146744	NOVO_MIX_2960166	NOVO_MIX_1493243	R1_639396	R3_410326	NOVO_MIX_122386	R3_257387	NOVO_MIX_1216469	R3_540544	R1_743763	R2_489064	NOVO_MIX_1045618	NOVO_MIX_565222	NOVO_MIX_943202	NOVO_MIX_2038143	NOVO_MIX_2664177	NOVO_MIX_1662871	NOVO_MIX_2097767	NOVO_MIX_186039	NOVO_MIX_705504	R2_116078	R3_168487	S1_321796	NOVO_MIX_2910959	NOVO_MIX_2898274	NOVO_MIX_562938	S2_166643	R3_127710	NOVO_MIX_2373855	NOVO_MIX_1530863	NOVO_MIX_1288797	NOVO_MIX_2766588	NOVO_MIX_3692974	R3_616618	NOVO_MIX_1802426	R1_240013	S1_72999	NOVO_MIX_1391471	NOVO_MIX_3664955	S2_308377	NOVO_MIX_934763	NOVO_MIX_373457	R1_804115	R3_298278	R1_160857	NOVO_MIX_2188334
6.6.1.1	428	R1_400515	R3_367867	NOVO_MIX_900184	NOVO_MIX_2068333	NOVO_MIX_1098365	NOVO_MIX_3472873	S3_52381	NOVO_MIX_88528	R1_487802	NOVO_MIX_2254005	NOVO_MIX_928077	NOVO_MIX_3920733	R3_891502	NOVO_MIX_1606586	NOVO_MIX_2699231	R3_202487	S2_240246	NOVO_MIX_3742049	R1_183541	NOVO_MIX_194923	S1_123953	NOVO_MIX_1823928	NOVO_MIX_1889532	R2_249566	R1_518023	R3_680280	NOVO_MIX_2674940	NOVO_MIX_1381615	NOVO_MIX_2993154	S2_148444	S3_94648	R3_42577	R1_175185	NOVO_MIX_2430931	S2_42009	R2_210467	R1_809746	NOVO_MIX_2333107	NOVO_MIX_1459918	NOVO_MIX_2338397	R3_521509	R1_358016	R3_214933	NOVO_MIX_2305560	NOVO_MIX_650125	R1_628416	NOVO_MIX_3939753	NOVO_MIX_1489134
2.3.3.9	427	R1_276685	NOVO_MIX_2000596	NOVO_MIX_1748104	NOVO_MIX_1875912	R2_477502	NOVO_MIX_293504	NOVO_MIX_1805468	NOVO_MIX_1362433	NOVO_MIX_3216020	R3_830467	NOVO_MIX_2166076	NOVO_MIX_1829631	NOVO_MIX_814072	NOVO_MIX_3794441	NOVO_MIX_318356	S2_150136	NOVO_MIX_3496359	R3_434142	R3_391877	R1_470837	NOVO_MIX_3754387	R1_367929	S1_150539	NOVO_MIX_1644248	R3_416303	NOVO_MIX_2806955	R3_15216	NOVO_MIX_3956776	R1_223671	NOVO_MIX_1709203	R3_568052	R3_505049	NOVO_MIX_3282349	R3_769172	R1_733150	NOVO_MIX_2145024	NOVO_MIX_3892761	R2_12377	NOVO_MIX_404218	NOVO_MIX_1596609	NOVO_MIX_3793775	NOVO_MIX_904960	R1_831332	NOVO_MIX_1082457	S3_208006	NOVO_MIX_3811800	R1_807905	R3_653056
1.11.1.6	426	S3_294317	R3_889040	NOVO_MIX_3572029	NOVO_MIX_2654269	R3_816355	R3_85745	NOVO_MIX_772001	NOVO_MIX_171882	NOVO_MIX_2976339	NOVO_MIX_128361	NOVO_MIX_2387475	S3_198919	NOVO_MIX_3778140	R3_665528	R1_515185	NOVO_MIX_1410842	NOVO_MIX_819154	R1_135621	NOVO_MIX_2948881	NOVO_MIX_2089478	NOVO_MIX_3736629	R2_272076	NOVO_MIX_205291	NOVO_MIX_258451	NOVO_MIX_539818	S3_312291	NOVO_MIX_1376430	NOVO_MIX_2062605	R1_728640	NOVO_MIX_1652604	S2_25933	NOVO_MIX_3455380	NOVO_MIX_3614083	R1_667668	R1_573233	NOVO_MIX_676373	NOVO_MIX_1757457	NOVO_MIX_1236058	R3_364424	NOVO_MIX_3026378	NOVO_MIX_1280355	NOVO_MIX_1338386	NOVO_MIX_487009	R3_641324	R3_929534	NOVO_MIX_1086551	R3_390825	NOVO_MIX_1995877
2.4.-.-	426	NOVO_MIX_2647123	NOVO_MIX_1986391	NOVO_MIX_3059500	R2_436977	NOVO_MIX_3921446	R3_392694	NOVO_MIX_1621646	NOVO_MIX_601340	R1_796476	NOVO_MIX_1917374	NOVO_MIX_3048052	R3_889017	NOVO_MIX_88423	NOVO_MIX_3779063	NOVO_MIX_1242132	NOVO_MIX_1763725	R1_705948	S3_160265	NOVO_MIX_979964	R1_734283	R2_263575	S3_37372	S1_141654	R3_865967	NOVO_MIX_1346362	NOVO_MIX_2823998	R3_739602	NOVO_MIX_1946822	NOVO_MIX_3862626	NOVO_MIX_2121725	NOVO_MIX_3287090	NOVO_MIX_3114731	NOVO_MIX_3177848	NOVO_MIX_2154506	NOVO_MIX_2401494	R2_308783	NOVO_MIX_3845349	R2_399864	NOVO_MIX_2828881	R2_360675	S1_141652	NOVO_MIX_2656435	NOVO_MIX_503081	NOVO_MIX_3421203	S2_131345	R3_154913	R3_515173	NOVO_MIX_1384927
1.2.1.18,1.2.1.27	425	NOVO_MIX_3413567	S2_121136	S1_202927	NOVO_MIX_1168135	NOVO_MIX_3103233	NOVO_MIX_3758431	NOVO_MIX_3790653	S3_27196	R2_261543	R1_127496	S1_147521	NOVO_MIX_127658	R3_643162	R1_456221	R1_765434	NOVO_MIX_1117848	NOVO_MIX_2434738	NOVO_MIX_339785	S1_16287	NOVO_MIX_3271947	S1_232943	R1_442295	NOVO_MIX_3726605	NOVO_MIX_661751	R3_414832	S2_177084	R1_486178	NOVO_MIX_1002393	NOVO_MIX_984000	NOVO_MIX_1603262	S1_115206	NOVO_MIX_1555047	R3_260767	NOVO_MIX_3317828	NOVO_MIX_237061	R3_197483	NOVO_MIX_1130389	R1_124042	R1_410050	S3_7817	NOVO_MIX_2856050	R3_930153	R3_488698	NOVO_MIX_1265104	NOVO_MIX_2773606	NOVO_MIX_2488847	NOVO_MIX_260800	R3_750623
3.1.5.1	425	NOVO_MIX_3195411	NOVO_MIX_403552	R2_392454	NOVO_MIX_3464985	S1_57488	R1_113008	NOVO_MIX_1939734	NOVO_MIX_2463577	S2_82659	NOVO_MIX_2359897	R3_388554	NOVO_MIX_3309092	NOVO_MIX_746489	NOVO_MIX_2712534	R1_487785	R3_447837	NOVO_MIX_1630083	NOVO_MIX_3255246	R3_654632	NOVO_MIX_3030434	NOVO_MIX_211871	NOVO_MIX_2258573	R3_627496	R2_315784	NOVO_MIX_3262910	NOVO_MIX_2782523	S3_285173	NOVO_MIX_390742	NOVO_MIX_154776	R3_789773	NOVO_MIX_2312125	NOVO_MIX_156846	S3_135736	NOVO_MIX_2081617	R1_647125	NOVO_MIX_1669332	S1_149450	NOVO_MIX_3617894	S2_145550	NOVO_MIX_3426565	NOVO_MIX_2855505	NOVO_MIX_576586	NOVO_MIX_3388577	R3_305620	NOVO_MIX_2893091	NOVO_MIX_1686142	NOVO_MIX_2036866	NOVO_MIX_1897906
2.7.4.3	424	R2_270017	R2_344568	R3_549293	NOVO_MIX_487071	NOVO_MIX_2281076	R1_543932	NOVO_MIX_3576039	NOVO_MIX_2911070	NOVO_MIX_3412694	NOVO_MIX_2223131	NOVO_MIX_1786528	R3_415784	S1_127308	NOVO_MIX_3290664	NOVO_MIX_1515189	NOVO_MIX_2089149	R3_815563	R3_238352	R3_377917	NOVO_MIX_1869230	NOVO_MIX_3313953	NOVO_MIX_771289	R3_88485	R1_831620	NOVO_MIX_3368182	S3_295119	R2_217518	NOVO_MIX_3583037	S2_294504	NOVO_MIX_1880133	NOVO_MIX_1476129	NOVO_MIX_1703388	R1_552239	NOVO_MIX_2185930	NOVO_MIX_687015	NOVO_MIX_2824393	NOVO_MIX_981517	NOVO_MIX_3117481	NOVO_MIX_1199343	NOVO_MIX_3293423	R3_36704	R1_120426	NOVO_MIX_1758874	NOVO_MIX_2446749	NOVO_MIX_1934036	NOVO_MIX_647775	R1_755708	NOVO_MIX_3888006
3.1.13.5	424	NOVO_MIX_3584168	R1_676651	NOVO_MIX_3694146	NOVO_MIX_3571797	R2_113298	R1_46768	R1_717571	NOVO_MIX_2869589	NOVO_MIX_2862164	R1_556527	R1_328786	NOVO_MIX_1378980	R2_146538	R3_654505	R3_792277	NOVO_MIX_2528191	R1_478601	NOVO_MIX_2406685	R3_907589	NOVO_MIX_825512	NOVO_MIX_2846590	R2_144295	NOVO_MIX_3121491	R3_162816	NOVO_MIX_3272568	R1_268550	NOVO_MIX_1582923	R3_127276	NOVO_MIX_1656685	R3_435620	NOVO_MIX_1859954	NOVO_MIX_3392178	NOVO_MIX_633990	NOVO_MIX_438897	NOVO_MIX_3475494	R2_451119	S3_182730	NOVO_MIX_31272	R3_903842	NOVO_MIX_1743976	R1_538107	NOVO_MIX_3234498	NOVO_MIX_2603393	NOVO_MIX_3287792	S3_43430	R3_826745	R3_216897	NOVO_MIX_3850668
4.3.1.3	424	NOVO_MIX_441795	S2_138764	NOVO_MIX_2445820	NOVO_MIX_2835701	NOVO_MIX_1662669	R1_110044	NOVO_MIX_1336280	NOVO_MIX_1693106	R3_143408	NOVO_MIX_370805	NOVO_MIX_3935957	R1_63273	NOVO_MIX_329480	NOVO_MIX_2673380	NOVO_MIX_3762585	R3_68432	R3_757235	S2_13471	NOVO_MIX_2403251	R3_280296	NOVO_MIX_3679208	NOVO_MIX_176553	S1_255409	R2_25270	NOVO_MIX_595652	NOVO_MIX_3737196	R3_831759	R1_242688	NOVO_MIX_3532844	R1_7096	R3_336088	NOVO_MIX_1707449	NOVO_MIX_498623	R1_492471	NOVO_MIX_1695850	R3_17926	NOVO_MIX_698022	R1_164701	NOVO_MIX_1366380	NOVO_MIX_3168442	NOVO_MIX_409256	S3_146033	NOVO_MIX_2841266	NOVO_MIX_1593655	R1_45887	R3_74905	R1_751429	NOVO_MIX_1844722
1.1.1.86	421	NOVO_MIX_2107603	NOVO_MIX_1389047	NOVO_MIX_484107	R1_45589	R3_631688	S2_49992	NOVO_MIX_77428	NOVO_MIX_493009	S2_121304	NOVO_MIX_479440	NOVO_MIX_1638144	R3_937306	R1_784066	NOVO_MIX_2445686	R1_61893	R1_236401	NOVO_MIX_2520366	R3_73357	NOVO_MIX_1379706	R1_273300	R1_563419	NOVO_MIX_59441	NOVO_MIX_2495233	NOVO_MIX_1419801	NOVO_MIX_1767760	NOVO_MIX_3933411	S1_200129	NOVO_MIX_1892285	R1_356505	NOVO_MIX_439401	S1_287248	R2_76081	NOVO_MIX_3473419	NOVO_MIX_908910	S2_21025	NOVO_MIX_353090	R2_426087	R1_148842	NOVO_MIX_514790	R1_192136	NOVO_MIX_2638330	R1_798450	NOVO_MIX_3483645	NOVO_MIX_1187710	R2_467128	NOVO_MIX_1445018	NOVO_MIX_1674775	R3_845410
1.1.1.38	420	NOVO_MIX_3754140	NOVO_MIX_2385186	R2_350023	R3_243426	NOVO_MIX_3033201	R3_482209	R2_391303	NOVO_MIX_1098989	R3_155499	R1_148275	R3_384538	S2_77089	NOVO_MIX_2681053	R2_215018	NOVO_MIX_756112	NOVO_MIX_2385445	NOVO_MIX_294021	S2_191991	R1_342079	NOVO_MIX_2003143	R3_490911	R1_806755	NOVO_MIX_1962192	NOVO_MIX_3307560	R1_63140	NOVO_MIX_1573387	R3_108699	R3_461342	NOVO_MIX_3169466	NOVO_MIX_1668266	R3_411517	R3_174698	R3_554573	R2_431039	NOVO_MIX_3697385	R3_241265	NOVO_MIX_1449399	NOVO_MIX_511810	NOVO_MIX_1682705	NOVO_MIX_3633805	NOVO_MIX_2819785	NOVO_MIX_3234996	NOVO_MIX_343216	NOVO_MIX_3791382	R3_56558	NOVO_MIX_864011	NOVO_MIX_1213952	NOVO_MIX_3761660
1.1.1.3	419	R1_304	NOVO_MIX_1168514	NOVO_MIX_975428	R1_776265	R1_213718	NOVO_MIX_3324720	NOVO_MIX_3293897	R3_303631	R1_267200	NOVO_MIX_3057712	NOVO_MIX_1417821	R3_53437	NOVO_MIX_3008740	R2_18003	NOVO_MIX_1078895	R1_25306	S3_90218	NOVO_MIX_761347	NOVO_MIX_1739470	NOVO_MIX_3201589	NOVO_MIX_2251881	NOVO_MIX_421193	NOVO_MIX_165247	R3_701849	R3_823338	R3_876769	S3_314813	R1_28698	R2_100109	R3_208064	R3_424901	R1_206660	NOVO_MIX_1242404	S2_147024	R3_140559	NOVO_MIX_2739259	NOVO_MIX_320004	NOVO_MIX_743823	NOVO_MIX_688	NOVO_MIX_3863519	NOVO_MIX_3480376	NOVO_MIX_2871432	NOVO_MIX_3800038	NOVO_MIX_3441665	NOVO_MIX_240203	NOVO_MIX_3944942	NOVO_MIX_67742	NOVO_MIX_2736696
4.1.3.34	419	NOVO_MIX_2364873	S3_115248	NOVO_MIX_3687201	R1_655051	NOVO_MIX_3071309	NOVO_MIX_175807	R2_2312	NOVO_MIX_26011	R2_333283	R1_41843	R1_441236	NOVO_MIX_3102045	NOVO_MIX_647482	NOVO_MIX_583435	R1_18413	R1_769892	R3_584303	R1_129877	R1_688576	R3_880415	R3_620024	R3_820669	NOVO_MIX_3048788	NOVO_MIX_110161	NOVO_MIX_621459	S1_297907	NOVO_MIX_2661780	R3_565009	R2_248626	NOVO_MIX_1912743	NOVO_MIX_2170586	NOVO_MIX_1263664	NOVO_MIX_421050	NOVO_MIX_3629928	R3_707047	NOVO_MIX_2065865	R3_566355	NOVO_MIX_2061308	R1_809726	NOVO_MIX_2385418	NOVO_MIX_36905	NOVO_MIX_1225895	NOVO_MIX_2974188	NOVO_MIX_201194	R2_416036	NOVO_MIX_377280	R3_34743	NOVO_MIX_531259
2.1.1.198	418	NOVO_MIX_3859212	S3_63016	NOVO_MIX_2198543	NOVO_MIX_1827164	R3_485204	NOVO_MIX_643715	NOVO_MIX_508029	NOVO_MIX_3802442	R1_171536	R3_265535	S2_180135	NOVO_MIX_133680	R3_169083	R1_203902	NOVO_MIX_1187610	NOVO_MIX_773019	R1_85591	R3_792122	NOVO_MIX_3789706	R1_4915	R3_547406	NOVO_MIX_1314821	R3_922987	R3_716346	NOVO_MIX_1218777	NOVO_MIX_121249	R1_635992	S2_302547	NOVO_MIX_1058762	NOVO_MIX_262506	NOVO_MIX_3564700	NOVO_MIX_1675031	R3_580411	NOVO_MIX_2132052	NOVO_MIX_2099015	NOVO_MIX_2827240	R1_490537	S3_120664	NOVO_MIX_2008256	NOVO_MIX_1283188	NOVO_MIX_2502660	R3_676793	NOVO_MIX_1821085	NOVO_MIX_3615676	NOVO_MIX_1911601	NOVO_MIX_1150634	NOVO_MIX_3296921	NOVO_MIX_3299512
3.4.21.83	417	S2_63707	NOVO_MIX_2544373	NOVO_MIX_3570207	R1_715620	NOVO_MIX_1090639	R2_395332	NOVO_MIX_2597879	NOVO_MIX_3086886	R3_556846	NOVO_MIX_404279	NOVO_MIX_3529922	R3_511035	NOVO_MIX_2894597	NOVO_MIX_2965513	S2_173854	R3_146793	NOVO_MIX_1628545	NOVO_MIX_2159727	NOVO_MIX_1861974	R1_222342	NOVO_MIX_3345870	NOVO_MIX_230570	NOVO_MIX_2991771	R1_583822	NOVO_MIX_606243	NOVO_MIX_1907673	R2_503385	NOVO_MIX_3055032	R3_74797	S1_150950	NOVO_MIX_232777	NOVO_MIX_1871310	NOVO_MIX_1507986	NOVO_MIX_2795456	R1_649429	R1_471036	S1_75113	NOVO_MIX_1887132	S2_281415	NOVO_MIX_2688260	S1_47232	NOVO_MIX_3372309	R2_136700	R3_453783	R2_442223	R1_473387	NOVO_MIX_2884435	NOVO_MIX_425345
1.18.1.2,1.19.1.1	415	NOVO_MIX_1560912	R3_751679	NOVO_MIX_14406	NOVO_MIX_3113010	NOVO_MIX_1734884	R3_731717	NOVO_MIX_74653	NOVO_MIX_1921399	NOVO_MIX_2990187	R1_38984	NOVO_MIX_1829182	NOVO_MIX_3633471	NOVO_MIX_2404353	NOVO_MIX_271376	R1_215830	R2_15372	NOVO_MIX_2482393	NOVO_MIX_2805644	NOVO_MIX_2915788	NOVO_MIX_852612	S3_149982	R1_685588	NOVO_MIX_3787324	NOVO_MIX_410950	R3_407207	NOVO_MIX_782533	NOVO_MIX_302388	NOVO_MIX_2396921	R1_657090	NOVO_MIX_496933	NOVO_MIX_3336833	NOVO_MIX_109174	R1_51577	NOVO_MIX_2760198	NOVO_MIX_2878654	NOVO_MIX_1407821	NOVO_MIX_3623915	NOVO_MIX_2065879	NOVO_MIX_1249022	NOVO_MIX_1049385	NOVO_MIX_668772	NOVO_MIX_1406857	NOVO_MIX_2455559	NOVO_MIX_3872728	NOVO_MIX_1217154	R1_3442	NOVO_MIX_1341700	NOVO_MIX_325032
2.1.1.14	415	NOVO_MIX_90761	NOVO_MIX_569882	NOVO_MIX_2583922	NOVO_MIX_152796	R3_373166	R3_433994	NOVO_MIX_1785248	NOVO_MIX_676011	NOVO_MIX_2325178	NOVO_MIX_1520488	S2_209628	NOVO_MIX_3649447	S2_10312	NOVO_MIX_1124592	NOVO_MIX_2106289	R1_266969	R1_348994	NOVO_MIX_2451784	NOVO_MIX_3162830	NOVO_MIX_948429	NOVO_MIX_947358	NOVO_MIX_1943998	NOVO_MIX_3408518	R1_317087	NOVO_MIX_2366666	NOVO_MIX_992787	S3_285935	NOVO_MIX_3559119	NOVO_MIX_269146	NOVO_MIX_3169439	NOVO_MIX_2192033	NOVO_MIX_513354	NOVO_MIX_1228940	S2_95266	S2_88592	S1_277298	NOVO_MIX_486752	NOVO_MIX_3033895	NOVO_MIX_2117199	NOVO_MIX_2201141	NOVO_MIX_1871973	R3_893475	NOVO_MIX_2747749	S2_301233	NOVO_MIX_2993000	NOVO_MIX_3836266	R1_598800	S1_104460
2.5.1.72	414	R1_74567	NOVO_MIX_3401616	NOVO_MIX_1641415	NOVO_MIX_958582	NOVO_MIX_641571	R1_474608	R2_121905	R2_230130	NOVO_MIX_1144152	R1_793188	NOVO_MIX_3826734	NOVO_MIX_1042514	NOVO_MIX_3547204	R2_390745	NOVO_MIX_1754005	NOVO_MIX_2211824	NOVO_MIX_3703408	NOVO_MIX_1199484	NOVO_MIX_2184629	NOVO_MIX_2393373	NOVO_MIX_1303658	R3_459808	NOVO_MIX_3520680	R2_98788	NOVO_MIX_353128	R3_754600	R1_350631	NOVO_MIX_956796	R2_334895	R1_358043	NOVO_MIX_1449220	NOVO_MIX_1314423	S2_288386	R2_217221	NOVO_MIX_2042926	R3_124914	R3_828597	NOVO_MIX_711495	R3_507068	S3_19477	NOVO_MIX_3161601	NOVO_MIX_3027922	NOVO_MIX_1190131	NOVO_MIX_26152	NOVO_MIX_3209291	S2_25619	NOVO_MIX_2755240	NOVO_MIX_1211176
4.2.1.136	414	NOVO_MIX_379574	R1_663930	NOVO_MIX_365498	NOVO_MIX_1105219	R1_214414	R3_181027	NOVO_MIX_2129880	NOVO_MIX_1597576	NOVO_MIX_3307994	NOVO_MIX_3641946	NOVO_MIX_572545	NOVO_MIX_292339	NOVO_MIX_525327	R3_62992	NOVO_MIX_1764926	NOVO_MIX_1045674	R2_234066	NOVO_MIX_60227	NOVO_MIX_3555439	NOVO_MIX_2431091	NOVO_MIX_1771476	NOVO_MIX_1494360	R1_321838	NOVO_MIX_2109024	R3_261139	R3_84072	NOVO_MIX_1270949	NOVO_MIX_940586	R1_692178	NOVO_MIX_3825912	R1_698999	NOVO_MIX_836776	R1_367519	NOVO_MIX_3878203	NOVO_MIX_836660	NOVO_MIX_1471947	R3_392468	NOVO_MIX_611432	R3_154174	NOVO_MIX_1448147	NOVO_MIX_214614	NOVO_MIX_638048	R1_678492	R3_35617	NOVO_MIX_3208700	R1_224666	NOVO_MIX_2013501	R3_301090
4.99.1.1,4.99.1.9	413	NOVO_MIX_2347499	R3_379450	NOVO_MIX_1842179	R3_888680	NOVO_MIX_3268672	NOVO_MIX_2001214	NOVO_MIX_2517358	NOVO_MIX_2755470	NOVO_MIX_2072936	R1_216747	R1_810576	NOVO_MIX_2304482	NOVO_MIX_791085	R3_653781	NOVO_MIX_3411221	NOVO_MIX_1261930	NOVO_MIX_131242	NOVO_MIX_3814734	NOVO_MIX_388429	NOVO_MIX_425061	NOVO_MIX_1201775	NOVO_MIX_400322	R3_508324	NOVO_MIX_3679131	R1_25729	NOVO_MIX_73797	NOVO_MIX_3501672	NOVO_MIX_1620775	NOVO_MIX_1950138	S2_269643	NOVO_MIX_3209991	NOVO_MIX_204435	R1_32551	R3_227111	NOVO_MIX_209916	NOVO_MIX_3262029	NOVO_MIX_790240	NOVO_MIX_1801889	S2_308447	NOVO_MIX_1620876	NOVO_MIX_1308384	NOVO_MIX_1312723	NOVO_MIX_2004755	NOVO_MIX_1363988	NOVO_MIX_263466	R2_288644	R1_690730	NOVO_MIX_1296664
2.5.1.31	412	NOVO_MIX_2751487	S2_203530	NOVO_MIX_3767114	NOVO_MIX_2852007	NOVO_MIX_1676369	NOVO_MIX_1701855	R2_299460	NOVO_MIX_1100420	R1_558771	NOVO_MIX_738959	NOVO_MIX_3137456	R1_14839	NOVO_MIX_1894128	NOVO_MIX_3610966	NOVO_MIX_1438450	R1_177429	NOVO_MIX_1676134	NOVO_MIX_1053940	R1_90045	NOVO_MIX_1760339	S2_212191	R3_857865	NOVO_MIX_3077960	R2_359251	NOVO_MIX_1736494	R3_526701	R3_380200	NOVO_MIX_3076031	NOVO_MIX_3896001	NOVO_MIX_1468589	NOVO_MIX_299041	R3_465076	NOVO_MIX_3266673	R3_586874	NOVO_MIX_1702309	NOVO_MIX_1922093	R2_30106	NOVO_MIX_3343406	R3_450976	NOVO_MIX_2865701	NOVO_MIX_2725241	R3_182737	NOVO_MIX_599533	NOVO_MIX_2840795	R3_560419	R1_40627	S2_254789	NOVO_MIX_1378049
2.7.7.24	411	NOVO_MIX_8216	NOVO_MIX_2623861	NOVO_MIX_3624112	NOVO_MIX_1108234	NOVO_MIX_1292146	R2_21387	NOVO_MIX_2768153	S2_318640	R3_396660	S2_226724	NOVO_MIX_1554472	NOVO_MIX_3152408	NOVO_MIX_3255591	R2_88809	NOVO_MIX_1512653	NOVO_MIX_3860805	NOVO_MIX_1985308	R1_125045	NOVO_MIX_1542128	R3_195990	R1_416886	NOVO_MIX_1175051	R1_706631	NOVO_MIX_1971259	R3_818828	NOVO_MIX_228167	R1_583310	NOVO_MIX_2309443	R3_926205	NOVO_MIX_14949	R3_167623	R2_66346	NOVO_MIX_2851510	R3_802196	NOVO_MIX_2622	NOVO_MIX_3159906	NOVO_MIX_3675017	NOVO_MIX_3327975	R2_80797	NOVO_MIX_1849097	NOVO_MIX_1980794	NOVO_MIX_2331855	R3_458327	R2_501606	NOVO_MIX_2656258	NOVO_MIX_2794878	NOVO_MIX_477027	NOVO_MIX_1218239
2.1.2.9	410	NOVO_MIX_2513946	R1_157180	R3_294112	S3_330219	NOVO_MIX_3584150	NOVO_MIX_2943284	R1_276487	NOVO_MIX_3926798	NOVO_MIX_1078864	R1_126632	NOVO_MIX_1761408	R3_929641	R1_827134	S1_292065	NOVO_MIX_866589	R3_242388	NOVO_MIX_341904	R1_89642	NOVO_MIX_2937214	NOVO_MIX_2350835	NOVO_MIX_2972292	R2_265322	R2_503486	NOVO_MIX_294224	NOVO_MIX_152691	NOVO_MIX_2657846	R2_9372	R2_450546	NOVO_MIX_3823840	R2_4227	R3_460358	NOVO_MIX_3159631	R3_306091	NOVO_MIX_1163359	NOVO_MIX_2584583	NOVO_MIX_1674582	NOVO_MIX_99438	NOVO_MIX_1542213	NOVO_MIX_2032309	NOVO_MIX_900922	NOVO_MIX_3314811	S2_29582	NOVO_MIX_179135	NOVO_MIX_933373	NOVO_MIX_2481034	R2_390403	R3_404256	NOVO_MIX_3493338
2.4.1.227	408	NOVO_MIX_1063281	R1_722066	NOVO_MIX_525279	NOVO_MIX_553869	NOVO_MIX_2203705	NOVO_MIX_2759617	NOVO_MIX_1602457	NOVO_MIX_118361	S2_7722	NOVO_MIX_1029565	R2_454227	S1_18331	NOVO_MIX_2900140	R3_579573	NOVO_MIX_41812	NOVO_MIX_1533114	NOVO_MIX_2258821	NOVO_MIX_3180345	NOVO_MIX_2345416	R3_392151	NOVO_MIX_1361931	NOVO_MIX_959284	NOVO_MIX_3231612	NOVO_MIX_3180919	NOVO_MIX_3649807	R3_708883	NOVO_MIX_3805891	NOVO_MIX_2764313	NOVO_MIX_990589	NOVO_MIX_3388325	NOVO_MIX_1735223	S3_129014	NOVO_MIX_1145200	R1_438811	NOVO_MIX_2380377	R1_427264	NOVO_MIX_1690046	NOVO_MIX_1782989	R1_480754	R3_870205	R1_814357	R3_759528	NOVO_MIX_2864055	R3_638267	NOVO_MIX_1798089	R3_55314	NOVO_MIX_2259254	NOVO_MIX_2120939
2.8.4.4	408	NOVO_MIX_3125104	NOVO_MIX_1454918	R3_167665	NOVO_MIX_3774613	NOVO_MIX_2663989	NOVO_MIX_3132024	R1_526423	NOVO_MIX_9196	R3_365569	NOVO_MIX_2248999	NOVO_MIX_1387205	R1_687870	NOVO_MIX_763522	NOVO_MIX_2450126	R1_662359	R1_184962	S3_118531	NOVO_MIX_2750122	NOVO_MIX_613094	S2_258911	R3_780216	R1_249449	NOVO_MIX_1098717	S3_123541	NOVO_MIX_2528103	NOVO_MIX_2157650	S2_287658	R3_169859	S3_330422	NOVO_MIX_2624441	NOVO_MIX_2697735	NOVO_MIX_311306	R2_323243	R1_296452	S2_276184	NOVO_MIX_2368270	NOVO_MIX_1341227	NOVO_MIX_1194782	R1_286807	NOVO_MIX_3814111	R1_588	R3_783494	S3_72944	R3_625154	NOVO_MIX_2857877	S2_128983	S3_182380	S2_91487
2.3.1.39	407	R1_94294	R2_395239	R1_306503	R1_593245	NOVO_MIX_3568770	NOVO_MIX_3092041	NOVO_MIX_3151856	S3_303525	R3_627148	NOVO_MIX_1022422	NOVO_MIX_1081312	NOVO_MIX_1994003	R3_357022	R1_251915	S1_263472	NOVO_MIX_3690447	NOVO_MIX_1144179	R1_473618	R3_271886	NOVO_MIX_3316159	NOVO_MIX_2946744	NOVO_MIX_729508	S3_285507	NOVO_MIX_1972718	NOVO_MIX_1219694	NOVO_MIX_999922	S1_213891	NOVO_MIX_3605899	R1_164568	NOVO_MIX_219272	R1_121184	NOVO_MIX_2512336	NOVO_MIX_2738399	NOVO_MIX_527382	NOVO_MIX_2273020	NOVO_MIX_260259	NOVO_MIX_275469	R3_376357	NOVO_MIX_190642	NOVO_MIX_476805	NOVO_MIX_3396537	S3_307225	NOVO_MIX_3819571	R3_194790	NOVO_MIX_991777	NOVO_MIX_239591	NOVO_MIX_3442514	NOVO_MIX_3724053
4.3.3.6	407	NOVO_MIX_1210515	NOVO_MIX_1587554	R2_134006	NOVO_MIX_653351	NOVO_MIX_2941661	NOVO_MIX_2551002	R3_30044	NOVO_MIX_2522436	NOVO_MIX_3560408	NOVO_MIX_1630731	S1_18686	R3_244273	NOVO_MIX_61007	R3_165062	NOVO_MIX_2266097	NOVO_MIX_111987	S1_24714	NOVO_MIX_1448321	R2_342279	R1_387836	S1_83671	R1_179296	R3_827460	NOVO_MIX_3794586	NOVO_MIX_1307588	NOVO_MIX_987755	R1_686581	NOVO_MIX_1021045	NOVO_MIX_1400733	R1_103920	R2_48475	S3_6926	NOVO_MIX_2083525	R3_403810	R3_113770	R1_588200	NOVO_MIX_2883243	R2_247831	NOVO_MIX_766788	NOVO_MIX_3115938	NOVO_MIX_3346852	NOVO_MIX_2937153	NOVO_MIX_1633044	R1_548083	R3_409550	NOVO_MIX_614219	S2_259458	R2_281124
2.1.2.2	406	NOVO_MIX_3013888	NOVO_MIX_3169135	R3_718433	NOVO_MIX_199368	NOVO_MIX_3304350	NOVO_MIX_2411791	NOVO_MIX_1135811	NOVO_MIX_3214868	NOVO_MIX_2676477	NOVO_MIX_3427066	R1_50401	S2_245936	R3_253305	NOVO_MIX_3428533	NOVO_MIX_3260946	NOVO_MIX_2871913	NOVO_MIX_3328986	NOVO_MIX_3584916	NOVO_MIX_3613676	NOVO_MIX_1184790	NOVO_MIX_1621281	NOVO_MIX_2093443	S2_80875	R1_386110	NOVO_MIX_133008	S2_170930	NOVO_MIX_2348327	R3_878055	R1_14648	R3_646211	NOVO_MIX_3088084	R3_738597	R1_548254	NOVO_MIX_795360	NOVO_MIX_3367212	NOVO_MIX_2520186	NOVO_MIX_1133032	NOVO_MIX_1302675	NOVO_MIX_3087078	R1_166353	NOVO_MIX_1616288	S2_102847	NOVO_MIX_902416	NOVO_MIX_573080	NOVO_MIX_837698	NOVO_MIX_2120344	NOVO_MIX_2834082	NOVO_MIX_255657
5.4.99.22	406	NOVO_MIX_3904904	R3_249049	NOVO_MIX_101138	R3_727488	S3_28787	NOVO_MIX_2702045	NOVO_MIX_3528283	NOVO_MIX_1788600	NOVO_MIX_799672	S2_296703	NOVO_MIX_2397403	NOVO_MIX_2489241	NOVO_MIX_2440203	S2_242890	R2_437317	R3_106175	R2_323874	NOVO_MIX_3816820	NOVO_MIX_2562532	NOVO_MIX_926232	R2_12206	S3_311285	R1_273956	NOVO_MIX_3671885	R2_495484	NOVO_MIX_3517334	NOVO_MIX_1505426	NOVO_MIX_56016	R2_504600	NOVO_MIX_1694633	NOVO_MIX_209229	NOVO_MIX_327554	NOVO_MIX_3604612	NOVO_MIX_2692070	R3_595133	NOVO_MIX_1219441	R3_21943	NOVO_MIX_3345952	NOVO_MIX_2488319	S3_207367	R1_660591	NOVO_MIX_3065054	R1_788361	R2_228890	R3_710016	S2_293369	NOVO_MIX_1231963	R1_304302
5.4.99.25	405	R3_354802	R3_71496	NOVO_MIX_1990735	NOVO_MIX_1895888	NOVO_MIX_111952	NOVO_MIX_1219189	NOVO_MIX_2955396	S3_218406	NOVO_MIX_2507938	NOVO_MIX_781086	NOVO_MIX_2315623	R1_496323	NOVO_MIX_3866038	NOVO_MIX_2808306	NOVO_MIX_3499073	NOVO_MIX_1317714	NOVO_MIX_2944396	NOVO_MIX_1193241	R1_621237	NOVO_MIX_962485	NOVO_MIX_2798947	R3_159469	NOVO_MIX_2533469	R3_409952	R1_380324	NOVO_MIX_3449451	R2_77377	NOVO_MIX_1152098	NOVO_MIX_1581758	NOVO_MIX_201998	NOVO_MIX_3036052	R2_388952	R3_385086	NOVO_MIX_285982	NOVO_MIX_2694842	R3_724585	R1_420569	NOVO_MIX_3796347	NOVO_MIX_3259700	S1_128189	NOVO_MIX_2657168	NOVO_MIX_2100987	NOVO_MIX_1655210	NOVO_MIX_2360207	NOVO_MIX_2648289	NOVO_MIX_1670718	NOVO_MIX_2084249	NOVO_MIX_49675
2.1.3.-	404	NOVO_MIX_593216	NOVO_MIX_1313316	NOVO_MIX_3845618	NOVO_MIX_1651444	NOVO_MIX_3840613	NOVO_MIX_3077926	NOVO_MIX_3067271	NOVO_MIX_1582346	NOVO_MIX_1262740	R3_237259	R1_299459	S2_274514	NOVO_MIX_1472423	S1_255388	R1_15673	R2_148982	R3_576962	S2_47033	NOVO_MIX_17323	NOVO_MIX_3894853	R1_359811	NOVO_MIX_997397	NOVO_MIX_1548047	NOVO_MIX_3520565	NOVO_MIX_281513	NOVO_MIX_1896299	NOVO_MIX_363042	NOVO_MIX_3783960	NOVO_MIX_2868020	NOVO_MIX_2871838	S2_166495	NOVO_MIX_68181	R3_763967	NOVO_MIX_1068220	NOVO_MIX_753495	NOVO_MIX_921103	NOVO_MIX_1560822	NOVO_MIX_276912	R3_90158	NOVO_MIX_2410947	NOVO_MIX_372073	S3_202079	R2_129485	S1_78627	NOVO_MIX_983313	NOVO_MIX_300240	NOVO_MIX_1775216	NOVO_MIX_1477607
2.7.1.165	404	S3_12908	R2_361921	NOVO_MIX_3035832	NOVO_MIX_1379108	R3_853685	NOVO_MIX_3124905	NOVO_MIX_1213787	NOVO_MIX_2872205	S1_166484	R1_38896	NOVO_MIX_3459439	NOVO_MIX_1575547	R2_445266	R1_251192	NOVO_MIX_3139792	R1_322963	NOVO_MIX_66512	R1_429246	R1_311698	NOVO_MIX_672355	NOVO_MIX_2442504	R3_697272	R3_279452	NOVO_MIX_3551200	NOVO_MIX_3051449	NOVO_MIX_2038063	NOVO_MIX_1693473	R1_780654	R1_172067	NOVO_MIX_3922683	NOVO_MIX_1028510	R1_438945	NOVO_MIX_2456051	NOVO_MIX_1633939	R3_721447	NOVO_MIX_2575926	NOVO_MIX_684416	NOVO_MIX_3463496	NOVO_MIX_643304	R3_836582	NOVO_MIX_3286856	R1_607193	S2_308898	NOVO_MIX_886717	NOVO_MIX_3775464	R1_690534	NOVO_MIX_2387839	NOVO_MIX_65523
3.1.3.11	403	NOVO_MIX_369813	R3_335943	NOVO_MIX_2716790	NOVO_MIX_3054654	NOVO_MIX_604224	S3_104166	R3_65899	R2_314972	R3_443215	NOVO_MIX_3807437	R2_231177	S2_302816	S3_123373	R1_222793	R1_29082	R2_314423	NOVO_MIX_3296065	NOVO_MIX_3754275	R3_498149	R3_705381	R1_173094	S1_54004	NOVO_MIX_291177	NOVO_MIX_2941601	NOVO_MIX_730257	NOVO_MIX_2837725	NOVO_MIX_2073038	R2_452793	R2_421896	NOVO_MIX_1180294	R3_608629	R3_743407	S2_214585	NOVO_MIX_2664133	NOVO_MIX_3105493	NOVO_MIX_2759048	NOVO_MIX_1059455	NOVO_MIX_934756	S2_31405	R3_566177	NOVO_MIX_3732939	S2_310484	NOVO_MIX_1494646	R1_158974	NOVO_MIX_905504	NOVO_MIX_3708677	NOVO_MIX_2431169	R3_700641
3.5.1.11	398	NOVO_MIX_2191415	R1_162743	NOVO_MIX_214861	NOVO_MIX_2320482	NOVO_MIX_317385	S1_33650	NOVO_MIX_1488581	R3_192084	NOVO_MIX_796998	NOVO_MIX_3158830	R3_515810	NOVO_MIX_3274078	R1_206533	NOVO_MIX_3213497	NOVO_MIX_1801034	NOVO_MIX_2064868	S3_207456	NOVO_MIX_2159971	S2_18419	NOVO_MIX_2169973	NOVO_MIX_399607	NOVO_MIX_416058	NOVO_MIX_3116306	NOVO_MIX_1994329	NOVO_MIX_2497028	NOVO_MIX_658436	NOVO_MIX_477823	R1_799548	NOVO_MIX_2219346	R3_256784	R3_563473	NOVO_MIX_1907108	R1_685871	NOVO_MIX_859945	R1_532615	NOVO_MIX_975011	NOVO_MIX_1952177	NOVO_MIX_96489	NOVO_MIX_442365	R1_222882	R3_390224	NOVO_MIX_2613314	NOVO_MIX_1906018	S2_46749	NOVO_MIX_1207724	NOVO_MIX_903700	NOVO_MIX_3784536	S2_128293
1.4.1.3	396	R2_76773	R3_18878	NOVO_MIX_3515542	NOVO_MIX_3910335	R1_120877	R3_466578	NOVO_MIX_1621051	NOVO_MIX_1493020	NOVO_MIX_2034057	NOVO_MIX_2081555	NOVO_MIX_2294145	R1_503684	NOVO_MIX_1553031	R3_7237	NOVO_MIX_408376	NOVO_MIX_2573058	R3_52918	R1_197875	NOVO_MIX_687355	NOVO_MIX_655908	NOVO_MIX_2659339	R1_390448	NOVO_MIX_749784	R1_118637	S1_248372	NOVO_MIX_2800166	NOVO_MIX_1481051	NOVO_MIX_3619628	NOVO_MIX_2363443	R1_46039	R2_39643	NOVO_MIX_3775214	NOVO_MIX_238848	NOVO_MIX_2249213	NOVO_MIX_2224425	NOVO_MIX_539700	NOVO_MIX_297882	S3_184140	R1_237074	NOVO_MIX_592822	NOVO_MIX_1790068	NOVO_MIX_1211636	NOVO_MIX_962211	R2_185237	NOVO_MIX_1904737	NOVO_MIX_1650487	R3_819663	NOVO_MIX_2700219
2.4.1.83	395	R1_300648	R3_591277	R1_650031	R3_776546	R3_678875	NOVO_MIX_134513	NOVO_MIX_3864900	NOVO_MIX_2691634	R3_378625	S1_133391	NOVO_MIX_2352762	NOVO_MIX_1481706	R2_79852	NOVO_MIX_665226	R3_282285	NOVO_MIX_317112	R2_233127	NOVO_MIX_616313	NOVO_MIX_93131	NOVO_MIX_1411799	NOVO_MIX_3397451	NOVO_MIX_2049030	NOVO_MIX_1777961	R3_410396	R3_885945	NOVO_MIX_3074635	NOVO_MIX_1176996	NOVO_MIX_1824418	R3_672334	NOVO_MIX_2895119	NOVO_MIX_128871	R1_460317	S2_305814	R1_781844	NOVO_MIX_2154444	NOVO_MIX_1386106	R2_44418	NOVO_MIX_2811517	NOVO_MIX_3598161	R1_694296	NOVO_MIX_1272328	NOVO_MIX_1872979	NOVO_MIX_3827876	NOVO_MIX_1710673	NOVO_MIX_2048118	NOVO_MIX_2755374	NOVO_MIX_1444408	NOVO_MIX_2650186
1.13.12.16	394	NOVO_MIX_1748805	NOVO_MIX_2427180	R1_623212	R3_906002	S2_123790	R3_312728	NOVO_MIX_1676657	NOVO_MIX_2440489	NOVO_MIX_1083248	R3_833822	NOVO_MIX_2979414	NOVO_MIX_1075429	NOVO_MIX_621505	NOVO_MIX_3783089	NOVO_MIX_51647	NOVO_MIX_1560687	NOVO_MIX_1187594	NOVO_MIX_152651	NOVO_MIX_590347	NOVO_MIX_2970209	R3_545775	NOVO_MIX_2842500	R1_237626	R1_680060	NOVO_MIX_1938601	NOVO_MIX_3915129	NOVO_MIX_1718913	S3_277547	NOVO_MIX_145736	R1_16695	NOVO_MIX_1627460	NOVO_MIX_2821534	NOVO_MIX_31145	NOVO_MIX_2160997	R3_816514	NOVO_MIX_1188838	S1_295794	NOVO_MIX_3367938	NOVO_MIX_2678027	S3_145770	NOVO_MIX_3374028	R3_468820	R3_184403	NOVO_MIX_1855338	R3_528051	NOVO_MIX_3455973	R2_331946	NOVO_MIX_1944398
1.2.1.41	394	R1_234148	NOVO_MIX_428268	NOVO_MIX_2267907	NOVO_MIX_3125172	R2_62825	NOVO_MIX_3457158	R3_749486	NOVO_MIX_3660359	R3_746763	NOVO_MIX_2822503	NOVO_MIX_2855011	R1_328671	NOVO_MIX_2169690	R1_65290	NOVO_MIX_3443906	NOVO_MIX_2782347	S2_250129	R1_437042	S2_189759	R1_53581	NOVO_MIX_376939	NOVO_MIX_3512873	R3_771589	S1_20311	NOVO_MIX_987145	R1_401803	NOVO_MIX_2990357	NOVO_MIX_1538028	R1_524508	NOVO_MIX_508667	R3_925200	R3_522332	R1_32897	NOVO_MIX_2286338	R3_169645	NOVO_MIX_1511086	NOVO_MIX_872300	NOVO_MIX_3201334	NOVO_MIX_303040	R3_377966	NOVO_MIX_3471082	NOVO_MIX_537921	NOVO_MIX_3736151	NOVO_MIX_3675694	NOVO_MIX_2241854	R2_274555	NOVO_MIX_2744534	NOVO_MIX_3008453
3.5.1.28	394	NOVO_MIX_1428910	R1_808214	NOVO_MIX_2279245	S3_113243	R1_92090	NOVO_MIX_1808130	NOVO_MIX_2677174	R3_604654	NOVO_MIX_2200511	R3_608854	NOVO_MIX_2542454	S2_220338	NOVO_MIX_958573	NOVO_MIX_2018047	NOVO_MIX_3842683	S3_293521	R2_261230	NOVO_MIX_1449884	NOVO_MIX_3773398	NOVO_MIX_1374781	S3_323345	NOVO_MIX_826251	NOVO_MIX_1631299	S3_303405	NOVO_MIX_2701990	NOVO_MIX_175844	NOVO_MIX_3106818	NOVO_MIX_2040941	NOVO_MIX_3723766	NOVO_MIX_1806027	NOVO_MIX_513700	NOVO_MIX_2809191	R1_279042	NOVO_MIX_2492855	R3_454700	NOVO_MIX_2487597	NOVO_MIX_1865024	R1_405187	NOVO_MIX_93196	R3_910155	NOVO_MIX_1801805	NOVO_MIX_3643383	NOVO_MIX_3588733	NOVO_MIX_2492354	R1_8474	NOVO_MIX_3492975	NOVO_MIX_3563515	NOVO_MIX_3624360
1.13.11.27	393	NOVO_MIX_293931	NOVO_MIX_27686	NOVO_MIX_2910354	R3_894948	NOVO_MIX_3110355	R1_552142	R3_117966	R3_738024	S1_292911	NOVO_MIX_2148977	NOVO_MIX_2924015	NOVO_MIX_1896867	NOVO_MIX_271635	NOVO_MIX_876952	NOVO_MIX_3945404	NOVO_MIX_2386876	R1_602034	NOVO_MIX_214329	NOVO_MIX_1867420	R3_495924	R3_493532	NOVO_MIX_751577	NOVO_MIX_64201	R1_595986	NOVO_MIX_8554	S3_106210	R3_196698	S3_263225	NOVO_MIX_3055166	NOVO_MIX_3722248	NOVO_MIX_3182270	NOVO_MIX_183327	R1_657537	NOVO_MIX_3351334	NOVO_MIX_375979	R1_166486	NOVO_MIX_3804771	NOVO_MIX_1235080	S1_88957	NOVO_MIX_1889069	S3_65033	S3_332077	NOVO_MIX_1498148	S3_48929	NOVO_MIX_2956999	NOVO_MIX_2556594	NOVO_MIX_1101039	NOVO_MIX_635636
2.1.1.163,2.1.1.201	392	NOVO_MIX_2635408	R3_917586	NOVO_MIX_688558	R3_791069	R3_641623	NOVO_MIX_3341617	R1_517957	S1_70188	R1_337892	R1_574721	NOVO_MIX_2983438	NOVO_MIX_2627884	NOVO_MIX_705301	R3_90458	NOVO_MIX_1343721	R1_222403	NOVO_MIX_3923960	NOVO_MIX_1583494	NOVO_MIX_3105133	R3_553615	NOVO_MIX_997788	R1_787044	NOVO_MIX_3558323	R1_75072	NOVO_MIX_3717724	R1_489480	R3_309398	NOVO_MIX_476366	NOVO_MIX_2101457	NOVO_MIX_2960376	NOVO_MIX_497204	NOVO_MIX_1043609	R3_383504	NOVO_MIX_2536858	NOVO_MIX_98434	NOVO_MIX_780842	NOVO_MIX_2133214	R2_383643	R3_92054	NOVO_MIX_3542173	NOVO_MIX_3343743	NOVO_MIX_3669470	NOVO_MIX_462296	NOVO_MIX_1144011	NOVO_MIX_595252	NOVO_MIX_1922900	NOVO_MIX_1515847	NOVO_MIX_1628638
3.5.4.26,1.1.1.193	391	NOVO_MIX_2647380	R1_504738	NOVO_MIX_2940028	NOVO_MIX_344525	R1_245066	NOVO_MIX_1039566	R1_273659	R1_387150	NOVO_MIX_1192404	S3_194636	R1_245079	NOVO_MIX_2281120	NOVO_MIX_975150	NOVO_MIX_1084886	R3_916402	NOVO_MIX_2975411	R3_250180	R3_565574	S3_214523	R3_301304	R3_735050	NOVO_MIX_3877617	R3_332581	R1_172744	R2_131206	R3_518533	R2_235829	R1_359983	NOVO_MIX_2108501	R1_612382	NOVO_MIX_2057304	NOVO_MIX_343439	NOVO_MIX_31826	NOVO_MIX_2722495	R1_269375	NOVO_MIX_1869932	S3_283791	NOVO_MIX_846173	NOVO_MIX_2594605	R3_673069	NOVO_MIX_1433697	R3_611778	R1_7813	R3_8963	R1_662452	R1_813808	R3_307089	NOVO_MIX_1572331
3.5.4.4	391	NOVO_MIX_1835139	R3_937385	NOVO_MIX_2120149	R3_212462	NOVO_MIX_3655424	NOVO_MIX_3500837	R3_322046	NOVO_MIX_2013786	R1_339854	NOVO_MIX_1956038	R1_200730	NOVO_MIX_2473124	R3_826591	R1_472844	R1_617835	R1_631507	R3_807272	R1_418704	R2_335277	NOVO_MIX_2219928	NOVO_MIX_576742	NOVO_MIX_1818463	NOVO_MIX_3392039	NOVO_MIX_2489532	NOVO_MIX_753255	NOVO_MIX_931953	NOVO_MIX_3115173	R1_553514	NOVO_MIX_1058358	R1_27105	R3_605141	R3_664943	NOVO_MIX_2512976	R3_714601	NOVO_MIX_2335367	R3_484319	R1_41058	R1_691838	R3_811621	NOVO_MIX_3054553	NOVO_MIX_653244	NOVO_MIX_2648636	NOVO_MIX_585392	NOVO_MIX_1192279	NOVO_MIX_2682250	NOVO_MIX_3673900	NOVO_MIX_1983341	R1_611955
3.6.1.-,3.1.3.100	389	R1_429264	NOVO_MIX_2228387	S3_259403	R3_577224	R2_430392	R3_652979	NOVO_MIX_3709243	NOVO_MIX_724167	NOVO_MIX_235873	NOVO_MIX_588865	NOVO_MIX_768515	R3_136734	NOVO_MIX_2370646	NOVO_MIX_1414332	R3_856865	S3_96225	NOVO_MIX_3674094	NOVO_MIX_3472821	R1_208047	NOVO_MIX_1090186	R3_487149	NOVO_MIX_485369	R1_717640	R1_242874	NOVO_MIX_3853634	NOVO_MIX_2522976	NOVO_MIX_1802045	NOVO_MIX_2803787	NOVO_MIX_3599552	R1_555964	R2_468857	R1_480289	NOVO_MIX_2577565	NOVO_MIX_2707968	NOVO_MIX_1877824	S2_174250	NOVO_MIX_2180076	NOVO_MIX_580256	NOVO_MIX_3870704	R1_432852	NOVO_MIX_1788406	NOVO_MIX_1916214	NOVO_MIX_2861255	NOVO_MIX_3845007	NOVO_MIX_1599075	NOVO_MIX_361059	NOVO_MIX_1820260	NOVO_MIX_689367
2.5.1.75	388	S3_6078	R1_576519	NOVO_MIX_87343	NOVO_MIX_247237	R3_60453	NOVO_MIX_1580910	NOVO_MIX_1654137	NOVO_MIX_1206399	NOVO_MIX_213252	NOVO_MIX_853129	R3_813127	NOVO_MIX_386225	NOVO_MIX_1306870	NOVO_MIX_2502579	R3_144557	R3_421586	NOVO_MIX_1657938	R1_465541	R1_713943	S1_67372	NOVO_MIX_2437340	S3_286174	NOVO_MIX_2132493	NOVO_MIX_2870549	NOVO_MIX_511114	NOVO_MIX_864649	R3_401975	R3_485285	R1_390619	NOVO_MIX_3363677	NOVO_MIX_3306220	NOVO_MIX_3245396	R2_161571	NOVO_MIX_2790858	NOVO_MIX_2328482	R3_459996	NOVO_MIX_908096	NOVO_MIX_2348788	NOVO_MIX_1648017	R3_936316	NOVO_MIX_3901893	R3_496007	NOVO_MIX_550450	NOVO_MIX_727875	NOVO_MIX_2542456	R2_152503	NOVO_MIX_1528472	R2_152871
3.5.1.18	388	NOVO_MIX_431107	NOVO_MIX_1878173	NOVO_MIX_1570821	S3_125627	NOVO_MIX_3697325	R3_644305	S1_2715	R1_320546	NOVO_MIX_3463730	R2_321775	NOVO_MIX_3874107	NOVO_MIX_331789	R1_172356	NOVO_MIX_2754255	NOVO_MIX_2824766	R1_412011	R1_128347	NOVO_MIX_3680308	R2_427706	R1_349686	NOVO_MIX_653135	NOVO_MIX_3957975	NOVO_MIX_1814033	NOVO_MIX_2134149	NOVO_MIX_1385414	R1_631181	NOVO_MIX_2167170	R1_386933	R1_387169	R3_645317	NOVO_MIX_286757	R3_212129	NOVO_MIX_86690	NOVO_MIX_1244899	R1_508924	NOVO_MIX_3325579	NOVO_MIX_3158458	NOVO_MIX_3496551	NOVO_MIX_2710340	NOVO_MIX_3463729	R2_298106	NOVO_MIX_2888631	NOVO_MIX_3821890	NOVO_MIX_3381283	NOVO_MIX_485633	R2_176497	NOVO_MIX_2126022	S1_116914
5.4.99.12	387	R1_15305	R3_456790	NOVO_MIX_3472403	NOVO_MIX_2034455	R3_420104	NOVO_MIX_2254062	R1_291517	NOVO_MIX_1258839	R1_170522	NOVO_MIX_2961225	NOVO_MIX_1961206	R3_520255	NOVO_MIX_2132766	R2_262403	NOVO_MIX_2039574	NOVO_MIX_2039236	R2_502213	NOVO_MIX_1100658	R1_397574	NOVO_MIX_3666338	R1_78658	NOVO_MIX_72831	S1_166573	NOVO_MIX_3248573	NOVO_MIX_2242329	S1_10471	NOVO_MIX_2118641	R1_158874	NOVO_MIX_3698438	R1_217859	R2_334580	R2_321113	NOVO_MIX_2036442	NOVO_MIX_3695794	NOVO_MIX_1410539	NOVO_MIX_3248944	R3_715508	R3_140964	NOVO_MIX_3330440	R1_658480	NOVO_MIX_911424	R1_591170	R1_753714	NOVO_MIX_2346319	S3_179037	NOVO_MIX_2541273	NOVO_MIX_266744	NOVO_MIX_487813
1.3.1.9,1.3.1.10	386	S2_127923	NOVO_MIX_152665	NOVO_MIX_3487928	S1_268430	S3_178297	NOVO_MIX_2267020	S3_137232	NOVO_MIX_387859	NOVO_MIX_1657066	R1_324136	NOVO_MIX_1811319	R1_282957	R2_349624	NOVO_MIX_3056692	NOVO_MIX_688916	R3_11373	R1_118863	NOVO_MIX_2700720	NOVO_MIX_719826	R1_621994	NOVO_MIX_3226400	NOVO_MIX_3741493	NOVO_MIX_1519978	R3_156067	R1_613985	NOVO_MIX_2171065	R2_87930	S2_238228	NOVO_MIX_202704	R3_38701	NOVO_MIX_333312	S2_207293	NOVO_MIX_1441769	NOVO_MIX_2881437	NOVO_MIX_3463950	S3_294237	NOVO_MIX_2018318	NOVO_MIX_2109856	NOVO_MIX_153119	R1_367233	NOVO_MIX_2999316	R3_84184	R1_235677	NOVO_MIX_2830227	NOVO_MIX_819623	R3_347883	R1_653978	NOVO_MIX_3614886
3.5.1.16	386	NOVO_MIX_2441650	NOVO_MIX_1987974	S3_252129	NOVO_MIX_2872160	NOVO_MIX_3092164	R3_636014	NOVO_MIX_3172777	R3_497767	R3_699612	NOVO_MIX_154604	NOVO_MIX_2872161	R2_308735	NOVO_MIX_869423	NOVO_MIX_3786140	NOVO_MIX_1035592	NOVO_MIX_14133	R1_504730	NOVO_MIX_2884534	NOVO_MIX_195320	NOVO_MIX_2389931	NOVO_MIX_2887397	NOVO_MIX_3192245	NOVO_MIX_1813121	NOVO_MIX_2005758	NOVO_MIX_604589	NOVO_MIX_964326	NOVO_MIX_3204801	NOVO_MIX_2041825	R3_92440	R1_25593	R3_728694	R3_172578	R2_250842	NOVO_MIX_3233614	R2_87567	S2_19480	NOVO_MIX_1379318	NOVO_MIX_2373505	NOVO_MIX_2206120	NOVO_MIX_2031279	NOVO_MIX_2596758	NOVO_MIX_3798643	R1_391345	NOVO_MIX_2255143	R1_212554	S3_77152	NOVO_MIX_2370348	NOVO_MIX_2498925
1.20.4.1	385	S2_246419	R3_678401	NOVO_MIX_716240	NOVO_MIX_2105712	R2_142742	NOVO_MIX_3208452	NOVO_MIX_979015	NOVO_MIX_245938	NOVO_MIX_2264149	NOVO_MIX_1230578	R1_111952	NOVO_MIX_294692	NOVO_MIX_2878041	NOVO_MIX_266506	R3_232276	R1_215241	NOVO_MIX_428482	NOVO_MIX_135648	R1_342370	NOVO_MIX_3802291	NOVO_MIX_2652833	NOVO_MIX_1220567	NOVO_MIX_1454579	NOVO_MIX_993265	R3_775786	R3_606611	NOVO_MIX_1215092	NOVO_MIX_333614	NOVO_MIX_2475125	R3_406451	NOVO_MIX_381927	R3_46912	R3_381129	NOVO_MIX_3794573	NOVO_MIX_3652457	NOVO_MIX_3096410	R3_297183	NOVO_MIX_2188042	R1_529249	NOVO_MIX_236562	R3_47178	NOVO_MIX_746960	NOVO_MIX_3950682	NOVO_MIX_2285319	NOVO_MIX_2493045	R1_569272	NOVO_MIX_2327762	NOVO_MIX_2005741
2.3.1.35,2.3.1.1	384	R3_788593	S3_128379	R3_348436	NOVO_MIX_2113059	NOVO_MIX_2287279	NOVO_MIX_2002359	NOVO_MIX_1274848	NOVO_MIX_629400	R1_768498	R3_218184	NOVO_MIX_3079989	R1_738757	R3_603913	NOVO_MIX_1835712	NOVO_MIX_3682427	NOVO_MIX_126430	NOVO_MIX_1933709	R2_321806	R3_675089	R1_702953	NOVO_MIX_1244916	S1_87742	NOVO_MIX_2681752	NOVO_MIX_3280461	R1_728517	NOVO_MIX_245266	R2_415391	R3_76747	R3_67338	NOVO_MIX_1913209	NOVO_MIX_1836182	R1_445093	S3_182953	R2_272328	NOVO_MIX_1605262	NOVO_MIX_25556	NOVO_MIX_2357021	R1_214707	R1_624779	S1_200188	R1_642371	NOVO_MIX_62224	NOVO_MIX_46656	NOVO_MIX_1388651	NOVO_MIX_2681542	NOVO_MIX_202075	NOVO_MIX_20109	NOVO_MIX_1203248
6.3.4.18	384	NOVO_MIX_3812522	R1_155421	S3_42679	NOVO_MIX_2873546	NOVO_MIX_3867071	R3_696239	R3_755494	R1_817961	S1_3713	NOVO_MIX_2995246	R2_181230	NOVO_MIX_3667450	R3_674334	S3_112880	S2_248229	NOVO_MIX_2108538	NOVO_MIX_2611120	S2_83596	R1_175737	NOVO_MIX_529550	NOVO_MIX_285562	R2_458731	R1_204992	NOVO_MIX_2554862	NOVO_MIX_2877292	R2_142686	NOVO_MIX_2020220	NOVO_MIX_2622761	NOVO_MIX_1530909	R3_648155	R3_410313	NOVO_MIX_1409368	NOVO_MIX_518915	NOVO_MIX_3021633	NOVO_MIX_3362831	NOVO_MIX_3867694	NOVO_MIX_2587382	NOVO_MIX_3272770	R1_732209	NOVO_MIX_2564490	R1_443100	NOVO_MIX_779779	NOVO_MIX_1524561	NOVO_MIX_2033247	NOVO_MIX_2852637	NOVO_MIX_3083012	NOVO_MIX_2274301	R3_682451
2.5.1.61	383	NOVO_MIX_2905978	NOVO_MIX_37304	NOVO_MIX_1112393	R2_299030	R3_535805	NOVO_MIX_2299701	NOVO_MIX_1457932	S2_326636	NOVO_MIX_3334632	NOVO_MIX_437461	NOVO_MIX_790702	NOVO_MIX_1404522	R3_489220	NOVO_MIX_474612	NOVO_MIX_2134616	NOVO_MIX_2700561	R1_49446	NOVO_MIX_2396908	NOVO_MIX_457614	NOVO_MIX_1511536	R1_645419	NOVO_MIX_3587244	S2_213482	NOVO_MIX_2620654	NOVO_MIX_1980883	R3_365778	NOVO_MIX_2851763	NOVO_MIX_2172446	NOVO_MIX_3439299	NOVO_MIX_2425405	NOVO_MIX_2849076	NOVO_MIX_818181	NOVO_MIX_3635506	NOVO_MIX_2764885	R1_153708	NOVO_MIX_1771962	R3_609212	NOVO_MIX_1982957	NOVO_MIX_1137669	NOVO_MIX_1197347	NOVO_MIX_3528804	R1_13899	NOVO_MIX_2151236	R3_786031	NOVO_MIX_188808	R1_525961	NOVO_MIX_2695084	S1_126832
2.5.1.1,2.5.1.10,2.5.1.29	382	R2_246827	NOVO_MIX_3232849	R1_813542	NOVO_MIX_3650835	NOVO_MIX_1937128	R1_320867	NOVO_MIX_577994	NOVO_MIX_2125810	NOVO_MIX_1512959	R1_13197	NOVO_MIX_873446	NOVO_MIX_1815833	R3_447580	R1_768231	NOVO_MIX_3664341	NOVO_MIX_2845173	NOVO_MIX_582163	NOVO_MIX_3731461	NOVO_MIX_2807433	NOVO_MIX_2305361	NOVO_MIX_1315923	NOVO_MIX_3288760	R1_268525	NOVO_MIX_1963411	NOVO_MIX_2464030	R3_13995	S2_146956	R3_775463	R2_236123	R3_883937	NOVO_MIX_2537400	S1_49327	R3_606179	R1_651722	S3_282250	R1_250257	S3_23285	R3_51022	NOVO_MIX_1597205	NOVO_MIX_959897	R1_215441	R3_60536	R3_37957	R3_766485	NOVO_MIX_3327970	NOVO_MIX_3572012	R1_142075	NOVO_MIX_1215166
5.1.3.1	382	NOVO_MIX_2346892	NOVO_MIX_2123768	NOVO_MIX_2547795	NOVO_MIX_2893207	NOVO_MIX_3457996	NOVO_MIX_3454168	S3_257875	NOVO_MIX_3714803	NOVO_MIX_3741810	NOVO_MIX_1698103	NOVO_MIX_1884729	NOVO_MIX_1144788	NOVO_MIX_3778493	NOVO_MIX_2030884	S2_274215	NOVO_MIX_2891318	NOVO_MIX_2047766	S3_21816	NOVO_MIX_1988065	S2_74392	NOVO_MIX_457568	NOVO_MIX_450379	R1_507322	NOVO_MIX_2097065	S3_112105	NOVO_MIX_3577432	R3_472415	NOVO_MIX_1701466	R1_488881	NOVO_MIX_3046182	NOVO_MIX_3001223	R1_530493	NOVO_MIX_70655	NOVO_MIX_1941036	NOVO_MIX_2626723	R2_115574	NOVO_MIX_543721	NOVO_MIX_6016	NOVO_MIX_1366646	NOVO_MIX_1869977	S2_76126	S3_240961	R3_15275	NOVO_MIX_3358250	NOVO_MIX_3563294	NOVO_MIX_539385	NOVO_MIX_579075	R3_174460
2.3.1.31	381	R3_19624	R1_359384	NOVO_MIX_1005169	R3_122260	R3_610634	R3_21377	R1_175862	R1_436550	NOVO_MIX_3372654	NOVO_MIX_606891	NOVO_MIX_1123390	NOVO_MIX_3222661	NOVO_MIX_5598	NOVO_MIX_659361	NOVO_MIX_1048130	R1_57293	NOVO_MIX_1230235	R1_395628	R1_785809	R3_50049	R2_218703	NOVO_MIX_271977	NOVO_MIX_3425554	R2_200883	S2_172296	NOVO_MIX_2834819	NOVO_MIX_3074634	R3_163242	NOVO_MIX_2103956	R3_852678	R2_354903	S1_70019	R1_326677	R3_794998	NOVO_MIX_1474186	NOVO_MIX_3737843	S3_14588	R2_382667	NOVO_MIX_2117565	NOVO_MIX_1720042	NOVO_MIX_137790	R3_566758	R3_21651	NOVO_MIX_1586317	NOVO_MIX_1064035	NOVO_MIX_3272540	NOVO_MIX_975577	NOVO_MIX_3670217
6.3.2.1	381	NOVO_MIX_3531786	R3_55148	NOVO_MIX_2955213	NOVO_MIX_259586	NOVO_MIX_3550252	NOVO_MIX_3493356	NOVO_MIX_3602361	NOVO_MIX_3837055	R3_343256	NOVO_MIX_1954535	R3_879487	R1_698868	NOVO_MIX_2707432	NOVO_MIX_688781	NOVO_MIX_2775217	S1_159388	NOVO_MIX_1804647	NOVO_MIX_2398747	NOVO_MIX_1618478	NOVO_MIX_354704	R3_845482	R1_748252	NOVO_MIX_2486457	NOVO_MIX_36050	NOVO_MIX_3406218	R2_143440	NOVO_MIX_140185	R3_223944	NOVO_MIX_2764699	NOVO_MIX_2856137	NOVO_MIX_2253073	R3_19063	NOVO_MIX_2262888	NOVO_MIX_1967151	R1_436728	NOVO_MIX_3749105	R3_252242	R2_88243	NOVO_MIX_1732512	NOVO_MIX_877725	NOVO_MIX_2213690	NOVO_MIX_3758517	NOVO_MIX_3436011	S1_150139	NOVO_MIX_594164	R2_49111	S1_61396	NOVO_MIX_2787843
2.4.2.10	380	NOVO_MIX_465288	R3_22500	NOVO_MIX_2631229	NOVO_MIX_1346593	S1_139439	NOVO_MIX_2138431	NOVO_MIX_2419355	R3_123481	NOVO_MIX_941936	NOVO_MIX_3498498	R3_694368	NOVO_MIX_2574171	NOVO_MIX_2913868	NOVO_MIX_1140832	NOVO_MIX_752522	R3_211890	NOVO_MIX_1949255	NOVO_MIX_897627	R3_165352	NOVO_MIX_1012614	NOVO_MIX_389159	NOVO_MIX_862343	S1_59154	NOVO_MIX_1332509	S3_261207	NOVO_MIX_3809656	NOVO_MIX_922592	NOVO_MIX_3915448	R3_439526	NOVO_MIX_1890372	NOVO_MIX_3310372	NOVO_MIX_3463519	NOVO_MIX_1527914	NOVO_MIX_137759	NOVO_MIX_232049	R1_502105	NOVO_MIX_184183	R1_632702	NOVO_MIX_3434260	NOVO_MIX_3918826	NOVO_MIX_148669	R1_408008	R1_774228	NOVO_MIX_1769961	R1_246919	NOVO_MIX_3728933	NOVO_MIX_780423	NOVO_MIX_3936326
2.1.1.182	379	NOVO_MIX_2953956	NOVO_MIX_3498917	NOVO_MIX_40087	R3_886407	R1_152365	NOVO_MIX_1575375	NOVO_MIX_2358473	NOVO_MIX_588208	R1_678629	R3_472949	NOVO_MIX_1845036	NOVO_MIX_630713	NOVO_MIX_2468003	NOVO_MIX_3897415	NOVO_MIX_490926	R1_496139	R3_881067	NOVO_MIX_113200	NOVO_MIX_1570136	R3_20672	R1_40088	R3_475040	NOVO_MIX_3275863	NOVO_MIX_3171372	NOVO_MIX_1145134	NOVO_MIX_982238	NOVO_MIX_1484622	NOVO_MIX_1378670	NOVO_MIX_1458889	S2_2404	NOVO_MIX_2795396	NOVO_MIX_3052760	NOVO_MIX_1291463	R1_222621	R3_519647	R3_519056	NOVO_MIX_2602321	R3_175757	NOVO_MIX_609966	R3_306039	NOVO_MIX_1534892	NOVO_MIX_309924	R3_500791	NOVO_MIX_338104	NOVO_MIX_1345809	R3_807647	R1_15499	R2_51606
2.5.1.26	379	NOVO_MIX_1526103	R1_636075	NOVO_MIX_1103549	NOVO_MIX_2830670	S1_268261	NOVO_MIX_3638549	R3_126965	NOVO_MIX_1574156	NOVO_MIX_3233633	NOVO_MIX_3627051	R1_763158	R1_65873	S1_316506	NOVO_MIX_224338	R2_480758	NOVO_MIX_637786	NOVO_MIX_2314571	NOVO_MIX_717141	R3_835062	NOVO_MIX_363653	NOVO_MIX_3812843	R3_821249	NOVO_MIX_2248938	NOVO_MIX_1184312	NOVO_MIX_3722482	R3_420784	NOVO_MIX_165971	NOVO_MIX_607513	NOVO_MIX_2677180	R2_334752	R1_323796	NOVO_MIX_2956408	R3_912988	R2_11410	NOVO_MIX_2606004	R2_465388	NOVO_MIX_2621658	NOVO_MIX_2978967	NOVO_MIX_2947135	R3_688356	NOVO_MIX_824493	NOVO_MIX_3689101	S1_29880	R3_525979	R1_84579	NOVO_MIX_752475	NOVO_MIX_3505487	NOVO_MIX_1324459
2.5.1.77	379	NOVO_MIX_487512	R3_484185	NOVO_MIX_1852024	S1_164918	R3_924987	R1_199234	NOVO_MIX_1331899	R1_92508	NOVO_MIX_2942387	R3_804398	R1_288453	R2_165825	NOVO_MIX_31517	NOVO_MIX_3625951	NOVO_MIX_1216781	R1_432499	NOVO_MIX_3556469	NOVO_MIX_3024174	NOVO_MIX_2905338	NOVO_MIX_2056884	R1_581217	R3_824869	NOVO_MIX_3788394	R2_27369	R3_912785	R1_220666	NOVO_MIX_3941107	NOVO_MIX_3831065	NOVO_MIX_1764865	NOVO_MIX_1427397	NOVO_MIX_864509	R1_352057	NOVO_MIX_2835917	NOVO_MIX_1611341	NOVO_MIX_2200882	NOVO_MIX_1442149	NOVO_MIX_2626708	R1_540487	R3_262292	R1_676241	R1_623180	R3_871364	R2_366353	R3_435320	S1_284557	NOVO_MIX_3393230	R3_856217	R3_431231
2.7.7.4,2.7.1.25	378	NOVO_MIX_1736328	NOVO_MIX_354185	NOVO_MIX_2005939	NOVO_MIX_2851124	NOVO_MIX_2764558	NOVO_MIX_260078	NOVO_MIX_383728	R3_796588	R3_223385	NOVO_MIX_3342725	R2_423595	R3_862128	NOVO_MIX_1693652	NOVO_MIX_735778	NOVO_MIX_1235716	NOVO_MIX_854004	NOVO_MIX_1432099	R3_896134	S1_11413	R1_228232	NOVO_MIX_2614559	R3_352975	NOVO_MIX_2055429	NOVO_MIX_3158857	NOVO_MIX_3892191	S3_76004	NOVO_MIX_2013634	R3_428647	R2_79925	R3_447104	R1_671626	R3_66398	NOVO_MIX_230823	NOVO_MIX_315265	S3_327841	NOVO_MIX_856563	NOVO_MIX_492492	NOVO_MIX_1033280	NOVO_MIX_1066350	S1_242654	NOVO_MIX_801163	NOVO_MIX_970467	NOVO_MIX_530076	NOVO_MIX_2551665	NOVO_MIX_718560	NOVO_MIX_890729	R3_305636	R2_205594
3.6.3.3,3.6.3.5	378	S3_311478	NOVO_MIX_2275687	R2_46405	S2_183506	R3_205464	NOVO_MIX_2707022	S2_59797	NOVO_MIX_1675826	NOVO_MIX_3342452	NOVO_MIX_481659	NOVO_MIX_2545000	NOVO_MIX_525144	NOVO_MIX_1664412	NOVO_MIX_348423	S1_4911	NOVO_MIX_3833516	S3_58899	NOVO_MIX_2863325	S3_249893	S3_87863	NOVO_MIX_1171553	NOVO_MIX_3183456	R1_410833	NOVO_MIX_1255816	NOVO_MIX_2786680	R1_345025	NOVO_MIX_551213	NOVO_MIX_3565092	NOVO_MIX_1313178	S3_297800	NOVO_MIX_3073980	R1_342701	NOVO_MIX_1338933	S3_136823	R1_695394	NOVO_MIX_355183	NOVO_MIX_3644011	NOVO_MIX_3714587	NOVO_MIX_2171766	NOVO_MIX_542824	NOVO_MIX_386370	S3_204202	S2_184259	NOVO_MIX_3757299	S3_69738	NOVO_MIX_797199	NOVO_MIX_3461478	NOVO_MIX_3342451
2.4.99.17	375	NOVO_MIX_1536459	R3_929379	NOVO_MIX_2448971	R2_110844	S2_232763	NOVO_MIX_3940834	R3_530744	R1_229018	R1_46959	NOVO_MIX_3563499	S3_246157	NOVO_MIX_2941252	R3_484573	NOVO_MIX_1711835	NOVO_MIX_1295573	S3_193690	R3_227177	NOVO_MIX_495839	NOVO_MIX_3125934	S2_267357	NOVO_MIX_2833166	NOVO_MIX_300740	R2_226733	NOVO_MIX_606032	NOVO_MIX_849020	R3_337666	NOVO_MIX_443960	NOVO_MIX_2274910	NOVO_MIX_736781	R3_112871	NOVO_MIX_1379331	S2_7201	NOVO_MIX_3694901	R3_399977	NOVO_MIX_3691833	NOVO_MIX_3536315	R2_466529	S3_39580	NOVO_MIX_1813315	R2_419841	R3_537176	R3_214687	NOVO_MIX_312065	NOVO_MIX_1270592	S3_328525	R1_182934	NOVO_MIX_1200482	R3_249871
1.1.1.25	374	NOVO_MIX_900645	S2_306682	NOVO_MIX_1827217	R3_775261	NOVO_MIX_1963220	NOVO_MIX_2920997	NOVO_MIX_212312	NOVO_MIX_2142742	S1_228771	S2_18012	NOVO_MIX_3943778	NOVO_MIX_2204136	NOVO_MIX_3744286	NOVO_MIX_319918	NOVO_MIX_3429261	R1_641093	NOVO_MIX_3842737	R1_81253	NOVO_MIX_996212	S3_14075	NOVO_MIX_1627095	NOVO_MIX_3556565	NOVO_MIX_958785	NOVO_MIX_295919	NOVO_MIX_2600702	S3_124015	NOVO_MIX_2943736	NOVO_MIX_2755334	R3_322877	NOVO_MIX_2647357	NOVO_MIX_1035583	NOVO_MIX_2073999	NOVO_MIX_884491	NOVO_MIX_1530595	R3_786163	R1_719978	NOVO_MIX_3495724	NOVO_MIX_3271596	NOVO_MIX_509440	NOVO_MIX_822132	R1_55841	NOVO_MIX_1560542	R3_68188	S2_173028	NOVO_MIX_603888	NOVO_MIX_3590018	R1_331856	NOVO_MIX_669702
1.8.1.2	374	NOVO_MIX_2682472	NOVO_MIX_3623271	NOVO_MIX_2848469	NOVO_MIX_1763106	NOVO_MIX_2693959	R3_570915	NOVO_MIX_2736947	R3_79749	NOVO_MIX_2394642	NOVO_MIX_2767327	NOVO_MIX_1896266	NOVO_MIX_1815682	NOVO_MIX_3002213	NOVO_MIX_1245944	R1_493504	R1_451068	NOVO_MIX_453451	NOVO_MIX_575423	NOVO_MIX_2096861	NOVO_MIX_3803708	NOVO_MIX_146514	NOVO_MIX_3469910	NOVO_MIX_2213693	NOVO_MIX_2010453	R1_457972	NOVO_MIX_3321873	R1_22503	NOVO_MIX_819023	R1_488863	NOVO_MIX_1932089	S3_144520	NOVO_MIX_2421128	NOVO_MIX_1723653	NOVO_MIX_791433	NOVO_MIX_2824462	NOVO_MIX_190536	R1_227573	S3_102585	NOVO_MIX_315151	R3_875972	R1_678688	NOVO_MIX_2820069	NOVO_MIX_314681	NOVO_MIX_1791808	S3_232497	R1_278971	S1_167027	S2_196564
3.2.2.-	374	R1_189644	NOVO_MIX_893698	NOVO_MIX_3764900	R3_293819	NOVO_MIX_1714234	NOVO_MIX_1363743	NOVO_MIX_3463846	R1_250014	NOVO_MIX_2622902	NOVO_MIX_2730389	NOVO_MIX_2069771	R1_670675	NOVO_MIX_2590567	NOVO_MIX_3401347	NOVO_MIX_611381	R1_787121	NOVO_MIX_3230483	R3_573837	NOVO_MIX_484160	NOVO_MIX_2857491	NOVO_MIX_3834409	NOVO_MIX_1811863	R1_600482	NOVO_MIX_623955	S3_230560	NOVO_MIX_383741	NOVO_MIX_2950317	R1_309757	S3_309088	NOVO_MIX_786468	NOVO_MIX_372971	S1_33972	NOVO_MIX_3315119	R3_531704	NOVO_MIX_1426313	NOVO_MIX_1667806	NOVO_MIX_1809169	R2_103041	NOVO_MIX_2423748	R3_666270	NOVO_MIX_471145	R3_175653	R1_277693	NOVO_MIX_1096497	R1_817433	R3_688832	NOVO_MIX_2017477	NOVO_MIX_1661617
5.1.3.3	372	NOVO_MIX_2093272	NOVO_MIX_2823608	NOVO_MIX_868619	R3_795525	S3_52614	NOVO_MIX_3837549	R1_435460	R1_802706	R2_303835	NOVO_MIX_1879204	NOVO_MIX_2784930	NOVO_MIX_2516409	R3_335938	NOVO_MIX_3182875	NOVO_MIX_1466583	NOVO_MIX_3705844	NOVO_MIX_2000411	NOVO_MIX_1625579	R3_95825	R1_411045	S3_13858	NOVO_MIX_6802	NOVO_MIX_1851244	NOVO_MIX_3741387	R3_198786	NOVO_MIX_2973793	NOVO_MIX_3668235	NOVO_MIX_2539988	NOVO_MIX_327144	NOVO_MIX_3937383	S3_139854	NOVO_MIX_3922799	S3_210732	R1_591013	NOVO_MIX_2551640	NOVO_MIX_2683092	NOVO_MIX_2896522	R1_693215	NOVO_MIX_261119	S3_248177	S1_21715	R1_256384	NOVO_MIX_3203584	NOVO_MIX_1807249	NOVO_MIX_3285838	NOVO_MIX_2906386	NOVO_MIX_343256	R3_109391
2.1.1.185	371	NOVO_MIX_145030	R1_290271	NOVO_MIX_1291750	NOVO_MIX_3827864	R1_611669	R1_220309	R1_350160	R3_519470	NOVO_MIX_3846397	NOVO_MIX_2884019	S1_64447	NOVO_MIX_3696687	R3_238433	NOVO_MIX_1056138	S1_300390	NOVO_MIX_2636892	NOVO_MIX_3507884	NOVO_MIX_1401277	NOVO_MIX_851631	NOVO_MIX_2544080	R3_8314	R3_25415	NOVO_MIX_1332412	NOVO_MIX_1337245	NOVO_MIX_2156702	NOVO_MIX_926434	NOVO_MIX_2909163	NOVO_MIX_3391822	NOVO_MIX_1796966	NOVO_MIX_740076	NOVO_MIX_2116423	R1_242466	NOVO_MIX_153683	NOVO_MIX_779405	R3_117360	S3_101668	R1_479624	NOVO_MIX_2296966	NOVO_MIX_3408988	R1_818790	NOVO_MIX_2987502	R2_56793	NOVO_MIX_1424915	NOVO_MIX_2561273	R3_309871	NOVO_MIX_2394487	R2_88956	R1_648822
4.2.1.49	370	NOVO_MIX_2422748	R2_378637	R2_425856	NOVO_MIX_389237	R3_226043	R2_327840	NOVO_MIX_3219812	R1_23970	NOVO_MIX_2475811	NOVO_MIX_3438613	NOVO_MIX_3842880	S1_166183	S2_249594	S3_176964	R3_567214	R1_776843	NOVO_MIX_358618	R1_597811	R1_426160	R3_703580	S3_35633	NOVO_MIX_3552845	R1_472986	S3_258470	S3_284307	S2_309106	R2_342710	R3_593351	S1_169145	R3_17925	NOVO_MIX_3165031	NOVO_MIX_1855593	NOVO_MIX_2777190	R1_441075	NOVO_MIX_2063909	NOVO_MIX_2201293	S3_106591	NOVO_MIX_2191380	NOVO_MIX_1422923	R3_832586	NOVO_MIX_922497	R2_106294	R3_669127	R1_420658	R3_277375	S2_321250	NOVO_MIX_1151224	NOVO_MIX_2280669
2.5.1.49	369	NOVO_MIX_889646	R1_276569	NOVO_MIX_264438	NOVO_MIX_2442867	NOVO_MIX_2762121	NOVO_MIX_2861406	NOVO_MIX_2935518	R1_264617	NOVO_MIX_1783002	R1_486902	NOVO_MIX_1349982	R1_419268	NOVO_MIX_3614391	NOVO_MIX_266621	NOVO_MIX_255975	S3_297462	R1_411058	NOVO_MIX_1610109	S1_290945	NOVO_MIX_582204	NOVO_MIX_3908396	NOVO_MIX_3095342	NOVO_MIX_3134181	NOVO_MIX_562006	R3_401224	NOVO_MIX_2935290	NOVO_MIX_3718112	NOVO_MIX_2144870	NOVO_MIX_170070	R1_183609	R2_268850	R1_664052	NOVO_MIX_2672209	NOVO_MIX_263348	NOVO_MIX_528376	NOVO_MIX_2558955	R1_232610	R1_821263	NOVO_MIX_139621	NOVO_MIX_2891262	S2_244703	NOVO_MIX_927664	NOVO_MIX_865117	R3_132405	NOVO_MIX_132565	R3_729347	R1_677148	NOVO_MIX_955379
2.7.4.22	368	R2_172172	S1_83118	NOVO_MIX_3136977	NOVO_MIX_3604110	R1_423009	NOVO_MIX_1256822	S3_287582	NOVO_MIX_2526372	NOVO_MIX_573288	R3_9838	S2_35646	R2_439250	NOVO_MIX_2594954	R2_21690	R2_171290	S1_151496	S3_29573	NOVO_MIX_3019940	NOVO_MIX_3814876	R3_924308	R1_441692	NOVO_MIX_3253661	R3_632471	R3_544508	R1_362714	R1_813975	NOVO_MIX_289688	NOVO_MIX_1101561	NOVO_MIX_858563	NOVO_MIX_1602589	NOVO_MIX_1222631	NOVO_MIX_161472	S2_222807	R3_282115	R1_127914	NOVO_MIX_1586145	R3_268593	R3_27060	NOVO_MIX_946588	R3_638760	R2_193720	NOVO_MIX_2076747	R1_471664	R3_156808	S1_331876	NOVO_MIX_3590263	S2_313059	NOVO_MIX_3832164
3.6.3.21	367	NOVO_MIX_3860701	NOVO_MIX_466453	NOVO_MIX_905615	NOVO_MIX_1754580	S3_97011	NOVO_MIX_1009698	NOVO_MIX_2121698	R3_170713	R1_1337	NOVO_MIX_178719	R1_404849	R3_687474	NOVO_MIX_3018311	S1_68729	R1_29989	R1_300646	R3_273708	NOVO_MIX_1740893	NOVO_MIX_1610449	NOVO_MIX_14139	NOVO_MIX_3457610	R1_486633	NOVO_MIX_3855611	NOVO_MIX_3885722	NOVO_MIX_2035817	R3_897644	NOVO_MIX_3493924	R1_11357	R1_663843	S1_295670	NOVO_MIX_3076969	NOVO_MIX_3329998	R3_12443	NOVO_MIX_1055436	NOVO_MIX_290631	R3_879916	R1_198643	NOVO_MIX_3890632	NOVO_MIX_3315650	NOVO_MIX_1457935	R2_423547	R1_549587	NOVO_MIX_38528	R1_234443	R2_232209	R2_385431	NOVO_MIX_3652575	R1_637630
1.1.1.169	366	NOVO_MIX_770159	NOVO_MIX_2817372	NOVO_MIX_3730920	NOVO_MIX_253773	NOVO_MIX_2370688	R1_414123	R3_422354	NOVO_MIX_1632361	NOVO_MIX_1798650	NOVO_MIX_3221949	NOVO_MIX_2742916	NOVO_MIX_1404466	NOVO_MIX_3363884	NOVO_MIX_3506543	NOVO_MIX_2881594	NOVO_MIX_3477409	NOVO_MIX_3120205	NOVO_MIX_3372286	NOVO_MIX_3573704	NOVO_MIX_3196198	NOVO_MIX_3049037	S1_93431	S1_85748	NOVO_MIX_1746518	NOVO_MIX_3570413	NOVO_MIX_1498015	NOVO_MIX_951887	R3_811858	R1_550399	NOVO_MIX_2421241	NOVO_MIX_2099051	NOVO_MIX_1850744	NOVO_MIX_923634	S1_247554	R1_477320	NOVO_MIX_2696739	NOVO_MIX_2712759	R1_442307	NOVO_MIX_3617533	NOVO_MIX_1204803	NOVO_MIX_3336094	R1_252443	NOVO_MIX_1845265	R3_897015	NOVO_MIX_3508508	NOVO_MIX_929443	NOVO_MIX_2568220	NOVO_MIX_804763
2.7.2.8	365	R3_802312	S3_130325	R3_922301	R1_637564	NOVO_MIX_3406215	NOVO_MIX_3422658	NOVO_MIX_1943098	NOVO_MIX_485198	R1_701213	R1_781260	NOVO_MIX_3497394	R2_268465	S1_315731	NOVO_MIX_2635364	NOVO_MIX_649820	NOVO_MIX_617529	S3_49016	R1_72004	R1_189712	R1_795084	NOVO_MIX_1869122	NOVO_MIX_1137425	R1_64815	NOVO_MIX_1366305	NOVO_MIX_2399371	R2_495946	NOVO_MIX_3714145	NOVO_MIX_2157034	R2_296689	NOVO_MIX_1832837	S3_98471	R1_492474	NOVO_MIX_1590433	R1_343554	NOVO_MIX_1655429	NOVO_MIX_744087	R2_451593	R3_855433	NOVO_MIX_1969505	NOVO_MIX_2614444	R3_404336	R3_745643	NOVO_MIX_1365300	S2_309581	NOVO_MIX_2300833	S3_198054	R3_120130	NOVO_MIX_1803057
3.4.15.5	364	R1_763366	NOVO_MIX_1494695	NOVO_MIX_1480500	NOVO_MIX_3470118	R1_591035	NOVO_MIX_3289679	NOVO_MIX_3823941	NOVO_MIX_2287462	S1_296826	NOVO_MIX_2780568	R2_44507	NOVO_MIX_928190	NOVO_MIX_3015132	R3_887129	R1_213811	S3_233331	R3_898764	NOVO_MIX_1994948	R3_243106	NOVO_MIX_2206604	NOVO_MIX_202643	NOVO_MIX_1501456	S3_35403	NOVO_MIX_2318666	NOVO_MIX_2090153	NOVO_MIX_549839	R1_384415	R3_559996	NOVO_MIX_3643165	NOVO_MIX_3523247	S3_147336	R3_759955	NOVO_MIX_2875750	NOVO_MIX_1567110	R3_899669	R3_920112	NOVO_MIX_3689050	NOVO_MIX_2704572	S3_277188	R3_673335	NOVO_MIX_2032386	NOVO_MIX_2979418	NOVO_MIX_3944495	NOVO_MIX_3912571	R2_303442	NOVO_MIX_2921527	NOVO_MIX_665547	NOVO_MIX_3736251
4.2.3.4	364	NOVO_MIX_1526315	NOVO_MIX_3079098	NOVO_MIX_10480	NOVO_MIX_1005652	NOVO_MIX_3793211	R1_695208	NOVO_MIX_1372164	NOVO_MIX_239652	NOVO_MIX_1401021	R3_872420	NOVO_MIX_536393	S2_154360	R2_348989	NOVO_MIX_3864450	R3_125656	NOVO_MIX_879933	R1_13506	R3_397877	NOVO_MIX_1309017	R2_441833	NOVO_MIX_2056146	NOVO_MIX_3232091	R1_810762	R2_235344	NOVO_MIX_3191386	NOVO_MIX_2813090	NOVO_MIX_2740646	NOVO_MIX_1770311	R3_505136	NOVO_MIX_3627280	S2_285329	NOVO_MIX_757957	R3_290615	NOVO_MIX_3917105	R2_411671	NOVO_MIX_2674190	NOVO_MIX_159829	NOVO_MIX_756906	NOVO_MIX_876923	NOVO_MIX_895827	NOVO_MIX_2819988	R3_709872	R3_669989	NOVO_MIX_1133564	NOVO_MIX_58382	NOVO_MIX_683590	NOVO_MIX_2886958	NOVO_MIX_3711360
5.4.2.12	364	NOVO_MIX_3551304	S3_220582	NOVO_MIX_2478131	R3_350556	R1_590607	NOVO_MIX_3200492	NOVO_MIX_2115117	NOVO_MIX_1741680	R1_218457	R3_88808	R3_905049	NOVO_MIX_934541	S3_47693	NOVO_MIX_2174619	R3_545290	NOVO_MIX_3702070	R3_834440	NOVO_MIX_2614618	NOVO_MIX_1668014	NOVO_MIX_1598161	R2_344063	NOVO_MIX_476986	NOVO_MIX_2481139	NOVO_MIX_132424	NOVO_MIX_410035	R1_455030	R3_837214	NOVO_MIX_2117804	NOVO_MIX_75274	R3_443282	NOVO_MIX_590828	S3_147735	NOVO_MIX_2684244	R2_382525	R3_363463	NOVO_MIX_2316125	NOVO_MIX_700787	NOVO_MIX_1050001	NOVO_MIX_1753500	R3_487400	NOVO_MIX_1779373	R2_116812	NOVO_MIX_1865868	NOVO_MIX_3171974	R1_534055	R1_320559	NOVO_MIX_1828965	NOVO_MIX_3298724
1.14.13.149	362	NOVO_MIX_3790830	NOVO_MIX_3172936	R1_629174	R3_411326	NOVO_MIX_3408908	R3_95523	R1_100989	NOVO_MIX_3234952	R1_698924	R1_301285	NOVO_MIX_2261133	NOVO_MIX_988800	NOVO_MIX_2146063	R3_827767	NOVO_MIX_540203	NOVO_MIX_1846586	NOVO_MIX_3602396	R3_182086	NOVO_MIX_3591476	NOVO_MIX_1099311	NOVO_MIX_368664	NOVO_MIX_2398422	R2_212144	NOVO_MIX_24557	NOVO_MIX_1746176	R3_257643	NOVO_MIX_477654	NOVO_MIX_3359176	NOVO_MIX_2584242	S2_312895	NOVO_MIX_1405916	NOVO_MIX_3745219	NOVO_MIX_1431277	NOVO_MIX_2175679	NOVO_MIX_3012898	S3_52674	NOVO_MIX_2890493	R3_849034	R3_531770	S2_295504	NOVO_MIX_3818866	S2_293399	NOVO_MIX_2850317	R1_711575	R3_55938	R1_787228	S3_58315	NOVO_MIX_702650
4.2.1.22	362	NOVO_MIX_129608	R1_179333	S3_241852	NOVO_MIX_1982263	NOVO_MIX_883819	NOVO_MIX_1661212	S2_79510	R1_373473	R3_754363	R1_209129	NOVO_MIX_217283	NOVO_MIX_1576812	NOVO_MIX_246605	NOVO_MIX_3123192	R2_21546	NOVO_MIX_2523161	NOVO_MIX_3170466	R1_13770	R3_795655	NOVO_MIX_2897985	NOVO_MIX_1108252	R3_107422	R2_224314	R2_394379	NOVO_MIX_2092236	NOVO_MIX_2745223	R3_771738	NOVO_MIX_429412	NOVO_MIX_1218556	R1_239027	NOVO_MIX_916157	R1_33117	NOVO_MIX_2478829	NOVO_MIX_1872328	NOVO_MIX_2916836	R1_746824	NOVO_MIX_977620	NOVO_MIX_2926157	R3_101858	NOVO_MIX_1477076	NOVO_MIX_226042	S2_175868	S2_124793	NOVO_MIX_409781	NOVO_MIX_2089908	R3_689440	R2_34265	NOVO_MIX_2029839
3.1.1.29	360	NOVO_MIX_3711466	NOVO_MIX_3214517	NOVO_MIX_2886573	NOVO_MIX_1738701	NOVO_MIX_215502	NOVO_MIX_2119324	NOVO_MIX_3430273	R3_287552	NOVO_MIX_3190493	R3_180019	NOVO_MIX_222705	NOVO_MIX_2795465	NOVO_MIX_1848905	S3_258861	S2_127937	R1_559815	NOVO_MIX_1000236	NOVO_MIX_3790295	R3_493422	NOVO_MIX_691468	NOVO_MIX_1710113	NOVO_MIX_1948483	NOVO_MIX_1183573	NOVO_MIX_1267531	R3_136119	NOVO_MIX_741557	R1_152794	NOVO_MIX_194844	NOVO_MIX_521281	NOVO_MIX_749076	NOVO_MIX_3336840	NOVO_MIX_2228587	NOVO_MIX_124254	NOVO_MIX_3212685	R1_399692	NOVO_MIX_395722	R1_468193	NOVO_MIX_2543510	NOVO_MIX_707378	NOVO_MIX_2507121	R1_561825	R1_331225	R3_933143	NOVO_MIX_2534090	NOVO_MIX_239381	R3_574825	NOVO_MIX_3699000	R3_732021
3.1.26.12	360	R3_520656	NOVO_MIX_3687294	NOVO_MIX_1490113	R1_772920	NOVO_MIX_2016970	R1_462581	R1_491414	S3_237090	R1_243953	NOVO_MIX_3445568	R3_246610	NOVO_MIX_3104643	NOVO_MIX_3232664	NOVO_MIX_3779656	R1_233642	S1_70993	NOVO_MIX_3289855	R2_214565	R1_702434	S2_296913	NOVO_MIX_2000674	R1_344241	S1_30940	R1_542923	R2_184721	NOVO_MIX_3219562	NOVO_MIX_3640541	R3_51240	S1_90170	R3_437165	S3_212181	NOVO_MIX_2706682	NOVO_MIX_1325324	NOVO_MIX_1593447	NOVO_MIX_564276	NOVO_MIX_3854781	NOVO_MIX_868167	NOVO_MIX_3890960	S3_119600	NOVO_MIX_2001758	NOVO_MIX_59531	NOVO_MIX_466457	S2_66908	NOVO_MIX_1475943	R3_343471	NOVO_MIX_1692745	NOVO_MIX_1011608	R1_766673
1.13.11.5	359	NOVO_MIX_713698	NOVO_MIX_3799585	NOVO_MIX_1952886	NOVO_MIX_2801215	NOVO_MIX_3486279	S1_227172	NOVO_MIX_815057	R2_86659	R3_269269	R2_307717	NOVO_MIX_3314523	NOVO_MIX_1952166	R3_460098	NOVO_MIX_257035	NOVO_MIX_222438	NOVO_MIX_3175993	NOVO_MIX_1485329	NOVO_MIX_2541474	NOVO_MIX_3665661	NOVO_MIX_2635252	NOVO_MIX_1580536	NOVO_MIX_1243289	NOVO_MIX_50739	NOVO_MIX_171326	R3_623106	R2_494224	NOVO_MIX_3683312	NOVO_MIX_3785486	R3_516858	R1_220239	NOVO_MIX_2092489	R1_436921	NOVO_MIX_2644312	NOVO_MIX_969418	R1_814216	R1_443943	S1_317710	R2_386392	R3_543881	R3_424452	R1_733214	S2_126641	R2_233947	NOVO_MIX_2557962	R3_840099	S2_1889	NOVO_MIX_3884276	NOVO_MIX_1139240
5.1.1.3	359	R3_559528	R3_436491	NOVO_MIX_2456818	NOVO_MIX_3719809	NOVO_MIX_236204	NOVO_MIX_2157580	NOVO_MIX_1683955	R1_300045	R3_212016	R2_474768	R3_695515	R3_258484	R1_778918	NOVO_MIX_958017	NOVO_MIX_1686409	R3_933648	R3_696708	R1_561655	NOVO_MIX_2346790	NOVO_MIX_91968	NOVO_MIX_1723758	R3_885949	R1_810145	NOVO_MIX_195735	NOVO_MIX_2266974	NOVO_MIX_1754469	NOVO_MIX_32164	NOVO_MIX_270716	R1_399439	S3_275077	NOVO_MIX_1133343	NOVO_MIX_3819218	NOVO_MIX_1185861	NOVO_MIX_1910528	R1_16509	R2_228823	NOVO_MIX_1618568	S3_186776	NOVO_MIX_3570387	NOVO_MIX_2694351	R3_383045	NOVO_MIX_1941451	NOVO_MIX_1633012	NOVO_MIX_2285263	NOVO_MIX_3177440	R2_462679	R3_66711	NOVO_MIX_1149446
1.2.1.70	357	R1_264114	NOVO_MIX_1141516	NOVO_MIX_1631428	NOVO_MIX_1809983	NOVO_MIX_2755787	NOVO_MIX_138348	NOVO_MIX_2667477	R1_315266	R3_748012	NOVO_MIX_1404523	NOVO_MIX_1560079	NOVO_MIX_3714702	R3_474705	NOVO_MIX_2409321	R3_530217	NOVO_MIX_2862011	NOVO_MIX_2106010	S1_126834	R3_680379	NOVO_MIX_2459153	NOVO_MIX_2648201	NOVO_MIX_2781178	NOVO_MIX_3561046	NOVO_MIX_362933	R1_714990	NOVO_MIX_1327585	NOVO_MIX_188677	S1_128096	S1_286642	NOVO_MIX_3625933	R1_570533	R1_228787	NOVO_MIX_3190308	R3_848582	R3_864256	NOVO_MIX_2788755	NOVO_MIX_2091191	NOVO_MIX_512491	NOVO_MIX_3297917	R3_196150	NOVO_MIX_2215722	NOVO_MIX_743639	NOVO_MIX_2966347	NOVO_MIX_3335437	S2_183809	R2_315710	NOVO_MIX_1687373	S1_124553
2.7.7.41	355	NOVO_MIX_1476304	R3_325915	NOVO_MIX_1884557	NOVO_MIX_2952975	NOVO_MIX_533032	R1_24436	NOVO_MIX_206672	NOVO_MIX_3814145	NOVO_MIX_218057	NOVO_MIX_2915724	NOVO_MIX_3011410	NOVO_MIX_2078892	R1_606625	NOVO_MIX_723145	R1_175044	NOVO_MIX_116814	R1_50596	NOVO_MIX_2758473	NOVO_MIX_2123314	NOVO_MIX_3762273	NOVO_MIX_2570311	NOVO_MIX_1893616	NOVO_MIX_2920226	R3_107661	S3_77568	R1_614736	NOVO_MIX_470624	R2_41028	S2_216009	S2_166369	R2_145257	NOVO_MIX_1387921	R3_932085	NOVO_MIX_1630374	S2_207698	NOVO_MIX_1470781	NOVO_MIX_2122961	NOVO_MIX_1030508	NOVO_MIX_2974292	NOVO_MIX_3238053	NOVO_MIX_2270916	R3_606789	NOVO_MIX_2313975	NOVO_MIX_3275892	NOVO_MIX_833866	R1_649107	NOVO_MIX_2165613	S3_12628
4.1.3.4	352	NOVO_MIX_1346019	NOVO_MIX_3853287	R2_499413	NOVO_MIX_3440171	NOVO_MIX_1657872	NOVO_MIX_989461	NOVO_MIX_1768213	NOVO_MIX_833305	NOVO_MIX_1001391	NOVO_MIX_1068294	NOVO_MIX_3784660	R3_509590	R3_33524	NOVO_MIX_3251987	R3_497220	NOVO_MIX_2240057	NOVO_MIX_185976	R1_106031	NOVO_MIX_3739766	S3_199894	R3_805459	NOVO_MIX_1694213	R1_711388	R3_73	NOVO_MIX_830742	NOVO_MIX_1069487	NOVO_MIX_3738080	R1_33188	NOVO_MIX_3124649	R3_624954	R1_392217	NOVO_MIX_82797	NOVO_MIX_2288329	NOVO_MIX_490035	NOVO_MIX_363336	NOVO_MIX_2313773	NOVO_MIX_58275	NOVO_MIX_316548	NOVO_MIX_1684648	NOVO_MIX_2913674	NOVO_MIX_1012708	NOVO_MIX_21603	R1_113667	NOVO_MIX_2942476	R3_463202	NOVO_MIX_2066066	NOVO_MIX_1463595	R1_607496
3.1.26.3	351	NOVO_MIX_3603564	NOVO_MIX_354113	NOVO_MIX_3473415	R3_122768	NOVO_MIX_3106044	NOVO_MIX_3476762	NOVO_MIX_745775	R1_707421	NOVO_MIX_2973588	R1_270527	R3_233158	R1_253044	NOVO_MIX_2615997	NOVO_MIX_864609	S1_229903	S1_311988	NOVO_MIX_2364123	S3_43461	NOVO_MIX_965747	NOVO_MIX_3884231	R1_224329	R1_600131	NOVO_MIX_1569881	S1_217376	R3_287114	NOVO_MIX_3463020	S1_94339	NOVO_MIX_1393108	NOVO_MIX_1712343	NOVO_MIX_3924506	NOVO_MIX_1880843	S1_263475	NOVO_MIX_1376038	NOVO_MIX_201661	NOVO_MIX_52065	NOVO_MIX_2285099	S2_57830	NOVO_MIX_2228633	NOVO_MIX_2235764	NOVO_MIX_320237	R1_420089	R1_99081	NOVO_MIX_428704	R1_693755	R3_661983	NOVO_MIX_3821088	NOVO_MIX_89182	S2_96480
5.1.1.7	351	NOVO_MIX_3761480	NOVO_MIX_2464204	NOVO_MIX_8450	NOVO_MIX_2055325	NOVO_MIX_2384271	NOVO_MIX_451656	NOVO_MIX_1771250	NOVO_MIX_3012861	NOVO_MIX_2592334	R1_500176	NOVO_MIX_2869979	R2_435864	NOVO_MIX_3775144	NOVO_MIX_1600602	NOVO_MIX_2033932	NOVO_MIX_695100	R1_12997	R3_852434	R3_217060	NOVO_MIX_3313583	NOVO_MIX_2797771	NOVO_MIX_2058391	NOVO_MIX_381521	NOVO_MIX_1307748	NOVO_MIX_2303685	R3_586939	NOVO_MIX_1818876	NOVO_MIX_3252716	NOVO_MIX_1844222	R1_789339	R3_522230	NOVO_MIX_3096348	R1_691724	NOVO_MIX_725110	NOVO_MIX_3672615	NOVO_MIX_1902672	NOVO_MIX_2347318	NOVO_MIX_249261	NOVO_MIX_3036235	NOVO_MIX_2378758	NOVO_MIX_928268	R2_237427	R1_483784	S2_228337	NOVO_MIX_2471357	NOVO_MIX_779762	NOVO_MIX_1240257	R1_662913
2.1.1.226,2.1.1.227	350	NOVO_MIX_1356725	R3_898879	R1_664276	NOVO_MIX_3516387	NOVO_MIX_3230118	NOVO_MIX_2321982	NOVO_MIX_636524	NOVO_MIX_2453550	NOVO_MIX_3442314	R3_767089	NOVO_MIX_988213	NOVO_MIX_793533	R2_48047	NOVO_MIX_2350096	R1_2419	NOVO_MIX_2474694	R2_122972	R3_200365	NOVO_MIX_950526	NOVO_MIX_2497629	R3_402431	NOVO_MIX_986153	R2_376966	R1_515999	S1_216604	NOVO_MIX_2718361	NOVO_MIX_635197	S1_330945	R1_496458	S1_286837	NOVO_MIX_2663608	NOVO_MIX_1707806	NOVO_MIX_740521	R2_143989	NOVO_MIX_2238168	R3_45266	NOVO_MIX_30938	R1_272120	R2_63786	R2_250588	R3_189286	NOVO_MIX_3906746	R3_253430	R3_37063	NOVO_MIX_755322	NOVO_MIX_1085050	NOVO_MIX_1892505	R2_407013
1.17.1.8	349	NOVO_MIX_2030138	NOVO_MIX_1580037	NOVO_MIX_1261675	R3_392071	R2_478104	NOVO_MIX_3802983	R3_34432	S1_42214	NOVO_MIX_895226	R3_932265	NOVO_MIX_3362822	NOVO_MIX_2349451	NOVO_MIX_2130544	NOVO_MIX_3635912	NOVO_MIX_2026288	R1_814955	R2_472766	NOVO_MIX_1097387	NOVO_MIX_1718603	R1_400615	R1_568169	R1_675836	NOVO_MIX_3376868	NOVO_MIX_1535414	NOVO_MIX_3319542	NOVO_MIX_173994	NOVO_MIX_218838	R1_132004	NOVO_MIX_1255276	NOVO_MIX_476348	S1_283716	NOVO_MIX_2095891	NOVO_MIX_2019107	NOVO_MIX_3060868	NOVO_MIX_2881207	NOVO_MIX_3560807	NOVO_MIX_2441759	NOVO_MIX_2663614	R3_435214	R1_249980	R3_736654	NOVO_MIX_2730087	NOVO_MIX_3165962	NOVO_MIX_2452000	R1_109980	R1_296861	S3_221451	R1_695311
3.7.1.2	349	NOVO_MIX_580618	S3_134380	R3_549838	S2_308601	NOVO_MIX_2500271	NOVO_MIX_75465	R1_535048	NOVO_MIX_3741546	NOVO_MIX_3292807	NOVO_MIX_2478071	R1_180819	R3_382156	R1_81812	R1_12387	R3_180541	NOVO_MIX_3538122	NOVO_MIX_2260699	S2_106223	R1_522334	NOVO_MIX_1907607	R2_128170	NOVO_MIX_2663640	NOVO_MIX_2148273	NOVO_MIX_3706530	NOVO_MIX_345975	NOVO_MIX_570949	R1_824052	R3_315696	R3_819286	NOVO_MIX_2985696	NOVO_MIX_899699	R3_636087	S3_149877	R1_778470	NOVO_MIX_1215434	NOVO_MIX_342888	R3_310229	R3_887259	NOVO_MIX_1577498	NOVO_MIX_445880	NOVO_MIX_3380195	NOVO_MIX_747774	NOVO_MIX_3437188	NOVO_MIX_1049320	NOVO_MIX_510685	R2_240453	NOVO_MIX_2282654	NOVO_MIX_3435460
2.5.1.3	348	R3_300381	R1_67795	S1_327083	S3_158118	NOVO_MIX_2541878	NOVO_MIX_158206	NOVO_MIX_632335	R1_173800	NOVO_MIX_1152575	NOVO_MIX_3872085	NOVO_MIX_1222152	NOVO_MIX_3513261	NOVO_MIX_1541790	R1_442763	R2_352239	R1_173796	R3_544903	S3_124024	NOVO_MIX_1966349	R1_710652	NOVO_MIX_3824204	R3_318004	NOVO_MIX_3029552	R1_626436	R3_539566	S1_29711	NOVO_MIX_929879	S3_134823	R1_99691	R1_437016	NOVO_MIX_2114171	NOVO_MIX_3084496	NOVO_MIX_2792593	R3_187405	NOVO_MIX_671958	NOVO_MIX_2705615	NOVO_MIX_3788916	R1_332578	S2_200736	NOVO_MIX_853821	R2_334200	NOVO_MIX_1698929	NOVO_MIX_3173000	NOVO_MIX_3750675	R1_233461	NOVO_MIX_3802779	NOVO_MIX_1290928	NOVO_MIX_1196694
2.3.1.117	347	NOVO_MIX_2604098	NOVO_MIX_3581864	NOVO_MIX_1639422	NOVO_MIX_245799	R3_574001	NOVO_MIX_3396007	NOVO_MIX_2034203	NOVO_MIX_1508396	R1_32788	NOVO_MIX_1472548	NOVO_MIX_3649958	S3_75385	NOVO_MIX_1605421	R3_917947	NOVO_MIX_3819892	S1_144427	NOVO_MIX_134803	R3_92148	R2_395226	R3_6865	NOVO_MIX_2701789	NOVO_MIX_3313585	R3_119486	NOVO_MIX_3395801	R3_422574	R1_272939	R3_457309	R2_295674	S1_120056	NOVO_MIX_60957	R1_605403	R1_599954	S2_79642	R2_339367	NOVO_MIX_1212873	R2_504353	R3_452187	NOVO_MIX_2588720	R3_819304	NOVO_MIX_1982083	R1_101745	R2_445679	NOVO_MIX_3472705	R3_571601	NOVO_MIX_1577182	NOVO_MIX_157407	NOVO_MIX_3212075	S3_302384
3.4.23.36	347	R3_193575	NOVO_MIX_2706816	NOVO_MIX_2815102	NOVO_MIX_1402322	S3_156619	R3_329963	NOVO_MIX_1810537	NOVO_MIX_2829724	NOVO_MIX_192061	R3_839218	R1_769764	NOVO_MIX_2297675	NOVO_MIX_961750	NOVO_MIX_1733968	R3_650211	NOVO_MIX_1135043	NOVO_MIX_3664164	NOVO_MIX_2208902	NOVO_MIX_3396097	R1_413052	R1_474923	NOVO_MIX_1230815	R3_894792	NOVO_MIX_1563698	R1_569285	NOVO_MIX_1372159	R1_309261	NOVO_MIX_1830724	NOVO_MIX_2195908	NOVO_MIX_2673832	NOVO_MIX_3803352	NOVO_MIX_370925	NOVO_MIX_3947895	R1_83375	NOVO_MIX_43884	NOVO_MIX_3064707	NOVO_MIX_122331	NOVO_MIX_2512716	R3_726194	R1_294269	NOVO_MIX_1947593	NOVO_MIX_697217	NOVO_MIX_267935	NOVO_MIX_1623654	NOVO_MIX_967149	NOVO_MIX_3457619	NOVO_MIX_3478885	S1_247537
4.1.3.-	347	NOVO_MIX_2472886	NOVO_MIX_3640314	R1_681038	NOVO_MIX_2246780	NOVO_MIX_2105341	NOVO_MIX_2068271	NOVO_MIX_3493599	R1_652174	NOVO_MIX_1853986	S3_103184	R3_471482	R3_792494	NOVO_MIX_1855060	R1_499912	R2_301384	NOVO_MIX_2829461	NOVO_MIX_1543462	R1_687561	NOVO_MIX_2190552	NOVO_MIX_1047980	NOVO_MIX_964318	NOVO_MIX_2528142	R1_310602	NOVO_MIX_3869235	R1_228025	S3_314983	NOVO_MIX_1372426	S3_288375	R3_274757	NOVO_MIX_493604	NOVO_MIX_1159504	NOVO_MIX_2491175	NOVO_MIX_1434364	NOVO_MIX_3377199	NOVO_MIX_3943225	NOVO_MIX_2345962	R3_531903	R3_99029	R1_291957	NOVO_MIX_222078	R1_541167	R1_140093	S2_79703	NOVO_MIX_2921034	NOVO_MIX_49123	NOVO_MIX_3583483	R1_317761	S3_84256
1.8.4.12	346	S1_122441	NOVO_MIX_3300723	NOVO_MIX_2246795	NOVO_MIX_839827	NOVO_MIX_1629575	NOVO_MIX_2892629	NOVO_MIX_3198613	NOVO_MIX_2213206	R1_806011	NOVO_MIX_3088191	NOVO_MIX_3205055	R3_730436	NOVO_MIX_2049210	R1_273573	R3_228204	R3_280261	NOVO_MIX_371920	NOVO_MIX_85286	NOVO_MIX_127003	R1_283476	NOVO_MIX_1240545	NOVO_MIX_2208797	NOVO_MIX_800587	R3_413159	R1_435784	NOVO_MIX_3366334	S1_81464	NOVO_MIX_2936677	NOVO_MIX_1826160	NOVO_MIX_3578669	R1_725271	R3_388479	R3_495238	NOVO_MIX_3392887	NOVO_MIX_17946	NOVO_MIX_3185824	NOVO_MIX_1804853	R2_180689	R3_392983	R3_460833	NOVO_MIX_3941219	R1_3056	NOVO_MIX_3735627	R1_669327	NOVO_MIX_3316240	S2_213061	NOVO_MIX_3648245	R1_117356
2.8.3.5	345	NOVO_MIX_2194322	R3_371769	NOVO_MIX_389412	NOVO_MIX_233332	S3_281303	S2_226229	NOVO_MIX_1703126	NOVO_MIX_2701240	NOVO_MIX_206003	S3_280386	NOVO_MIX_3533623	NOVO_MIX_863352	NOVO_MIX_3916833	R2_504944	R3_633394	R3_581160	S3_171959	NOVO_MIX_876517	NOVO_MIX_1841769	R3_778641	NOVO_MIX_3483094	R3_743794	S3_45116	NOVO_MIX_3677515	R3_153043	NOVO_MIX_1409381	R3_781910	NOVO_MIX_2946197	NOVO_MIX_1932665	NOVO_MIX_3657947	NOVO_MIX_1985411	NOVO_MIX_3309675	NOVO_MIX_1244094	NOVO_MIX_2480327	R3_583886	NOVO_MIX_3832605	NOVO_MIX_2016428	NOVO_MIX_3292303	NOVO_MIX_696517	S3_94849	NOVO_MIX_2552519	NOVO_MIX_3845885	R1_16311	NOVO_MIX_899558	NOVO_MIX_3669282	NOVO_MIX_3267353	R2_250750	NOVO_MIX_2509167
3.4.21.88	345	NOVO_MIX_3493846	S2_269306	NOVO_MIX_2537219	NOVO_MIX_3184984	S2_170447	NOVO_MIX_3734391	NOVO_MIX_1750682	R3_901088	R3_890300	NOVO_MIX_2884472	R2_174368	NOVO_MIX_3918058	R1_554106	NOVO_MIX_1253646	R2_287417	NOVO_MIX_3039877	R3_561699	R2_232266	NOVO_MIX_2581402	R1_428269	NOVO_MIX_514653	R3_204540	NOVO_MIX_196240	S2_324640	NOVO_MIX_1835538	S1_142911	S1_328159	NOVO_MIX_3198304	R1_243973	R3_343141	NOVO_MIX_1511614	NOVO_MIX_3893334	NOVO_MIX_1568223	NOVO_MIX_284092	R3_365368	NOVO_MIX_2653148	S2_235443	NOVO_MIX_2292635	S2_35063	NOVO_MIX_342495	NOVO_MIX_1660883	S3_57122	NOVO_MIX_3632842	R1_181927	NOVO_MIX_3236301	NOVO_MIX_8479	R1_344179	NOVO_MIX_1507142
6.5.1.3	345	R3_722348	NOVO_MIX_880400	R3_764413	R3_375576	R3_582131	NOVO_MIX_2567997	NOVO_MIX_3703508	NOVO_MIX_3930857	R1_51416	NOVO_MIX_1036916	NOVO_MIX_3864843	NOVO_MIX_2085629	NOVO_MIX_1762801	NOVO_MIX_3146191	R3_608760	NOVO_MIX_1702354	S2_19816	R3_232496	NOVO_MIX_2123307	R3_588198	R3_786819	NOVO_MIX_3940168	NOVO_MIX_1777341	R3_491406	NOVO_MIX_131331	NOVO_MIX_1645501	NOVO_MIX_354204	NOVO_MIX_2414719	NOVO_MIX_1686139	NOVO_MIX_3531741	NOVO_MIX_3853801	NOVO_MIX_3298066	NOVO_MIX_533997	NOVO_MIX_488744	R3_858883	NOVO_MIX_3446841	NOVO_MIX_1962121	NOVO_MIX_3456559	R1_516022	R3_480458	R1_14216	NOVO_MIX_1997386	NOVO_MIX_2929513	NOVO_MIX_437186	NOVO_MIX_3327167	NOVO_MIX_3516627	NOVO_MIX_3568334	NOVO_MIX_3334169
2.4.2.17	344	NOVO_MIX_2639727	NOVO_MIX_1698670	NOVO_MIX_2588334	R3_501623	S2_147406	NOVO_MIX_2451772	NOVO_MIX_102940	NOVO_MIX_2767610	R3_337290	R1_451972	S2_322471	NOVO_MIX_1974831	R3_938098	NOVO_MIX_1734822	R2_86125	S2_149253	R1_294040	NOVO_MIX_3744176	S3_205521	R3_195925	NOVO_MIX_1610559	R1_430606	NOVO_MIX_3407363	R3_66276	R3_823284	NOVO_MIX_555247	S2_193612	NOVO_MIX_3308106	S3_168093	NOVO_MIX_1849265	NOVO_MIX_2994945	NOVO_MIX_1054342	NOVO_MIX_81019	S2_66591	R3_659249	NOVO_MIX_569381	NOVO_MIX_2496183	NOVO_MIX_297011	NOVO_MIX_918630	R1_242279	NOVO_MIX_1128564	NOVO_MIX_841020	R3_605985	NOVO_MIX_3022214	NOVO_MIX_805857	NOVO_MIX_796372	R3_196033	NOVO_MIX_1600399
2.5.1.9	344	R3_332242	R1_577767	NOVO_MIX_2108463	R3_167476	NOVO_MIX_2545997	R1_728314	NOVO_MIX_246339	R1_556607	R3_397754	NOVO_MIX_1585675	R1_687068	R3_300633	NOVO_MIX_1232404	NOVO_MIX_2132067	NOVO_MIX_1188819	S1_150494	S3_40137	NOVO_MIX_2088887	R2_36127	R3_321882	NOVO_MIX_1274419	R3_662197	NOVO_MIX_428076	NOVO_MIX_2535620	NOVO_MIX_1603918	R1_164782	NOVO_MIX_1977720	S2_322994	S2_190058	S2_31949	NOVO_MIX_1839935	R3_701576	R2_314743	NOVO_MIX_78524	R3_435915	NOVO_MIX_3705446	NOVO_MIX_3308934	NOVO_MIX_2244840	R1_704359	NOVO_MIX_3524847	NOVO_MIX_251834	NOVO_MIX_2275123	NOVO_MIX_3034872	R1_727121	NOVO_MIX_3768861	NOVO_MIX_2211433	S3_296458	R1_379028
2.7.7.13	344	NOVO_MIX_3637629	NOVO_MIX_3101869	R3_469676	NOVO_MIX_3419026	R3_243729	R1_518390	NOVO_MIX_1083713	R2_136004	NOVO_MIX_346113	R2_260887	NOVO_MIX_898121	NOVO_MIX_95387	NOVO_MIX_1518363	NOVO_MIX_3846981	NOVO_MIX_1921910	NOVO_MIX_2019155	NOVO_MIX_2056063	NOVO_MIX_395224	R3_763826	R3_279045	NOVO_MIX_3414706	NOVO_MIX_1504186	R3_74648	NOVO_MIX_1112692	NOVO_MIX_1746260	NOVO_MIX_3049550	S2_158742	NOVO_MIX_1214271	NOVO_MIX_126693	R1_171792	S3_312416	NOVO_MIX_74078	NOVO_MIX_1886601	R1_337255	NOVO_MIX_1606947	NOVO_MIX_3636392	NOVO_MIX_3252562	NOVO_MIX_2539126	R3_277324	NOVO_MIX_3062121	NOVO_MIX_1200300	NOVO_MIX_2596830	R1_638968	R2_347541	R3_849754	R3_132567	NOVO_MIX_1277634	NOVO_MIX_59069
4.1.1.23	343	NOVO_MIX_3671131	R3_581734	NOVO_MIX_1756388	R1_64062	R3_301433	NOVO_MIX_2475698	NOVO_MIX_2819896	R3_786360	NOVO_MIX_3667805	NOVO_MIX_2707256	NOVO_MIX_352324	NOVO_MIX_3313716	NOVO_MIX_1524126	NOVO_MIX_2063549	R3_899103	NOVO_MIX_1960705	S2_36165	NOVO_MIX_3221099	R2_132188	S1_297201	NOVO_MIX_2146030	R2_203308	NOVO_MIX_3618244	NOVO_MIX_953768	NOVO_MIX_2790037	NOVO_MIX_2533052	R1_461810	NOVO_MIX_3298267	R2_66794	NOVO_MIX_3572729	NOVO_MIX_2837060	R1_459844	NOVO_MIX_3673345	NOVO_MIX_1869744	R3_152883	R1_93021	NOVO_MIX_195530	NOVO_MIX_715537	R3_80183	R1_581210	NOVO_MIX_1616224	NOVO_MIX_2666443	NOVO_MIX_2811715	NOVO_MIX_2931992	NOVO_MIX_975280	NOVO_MIX_3548244	R3_533399	NOVO_MIX_956545
3.1.1.17	342	S2_217148	NOVO_MIX_1353294	NOVO_MIX_3629392	NOVO_MIX_735109	NOVO_MIX_1550040	NOVO_MIX_565485	NOVO_MIX_2914209	R3_776273	NOVO_MIX_1309047	NOVO_MIX_919085	NOVO_MIX_2091172	R1_830917	NOVO_MIX_2765393	NOVO_MIX_619136	R3_98204	S1_91767	R1_582368	S2_33704	NOVO_MIX_354709	S2_88259	NOVO_MIX_1178744	NOVO_MIX_2600875	NOVO_MIX_239822	NOVO_MIX_74522	NOVO_MIX_1971173	R2_101413	NOVO_MIX_1388685	NOVO_MIX_2732680	S2_186500	R3_229921	R3_881622	NOVO_MIX_2703579	NOVO_MIX_3866276	R1_476500	R3_909955	NOVO_MIX_1570347	R3_93840	NOVO_MIX_3874208	NOVO_MIX_43950	R3_690971	NOVO_MIX_3335454	NOVO_MIX_585598	R3_793935	NOVO_MIX_3717565	R2_490421	NOVO_MIX_3071934	NOVO_MIX_1443221	NOVO_MIX_3255055
4.1.2.9,4.1.2.22	341	R3_612345	NOVO_MIX_1188564	R3_137085	R2_8310	R3_732100	R3_549408	NOVO_MIX_1815351	NOVO_MIX_3576896	NOVO_MIX_2353390	NOVO_MIX_3133386	NOVO_MIX_926603	NOVO_MIX_862573	NOVO_MIX_215639	NOVO_MIX_679686	R3_116561	R3_440651	NOVO_MIX_3157321	NOVO_MIX_2348562	R2_505183	NOVO_MIX_1820598	NOVO_MIX_2448251	S1_153798	NOVO_MIX_3196848	NOVO_MIX_3509076	R3_590343	R1_33275	R2_257634	NOVO_MIX_2631507	R3_121071	R2_356498	R1_161114	NOVO_MIX_2505089	S2_286416	NOVO_MIX_3166148	R3_291720	NOVO_MIX_3522459	NOVO_MIX_197026	NOVO_MIX_3773453	R1_22616	R3_664633	R1_831788	R1_784272	R1_527997	NOVO_MIX_3353565	NOVO_MIX_2270608	S2_182625	R1_19777	NOVO_MIX_2625897
2.1.1.80,3.1.1.61	340	R1_632438	NOVO_MIX_2915373	NOVO_MIX_197023	NOVO_MIX_2991700	S1_77957	NOVO_MIX_1975635	NOVO_MIX_3680025	NOVO_MIX_1892394	R3_126208	NOVO_MIX_1099763	R2_8046	NOVO_MIX_628564	R3_491929	NOVO_MIX_1308890	NOVO_MIX_1582533	NOVO_MIX_281509	R3_792370	NOVO_MIX_1323184	NOVO_MIX_2415387	R2_496708	NOVO_MIX_3665017	NOVO_MIX_3345033	R2_78296	NOVO_MIX_434332	NOVO_MIX_2557607	NOVO_MIX_2399674	NOVO_MIX_3593656	NOVO_MIX_3820184	NOVO_MIX_1187395	R3_432796	R2_258226	R1_261318	NOVO_MIX_945548	R1_594968	NOVO_MIX_3667840	S1_314315	NOVO_MIX_3326194	NOVO_MIX_3123387	R1_721140	R3_937623	NOVO_MIX_2100915	NOVO_MIX_3414015	NOVO_MIX_3907263	NOVO_MIX_649760	R1_812973	R1_549721	S1_319575	NOVO_MIX_3054978
1.16.3.1	338	S1_279451	NOVO_MIX_741316	NOVO_MIX_3086472	NOVO_MIX_3393149	R1_117248	R1_475451	NOVO_MIX_954364	S1_49224	NOVO_MIX_1097342	NOVO_MIX_983813	NOVO_MIX_2884970	R3_32744	R1_645928	NOVO_MIX_3670152	R3_591979	NOVO_MIX_1905966	S2_22627	NOVO_MIX_2151306	NOVO_MIX_2425302	R1_702597	R3_46647	NOVO_MIX_1108418	NOVO_MIX_3091741	NOVO_MIX_1038399	R1_87182	R3_519473	R1_513838	R3_45213	NOVO_MIX_3608740	NOVO_MIX_689534	NOVO_MIX_3857214	NOVO_MIX_1266038	NOVO_MIX_1671274	R1_686427	NOVO_MIX_1530144	R3_196739	R1_354871	S2_298247	NOVO_MIX_242336	NOVO_MIX_992202	S2_134301	NOVO_MIX_781094	NOVO_MIX_870610	NOVO_MIX_3918574	S1_56474	NOVO_MIX_3334489	S2_192370	S1_12445
3.5.1.6,3.5.1.87	338	NOVO_MIX_751823	NOVO_MIX_711137	NOVO_MIX_2467490	NOVO_MIX_666999	NOVO_MIX_3932917	S3_65983	NOVO_MIX_3275361	NOVO_MIX_1075617	NOVO_MIX_3808947	S3_76081	NOVO_MIX_3007639	NOVO_MIX_78674	R1_789367	R1_482526	R1_564370	R3_658237	NOVO_MIX_2910598	R3_289754	NOVO_MIX_2214745	NOVO_MIX_265189	NOVO_MIX_644693	NOVO_MIX_3234919	NOVO_MIX_3579271	NOVO_MIX_1730555	NOVO_MIX_3425878	NOVO_MIX_552473	NOVO_MIX_3549340	NOVO_MIX_3720008	NOVO_MIX_2467819	NOVO_MIX_1081472	R3_664392	NOVO_MIX_3448999	NOVO_MIX_1742432	R1_65812	NOVO_MIX_977276	R2_440981	NOVO_MIX_3360062	NOVO_MIX_2098434	NOVO_MIX_2135865	NOVO_MIX_2775608	R3_90586	R3_718221	NOVO_MIX_734197	NOVO_MIX_3224640	NOVO_MIX_2442843	NOVO_MIX_469939	NOVO_MIX_3685071	NOVO_MIX_3229101
2.7.7.56	337	NOVO_MIX_1287769	R3_619487	R3_13331	NOVO_MIX_3723176	NOVO_MIX_2560521	R3_199714	R1_710748	NOVO_MIX_1314241	R3_609358	R1_612686	NOVO_MIX_261706	NOVO_MIX_2260745	R1_114262	R3_865167	NOVO_MIX_1986226	S1_150776	NOVO_MIX_1360589	NOVO_MIX_2505576	S2_199004	NOVO_MIX_679354	NOVO_MIX_258491	R3_730440	NOVO_MIX_2965551	S2_175910	S2_143336	NOVO_MIX_2103797	NOVO_MIX_2061681	NOVO_MIX_1739265	NOVO_MIX_189637	NOVO_MIX_500657	NOVO_MIX_1594593	R1_105734	R1_478965	NOVO_MIX_1843452	R2_443009	R1_6392	NOVO_MIX_2032016	NOVO_MIX_1229130	R3_557051	NOVO_MIX_3427379	NOVO_MIX_1623616	NOVO_MIX_192463	R1_331619	NOVO_MIX_3384439	R1_690735	S2_187449	S1_120817	NOVO_MIX_269028
2.7.1.24	335	NOVO_MIX_1603810	NOVO_MIX_3128284	NOVO_MIX_1504656	R3_246581	S1_123814	NOVO_MIX_3502029	R1_501485	NOVO_MIX_1245874	R1_333765	NOVO_MIX_2641289	NOVO_MIX_1351773	NOVO_MIX_2808671	NOVO_MIX_1218123	R1_575532	NOVO_MIX_754865	NOVO_MIX_2177798	NOVO_MIX_1194846	NOVO_MIX_1171714	R3_293244	R2_388227	NOVO_MIX_3396843	NOVO_MIX_1120403	NOVO_MIX_1776866	NOVO_MIX_2401774	NOVO_MIX_194855	NOVO_MIX_2874107	NOVO_MIX_267409	R1_266700	NOVO_MIX_3268185	NOVO_MIX_2889364	NOVO_MIX_3302782	NOVO_MIX_1525564	NOVO_MIX_2461675	R3_54360	R1_129545	NOVO_MIX_3015713	NOVO_MIX_236250	NOVO_MIX_2788462	NOVO_MIX_183551	S3_333529	NOVO_MIX_1603145	NOVO_MIX_3059081	R1_115287	NOVO_MIX_3866795	NOVO_MIX_458366	NOVO_MIX_2288511	R3_664354	NOVO_MIX_213532
2.7.1.-	334	S1_141671	R2_323561	NOVO_MIX_1694286	NOVO_MIX_2860097	NOVO_MIX_291118	R1_427007	NOVO_MIX_197294	NOVO_MIX_1529265	R3_95012	NOVO_MIX_369296	NOVO_MIX_148530	R3_528570	NOVO_MIX_3401487	NOVO_MIX_807825	R1_528128	NOVO_MIX_200861	R1_181545	R1_122442	NOVO_MIX_2680322	R3_141830	R1_98464	NOVO_MIX_2374279	S1_190818	NOVO_MIX_1344110	NOVO_MIX_588472	R1_256090	NOVO_MIX_2359670	NOVO_MIX_957072	NOVO_MIX_2878179	NOVO_MIX_3223545	R1_33932	NOVO_MIX_1564880	NOVO_MIX_2607137	NOVO_MIX_2166826	NOVO_MIX_3732721	R2_106679	S2_107422	NOVO_MIX_3415158	R3_768106	NOVO_MIX_723123	R3_600319	S2_158583	S1_38622	NOVO_MIX_3954811	NOVO_MIX_1103019	NOVO_MIX_2826560	NOVO_MIX_1814990	R2_317091
2.7.1.148	334	NOVO_MIX_3023978	NOVO_MIX_3498100	R3_487733	NOVO_MIX_3659797	NOVO_MIX_3375613	R3_715622	NOVO_MIX_1733674	R1_619543	NOVO_MIX_2820723	R1_795230	NOVO_MIX_2031830	R1_266115	S2_61183	NOVO_MIX_2104925	NOVO_MIX_771148	NOVO_MIX_1492957	R1_396861	R2_227705	NOVO_MIX_793411	NOVO_MIX_3524487	R1_55221	R1_773066	NOVO_MIX_1609332	NOVO_MIX_3304179	NOVO_MIX_3008269	NOVO_MIX_3833957	NOVO_MIX_1921639	R1_222622	R2_42562	R3_192216	NOVO_MIX_145688	R3_296346	NOVO_MIX_729950	R1_243079	NOVO_MIX_2413378	NOVO_MIX_368706	NOVO_MIX_1227469	NOVO_MIX_740830	NOVO_MIX_3588600	NOVO_MIX_3919682	R3_556625	NOVO_MIX_601542	NOVO_MIX_3472264	NOVO_MIX_1074576	NOVO_MIX_3162568	R1_808295	R1_562463	NOVO_MIX_1320768
2.4.2.1	333	NOVO_MIX_468607	R3_439482	R1_290548	NOVO_MIX_903121	NOVO_MIX_240966	R1_504508	NOVO_MIX_440160	NOVO_MIX_1249597	S2_32224	NOVO_MIX_2490191	R3_607598	R1_71252	NOVO_MIX_2458486	NOVO_MIX_3304161	NOVO_MIX_1779108	S1_191520	R2_222733	NOVO_MIX_949782	NOVO_MIX_3612375	NOVO_MIX_1119847	R1_561458	NOVO_MIX_633702	R1_37932	NOVO_MIX_360360	R3_796968	NOVO_MIX_3513037	S2_4556	R1_791360	NOVO_MIX_447563	R1_555594	R3_259415	NOVO_MIX_912571	NOVO_MIX_1405964	NOVO_MIX_902611	NOVO_MIX_2456226	R2_36680	NOVO_MIX_1986067	NOVO_MIX_2883654	NOVO_MIX_883760	NOVO_MIX_65100	NOVO_MIX_3132690	R1_743466	R3_607084	R3_14702	NOVO_MIX_2816025	R1_405203	R2_482145	R1_74782
2.7.2.11	333	NOVO_MIX_720169	NOVO_MIX_433274	NOVO_MIX_1787895	R1_278657	NOVO_MIX_1485368	NOVO_MIX_910933	R2_96995	R1_682842	NOVO_MIX_898175	R1_79744	NOVO_MIX_1085108	R1_651459	S2_234091	NOVO_MIX_2633097	NOVO_MIX_2804018	NOVO_MIX_3703224	NOVO_MIX_941742	R1_470341	S3_305065	S3_88736	NOVO_MIX_1064445	R3_520612	R3_644775	NOVO_MIX_1680775	R1_763992	R3_639018	NOVO_MIX_3092019	R2_56714	NOVO_MIX_2030243	R3_9162	R3_652172	R3_86306	R1_703868	NOVO_MIX_1129977	NOVO_MIX_3250017	R3_872421	R3_364042	R2_194810	R3_150817	NOVO_MIX_1445752	NOVO_MIX_2353351	NOVO_MIX_1840179	NOVO_MIX_542306	R1_12374	NOVO_MIX_50022	NOVO_MIX_130432	NOVO_MIX_910688	NOVO_MIX_1301601
3.2.2.-,4.2.99.18	333	R3_342228	S3_157357	S1_329030	R3_425336	R3_345762	NOVO_MIX_276056	NOVO_MIX_436072	R3_391928	R3_508198	R1_223807	NOVO_MIX_2379005	NOVO_MIX_1488953	R1_355728	NOVO_MIX_1388070	NOVO_MIX_1411891	R1_520299	NOVO_MIX_1928585	R1_175660	NOVO_MIX_923576	NOVO_MIX_235977	R3_927027	NOVO_MIX_2707736	S1_313667	NOVO_MIX_987855	NOVO_MIX_3855255	NOVO_MIX_3621206	NOVO_MIX_3151986	NOVO_MIX_202927	R1_381395	S3_175161	R1_664360	R1_591412	NOVO_MIX_2484234	NOVO_MIX_2843638	NOVO_MIX_3103878	NOVO_MIX_209535	R1_808491	NOVO_MIX_461131	R1_339307	R1_541274	NOVO_MIX_2748257	NOVO_MIX_492333	NOVO_MIX_1311535	R1_81398	R1_265143	NOVO_MIX_2407155	R1_598220	NOVO_MIX_1685054
1.14.19.1	331	NOVO_MIX_763634	S1_35894	R1_141130	NOVO_MIX_1086496	R2_142597	NOVO_MIX_3831210	NOVO_MIX_2008694	NOVO_MIX_1841200	NOVO_MIX_3561326	S2_324118	R3_651551	R3_91283	NOVO_MIX_1235503	NOVO_MIX_764034	NOVO_MIX_380878	NOVO_MIX_3291161	R3_509688	R1_555258	NOVO_MIX_1831642	NOVO_MIX_1408459	R3_775292	NOVO_MIX_2924732	NOVO_MIX_2742087	NOVO_MIX_34417	R1_47098	NOVO_MIX_3724837	R3_559705	R2_124198	NOVO_MIX_3815467	NOVO_MIX_2264394	R2_315633	R1_820956	NOVO_MIX_3188908	NOVO_MIX_573861	R3_343975	NOVO_MIX_470753	NOVO_MIX_3514310	NOVO_MIX_2557087	S1_131481	NOVO_MIX_3145548	NOVO_MIX_1936344	R2_18210	NOVO_MIX_3843137	R1_460293	NOVO_MIX_1166156	NOVO_MIX_73036	R3_532810	NOVO_MIX_3024465
2.4.2.19	331	NOVO_MIX_2272671	NOVO_MIX_1332680	R1_210459	S1_292590	R1_392815	NOVO_MIX_3839688	R3_23600	NOVO_MIX_66984	NOVO_MIX_418484	NOVO_MIX_3674097	R3_402588	NOVO_MIX_3245900	R3_233501	R3_333443	NOVO_MIX_2095739	NOVO_MIX_2683152	NOVO_MIX_682371	S3_175508	R1_10630	NOVO_MIX_3101200	NOVO_MIX_2811488	NOVO_MIX_3405875	R1_534053	S2_324808	NOVO_MIX_3263764	NOVO_MIX_2385132	NOVO_MIX_1869153	NOVO_MIX_1865554	R2_479673	NOVO_MIX_1059323	NOVO_MIX_1095163	NOVO_MIX_1380839	R1_760265	S3_200173	R1_19063	NOVO_MIX_385603	NOVO_MIX_3485005	NOVO_MIX_3192171	NOVO_MIX_1281048	R1_529879	NOVO_MIX_154890	R1_822799	R1_189043	S1_62846	R1_631103	S2_253987	R3_824119	NOVO_MIX_3904567
6.4.1.1	331	NOVO_MIX_1371405	NOVO_MIX_2455791	NOVO_MIX_1011797	R1_575316	R1_180356	R3_118369	R1_742904	R2_60504	R3_443916	NOVO_MIX_869637	NOVO_MIX_3823867	NOVO_MIX_508790	NOVO_MIX_548211	R3_414612	R3_438669	R3_111888	R1_174009	NOVO_MIX_520860	S1_176418	R3_492869	NOVO_MIX_3140414	NOVO_MIX_1611856	R2_80683	S2_15638	R3_167512	NOVO_MIX_629013	R1_157426	NOVO_MIX_3434062	NOVO_MIX_3272295	NOVO_MIX_250094	S2_226763	NOVO_MIX_3072721	NOVO_MIX_3589102	NOVO_MIX_1063326	NOVO_MIX_1501405	R3_462707	NOVO_MIX_752276	NOVO_MIX_1199764	NOVO_MIX_1009126	NOVO_MIX_1828915	NOVO_MIX_2088954	R3_706949	NOVO_MIX_1078155	R3_90064	NOVO_MIX_2535233	NOVO_MIX_3341810	NOVO_MIX_1405261	R3_28424
2.7.4.8	330	NOVO_MIX_3870144	NOVO_MIX_384118	NOVO_MIX_1226209	R3_754796	NOVO_MIX_3010132	R3_137170	R3_214812	NOVO_MIX_3717561	NOVO_MIX_195534	NOVO_MIX_639027	R1_508356	R2_102813	NOVO_MIX_743416	NOVO_MIX_3120757	NOVO_MIX_3092420	NOVO_MIX_751976	S2_126227	NOVO_MIX_2774403	NOVO_MIX_3158402	S1_12302	R3_419967	NOVO_MIX_3506399	NOVO_MIX_3427377	NOVO_MIX_3151577	NOVO_MIX_3575452	R3_690158	R1_388820	R1_421752	R2_383005	S1_332698	R2_23530	NOVO_MIX_2916869	NOVO_MIX_416274	NOVO_MIX_1524012	R3_685851	NOVO_MIX_465360	S1_278974	NOVO_MIX_3582224	NOVO_MIX_1424727	R1_644786	S3_128563	NOVO_MIX_1966857	NOVO_MIX_3829196	NOVO_MIX_243505	NOVO_MIX_149904	R3_366118	R1_561785	NOVO_MIX_2946454
1.1.1.35,4.2.1.17,5.1.2.3	329	NOVO_MIX_3405790	NOVO_MIX_3160919	NOVO_MIX_2856529	NOVO_MIX_3066968	NOVO_MIX_3877882	NOVO_MIX_3517843	R3_627763	NOVO_MIX_1853154	S3_63237	R2_503856	NOVO_MIX_3079476	S1_287798	R3_650443	NOVO_MIX_2579294	R3_192885	NOVO_MIX_1121098	NOVO_MIX_1991179	R3_890244	R3_119970	R1_588260	NOVO_MIX_1688746	NOVO_MIX_2845925	R2_301482	NOVO_MIX_1329834	NOVO_MIX_224764	R2_161985	NOVO_MIX_1463323	NOVO_MIX_3738125	R2_332015	NOVO_MIX_492473	NOVO_MIX_2180709	R3_399671	NOVO_MIX_1006228	NOVO_MIX_1272904	R1_104757	NOVO_MIX_3753933	R1_489110	NOVO_MIX_2003303	NOVO_MIX_322584	NOVO_MIX_2982678	NOVO_MIX_2539839	R3_16057	NOVO_MIX_2023634	R3_768490	R3_50470	NOVO_MIX_418611	R3_343213	NOVO_MIX_757857
1.2.5.1	329	R3_143090	R3_579266	R1_459422	NOVO_MIX_3620228	NOVO_MIX_1038280	NOVO_MIX_350297	R1_480370	S3_180501	NOVO_MIX_1269267	R1_58665	R1_591486	NOVO_MIX_783314	NOVO_MIX_3324504	NOVO_MIX_1470425	S2_224469	R3_779724	NOVO_MIX_2241193	NOVO_MIX_2794564	NOVO_MIX_720526	R1_45210	NOVO_MIX_1193747	NOVO_MIX_1325472	NOVO_MIX_1020021	NOVO_MIX_1436593	NOVO_MIX_3543871	NOVO_MIX_2038733	NOVO_MIX_3736609	NOVO_MIX_1592611	R1_257770	S3_20683	R3_663581	NOVO_MIX_178344	R1_671826	R3_210544	NOVO_MIX_1541138	R2_277967	NOVO_MIX_2072790	NOVO_MIX_2265078	NOVO_MIX_1970075	NOVO_MIX_1596891	NOVO_MIX_2699993	NOVO_MIX_2364232	NOVO_MIX_1061549	R2_183021	R2_444237	NOVO_MIX_740483	NOVO_MIX_3941613	NOVO_MIX_1938867
4.1.1.48	328	R3_638814	NOVO_MIX_3502611	R2_392177	R3_137675	NOVO_MIX_2214555	NOVO_MIX_2553759	S1_315532	NOVO_MIX_1458618	NOVO_MIX_849329	NOVO_MIX_780158	NOVO_MIX_890810	NOVO_MIX_665506	S1_259376	NOVO_MIX_3875564	R1_583221	S1_82348	R3_740959	NOVO_MIX_836443	S2_323701	NOVO_MIX_1325038	R3_767398	NOVO_MIX_3087409	R2_289612	NOVO_MIX_2754739	NOVO_MIX_595442	R1_426978	NOVO_MIX_1091357	R3_329121	NOVO_MIX_699139	NOVO_MIX_701194	R1_17120	R3_742982	NOVO_MIX_401685	NOVO_MIX_1963248	NOVO_MIX_634569	R3_613458	R1_42368	S1_161026	NOVO_MIX_1592556	NOVO_MIX_2230861	S1_206376	NOVO_MIX_2052453	NOVO_MIX_2612474	NOVO_MIX_3376334	NOVO_MIX_216649	NOVO_MIX_850177	NOVO_MIX_176039	S1_167615
6.3.4.19	328	NOVO_MIX_3233944	NOVO_MIX_605002	R3_397341	NOVO_MIX_2096087	NOVO_MIX_3472312	R3_329292	NOVO_MIX_1569438	R3_697397	NOVO_MIX_1816585	NOVO_MIX_3757116	R3_213517	NOVO_MIX_1555732	R1_344075	NOVO_MIX_3701175	NOVO_MIX_2095809	R3_741333	NOVO_MIX_147751	R1_330679	NOVO_MIX_2280510	R1_78226	R1_121610	NOVO_MIX_2254019	NOVO_MIX_3114652	R2_12981	R1_75427	NOVO_MIX_893225	NOVO_MIX_3452268	R3_817539	R1_312404	R1_365757	R3_709551	NOVO_MIX_2025570	R3_642170	R1_674509	NOVO_MIX_2439006	NOVO_MIX_700036	NOVO_MIX_1138201	R1_683618	S3_233826	R1_41427	NOVO_MIX_1503008	R1_384073	R1_828349	NOVO_MIX_615355	S1_269343	R3_211507	NOVO_MIX_558594	NOVO_MIX_1984682
2.3.1.181	327	NOVO_MIX_849462	NOVO_MIX_1084510	NOVO_MIX_1572264	NOVO_MIX_3577428	R1_456015	NOVO_MIX_2817094	S3_81809	NOVO_MIX_3566034	R3_247397	NOVO_MIX_2814205	R1_64387	NOVO_MIX_3137591	NOVO_MIX_928182	NOVO_MIX_3905379	NOVO_MIX_837864	NOVO_MIX_2125533	R2_140933	S3_231515	NOVO_MIX_2700074	R1_770411	R3_820159	NOVO_MIX_3736592	R1_436992	NOVO_MIX_3104896	R3_870475	NOVO_MIX_1015628	R2_257783	R3_498649	NOVO_MIX_1800727	R3_834398	R1_7434	R1_379579	R3_75036	NOVO_MIX_2122692	NOVO_MIX_812596	NOVO_MIX_1492726	R1_347352	R3_175648	R1_145178	NOVO_MIX_1959477	R3_907194	NOVO_MIX_3908961	NOVO_MIX_3446107	NOVO_MIX_3531911	NOVO_MIX_699326	R1_188379	R3_43555	NOVO_MIX_2165343
2.6.1.85	326	NOVO_MIX_408790	NOVO_MIX_1325347	NOVO_MIX_2930439	NOVO_MIX_136855	R3_432167	NOVO_MIX_1976745	NOVO_MIX_3426205	NOVO_MIX_3877623	S3_120612	R1_213604	NOVO_MIX_2919333	NOVO_MIX_129258	R1_36930	NOVO_MIX_3495679	R3_108373	NOVO_MIX_2080655	NOVO_MIX_1980672	R3_358611	R3_241003	NOVO_MIX_418906	R3_574291	NOVO_MIX_1651374	NOVO_MIX_3059162	R3_311518	R1_360998	NOVO_MIX_2662068	R3_443761	R2_198959	R2_46247	NOVO_MIX_3305335	NOVO_MIX_2330409	NOVO_MIX_1947540	R1_95518	NOVO_MIX_1285021	S2_118573	R3_635687	R3_10238	S1_259029	NOVO_MIX_2794516	NOVO_MIX_360113	R3_829469	NOVO_MIX_3042	NOVO_MIX_2106740	NOVO_MIX_1664660	NOVO_MIX_1453497	NOVO_MIX_2706806	NOVO_MIX_471165	S2_63199
3.2.1.51	326	S1_91449	NOVO_MIX_3614919	NOVO_MIX_20045	S3_212390	R1_565056	R3_458318	NOVO_MIX_1929812	NOVO_MIX_1310810	S3_184631	NOVO_MIX_1903903	NOVO_MIX_3833248	NOVO_MIX_3724022	NOVO_MIX_908816	NOVO_MIX_2675672	NOVO_MIX_2117096	NOVO_MIX_1504931	NOVO_MIX_986468	S3_318146	NOVO_MIX_2997689	NOVO_MIX_159145	NOVO_MIX_1983933	NOVO_MIX_272472	R1_46956	S2_60380	NOVO_MIX_3949934	NOVO_MIX_3605588	NOVO_MIX_3917289	NOVO_MIX_2682878	NOVO_MIX_2542271	NOVO_MIX_3388147	NOVO_MIX_2826765	R3_243852	S3_181990	NOVO_MIX_1718907	NOVO_MIX_1350833	NOVO_MIX_3661783	NOVO_MIX_778160	NOVO_MIX_1851924	R1_760645	NOVO_MIX_3257636	NOVO_MIX_427189	R3_301402	NOVO_MIX_479348	R3_224869	NOVO_MIX_1164149	NOVO_MIX_2044915	NOVO_MIX_3051974	NOVO_MIX_2185660
1.5.1.2	325	NOVO_MIX_825170	NOVO_MIX_1456058	NOVO_MIX_3568597	R3_735057	NOVO_MIX_3186740	NOVO_MIX_107248	R1_73404	NOVO_MIX_2469856	NOVO_MIX_2543149	NOVO_MIX_2230007	NOVO_MIX_3353380	R3_49591	R3_577585	NOVO_MIX_2200305	R1_657258	S1_149394	R3_184590	NOVO_MIX_647055	R1_438848	NOVO_MIX_1308741	R2_335194	R3_671134	R3_145218	NOVO_MIX_2810161	NOVO_MIX_1982733	NOVO_MIX_3658923	NOVO_MIX_398245	NOVO_MIX_3377708	NOVO_MIX_2139467	NOVO_MIX_3792546	NOVO_MIX_1389025	NOVO_MIX_2854513	NOVO_MIX_1094416	R3_201731	NOVO_MIX_1405632	NOVO_MIX_1553458	S1_91997	NOVO_MIX_3713871	S1_212204	NOVO_MIX_2219749	R1_136513	NOVO_MIX_110762	NOVO_MIX_2518789	R1_215100	NOVO_MIX_10950	R3_709175	NOVO_MIX_1225953	NOVO_MIX_1684636
2.7.4.25	323	NOVO_MIX_231669	R3_784554	NOVO_MIX_1891489	NOVO_MIX_2528593	R1_350990	NOVO_MIX_1631880	NOVO_MIX_358910	NOVO_MIX_1991411	R3_129723	NOVO_MIX_3630930	R1_285197	R1_785986	NOVO_MIX_562963	NOVO_MIX_609959	NOVO_MIX_149326	NOVO_MIX_1564680	S3_212108	NOVO_MIX_2874918	R1_97268	R1_491291	S2_288663	R3_736181	R1_806066	R3_16277	R3_716103	R1_37851	S2_169270	NOVO_MIX_2521808	NOVO_MIX_506025	R1_694960	NOVO_MIX_1111282	R3_208025	NOVO_MIX_3951776	NOVO_MIX_3383135	R1_56523	NOVO_MIX_1762570	S2_106800	NOVO_MIX_3764601	NOVO_MIX_3254774	NOVO_MIX_3417550	NOVO_MIX_263789	NOVO_MIX_1675256	R1_222457	NOVO_MIX_1101237	R2_15554	S1_270762	NOVO_MIX_3358109	NOVO_MIX_3043041
3.5.1.5	323	NOVO_MIX_2856732	S2_251745	NOVO_MIX_2623527	NOVO_MIX_1431679	NOVO_MIX_330182	NOVO_MIX_3508795	NOVO_MIX_2111442	R3_693628	NOVO_MIX_2358034	S2_192014	R1_60116	NOVO_MIX_3040317	S3_20095	NOVO_MIX_1922083	NOVO_MIX_2234241	R1_404160	NOVO_MIX_1099876	NOVO_MIX_14699	R1_108690	NOVO_MIX_1918965	R1_589761	NOVO_MIX_745054	S1_105497	S2_127329	R2_24492	S3_302830	R3_344644	S1_254444	R1_484587	R1_626053	S1_254443	NOVO_MIX_1279286	NOVO_MIX_1228084	R1_462701	NOVO_MIX_2134984	S1_47403	NOVO_MIX_1970064	NOVO_MIX_1229203	S3_215671	R3_290332	S3_170355	NOVO_MIX_109884	R3_919380	NOVO_MIX_2367989	NOVO_MIX_611717	R3_477998	R3_87363	NOVO_MIX_2001208
5.1.3.10	323	R2_323126	NOVO_MIX_178170	NOVO_MIX_17604	R1_750555	S2_197183	NOVO_MIX_319170	R3_650381	R3_171824	NOVO_MIX_3556136	NOVO_MIX_3393631	NOVO_MIX_3280463	NOVO_MIX_544982	NOVO_MIX_1111614	NOVO_MIX_1007552	NOVO_MIX_404396	NOVO_MIX_2409203	R1_313324	R2_441082	NOVO_MIX_2485065	NOVO_MIX_1621568	R3_519155	NOVO_MIX_1688441	NOVO_MIX_3418599	NOVO_MIX_294043	NOVO_MIX_2611065	NOVO_MIX_3832398	NOVO_MIX_3530914	NOVO_MIX_1123823	NOVO_MIX_3808645	NOVO_MIX_1319992	R3_894203	NOVO_MIX_3903587	R1_429679	NOVO_MIX_3726884	R2_290481	NOVO_MIX_1079206	R3_655974	NOVO_MIX_1082088	R1_5597	NOVO_MIX_463623	NOVO_MIX_1325085	S3_319027	R3_790373	NOVO_MIX_1201982	S2_30397	R1_641713	S3_230420	S1_152851
5.1.3.25	323	NOVO_MIX_2414577	R3_310148	R1_568581	NOVO_MIX_322297	S3_122362	NOVO_MIX_1765180	NOVO_MIX_3885934	R1_182368	NOVO_MIX_2139332	S1_157363	NOVO_MIX_69983	NOVO_MIX_584034	NOVO_MIX_959057	NOVO_MIX_1049209	NOVO_MIX_1692749	NOVO_MIX_1406374	NOVO_MIX_3621169	NOVO_MIX_3897128	S1_67948	S2_218390	R3_693072	R1_96829	R3_236814	NOVO_MIX_2864904	R2_386605	NOVO_MIX_3525665	R2_495287	NOVO_MIX_3238544	NOVO_MIX_2899654	NOVO_MIX_2868934	NOVO_MIX_1606205	NOVO_MIX_2371599	NOVO_MIX_612046	NOVO_MIX_1727856	R1_592551	NOVO_MIX_1974952	R1_437203	NOVO_MIX_1277816	NOVO_MIX_3542762	NOVO_MIX_767071	NOVO_MIX_3017745	R1_455939	S1_36541	NOVO_MIX_523889	NOVO_MIX_2333298	R3_533892	R3_502907	R3_203901
1.14.19.9	322	NOVO_MIX_1102737	NOVO_MIX_302067	S3_237912	NOVO_MIX_2644142	R2_124829	NOVO_MIX_1871441	S2_283684	NOVO_MIX_1221252	R3_40000	NOVO_MIX_1061399	NOVO_MIX_1792562	R1_755572	NOVO_MIX_891101	NOVO_MIX_3014724	NOVO_MIX_2091156	R2_193533	R1_825571	S2_306206	NOVO_MIX_398353	NOVO_MIX_2376793	S2_194904	NOVO_MIX_743826	NOVO_MIX_3099521	NOVO_MIX_984751	R3_526370	NOVO_MIX_2160902	NOVO_MIX_1115452	NOVO_MIX_3794410	S2_102712	R1_500996	NOVO_MIX_724550	NOVO_MIX_1627484	NOVO_MIX_3140971	NOVO_MIX_688009	NOVO_MIX_3057234	R3_53521	S2_276221	R3_339139	NOVO_MIX_1538199	NOVO_MIX_1202165	NOVO_MIX_2381257	R3_796284	NOVO_MIX_3509153	NOVO_MIX_1588384	S3_35642	R2_283358	NOVO_MIX_1507086	NOVO_MIX_2904771
1.2.1.88	322	R3_537657	R3_847905	NOVO_MIX_2029658	NOVO_MIX_1896213	R3_541961	R1_752497	NOVO_MIX_2591960	R2_84383	NOVO_MIX_2709971	R3_667814	NOVO_MIX_1712788	R1_197872	R2_499496	S2_156579	NOVO_MIX_41005	NOVO_MIX_1444133	NOVO_MIX_1064683	NOVO_MIX_3590413	R2_380386	NOVO_MIX_2192393	R3_14727	R1_309709	R3_333718	NOVO_MIX_1016462	NOVO_MIX_107044	NOVO_MIX_1684934	R2_473017	NOVO_MIX_1491327	R3_317507	NOVO_MIX_2490950	R1_761931	S2_122942	NOVO_MIX_1678577	NOVO_MIX_1507221	NOVO_MIX_1386234	NOVO_MIX_1517344	NOVO_MIX_1896216	NOVO_MIX_3787050	NOVO_MIX_2706589	NOVO_MIX_3370855	NOVO_MIX_3124061	R3_766405	NOVO_MIX_1169255	NOVO_MIX_331144	R1_265723	NOVO_MIX_956935	R1_279197	NOVO_MIX_2392788
4.2.1.47	322	R1_502342	S1_75085	R1_143411	NOVO_MIX_3368225	NOVO_MIX_3493009	NOVO_MIX_2246528	NOVO_MIX_1613779	R3_735070	NOVO_MIX_1534385	NOVO_MIX_183532	NOVO_MIX_2515258	NOVO_MIX_1563607	NOVO_MIX_708736	R1_695290	NOVO_MIX_2825194	NOVO_MIX_2762637	NOVO_MIX_1158865	R2_236050	NOVO_MIX_367219	NOVO_MIX_1036611	R3_360671	R3_392774	S2_198974	NOVO_MIX_291383	NOVO_MIX_363004	NOVO_MIX_1396526	NOVO_MIX_278533	NOVO_MIX_1593124	R1_415444	R2_139671	NOVO_MIX_2527789	NOVO_MIX_2257134	NOVO_MIX_2271322	R3_442242	NOVO_MIX_3652557	NOVO_MIX_3574055	NOVO_MIX_2339734	NOVO_MIX_2826357	R1_14753	R3_919588	NOVO_MIX_547304	S1_128343	R3_470173	S1_49206	NOVO_MIX_3264506	R3_190431	NOVO_MIX_3346798	R1_57019
1.8.1.8	320	S2_153173	S2_113626	NOVO_MIX_414710	NOVO_MIX_1409384	NOVO_MIX_899185	R1_259147	NOVO_MIX_2943790	NOVO_MIX_899028	NOVO_MIX_1272713	S3_134262	NOVO_MIX_1132295	NOVO_MIX_805320	NOVO_MIX_854331	R1_512633	NOVO_MIX_1123028	R3_351821	NOVO_MIX_193207	NOVO_MIX_2126092	NOVO_MIX_3642100	NOVO_MIX_2950255	NOVO_MIX_379180	S3_14813	NOVO_MIX_2281111	NOVO_MIX_2747620	NOVO_MIX_3069713	NOVO_MIX_2139807	NOVO_MIX_720704	S1_48838	R1_67532	R1_45074	NOVO_MIX_1232901	NOVO_MIX_1978715	S2_23498	R1_6985	S3_171540	NOVO_MIX_1630208	NOVO_MIX_869975	NOVO_MIX_259418	NOVO_MIX_3233660	R3_829622	S2_109958	NOVO_MIX_2548573	NOVO_MIX_75028	R1_827758	NOVO_MIX_1385221	S2_265671	NOVO_MIX_826609	NOVO_MIX_2176179
5.1.3.13	320	NOVO_MIX_2342291	NOVO_MIX_3230012	NOVO_MIX_3031624	NOVO_MIX_3237942	NOVO_MIX_3763018	NOVO_MIX_1403037	R3_619669	NOVO_MIX_527478	NOVO_MIX_2756996	NOVO_MIX_3728458	NOVO_MIX_2557552	NOVO_MIX_1292147	NOVO_MIX_2361450	NOVO_MIX_1569634	NOVO_MIX_889656	NOVO_MIX_730090	R3_750029	NOVO_MIX_2371018	NOVO_MIX_3511191	NOVO_MIX_1523826	NOVO_MIX_3378803	NOVO_MIX_692479	NOVO_MIX_3156716	R1_657240	NOVO_MIX_401697	NOVO_MIX_3849650	NOVO_MIX_832923	R1_160233	R3_111270	NOVO_MIX_1054850	NOVO_MIX_150225	S2_126155	S3_264375	R1_686845	R1_106477	NOVO_MIX_820780	NOVO_MIX_2300438	S1_275250	NOVO_MIX_1945921	NOVO_MIX_1945610	NOVO_MIX_1690357	NOVO_MIX_3504565	NOVO_MIX_3412764	NOVO_MIX_1282837	NOVO_MIX_1135584	NOVO_MIX_1079261	NOVO_MIX_99561	NOVO_MIX_3320022
5.3.1.16	320	R3_684101	NOVO_MIX_1304935	R3_540131	S1_200139	NOVO_MIX_2953350	S1_240533	NOVO_MIX_545061	NOVO_MIX_2528143	NOVO_MIX_608957	NOVO_MIX_1087032	NOVO_MIX_2058944	NOVO_MIX_916123	NOVO_MIX_451283	S3_47113	NOVO_MIX_1995027	R3_697649	NOVO_MIX_3592681	R1_546329	NOVO_MIX_552478	NOVO_MIX_2260969	NOVO_MIX_2820954	R3_427933	NOVO_MIX_2538955	R3_491327	R3_846825	NOVO_MIX_719862	NOVO_MIX_601355	NOVO_MIX_3707943	R2_30314	R3_794892	S3_254618	NOVO_MIX_2533088	NOVO_MIX_2175173	NOVO_MIX_512006	NOVO_MIX_1988030	NOVO_MIX_1573661	NOVO_MIX_1139783	NOVO_MIX_712807	NOVO_MIX_3143880	NOVO_MIX_3489112	R1_488894	NOVO_MIX_2517139	NOVO_MIX_287390	R1_499913	R3_900645	R1_311271	R3_479931	NOVO_MIX_380182
1.3.99.38	318	NOVO_MIX_3846819	NOVO_MIX_2703030	NOVO_MIX_3341481	NOVO_MIX_2862565	R2_128146	NOVO_MIX_2373369	NOVO_MIX_686532	R3_252985	NOVO_MIX_2269267	R3_207616	S1_39523	NOVO_MIX_1609091	R1_573974	NOVO_MIX_888295	NOVO_MIX_1023373	NOVO_MIX_1281246	NOVO_MIX_1050179	NOVO_MIX_2790811	R3_808909	R1_402980	NOVO_MIX_1709728	R2_158742	NOVO_MIX_2030453	R1_716629	NOVO_MIX_1334674	NOVO_MIX_3781769	R1_328454	NOVO_MIX_2443272	S3_149914	NOVO_MIX_21345	NOVO_MIX_3434885	R3_125309	NOVO_MIX_2500625	NOVO_MIX_1436664	NOVO_MIX_411309	R1_292196	NOVO_MIX_1445418	NOVO_MIX_2442840	R3_519743	NOVO_MIX_3561341	R1_582478	NOVO_MIX_2297706	NOVO_MIX_1809729	R3_44408	NOVO_MIX_76916	R1_682560	S1_121929	NOVO_MIX_3108382
3.5.4.13	318	NOVO_MIX_1665312	NOVO_MIX_664175	R1_247240	R1_62964	S2_61816	NOVO_MIX_1491977	NOVO_MIX_1340130	R1_525133	R3_749006	NOVO_MIX_762985	NOVO_MIX_204304	NOVO_MIX_2614687	NOVO_MIX_1329110	NOVO_MIX_839405	NOVO_MIX_1037917	R1_250473	R1_548950	NOVO_MIX_3946239	NOVO_MIX_3359659	R2_368201	NOVO_MIX_2731700	NOVO_MIX_2902424	NOVO_MIX_2615734	NOVO_MIX_2785953	R1_716245	NOVO_MIX_1734698	NOVO_MIX_2777523	NOVO_MIX_3093733	R1_11463	NOVO_MIX_356238	NOVO_MIX_1335491	R3_328730	NOVO_MIX_342992	NOVO_MIX_765168	NOVO_MIX_3403997	NOVO_MIX_2954862	NOVO_MIX_1587411	NOVO_MIX_2777291	NOVO_MIX_2637520	NOVO_MIX_1314685	NOVO_MIX_156859	R2_162864	R2_32779	S1_275591	R2_278359	NOVO_MIX_1142819	NOVO_MIX_3302610	NOVO_MIX_996497
1.4.5.1	316	R1_452718	NOVO_MIX_3688261	NOVO_MIX_1372374	S1_203613	NOVO_MIX_2552633	R3_220711	NOVO_MIX_3459064	NOVO_MIX_2733228	S2_62039	NOVO_MIX_2754283	NOVO_MIX_2458843	NOVO_MIX_2082914	S1_289140	R3_808984	NOVO_MIX_1123268	NOVO_MIX_423421	NOVO_MIX_1552438	NOVO_MIX_2063971	NOVO_MIX_3486254	S3_231663	NOVO_MIX_785143	NOVO_MIX_3450090	NOVO_MIX_2817964	R1_459420	NOVO_MIX_2272	S3_52603	NOVO_MIX_1914479	S2_155114	R2_41915	R3_140213	NOVO_MIX_3094578	R1_283791	NOVO_MIX_3851418	NOVO_MIX_1706870	NOVO_MIX_2382261	R1_608156	NOVO_MIX_3154437	NOVO_MIX_1689558	NOVO_MIX_1132777	NOVO_MIX_2556193	NOVO_MIX_967029	NOVO_MIX_2473465	R2_491498	NOVO_MIX_3148707	NOVO_MIX_131467	NOVO_MIX_2387525	NOVO_MIX_240848	NOVO_MIX_771669
3.1.21.2	316	NOVO_MIX_312068	NOVO_MIX_3045714	R2_264868	NOVO_MIX_1796721	R3_115817	R2_328273	R2_112371	NOVO_MIX_2061160	R3_353522	NOVO_MIX_3773832	NOVO_MIX_227097	R3_127175	R2_47145	R1_172141	R1_605477	NOVO_MIX_2214706	NOVO_MIX_369566	R3_782971	R2_127338	R2_487184	R3_147284	NOVO_MIX_3522565	NOVO_MIX_179507	R1_766410	R1_417660	S3_307584	NOVO_MIX_3392147	NOVO_MIX_2673729	NOVO_MIX_2820791	R1_462180	S1_161266	S1_82057	NOVO_MIX_916088	R1_169915	NOVO_MIX_326866	NOVO_MIX_287591	NOVO_MIX_108108	S1_137296	R1_740504	NOVO_MIX_1353451	NOVO_MIX_1498456	R2_206133	NOVO_MIX_3369491	NOVO_MIX_3907446	S2_279481	NOVO_MIX_2409170	NOVO_MIX_2624364	NOVO_MIX_2973679
1.1.99.1	315	NOVO_MIX_3163973	NOVO_MIX_3812601	NOVO_MIX_83977	NOVO_MIX_939462	NOVO_MIX_3052745	NOVO_MIX_2525511	NOVO_MIX_2685189	NOVO_MIX_745089	NOVO_MIX_3254777	S2_162963	NOVO_MIX_1917209	NOVO_MIX_1344643	NOVO_MIX_1289452	R1_362588	NOVO_MIX_1377055	NOVO_MIX_2683314	NOVO_MIX_1002426	NOVO_MIX_1732594	R1_95272	R1_795005	NOVO_MIX_3268975	NOVO_MIX_382191	NOVO_MIX_3781157	NOVO_MIX_190078	S3_14230	NOVO_MIX_3901489	NOVO_MIX_178663	R3_628457	NOVO_MIX_46388	NOVO_MIX_3471733	S2_189854	NOVO_MIX_1505174	R2_36550	S3_200271	R3_793428	NOVO_MIX_1773910	S1_214504	S2_101503	R3_387201	NOVO_MIX_512007	NOVO_MIX_1971824	NOVO_MIX_2134217	R1_607121	S3_281216	NOVO_MIX_2125073	NOVO_MIX_3390977	S2_167247	NOVO_MIX_1410715
2.7.1.49,2.7.4.7	315	NOVO_MIX_1778091	R1_756446	NOVO_MIX_2331781	NOVO_MIX_1418992	NOVO_MIX_2247772	NOVO_MIX_545541	NOVO_MIX_665832	S3_278190	R1_515783	NOVO_MIX_2695330	R3_653327	NOVO_MIX_2471960	S2_141382	NOVO_MIX_2697095	R1_132101	S3_320186	NOVO_MIX_253525	R1_376685	NOVO_MIX_3801903	R3_496038	NOVO_MIX_3170870	R1_334999	NOVO_MIX_52206	NOVO_MIX_3806127	NOVO_MIX_892441	NOVO_MIX_3952706	NOVO_MIX_1751074	NOVO_MIX_431970	NOVO_MIX_3218115	S1_205046	NOVO_MIX_2279347	NOVO_MIX_1537679	S2_186287	R1_634896	NOVO_MIX_712042	NOVO_MIX_2932591	NOVO_MIX_2867800	NOVO_MIX_411648	R3_560317	R3_630494	R3_736543	NOVO_MIX_2706916	NOVO_MIX_1744727	NOVO_MIX_3344828	NOVO_MIX_800094	NOVO_MIX_1168946	NOVO_MIX_1476918	NOVO_MIX_431772
1.1.5.-	312	NOVO_MIX_3681408	R2_123331	R1_354668	NOVO_MIX_2288209	NOVO_MIX_1400814	R3_928827	NOVO_MIX_710912	NOVO_MIX_1189172	NOVO_MIX_54114	NOVO_MIX_3448670	NOVO_MIX_733610	NOVO_MIX_3288261	NOVO_MIX_2630761	R3_45636	NOVO_MIX_25611	NOVO_MIX_21588	R3_184391	NOVO_MIX_1163442	NOVO_MIX_1808591	R1_621062	NOVO_MIX_2172037	NOVO_MIX_2514999	NOVO_MIX_681431	R3_137711	NOVO_MIX_2861567	NOVO_MIX_2830374	S1_259642	R2_403731	R1_601558	NOVO_MIX_3608408	S2_314785	NOVO_MIX_2648240	NOVO_MIX_421040	NOVO_MIX_3296291	NOVO_MIX_1450290	NOVO_MIX_1934240	NOVO_MIX_227235	NOVO_MIX_2083418	NOVO_MIX_1898682	NOVO_MIX_1416469	NOVO_MIX_1464519	NOVO_MIX_1353615	NOVO_MIX_635304	R3_715217	NOVO_MIX_1525095	R3_876140	NOVO_MIX_3612092	S1_134871
2.4.2.8	311	R3_694740	NOVO_MIX_384740	R3_755624	NOVO_MIX_3714894	NOVO_MIX_432182	R1_344074	S2_164357	R1_672175	NOVO_MIX_940599	NOVO_MIX_2264143	S1_142531	NOVO_MIX_3605533	R3_867760	NOVO_MIX_938134	R3_568105	NOVO_MIX_2871078	S1_124514	R3_597437	R1_318952	NOVO_MIX_1580036	NOVO_MIX_2267306	NOVO_MIX_1885518	NOVO_MIX_2732634	NOVO_MIX_2735034	R2_311440	NOVO_MIX_3188091	R1_289078	R2_224046	NOVO_MIX_1154535	S2_296029	R1_99424	R1_218639	NOVO_MIX_1101238	S1_88491	NOVO_MIX_1498150	NOVO_MIX_3077046	R3_48433	R3_201710	NOVO_MIX_1410251	NOVO_MIX_1191508	NOVO_MIX_2724887	NOVO_MIX_158882	R1_272870	NOVO_MIX_1587006	R1_138487	NOVO_MIX_3846566	NOVO_MIX_2420599	R3_586395
1.1.1.31	310	NOVO_MIX_849617	NOVO_MIX_603738	R1_180435	NOVO_MIX_3346052	NOVO_MIX_2566966	NOVO_MIX_2908919	NOVO_MIX_3795593	R3_685776	NOVO_MIX_1805723	R1_807046	R3_512923	NOVO_MIX_3506468	NOVO_MIX_1360112	NOVO_MIX_3590307	NOVO_MIX_472048	R2_346302	NOVO_MIX_2763684	R1_700832	R2_451494	NOVO_MIX_2151492	NOVO_MIX_399354	NOVO_MIX_1544252	NOVO_MIX_1658509	NOVO_MIX_1754134	NOVO_MIX_954892	NOVO_MIX_871778	R3_824180	NOVO_MIX_2574158	NOVO_MIX_532164	NOVO_MIX_3294382	S2_117860	R2_301531	R1_827395	NOVO_MIX_3648964	NOVO_MIX_2386467	NOVO_MIX_2614411	NOVO_MIX_2693280	R3_659859	NOVO_MIX_3063684	NOVO_MIX_531316	NOVO_MIX_2179990	NOVO_MIX_1984382	NOVO_MIX_2628820	NOVO_MIX_3703975	NOVO_MIX_363975	S3_151977	NOVO_MIX_2572799	NOVO_MIX_77386
1.4.3.5	310	R3_851930	NOVO_MIX_59923	R3_902200	NOVO_MIX_3211918	NOVO_MIX_11610	R2_229091	NOVO_MIX_2292723	NOVO_MIX_226890	NOVO_MIX_3408097	NOVO_MIX_2060934	R3_865768	NOVO_MIX_1110401	NOVO_MIX_296445	R3_764945	NOVO_MIX_3614889	NOVO_MIX_823382	NOVO_MIX_2460991	NOVO_MIX_485199	NOVO_MIX_3037273	R1_78927	NOVO_MIX_2938057	NOVO_MIX_2930624	NOVO_MIX_1025843	NOVO_MIX_326165	R3_93289	NOVO_MIX_2891661	R3_769593	NOVO_MIX_3598051	NOVO_MIX_2804716	S2_217117	R3_785133	NOVO_MIX_3288048	NOVO_MIX_868197	NOVO_MIX_2324595	R2_354331	NOVO_MIX_646498	NOVO_MIX_1908738	NOVO_MIX_2411675	NOVO_MIX_725878	NOVO_MIX_1830613	NOVO_MIX_234726	R2_12332	R1_829034	NOVO_MIX_243635	NOVO_MIX_1128348	NOVO_MIX_1973460	NOVO_MIX_3720999	R2_24017
2.7.7.3	310	NOVO_MIX_3795127	NOVO_MIX_3178501	R1_561769	NOVO_MIX_2764546	S1_46967	R1_310825	R2_8906	NOVO_MIX_1533908	NOVO_MIX_306852	R3_572959	NOVO_MIX_1689882	R1_609861	NOVO_MIX_1862457	NOVO_MIX_1104219	NOVO_MIX_2721466	NOVO_MIX_1340214	NOVO_MIX_2123043	NOVO_MIX_3206950	NOVO_MIX_3342118	NOVO_MIX_339668	NOVO_MIX_1902680	NOVO_MIX_3505211	NOVO_MIX_1001235	R1_410223	NOVO_MIX_1190701	NOVO_MIX_943586	NOVO_MIX_3884234	S1_101415	NOVO_MIX_2761285	R3_142981	NOVO_MIX_3105196	S3_162584	NOVO_MIX_2416129	NOVO_MIX_1117543	NOVO_MIX_57946	NOVO_MIX_1836266	NOVO_MIX_2762446	NOVO_MIX_694374	NOVO_MIX_2941158	R3_891071	NOVO_MIX_3242225	NOVO_MIX_1276446	NOVO_MIX_1583330	R1_275883	NOVO_MIX_1084659	S1_134374	S1_263395	R2_321928
3.1.21.3	310	NOVO_MIX_1943621	S2_198241	R3_555920	R1_87322	NOVO_MIX_898328	NOVO_MIX_1728459	NOVO_MIX_3007371	R2_7444	S1_256359	NOVO_MIX_3253023	S3_242028	S2_166267	S3_270684	NOVO_MIX_1351219	NOVO_MIX_1042034	R1_418482	S3_225750	NOVO_MIX_852584	NOVO_MIX_366137	NOVO_MIX_2588639	R3_782020	NOVO_MIX_448356	NOVO_MIX_1748110	NOVO_MIX_2331544	R1_638491	R3_477606	NOVO_MIX_1044912	NOVO_MIX_2557833	NOVO_MIX_2710471	NOVO_MIX_610884	NOVO_MIX_3603512	NOVO_MIX_2896216	NOVO_MIX_494258	R1_758331	NOVO_MIX_2140312	NOVO_MIX_263345	NOVO_MIX_715031	NOVO_MIX_2392819	NOVO_MIX_303754	NOVO_MIX_1808166	NOVO_MIX_1206162	NOVO_MIX_2837122	NOVO_MIX_3287244	NOVO_MIX_1297089	R3_851660	NOVO_MIX_772974	NOVO_MIX_1265469	S3_184417
2.9.1.1	308	R1_189180	S3_69009	R3_463081	NOVO_MIX_2460285	NOVO_MIX_636814	R3_750180	NOVO_MIX_1641528	NOVO_MIX_2446666	R3_546460	NOVO_MIX_2131696	R3_913051	R1_474933	NOVO_MIX_1812096	NOVO_MIX_3363361	NOVO_MIX_2878832	NOVO_MIX_2322711	NOVO_MIX_3557045	S1_71636	R1_191303	NOVO_MIX_2428	R2_127777	R1_173737	NOVO_MIX_2055493	R3_786502	NOVO_MIX_2432169	NOVO_MIX_3229915	NOVO_MIX_460729	NOVO_MIX_1340679	NOVO_MIX_656630	R2_492741	NOVO_MIX_3107242	NOVO_MIX_3893839	R1_342797	R3_1019	NOVO_MIX_1633037	R3_669022	NOVO_MIX_3356410	NOVO_MIX_3544085	R3_65349	NOVO_MIX_2747236	NOVO_MIX_1531144	NOVO_MIX_147464	NOVO_MIX_3489759	NOVO_MIX_1347947	NOVO_MIX_2363588	NOVO_MIX_3662048	R3_534095	NOVO_MIX_3536500
3.1.26.11	307	R3_902679	NOVO_MIX_1207806	NOVO_MIX_1187104	R1_133479	NOVO_MIX_2852911	NOVO_MIX_2923407	NOVO_MIX_2703591	R3_369546	S1_4753	NOVO_MIX_2848383	NOVO_MIX_2729332	NOVO_MIX_2788601	R1_99276	NOVO_MIX_3180411	S1_224829	NOVO_MIX_2985908	NOVO_MIX_3080111	NOVO_MIX_2599595	NOVO_MIX_1020454	NOVO_MIX_3296046	NOVO_MIX_2653747	NOVO_MIX_2503445	R1_38074	NOVO_MIX_2288247	NOVO_MIX_3517015	S3_314464	R1_669712	NOVO_MIX_261308	NOVO_MIX_545937	R2_261902	NOVO_MIX_867168	R3_535095	NOVO_MIX_730545	R3_170902	R1_831769	NOVO_MIX_114041	NOVO_MIX_3301345	NOVO_MIX_1373067	NOVO_MIX_3758068	NOVO_MIX_3670966	NOVO_MIX_900856	NOVO_MIX_1269852	NOVO_MIX_1735798	NOVO_MIX_2065428	NOVO_MIX_2893856	R3_438563	NOVO_MIX_1598527	R3_515642
1.5.1.40	306	NOVO_MIX_1900263	R1_108472	R1_284425	S1_322146	NOVO_MIX_250117	S2_102330	R3_463198	NOVO_MIX_3669566	S3_199035	R1_47917	R3_472885	NOVO_MIX_160255	NOVO_MIX_777234	NOVO_MIX_484784	S2_83588	R1_654800	NOVO_MIX_817463	NOVO_MIX_1856163	R2_330391	NOVO_MIX_1257578	R3_220303	NOVO_MIX_462925	NOVO_MIX_174326	S1_323279	NOVO_MIX_3749935	NOVO_MIX_1831490	NOVO_MIX_3064585	NOVO_MIX_3792693	NOVO_MIX_338393	S1_116847	NOVO_MIX_1662150	NOVO_MIX_234138	NOVO_MIX_1478505	R1_266656	NOVO_MIX_636073	NOVO_MIX_771798	R3_829262	NOVO_MIX_2924078	NOVO_MIX_853063	R1_235114	NOVO_MIX_1351420	R1_164422	R3_778045	R3_803095	NOVO_MIX_3393379	R1_614305	R3_938034	R1_288969
3.5.1.81	305	NOVO_MIX_3747408	NOVO_MIX_832741	NOVO_MIX_42010	NOVO_MIX_1108798	R3_153254	R3_673907	NOVO_MIX_3040395	NOVO_MIX_3179632	R3_526775	R3_829630	NOVO_MIX_1705520	NOVO_MIX_1723506	NOVO_MIX_3373962	NOVO_MIX_348500	S2_61215	NOVO_MIX_2350043	NOVO_MIX_2007969	NOVO_MIX_1477750	NOVO_MIX_3256781	NOVO_MIX_3019191	R3_278940	NOVO_MIX_2239124	NOVO_MIX_2041748	NOVO_MIX_1509864	NOVO_MIX_446966	NOVO_MIX_701996	NOVO_MIX_3488857	R3_494654	NOVO_MIX_626248	NOVO_MIX_3903889	NOVO_MIX_586597	NOVO_MIX_1419821	NOVO_MIX_2777803	S3_291291	NOVO_MIX_3811803	NOVO_MIX_469909	S2_142708	R2_166122	R3_715611	NOVO_MIX_3696885	NOVO_MIX_1320408	R3_594887	NOVO_MIX_151377	NOVO_MIX_2338008	NOVO_MIX_1733909	R3_551645	NOVO_MIX_3355051	S3_25457
3.7.1.3	304	NOVO_MIX_663096	R1_536851	NOVO_MIX_850706	NOVO_MIX_1418104	R3_614671	NOVO_MIX_2871311	R3_873287	R1_387603	NOVO_MIX_1437648	NOVO_MIX_1163353	NOVO_MIX_1822977	R1_176585	NOVO_MIX_66070	NOVO_MIX_472070	R2_473715	R3_752184	R1_43559	NOVO_MIX_1897089	R1_725706	NOVO_MIX_620112	NOVO_MIX_1187349	NOVO_MIX_3812963	R2_75478	R1_127366	NOVO_MIX_1725409	NOVO_MIX_3839162	NOVO_MIX_3549621	R1_360626	S1_324363	NOVO_MIX_1791563	R1_228678	R1_680808	R3_628570	NOVO_MIX_3696257	NOVO_MIX_3909134	R3_635928	NOVO_MIX_2023772	NOVO_MIX_4834	NOVO_MIX_558643	R2_24360	NOVO_MIX_1610442	R1_156964	NOVO_MIX_973518	NOVO_MIX_1674061	NOVO_MIX_1478315	NOVO_MIX_69163	NOVO_MIX_3446921	R3_864098
3.1.22.4	303	R1_620509	NOVO_MIX_2851276	NOVO_MIX_2049676	R1_523796	R2_192690	NOVO_MIX_1258264	R1_318197	NOVO_MIX_55071	NOVO_MIX_1599878	NOVO_MIX_2357767	S3_55139	NOVO_MIX_1550122	R1_417727	R1_634473	S1_83668	NOVO_MIX_1843780	NOVO_MIX_552051	R3_809594	NOVO_MIX_2811745	NOVO_MIX_1424255	NOVO_MIX_244696	NOVO_MIX_1937298	R1_157417	NOVO_MIX_271783	R3_694107	R1_34996	R3_885914	NOVO_MIX_1846088	R3_177647	NOVO_MIX_2813698	NOVO_MIX_1396939	NOVO_MIX_276706	NOVO_MIX_3409187	NOVO_MIX_3740993	R2_447661	NOVO_MIX_1858040	NOVO_MIX_3069050	NOVO_MIX_2176619	R2_157490	NOVO_MIX_2678700	R1_14819	NOVO_MIX_889474	R1_126468	NOVO_MIX_844016	R1_126314	NOVO_MIX_3129563	NOVO_MIX_2620362	NOVO_MIX_1115776
5.4.99.18	302	NOVO_MIX_2710404	R1_343967	R1_133037	NOVO_MIX_3801434	R3_59223	NOVO_MIX_3107286	R1_270276	NOVO_MIX_361930	R1_155420	NOVO_MIX_1991254	NOVO_MIX_3208543	NOVO_MIX_1970117	NOVO_MIX_459497	NOVO_MIX_1340473	S1_296393	NOVO_MIX_2286956	NOVO_MIX_2145297	NOVO_MIX_2730739	R3_851257	S2_224494	NOVO_MIX_997115	R1_443099	NOVO_MIX_2446859	NOVO_MIX_3091958	R1_530955	NOVO_MIX_3809834	NOVO_MIX_2164724	NOVO_MIX_1460264	R1_526626	R1_451501	NOVO_MIX_680795	NOVO_MIX_683761	NOVO_MIX_2446459	NOVO_MIX_976796	R1_375846	NOVO_MIX_1925587	NOVO_MIX_3357860	NOVO_MIX_1552909	NOVO_MIX_3218188	NOVO_MIX_1456269	R2_420308	NOVO_MIX_3645241	S2_54135	R3_225907	S1_95524	S3_298125	R3_279503	R1_436585
4.2.1.10	301	R1_117905	NOVO_MIX_2422473	NOVO_MIX_196258	NOVO_MIX_1175783	NOVO_MIX_1359474	R1_319285	S3_157128	NOVO_MIX_782843	R1_417669	NOVO_MIX_764630	NOVO_MIX_2984088	R3_192418	R2_420576	R1_629079	R3_923732	NOVO_MIX_366262	NOVO_MIX_2941362	NOVO_MIX_264169	NOVO_MIX_370699	R2_411872	NOVO_MIX_1273499	NOVO_MIX_124010	R1_702356	NOVO_MIX_56941	NOVO_MIX_158278	NOVO_MIX_371252	NOVO_MIX_2823449	NOVO_MIX_2351025	NOVO_MIX_894761	NOVO_MIX_1980881	NOVO_MIX_3703215	S1_229206	NOVO_MIX_3811597	NOVO_MIX_360596	NOVO_MIX_95554	NOVO_MIX_1930016	NOVO_MIX_495532	R1_268925	NOVO_MIX_1971209	NOVO_MIX_420564	R3_367077	NOVO_MIX_2426153	NOVO_MIX_2882107	R1_697531	NOVO_MIX_3005988	R3_897395	NOVO_MIX_2639384	R3_288744
3.4.13.19	300	R3_856417	R2_222002	NOVO_MIX_2774574	R2_368996	NOVO_MIX_1558762	NOVO_MIX_413083	NOVO_MIX_1297133	NOVO_MIX_2137188	S3_246927	NOVO_MIX_1071816	NOVO_MIX_2840195	NOVO_MIX_2285768	NOVO_MIX_1150701	NOVO_MIX_1849294	NOVO_MIX_1281441	NOVO_MIX_3839321	NOVO_MIX_798003	NOVO_MIX_3262056	R2_110434	NOVO_MIX_685614	NOVO_MIX_2608270	NOVO_MIX_3594289	R1_592457	R1_578758	NOVO_MIX_1391602	NOVO_MIX_125233	S2_131791	R3_905257	R3_616079	NOVO_MIX_3817343	NOVO_MIX_3768124	NOVO_MIX_173334	NOVO_MIX_1521790	R2_355218	NOVO_MIX_257279	R2_506287	S3_28047	R3_561117	NOVO_MIX_1288064	S2_81202	NOVO_MIX_2838174	R3_21820	NOVO_MIX_3910801	R1_649497	NOVO_MIX_632514	R1_600701	NOVO_MIX_1098990	S2_327218
1.5.5.1	299	NOVO_MIX_3371821	R2_435094	NOVO_MIX_788199	R2_287039	NOVO_MIX_1786581	NOVO_MIX_386517	NOVO_MIX_308483	NOVO_MIX_1439108	NOVO_MIX_1853662	NOVO_MIX_783603	NOVO_MIX_1109731	R1_523062	S3_65299	NOVO_MIX_2769790	S2_319546	R1_102728	NOVO_MIX_793677	NOVO_MIX_2535542	S2_91582	S1_262864	NOVO_MIX_2249443	NOVO_MIX_1991732	R2_73899	R3_265851	NOVO_MIX_2039651	R3_12260	R3_614653	NOVO_MIX_1609374	NOVO_MIX_2208120	NOVO_MIX_1375763	S1_37706	NOVO_MIX_2661995	R2_245878	NOVO_MIX_1104072	NOVO_MIX_178350	NOVO_MIX_3732407	R2_50089	R2_496299	S3_103165	NOVO_MIX_1618055	NOVO_MIX_2088985	NOVO_MIX_3561451	R2_470452	NOVO_MIX_2972221	NOVO_MIX_1330602	R1_675145	NOVO_MIX_911196	S3_126192
2.6.1.1	299	NOVO_MIX_3323300	NOVO_MIX_1866155	R3_235169	NOVO_MIX_2289253	NOVO_MIX_3221496	R3_872020	NOVO_MIX_553437	NOVO_MIX_1332599	NOVO_MIX_689787	NOVO_MIX_1820942	NOVO_MIX_1098504	NOVO_MIX_3755848	NOVO_MIX_2251769	R3_556543	NOVO_MIX_1364953	R1_659108	NOVO_MIX_378457	S3_22950	NOVO_MIX_3922149	NOVO_MIX_1799026	NOVO_MIX_547483	R3_881028	R1_684438	NOVO_MIX_1215620	NOVO_MIX_799752	R3_460956	S3_79225	NOVO_MIX_1213076	NOVO_MIX_2501143	NOVO_MIX_3621488	R3_235322	NOVO_MIX_1738175	NOVO_MIX_1163607	NOVO_MIX_3193225	NOVO_MIX_560685	NOVO_MIX_3160640	NOVO_MIX_1212606	NOVO_MIX_1653884	NOVO_MIX_1982835	R1_707064	S3_86038	NOVO_MIX_644382	NOVO_MIX_2778454	NOVO_MIX_1042099	NOVO_MIX_352099	NOVO_MIX_1118186	R3_210258	NOVO_MIX_1682284
2.7.1.39	299	NOVO_MIX_948236	NOVO_MIX_2724285	NOVO_MIX_1812799	NOVO_MIX_2112426	NOVO_MIX_1505121	R2_353965	R3_911716	R1_187614	NOVO_MIX_2420034	NOVO_MIX_1790402	NOVO_MIX_368702	R1_711898	NOVO_MIX_1277759	NOVO_MIX_222916	NOVO_MIX_3617747	S2_256138	NOVO_MIX_2965765	S1_191689	S1_213723	R1_803470	S3_313881	S1_192696	NOVO_MIX_521028	NOVO_MIX_3862124	NOVO_MIX_3773855	NOVO_MIX_1014007	NOVO_MIX_2412284	NOVO_MIX_1846521	NOVO_MIX_758259	NOVO_MIX_359378	NOVO_MIX_333690	NOVO_MIX_1639461	NOVO_MIX_560211	NOVO_MIX_3667905	R1_422137	NOVO_MIX_1609716	S2_69092	NOVO_MIX_1228539	NOVO_MIX_1657690	NOVO_MIX_2650425	NOVO_MIX_3414227	NOVO_MIX_3243934	NOVO_MIX_3035517	NOVO_MIX_1028807	NOVO_MIX_2901216	S2_309678	NOVO_MIX_972062	NOVO_MIX_3098177
4.1.99.17	299	NOVO_MIX_2178416	NOVO_MIX_577956	R3_589624	R1_497994	NOVO_MIX_52110	NOVO_MIX_3665125	NOVO_MIX_417064	S3_286089	NOVO_MIX_2505337	NOVO_MIX_723967	R2_143103	NOVO_MIX_824408	NOVO_MIX_787158	NOVO_MIX_3104232	S2_288816	NOVO_MIX_1211790	NOVO_MIX_1129315	NOVO_MIX_3709197	R3_134069	R1_37834	NOVO_MIX_1401469	R1_768941	NOVO_MIX_1299484	S3_288050	NOVO_MIX_3032468	S2_120518	NOVO_MIX_720782	S2_16473	R3_248045	NOVO_MIX_394070	NOVO_MIX_1194377	NOVO_MIX_1533034	NOVO_MIX_3904838	S3_45763	NOVO_MIX_2185303	NOVO_MIX_3373816	S2_164461	S2_271273	R3_725445	NOVO_MIX_549641	R1_236841	R3_762676	NOVO_MIX_3759934	NOVO_MIX_2907926	NOVO_MIX_2519998	R3_476380	NOVO_MIX_2195987	R3_477718
6.2.1.42	299	R2_196511	NOVO_MIX_2021325	R3_145851	R3_270093	R3_606575	R3_35960	NOVO_MIX_2805472	R1_621383	NOVO_MIX_290822	NOVO_MIX_654123	R1_274748	R2_411413	S1_220564	S1_222377	NOVO_MIX_1708425	R2_23497	R3_529340	R3_238457	NOVO_MIX_3934062	R3_180831	NOVO_MIX_1863119	NOVO_MIX_3858799	R2_221851	R3_51052	NOVO_MIX_3119996	R3_329251	R3_803299	R3_372371	NOVO_MIX_2394221	R2_104821	R2_356386	NOVO_MIX_355251	NOVO_MIX_3418549	NOVO_MIX_1717712	NOVO_MIX_827953	R3_115994	R1_756704	R1_351774	NOVO_MIX_3640759	NOVO_MIX_1252476	R3_171449	NOVO_MIX_2936457	NOVO_MIX_2319930	R1_388720	NOVO_MIX_3649550	NOVO_MIX_306786	NOVO_MIX_3165188	NOVO_MIX_3793634
5.1.3.14	297	R3_142942	R3_737763	NOVO_MIX_3615293	R2_430683	NOVO_MIX_1405485	NOVO_MIX_2485989	NOVO_MIX_2825663	NOVO_MIX_2753831	R1_460336	NOVO_MIX_3952348	NOVO_MIX_2542281	NOVO_MIX_2029118	NOVO_MIX_832860	NOVO_MIX_3891056	NOVO_MIX_2184295	R2_377784	NOVO_MIX_317287	NOVO_MIX_2197546	R3_16517	R3_771958	NOVO_MIX_952982	NOVO_MIX_2039749	NOVO_MIX_2085404	R1_59784	NOVO_MIX_3631385	NOVO_MIX_425379	R1_825223	NOVO_MIX_3210869	NOVO_MIX_1183528	NOVO_MIX_3014761	NOVO_MIX_2164749	NOVO_MIX_2145405	NOVO_MIX_3108836	NOVO_MIX_896589	R3_389315	NOVO_MIX_2931946	NOVO_MIX_1787218	NOVO_MIX_3417013	NOVO_MIX_1714611	NOVO_MIX_2246732	R3_362000	R1_376014	NOVO_MIX_2532521	S2_231395	R1_69308	NOVO_MIX_3034229	NOVO_MIX_799125	NOVO_MIX_1874884
3.4.16.4,3.4.21.-	295	R1_423818	NOVO_MIX_2247210	NOVO_MIX_3912155	NOVO_MIX_2954153	NOVO_MIX_1285727	S2_330101	NOVO_MIX_3621467	R3_51087	R2_362467	NOVO_MIX_2069982	R1_282778	S2_245109	NOVO_MIX_97697	R3_358963	NOVO_MIX_1096672	NOVO_MIX_3907769	S1_106094	NOVO_MIX_1761095	R3_791492	NOVO_MIX_1951571	NOVO_MIX_2042469	NOVO_MIX_3418954	R2_480131	NOVO_MIX_456848	NOVO_MIX_3309665	R3_569601	NOVO_MIX_1324744	R3_539229	R2_51539	R3_292491	NOVO_MIX_2203689	R1_167534	NOVO_MIX_2388156	NOVO_MIX_1738616	S1_81008	R2_506238	NOVO_MIX_3578886	NOVO_MIX_200770	NOVO_MIX_1665406	S3_65502	NOVO_MIX_1878642	NOVO_MIX_2453638	NOVO_MIX_677020	NOVO_MIX_1095818	S2_305481	NOVO_MIX_256407	NOVO_MIX_2097229	NOVO_MIX_2788910
3.4.23.43,2.1.1.-	295	R2_22212	R3_509599	S2_62438	NOVO_MIX_2659402	NOVO_MIX_1833867	R1_726303	R1_426053	NOVO_MIX_1755415	NOVO_MIX_1005150	NOVO_MIX_488475	NOVO_MIX_1103601	R3_96589	S3_61883	R2_73102	NOVO_MIX_1778805	NOVO_MIX_3054090	R3_635621	NOVO_MIX_3319517	NOVO_MIX_3879169	NOVO_MIX_1871647	NOVO_MIX_848405	R3_217799	R3_119369	NOVO_MIX_501452	NOVO_MIX_1778474	NOVO_MIX_192758	NOVO_MIX_2155413	R3_823558	NOVO_MIX_1909306	NOVO_MIX_2017196	NOVO_MIX_1542545	NOVO_MIX_3711735	NOVO_MIX_897725	R2_340836	NOVO_MIX_2547608	NOVO_MIX_1823254	R1_701766	R1_137352	R1_289953	R2_295546	NOVO_MIX_2041116	NOVO_MIX_173037	NOVO_MIX_1650294	R3_798370	R2_408994	R3_659254	NOVO_MIX_1967238	S3_129946
3.4.25.1	295	R3_542966	NOVO_MIX_1801093	NOVO_MIX_2771697	NOVO_MIX_2963193	R1_426818	NOVO_MIX_2487517	NOVO_MIX_3858830	NOVO_MIX_1098676	NOVO_MIX_504569	S1_275260	NOVO_MIX_515578	NOVO_MIX_2971655	R3_54827	NOVO_MIX_833217	R1_650914	NOVO_MIX_342327	NOVO_MIX_283182	NOVO_MIX_3208804	R3_519094	R2_428726	NOVO_MIX_1689718	R1_433441	NOVO_MIX_1491300	R1_767464	NOVO_MIX_1773460	NOVO_MIX_91610	S1_53914	R1_688888	NOVO_MIX_3435250	R3_417659	R1_329758	R1_179705	NOVO_MIX_106621	S2_245346	R1_144397	R1_501739	R1_179706	NOVO_MIX_3748968	NOVO_MIX_3906065	NOVO_MIX_31962	R3_740360	R3_87091	R3_578388	NOVO_MIX_2218998	NOVO_MIX_794865	R3_821587	S2_44585	NOVO_MIX_616056
2.7.2.1	294	NOVO_MIX_1240173	R3_62830	S1_119911	NOVO_MIX_1154900	NOVO_MIX_679687	NOVO_MIX_2509421	NOVO_MIX_2264586	R2_254341	NOVO_MIX_1175264	R1_630911	NOVO_MIX_871217	NOVO_MIX_1582722	NOVO_MIX_2039445	NOVO_MIX_3536728	R3_559134	S2_111647	R3_674845	R3_552441	NOVO_MIX_851141	NOVO_MIX_3779558	R1_365928	R3_160772	NOVO_MIX_292107	S2_168265	NOVO_MIX_513260	R1_762494	NOVO_MIX_1442528	R1_264404	S2_53441	NOVO_MIX_1815565	NOVO_MIX_801763	R3_874950	NOVO_MIX_488566	NOVO_MIX_3462215	R1_43415	NOVO_MIX_3167765	NOVO_MIX_2280696	R1_806363	S2_54483	NOVO_MIX_783363	NOVO_MIX_1115715	NOVO_MIX_892544	NOVO_MIX_1278204	S1_183364	R3_220953	NOVO_MIX_428343	NOVO_MIX_2100457	R3_444973
3.1.1.31	293	R3_404361	NOVO_MIX_144955	R3_465477	R1_799836	NOVO_MIX_3393322	R1_26218	NOVO_MIX_451736	NOVO_MIX_2329585	NOVO_MIX_909584	NOVO_MIX_3353077	NOVO_MIX_3268911	NOVO_MIX_3707255	NOVO_MIX_1488145	NOVO_MIX_1585016	R3_665998	R3_699109	NOVO_MIX_3495705	S3_87950	NOVO_MIX_3292730	R3_381871	R3_648230	NOVO_MIX_439358	S2_94627	NOVO_MIX_455881	NOVO_MIX_2404502	NOVO_MIX_3706341	R2_334672	NOVO_MIX_2099212	NOVO_MIX_966425	NOVO_MIX_580607	R2_111145	NOVO_MIX_1648720	NOVO_MIX_1548184	NOVO_MIX_608117	NOVO_MIX_724142	NOVO_MIX_2891833	R1_240736	S1_107397	NOVO_MIX_382511	R1_776323	NOVO_MIX_3421533	NOVO_MIX_2122487	R3_405937	NOVO_MIX_296775	R3_505882	NOVO_MIX_1791417	NOVO_MIX_2782655	NOVO_MIX_362490
3.6.3.8	292	S1_227154	NOVO_MIX_1922702	R1_208404	S3_241731	R1_358212	NOVO_MIX_496792	NOVO_MIX_2852422	NOVO_MIX_2884634	NOVO_MIX_3888161	NOVO_MIX_1763331	NOVO_MIX_869099	NOVO_MIX_1116973	R3_399444	NOVO_MIX_2375898	NOVO_MIX_2044728	NOVO_MIX_1480392	R1_133235	NOVO_MIX_2178267	NOVO_MIX_2523167	NOVO_MIX_2790789	NOVO_MIX_3667389	NOVO_MIX_3086605	R2_431561	R3_518730	NOVO_MIX_1182999	NOVO_MIX_2547293	NOVO_MIX_1446287	S3_177825	R3_372591	NOVO_MIX_2133313	S1_25977	NOVO_MIX_138748	R3_548819	NOVO_MIX_2445217	NOVO_MIX_3780307	NOVO_MIX_2136159	NOVO_MIX_1783116	NOVO_MIX_29820	NOVO_MIX_2590409	R3_508934	S3_311226	NOVO_MIX_491106	S3_34516	NOVO_MIX_1955051	S1_186813	NOVO_MIX_341621	R3_640023	R2_71676
2.5.1.78	290	R1_22213	NOVO_MIX_3580593	R1_289703	NOVO_MIX_2151732	NOVO_MIX_2656750	R1_208632	NOVO_MIX_292328	S3_245772	NOVO_MIX_1541287	NOVO_MIX_2901223	R2_40028	NOVO_MIX_1999359	NOVO_MIX_1063296	NOVO_MIX_3012865	NOVO_MIX_700181	NOVO_MIX_3711923	R1_70997	NOVO_MIX_1613407	NOVO_MIX_2187835	R1_590733	R1_258500	R1_405209	NOVO_MIX_1700967	NOVO_MIX_3850188	NOVO_MIX_188217	NOVO_MIX_1742748	NOVO_MIX_3553856	NOVO_MIX_766554	NOVO_MIX_575736	R1_572069	NOVO_MIX_1090023	S2_219852	NOVO_MIX_2142626	NOVO_MIX_1972823	NOVO_MIX_394642	R3_90472	NOVO_MIX_1803120	NOVO_MIX_1470970	S2_271140	NOVO_MIX_1987248	NOVO_MIX_324057	NOVO_MIX_689362	NOVO_MIX_2428234	NOVO_MIX_1111585	S2_234943	R1_521628	NOVO_MIX_3443759	NOVO_MIX_3324962
3.5.2.7	290	NOVO_MIX_2124438	S3_27782	NOVO_MIX_1443331	R1_349987	NOVO_MIX_3071407	NOVO_MIX_3289532	NOVO_MIX_694293	R1_546568	NOVO_MIX_728768	NOVO_MIX_2028352	NOVO_MIX_357607	S2_249104	NOVO_MIX_544585	NOVO_MIX_3222263	R2_391555	R2_349084	NOVO_MIX_901659	NOVO_MIX_185727	NOVO_MIX_138197	R1_809485	NOVO_MIX_2468673	NOVO_MIX_2538715	NOVO_MIX_2786334	NOVO_MIX_859730	R3_68699	R2_43497	NOVO_MIX_2405600	R1_505533	S2_219395	NOVO_MIX_3554092	NOVO_MIX_229411	NOVO_MIX_1026896	NOVO_MIX_1629810	NOVO_MIX_1590995	R3_2036	R3_896231	R1_761988	NOVO_MIX_3853102	NOVO_MIX_1850017	NOVO_MIX_2421790	NOVO_MIX_189484	NOVO_MIX_3721452	NOVO_MIX_2390556	R1_366907	NOVO_MIX_2516078	R1_687855	NOVO_MIX_2348868	R3_823665
5.3.1.28	290	NOVO_MIX_3785679	NOVO_MIX_979826	R1_415456	S2_275581	S3_154861	R1_405966	NOVO_MIX_2863742	NOVO_MIX_3917301	NOVO_MIX_2244850	NOVO_MIX_646319	NOVO_MIX_677453	NOVO_MIX_3306744	NOVO_MIX_2331647	S2_91648	S2_12389	NOVO_MIX_3723312	NOVO_MIX_3855683	NOVO_MIX_2175769	NOVO_MIX_582585	R3_823201	R1_703909	R1_227270	NOVO_MIX_3183693	R1_392944	NOVO_MIX_1164947	R1_464888	NOVO_MIX_2087771	NOVO_MIX_1208253	S2_49717	NOVO_MIX_2259658	NOVO_MIX_677884	NOVO_MIX_2644315	NOVO_MIX_923276	R3_94605	NOVO_MIX_577081	R1_568638	NOVO_MIX_225008	NOVO_MIX_2551814	S3_16642	NOVO_MIX_2974046	NOVO_MIX_2935348	NOVO_MIX_1382440	NOVO_MIX_1386764	NOVO_MIX_221571	R1_375519	NOVO_MIX_2025882	NOVO_MIX_676656	S1_241366
1.1.5.2	289	NOVO_MIX_518515	NOVO_MIX_2087986	S1_218243	R2_69925	NOVO_MIX_3335434	R3_378200	NOVO_MIX_3142248	NOVO_MIX_1947333	R3_363806	NOVO_MIX_767428	NOVO_MIX_1274695	NOVO_MIX_3876367	R3_782311	NOVO_MIX_1433976	NOVO_MIX_2490550	NOVO_MIX_3741123	R3_706620	NOVO_MIX_3471747	NOVO_MIX_3727203	NOVO_MIX_2675861	NOVO_MIX_3317787	NOVO_MIX_428081	NOVO_MIX_2671069	NOVO_MIX_2480497	R2_21448	R2_240465	R1_596476	NOVO_MIX_3664845	NOVO_MIX_245351	NOVO_MIX_3774890	NOVO_MIX_1400025	NOVO_MIX_1209752	R3_602280	NOVO_MIX_3131405	NOVO_MIX_1442451	NOVO_MIX_3188242	NOVO_MIX_3302409	NOVO_MIX_3141578	R1_677771	NOVO_MIX_1149280	R3_2756	R3_579964	NOVO_MIX_3506429	S2_80259	S3_240581	NOVO_MIX_3683674	R2_339176	NOVO_MIX_2714357
2.7.7.18	289	NOVO_MIX_335508	NOVO_MIX_2666979	NOVO_MIX_1417712	R3_480351	NOVO_MIX_1633285	S2_280092	NOVO_MIX_1091302	R1_210406	R3_576352	R1_8825	NOVO_MIX_3572370	NOVO_MIX_481075	R3_505916	R1_562217	NOVO_MIX_3545051	NOVO_MIX_3381608	R3_900089	R3_236223	R3_925201	R1_569333	R3_485489	NOVO_MIX_1158465	NOVO_MIX_2976381	R1_310928	S3_303376	NOVO_MIX_2930475	NOVO_MIX_3655347	R3_300246	R1_504655	R1_302365	NOVO_MIX_3670879	R1_607244	NOVO_MIX_3027960	S1_8219	R3_908389	NOVO_MIX_1131612	R3_793448	NOVO_MIX_1308170	S1_82104	R1_673937	NOVO_MIX_1456147	NOVO_MIX_2773338	NOVO_MIX_1704319	R1_61996	NOVO_MIX_1874371	NOVO_MIX_1640893	NOVO_MIX_2258479	NOVO_MIX_2064694
2.7.4.16	288	NOVO_MIX_2475760	R3_312125	NOVO_MIX_3131154	R1_39559	NOVO_MIX_1937672	NOVO_MIX_571862	NOVO_MIX_2975726	R1_108785	NOVO_MIX_2638836	NOVO_MIX_1318269	NOVO_MIX_2565605	NOVO_MIX_2166691	R1_287487	NOVO_MIX_263687	R3_517423	NOVO_MIX_2267334	NOVO_MIX_2672100	R1_178634	NOVO_MIX_2456644	NOVO_MIX_3360793	NOVO_MIX_1996559	S1_127683	NOVO_MIX_1417090	R1_133470	R1_260737	NOVO_MIX_1344570	R1_758812	R2_178179	NOVO_MIX_1160559	NOVO_MIX_2233978	R3_167076	NOVO_MIX_2780398	R1_529408	S3_332582	NOVO_MIX_420189	NOVO_MIX_1546863	R1_286495	R1_461543	NOVO_MIX_779775	NOVO_MIX_3590801	NOVO_MIX_3700534	NOVO_MIX_481829	NOVO_MIX_1406332	NOVO_MIX_2833950	R3_310388	NOVO_MIX_3695858	NOVO_MIX_2126017	NOVO_MIX_3066490
2.7.4.6	288	NOVO_MIX_2985934	NOVO_MIX_2388093	R3_318863	NOVO_MIX_3941273	NOVO_MIX_568519	R1_668914	NOVO_MIX_3804078	R3_612445	R2_377453	R1_711490	S3_323374	R1_379423	R3_793316	R3_290452	NOVO_MIX_752478	R1_271040	R3_91072	NOVO_MIX_3590734	NOVO_MIX_3169519	R3_521976	R3_282402	NOVO_MIX_1024964	NOVO_MIX_995358	R1_498009	R2_29224	NOVO_MIX_1756353	S2_161828	R1_781287	S2_320136	NOVO_MIX_1090762	NOVO_MIX_3093162	NOVO_MIX_44086	NOVO_MIX_176398	NOVO_MIX_1179850	NOVO_MIX_350687	R3_41978	R2_404810	NOVO_MIX_758361	R2_210964	NOVO_MIX_2040532	NOVO_MIX_736719	NOVO_MIX_179775	NOVO_MIX_3529961	NOVO_MIX_384128	NOVO_MIX_1146284	NOVO_MIX_839893	NOVO_MIX_286642	NOVO_MIX_264430
1.8.4.8,1.8.4.10	287	R1_164362	NOVO_MIX_2661218	NOVO_MIX_78396	NOVO_MIX_1202294	NOVO_MIX_3530253	NOVO_MIX_3400256	NOVO_MIX_2538354	NOVO_MIX_2292747	NOVO_MIX_473755	NOVO_MIX_3589746	S2_213113	NOVO_MIX_2734273	NOVO_MIX_2970197	R2_440383	R3_455918	R1_224099	R3_747699	NOVO_MIX_3258536	NOVO_MIX_80084	R1_760224	R2_332781	NOVO_MIX_1191872	NOVO_MIX_2677602	NOVO_MIX_891838	NOVO_MIX_1389051	NOVO_MIX_3398554	NOVO_MIX_3848921	NOVO_MIX_2073047	NOVO_MIX_3021643	S2_56328	NOVO_MIX_2407040	NOVO_MIX_3383421	NOVO_MIX_3142274	NOVO_MIX_1687783	NOVO_MIX_658071	NOVO_MIX_1979645	R3_255464	NOVO_MIX_2764609	NOVO_MIX_216643	NOVO_MIX_486814	S3_311821	R3_811846	R1_450211	R3_293124	NOVO_MIX_3876353	S1_103317	NOVO_MIX_410642	S3_204779
6.3.4.15	287	R1_816450	NOVO_MIX_1091515	R1_519695	NOVO_MIX_2458912	R3_819742	NOVO_MIX_498325	R3_223573	NOVO_MIX_2926674	NOVO_MIX_2977263	R2_188092	NOVO_MIX_1829827	NOVO_MIX_2942184	NOVO_MIX_2680929	R1_184653	R2_194752	NOVO_MIX_3552726	R1_65630	R1_289287	NOVO_MIX_2745251	R3_649461	NOVO_MIX_1427110	NOVO_MIX_3220684	R3_717416	NOVO_MIX_52982	NOVO_MIX_3478317	NOVO_MIX_178333	NOVO_MIX_1040184	NOVO_MIX_2383122	R3_277047	R3_270327	NOVO_MIX_453969	R1_97919	NOVO_MIX_1318729	NOVO_MIX_3816640	NOVO_MIX_3128198	R1_105104	R1_433780	R1_617031	R1_632447	NOVO_MIX_1088403	NOVO_MIX_420411	NOVO_MIX_1856560	NOVO_MIX_1158940	NOVO_MIX_3133770	NOVO_MIX_1865029	NOVO_MIX_2384618	NOVO_MIX_586429	R1_596944
1.1.2.3	286	NOVO_MIX_511539	NOVO_MIX_1059358	NOVO_MIX_960069	NOVO_MIX_577078	NOVO_MIX_3135337	NOVO_MIX_1889096	NOVO_MIX_2770367	R1_569437	R3_627062	NOVO_MIX_2908579	NOVO_MIX_3207802	NOVO_MIX_1028292	S1_314672	R1_624734	NOVO_MIX_1046172	R2_44722	S2_237832	NOVO_MIX_2567084	S3_275562	NOVO_MIX_2169043	NOVO_MIX_2733814	NOVO_MIX_1651547	R1_230595	NOVO_MIX_2537911	R3_78995	R2_164986	NOVO_MIX_516126	NOVO_MIX_3575299	NOVO_MIX_3313366	NOVO_MIX_30443	R3_783152	NOVO_MIX_1765900	R1_191919	NOVO_MIX_2447482	NOVO_MIX_2504361	R2_38181	R3_891922	R1_152711	NOVO_MIX_377970	R3_798736	R1_631142	NOVO_MIX_2967988	NOVO_MIX_641481	NOVO_MIX_1550446	NOVO_MIX_2694327	NOVO_MIX_1510029	R1_569379	NOVO_MIX_2114195
2.1.1.107,4.2.1.75	286	NOVO_MIX_2054115	NOVO_MIX_1215465	R2_168601	NOVO_MIX_3709051	R3_276382	NOVO_MIX_1269783	NOVO_MIX_3548930	NOVO_MIX_1431844	R3_577284	R3_607211	R1_9695	NOVO_MIX_1141543	S1_248848	NOVO_MIX_3526236	NOVO_MIX_3332596	NOVO_MIX_1855134	R1_542186	S1_83388	NOVO_MIX_2681612	NOVO_MIX_1365635	NOVO_MIX_3844667	R3_101533	R1_372737	R3_323048	R2_339099	NOVO_MIX_829343	NOVO_MIX_992505	NOVO_MIX_3226819	R1_147369	S1_136421	NOVO_MIX_533065	NOVO_MIX_1703813	NOVO_MIX_2963196	R3_489284	R2_136795	NOVO_MIX_2005913	R1_211194	NOVO_MIX_56531	R2_179146	R1_632864	R3_464991	NOVO_MIX_445388	S2_172982	R1_108239	R3_850034	R3_690928	NOVO_MIX_3909956	NOVO_MIX_2772218
1.18.1.3	285	NOVO_MIX_2889370	NOVO_MIX_1940553	NOVO_MIX_2128154	NOVO_MIX_1339916	NOVO_MIX_392062	R3_387475	NOVO_MIX_1100971	NOVO_MIX_1555671	NOVO_MIX_3722929	R1_789116	NOVO_MIX_978693	NOVO_MIX_2538091	NOVO_MIX_3443155	R1_681341	NOVO_MIX_2939117	R3_776728	NOVO_MIX_3455946	R3_18586	NOVO_MIX_1535922	R1_188418	R1_71418	R3_638735	NOVO_MIX_3857913	S2_186392	S3_188997	R3_599875	NOVO_MIX_3423280	NOVO_MIX_1912732	R2_255650	NOVO_MIX_1901866	NOVO_MIX_2829657	NOVO_MIX_477342	NOVO_MIX_2422501	S3_114821	R3_426898	R2_372494	NOVO_MIX_3660670	R3_138592	R1_823274	NOVO_MIX_34892	NOVO_MIX_119605	NOVO_MIX_3690232	NOVO_MIX_3184290	NOVO_MIX_33855	NOVO_MIX_2067228	NOVO_MIX_701539	R1_75124	NOVO_MIX_510135
3.8.1.2	284	R3_99103	R2_287376	R1_132986	NOVO_MIX_1573649	NOVO_MIX_640828	S1_76791	R3_423829	R1_25839	NOVO_MIX_488292	NOVO_MIX_1081789	S1_158633	R1_177513	S1_232327	NOVO_MIX_3749210	NOVO_MIX_2096001	NOVO_MIX_1924113	NOVO_MIX_943352	R1_185998	NOVO_MIX_2986403	NOVO_MIX_3096623	NOVO_MIX_614929	NOVO_MIX_1767580	R1_113241	R3_521750	R3_243264	R3_166823	R3_344692	R1_691321	NOVO_MIX_2364159	NOVO_MIX_2092450	NOVO_MIX_1680752	NOVO_MIX_1075572	R1_759802	S2_159012	R3_67139	R1_608413	S2_296826	S3_327919	NOVO_MIX_2122875	NOVO_MIX_3634985	NOVO_MIX_3016994	R3_191277	NOVO_MIX_1520122	NOVO_MIX_2117903	S1_52423	R3_253867	NOVO_MIX_1515356	NOVO_MIX_3062992
3.5.1.124	282	R1_436211	R3_621715	NOVO_MIX_877009	S2_152239	NOVO_MIX_2248093	R1_827261	NOVO_MIX_608142	NOVO_MIX_3550795	R3_919381	R3_802102	R2_224106	NOVO_MIX_945640	R3_574216	NOVO_MIX_3756982	NOVO_MIX_3574440	NOVO_MIX_520413	NOVO_MIX_1047872	NOVO_MIX_3012940	NOVO_MIX_83302	R1_808587	R3_518204	NOVO_MIX_3362639	NOVO_MIX_486613	NOVO_MIX_1535699	NOVO_MIX_2218235	NOVO_MIX_2540112	R3_656424	NOVO_MIX_3454582	NOVO_MIX_2536106	R1_272948	R3_95961	NOVO_MIX_1111441	NOVO_MIX_342893	R2_147291	R1_366837	NOVO_MIX_3762436	NOVO_MIX_377790	S2_220371	NOVO_MIX_529056	NOVO_MIX_3617363	NOVO_MIX_471787	NOVO_MIX_3458553	R3_315915	S2_298918	NOVO_MIX_1650652	NOVO_MIX_1947126	NOVO_MIX_1088831	NOVO_MIX_3873769
3.5.2.9	282	NOVO_MIX_905368	R1_225988	S3_219058	S2_310264	NOVO_MIX_2153121	R3_604581	NOVO_MIX_2884119	R3_698203	NOVO_MIX_1968757	R3_897057	S2_255984	NOVO_MIX_2250691	NOVO_MIX_1039159	R3_618962	R2_106780	S3_101740	NOVO_MIX_1987514	NOVO_MIX_958840	NOVO_MIX_1719150	NOVO_MIX_2201906	NOVO_MIX_3320995	NOVO_MIX_2562206	NOVO_MIX_1652896	NOVO_MIX_510821	NOVO_MIX_3116834	R3_260920	NOVO_MIX_2933093	NOVO_MIX_492957	NOVO_MIX_15522	NOVO_MIX_1159337	R3_798081	NOVO_MIX_2097058	R1_540555	R1_827563	NOVO_MIX_3380448	R1_771475	R3_805100	NOVO_MIX_2530630	R1_141091	S2_54754	R3_935805	NOVO_MIX_1939122	NOVO_MIX_3381	R1_310633	R3_627239	NOVO_MIX_2683115	R3_37035	R3_847830
2.8.1.12	280	NOVO_MIX_436315	R3_850662	R1_339713	R1_794664	R3_123241	R1_18331	R2_353456	NOVO_MIX_3658284	NOVO_MIX_1254685	NOVO_MIX_186623	NOVO_MIX_428754	NOVO_MIX_857645	NOVO_MIX_2799286	NOVO_MIX_2391836	S1_188477	NOVO_MIX_2682538	R1_170752	R1_127788	NOVO_MIX_1215767	NOVO_MIX_561299	NOVO_MIX_1460069	R3_80034	NOVO_MIX_2514115	NOVO_MIX_3650387	NOVO_MIX_1556909	R1_9133	NOVO_MIX_988841	NOVO_MIX_3054061	NOVO_MIX_1009857	NOVO_MIX_2182137	NOVO_MIX_3199885	NOVO_MIX_3310716	NOVO_MIX_2045160	NOVO_MIX_156764	R1_603260	R1_385861	NOVO_MIX_3908251	R1_710738	R1_126022	NOVO_MIX_2507183	R3_284039	NOVO_MIX_1613641	NOVO_MIX_3599417	NOVO_MIX_523099	NOVO_MIX_2875422	R2_478659	NOVO_MIX_2227963	NOVO_MIX_26039
4.2.1.19	280	NOVO_MIX_322474	NOVO_MIX_270415	R1_133595	NOVO_MIX_2031544	NOVO_MIX_667334	NOVO_MIX_3647286	R3_244725	S3_190828	R3_166062	S2_60843	NOVO_MIX_2130972	NOVO_MIX_1617332	R3_279956	NOVO_MIX_2033854	NOVO_MIX_2600166	NOVO_MIX_2403229	R3_731992	NOVO_MIX_490905	NOVO_MIX_2584406	R1_326042	NOVO_MIX_1550885	NOVO_MIX_978786	NOVO_MIX_1613516	NOVO_MIX_3825420	NOVO_MIX_473296	R1_419758	NOVO_MIX_3678735	NOVO_MIX_873246	R3_820303	NOVO_MIX_2396545	NOVO_MIX_1335446	NOVO_MIX_3256027	NOVO_MIX_2952148	NOVO_MIX_302521	NOVO_MIX_2405783	R1_760196	NOVO_MIX_1986591	NOVO_MIX_3079637	R3_132174	S3_153495	NOVO_MIX_1386675	S1_291517	R2_107704	R1_718812	NOVO_MIX_3315169	R3_684917	NOVO_MIX_3869237	R1_775213
1.3.99.26,1.3.99.28,1.3.99.29,1.3.99.31	279	NOVO_MIX_2607111	NOVO_MIX_1119538	R1_69194	NOVO_MIX_262423	NOVO_MIX_1260420	NOVO_MIX_2845721	NOVO_MIX_37658	NOVO_MIX_3329953	S3_221939	NOVO_MIX_1987112	NOVO_MIX_939601	NOVO_MIX_1354726	R3_524678	R2_393834	NOVO_MIX_2165691	R3_733771	NOVO_MIX_2511828	R3_34402	NOVO_MIX_104393	R3_269804	R1_160765	NOVO_MIX_2134349	R1_700681	NOVO_MIX_1900364	R1_256661	NOVO_MIX_633814	R2_216056	NOVO_MIX_35215	NOVO_MIX_730865	R3_309125	NOVO_MIX_3903984	NOVO_MIX_1515113	NOVO_MIX_1931152	NOVO_MIX_1171443	NOVO_MIX_2468600	R3_224439	R3_48480	R1_461083	NOVO_MIX_1120850	R1_180598	R1_823080	R2_93881	NOVO_MIX_373624	NOVO_MIX_1147212	S2_40733	NOVO_MIX_3500838	R3_177057	R3_98958
2.4.1.129	279	R3_251611	NOVO_MIX_520423	NOVO_MIX_1963760	NOVO_MIX_945722	NOVO_MIX_3368013	NOVO_MIX_3872335	NOVO_MIX_2223216	R2_138699	NOVO_MIX_972594	NOVO_MIX_1885495	NOVO_MIX_1360076	NOVO_MIX_3060922	NOVO_MIX_1562084	NOVO_MIX_1473625	S3_94002	NOVO_MIX_3575072	NOVO_MIX_3724009	NOVO_MIX_3135939	NOVO_MIX_2655093	NOVO_MIX_141656	NOVO_MIX_2732147	NOVO_MIX_538318	NOVO_MIX_577659	R1_13694	R1_108381	NOVO_MIX_1714301	NOVO_MIX_1677327	NOVO_MIX_3795479	NOVO_MIX_1862653	R1_66985	NOVO_MIX_2501918	S3_48425	R2_200285	NOVO_MIX_705131	R3_179859	S2_151655	NOVO_MIX_3098814	S3_136585	S3_281298	NOVO_MIX_2816310	NOVO_MIX_1960261	S3_59760	S3_220279	NOVO_MIX_2002426	NOVO_MIX_3263627	NOVO_MIX_3150465	NOVO_MIX_1615418	S3_13754
5.4.2.2	279	R1_119770	NOVO_MIX_2344182	R1_190499	NOVO_MIX_2931176	S3_10664	NOVO_MIX_3025747	NOVO_MIX_34156	NOVO_MIX_1262012	NOVO_MIX_49667	NOVO_MIX_3883622	NOVO_MIX_1217640	NOVO_MIX_1312311	R3_836939	R2_404645	R2_338243	R1_642152	S2_242067	NOVO_MIX_2837018	R3_258453	NOVO_MIX_3930419	NOVO_MIX_2143068	NOVO_MIX_2697211	NOVO_MIX_2183615	S1_170205	R1_31674	R1_498125	NOVO_MIX_2988522	NOVO_MIX_543864	S3_245284	R1_113833	S2_108284	S2_18485	NOVO_MIX_1218004	S1_56003	NOVO_MIX_284981	NOVO_MIX_444660	NOVO_MIX_3116838	NOVO_MIX_1237222	R1_298101	R1_170520	NOVO_MIX_3596945	NOVO_MIX_2324584	NOVO_MIX_2035729	NOVO_MIX_718667	NOVO_MIX_876064	NOVO_MIX_72889	NOVO_MIX_3863215	NOVO_MIX_882001
3.6.3.29	278	NOVO_MIX_3656100	NOVO_MIX_872944	NOVO_MIX_637059	S3_210916	NOVO_MIX_2111903	NOVO_MIX_1101315	R1_308081	NOVO_MIX_1370014	NOVO_MIX_3080040	NOVO_MIX_896485	NOVO_MIX_3203354	NOVO_MIX_3680961	NOVO_MIX_3172203	R1_199601	NOVO_MIX_1360484	NOVO_MIX_3424614	R3_420343	NOVO_MIX_1583614	S3_307105	R3_31707	NOVO_MIX_3837957	R3_911380	R3_551988	NOVO_MIX_531360	R3_208991	NOVO_MIX_2173145	R3_633721	R3_72224	NOVO_MIX_921700	NOVO_MIX_3601846	R1_98597	NOVO_MIX_218593	R1_77676	NOVO_MIX_2907005	NOVO_MIX_1639291	R3_901370	NOVO_MIX_3772715	NOVO_MIX_3905161	NOVO_MIX_416831	NOVO_MIX_2314528	NOVO_MIX_929798	S2_281481	NOVO_MIX_88793	NOVO_MIX_934140	NOVO_MIX_32904	NOVO_MIX_1322053	NOVO_MIX_2316650	NOVO_MIX_372877
2.8.1.10	277	NOVO_MIX_3329450	R1_724353	R2_252208	NOVO_MIX_1307409	NOVO_MIX_822888	NOVO_MIX_3893691	R1_513550	NOVO_MIX_3106631	NOVO_MIX_2173317	R1_381430	R3_666873	S1_58158	NOVO_MIX_2249960	NOVO_MIX_3179603	NOVO_MIX_566463	NOVO_MIX_2040918	S3_105292	NOVO_MIX_2143675	NOVO_MIX_588063	R3_906552	NOVO_MIX_3257398	NOVO_MIX_3758227	NOVO_MIX_3377147	NOVO_MIX_2460570	R1_618628	R3_764660	NOVO_MIX_3844330	R3_557579	S3_219259	NOVO_MIX_3776070	NOVO_MIX_292057	S2_320447	S2_148912	NOVO_MIX_578710	NOVO_MIX_1129238	R2_491419	S3_137757	NOVO_MIX_2661165	NOVO_MIX_3527409	NOVO_MIX_1752399	R3_218883	NOVO_MIX_2566639	R1_696992	R1_515269	NOVO_MIX_3225941	NOVO_MIX_3699090	NOVO_MIX_3587338	R1_327334
3.1.3.18	276	NOVO_MIX_2317965	S1_83441	NOVO_MIX_2723722	NOVO_MIX_325393	NOVO_MIX_905928	NOVO_MIX_875981	R3_384306	NOVO_MIX_2649295	NOVO_MIX_543200	NOVO_MIX_2890821	NOVO_MIX_3006323	R2_303131	NOVO_MIX_2419248	NOVO_MIX_2683519	S1_77721	NOVO_MIX_2473329	NOVO_MIX_1497635	NOVO_MIX_3830463	NOVO_MIX_3606002	NOVO_MIX_3618787	NOVO_MIX_1307120	NOVO_MIX_3381596	NOVO_MIX_1915229	NOVO_MIX_1102760	NOVO_MIX_3001579	NOVO_MIX_3359739	R1_258965	R1_383032	R1_395678	NOVO_MIX_1658300	NOVO_MIX_3263990	R1_775842	NOVO_MIX_306857	NOVO_MIX_2622609	NOVO_MIX_148565	NOVO_MIX_847509	NOVO_MIX_3003759	NOVO_MIX_1680116	NOVO_MIX_2719591	R1_360922	NOVO_MIX_3048494	NOVO_MIX_1047736	NOVO_MIX_629167	R3_744254	NOVO_MIX_1503209	S2_229675	NOVO_MIX_945657	S1_324829
4.4.1.8	276	NOVO_MIX_2831357	R1_239037	R3_302272	NOVO_MIX_1734114	R1_34865	S3_212475	NOVO_MIX_3696431	NOVO_MIX_2605857	NOVO_MIX_3379006	R3_763931	NOVO_MIX_102720	R1_585297	NOVO_MIX_2477303	NOVO_MIX_2072824	R3_838735	R1_316852	R3_834703	NOVO_MIX_3279274	R3_287087	NOVO_MIX_1832069	NOVO_MIX_3925701	NOVO_MIX_2575010	R1_122032	NOVO_MIX_1122212	NOVO_MIX_1072486	R3_386635	R1_254067	R2_98662	R1_306074	R3_112937	NOVO_MIX_1618759	NOVO_MIX_1432413	R2_136268	NOVO_MIX_805354	R1_214861	S3_308766	NOVO_MIX_2605130	NOVO_MIX_1215146	NOVO_MIX_3477583	NOVO_MIX_605742	NOVO_MIX_2885696	NOVO_MIX_2236814	R3_45691	S3_316126	NOVO_MIX_3062997	R3_394930	S2_233867	NOVO_MIX_3110417
1.1.1.136	275	R3_422810	NOVO_MIX_949510	R3_652495	R1_521978	R2_136880	NOVO_MIX_256914	NOVO_MIX_2872600	S3_48521	R3_920167	NOVO_MIX_3866991	S2_238423	NOVO_MIX_3445158	NOVO_MIX_1954153	NOVO_MIX_1036437	NOVO_MIX_1163899	R2_387770	NOVO_MIX_2208293	R1_17950	NOVO_MIX_566544	NOVO_MIX_827628	NOVO_MIX_3590000	NOVO_MIX_2655845	NOVO_MIX_1576162	R1_535419	S2_33215	R1_481611	NOVO_MIX_726030	NOVO_MIX_3777642	NOVO_MIX_1409583	NOVO_MIX_2671320	NOVO_MIX_3118670	R1_36087	NOVO_MIX_389522	NOVO_MIX_3123098	R2_62719	S2_231394	R3_97596	NOVO_MIX_509900	NOVO_MIX_813812	NOVO_MIX_3533560	NOVO_MIX_798761	NOVO_MIX_2886287	NOVO_MIX_1858351	NOVO_MIX_2763698	NOVO_MIX_2731808	NOVO_MIX_2205264	NOVO_MIX_3082749	R3_171959
1.14.13.-	274	S2_111883	NOVO_MIX_2307286	R3_22483	R3_365838	NOVO_MIX_3328318	NOVO_MIX_153510	NOVO_MIX_3155668	R1_68551	NOVO_MIX_3247293	NOVO_MIX_3013069	NOVO_MIX_1574492	NOVO_MIX_1151159	NOVO_MIX_1013295	NOVO_MIX_290255	NOVO_MIX_3800521	NOVO_MIX_1663279	NOVO_MIX_2164022	S2_324266	R3_408683	R1_766435	NOVO_MIX_3360574	NOVO_MIX_1520725	NOVO_MIX_596509	R1_763475	R3_484876	R3_128749	NOVO_MIX_856245	NOVO_MIX_2400674	NOVO_MIX_3153401	NOVO_MIX_3802046	NOVO_MIX_157078	R2_493490	NOVO_MIX_2442219	R2_429600	R3_67868	NOVO_MIX_271365	R3_720567	NOVO_MIX_3659331	R1_742879	NOVO_MIX_3513383	S1_157128	NOVO_MIX_2784126	NOVO_MIX_2755730	NOVO_MIX_1632482	R1_355942	NOVO_MIX_1641793	R3_807396	NOVO_MIX_1312043
3.2.2.20	274	NOVO_MIX_2448815	R3_649363	R1_453977	NOVO_MIX_3568974	S3_150565	NOVO_MIX_1315049	R1_747137	R3_541719	NOVO_MIX_2313514	R1_590107	NOVO_MIX_1466177	NOVO_MIX_537685	R3_425428	NOVO_MIX_1496827	NOVO_MIX_1748912	NOVO_MIX_453263	NOVO_MIX_2488299	NOVO_MIX_2843404	NOVO_MIX_1058461	NOVO_MIX_2183153	NOVO_MIX_3646007	R1_407299	NOVO_MIX_1615890	S3_155879	R3_560891	NOVO_MIX_3339492	NOVO_MIX_2537408	R2_83024	S3_78644	R1_725144	NOVO_MIX_2053765	R3_738244	S1_226618	R1_265074	R1_621550	NOVO_MIX_2720799	NOVO_MIX_784656	NOVO_MIX_3218955	NOVO_MIX_384204	NOVO_MIX_3261471	NOVO_MIX_1523787	NOVO_MIX_364530	S3_300669	NOVO_MIX_82641	R1_128040	R2_303975	R1_248746	NOVO_MIX_389610
2.7.1.167,2.7.7.70	273	R1_189551	R3_791618	R3_148211	NOVO_MIX_2563517	R1_398301	R1_676350	NOVO_MIX_1092336	R1_456543	NOVO_MIX_3944369	NOVO_MIX_3536556	NOVO_MIX_3833404	NOVO_MIX_202231	R2_89502	R3_50946	R1_740019	R1_505543	NOVO_MIX_1006897	NOVO_MIX_810430	R1_627594	NOVO_MIX_2594907	NOVO_MIX_3065799	R2_153015	NOVO_MIX_2417535	R1_513090	R2_7096	NOVO_MIX_3135222	NOVO_MIX_3066830	R3_7004	R1_85399	NOVO_MIX_2026421	NOVO_MIX_990989	NOVO_MIX_599597	R1_240598	R3_618361	NOVO_MIX_3242158	NOVO_MIX_1211222	S3_235253	NOVO_MIX_1166373	NOVO_MIX_1049352	R1_569467	NOVO_MIX_2968556	R1_443612	R3_781042	NOVO_MIX_2048215	R3_696508	NOVO_MIX_718861	R1_589296	NOVO_MIX_2681740
4.1.1.49	273	NOVO_MIX_3371663	R2_392311	R3_605188	NOVO_MIX_69485	R1_666792	R3_26679	NOVO_MIX_1915469	S2_29425	S3_22898	S2_116798	R2_456232	NOVO_MIX_2666485	S2_305153	NOVO_MIX_3850988	NOVO_MIX_738577	R3_92569	NOVO_MIX_2742624	NOVO_MIX_1758385	S3_52392	S3_31895	NOVO_MIX_475917	S3_281931	R1_335768	R1_440989	NOVO_MIX_323306	R1_427168	NOVO_MIX_1918299	R3_580323	NOVO_MIX_1778742	NOVO_MIX_3117344	R1_214717	NOVO_MIX_2833977	NOVO_MIX_1247720	NOVO_MIX_2217366	S2_161113	S2_276156	R3_112624	NOVO_MIX_2807817	R3_521067	R2_354003	S3_260145	R2_19951	R1_224795	NOVO_MIX_3692836	NOVO_MIX_3844970	NOVO_MIX_150263	R3_166568	R1_467994
1.3.99.-	272	NOVO_MIX_259367	S1_262298	NOVO_MIX_1925593	NOVO_MIX_2368226	S2_74528	NOVO_MIX_2480523	NOVO_MIX_2271055	NOVO_MIX_2975242	S3_72037	S3_109052	NOVO_MIX_3460989	NOVO_MIX_617544	R3_415165	R3_706758	NOVO_MIX_1023661	R1_86755	R3_518982	R2_122267	R2_265436	NOVO_MIX_1125366	S1_186835	R2_343451	S2_157595	R3_713830	S3_196736	R3_434014	R3_499236	NOVO_MIX_331400	R1_383455	NOVO_MIX_3897798	S2_55985	S1_74355	NOVO_MIX_3084981	NOVO_MIX_716424	NOVO_MIX_2496284	NOVO_MIX_837897	NOVO_MIX_2222847	NOVO_MIX_1233219	R1_443170	R2_397824	R2_325734	R1_799860	R2_479771	R2_477781	S3_144551	NOVO_MIX_1720071	R2_343067	NOVO_MIX_186857
2.7.8.41	272	R1_799989	NOVO_MIX_809625	NOVO_MIX_482361	R3_934656	NOVO_MIX_219406	NOVO_MIX_3888315	NOVO_MIX_1937589	NOVO_MIX_280980	R3_390235	NOVO_MIX_176509	R1_87000	R1_518446	R3_108961	R3_19658	R3_221438	S2_25981	NOVO_MIX_564808	NOVO_MIX_2075297	S3_214512	NOVO_MIX_3152982	S2_25507	R3_634183	R1_238419	R1_827197	NOVO_MIX_2485550	NOVO_MIX_3618452	R1_769236	NOVO_MIX_2633857	R2_27489	NOVO_MIX_879885	NOVO_MIX_2373969	NOVO_MIX_304638	R1_314463	R1_422836	NOVO_MIX_3607512	R2_464318	NOVO_MIX_1255120	NOVO_MIX_3677657	R3_758981	NOVO_MIX_3575277	S2_81666	NOVO_MIX_932867	NOVO_MIX_948382	NOVO_MIX_3892600	S1_183776	NOVO_MIX_2111469	R2_476956	R1_597448
3.6.1.23	272	NOVO_MIX_2631125	NOVO_MIX_59009	R3_255383	R3_437540	R1_293985	NOVO_MIX_3903430	NOVO_MIX_2825710	R1_176950	NOVO_MIX_328862	NOVO_MIX_528932	R2_319531	R3_723520	NOVO_MIX_1022182	NOVO_MIX_3576876	NOVO_MIX_1471336	R3_471141	R2_383879	NOVO_MIX_2667323	NOVO_MIX_1277148	NOVO_MIX_2718962	NOVO_MIX_357787	NOVO_MIX_845794	NOVO_MIX_2954906	R1_579309	R1_679818	NOVO_MIX_221823	R1_304097	R1_800965	R1_228134	R1_265239	NOVO_MIX_3601731	NOVO_MIX_589470	NOVO_MIX_1331032	NOVO_MIX_2528731	R2_331027	R3_749522	NOVO_MIX_3725939	R1_711136	NOVO_MIX_1433593	NOVO_MIX_935282	NOVO_MIX_2026109	NOVO_MIX_1205983	NOVO_MIX_449833	NOVO_MIX_643241	NOVO_MIX_2482301	NOVO_MIX_2482652	S1_133731	S1_76386
2.-.-.-	271	S2_96922	NOVO_MIX_3327192	NOVO_MIX_1277579	S2_29699	R3_838960	NOVO_MIX_3168398	NOVO_MIX_1497493	NOVO_MIX_3858104	NOVO_MIX_1625930	R3_833908	NOVO_MIX_3872476	R2_178714	R1_427553	NOVO_MIX_358024	R2_301911	NOVO_MIX_2729144	NOVO_MIX_3160159	NOVO_MIX_1774699	R3_697244	NOVO_MIX_2669974	NOVO_MIX_2374080	NOVO_MIX_3940789	NOVO_MIX_2959065	S3_332809	R2_398785	NOVO_MIX_2965668	S3_212492	NOVO_MIX_3643450	NOVO_MIX_894966	NOVO_MIX_777450	S2_272965	NOVO_MIX_2945285	R3_880518	S2_62931	R3_611689	NOVO_MIX_1453767	S3_335094	NOVO_MIX_230083	NOVO_MIX_1892626	NOVO_MIX_2163794	S2_19807	NOVO_MIX_2946031	NOVO_MIX_3843126	NOVO_MIX_188754	NOVO_MIX_2113029	NOVO_MIX_1076902	NOVO_MIX_3538005	NOVO_MIX_1642467
3.1.26.-	271	NOVO_MIX_2998102	NOVO_MIX_1423731	R3_689292	NOVO_MIX_3487448	NOVO_MIX_518181	NOVO_MIX_1234249	R2_223310	NOVO_MIX_776157	NOVO_MIX_1841526	R1_822905	S2_286347	NOVO_MIX_3446482	S2_102888	R3_503275	S1_132635	S2_63307	NOVO_MIX_2737085	R2_234424	NOVO_MIX_2900918	R3_693034	NOVO_MIX_86475	NOVO_MIX_2643215	NOVO_MIX_403652	NOVO_MIX_3135140	S1_235069	R1_201700	S1_185046	NOVO_MIX_3937944	R3_568437	R1_261841	S3_42569	NOVO_MIX_2347889	R2_429198	S1_222614	NOVO_MIX_2606468	NOVO_MIX_1008330	R1_787413	NOVO_MIX_2086307	R3_421854	R2_87863	S1_313701	NOVO_MIX_433390	R2_221581	NOVO_MIX_2743091	NOVO_MIX_362990	R1_51192	R3_664777	S2_233440
3.6.1.22	271	S3_274623	NOVO_MIX_2234151	NOVO_MIX_2234751	NOVO_MIX_2324515	R1_401376	R3_129372	R3_366797	R1_556306	R1_516990	NOVO_MIX_2125937	S3_231268	R3_560074	NOVO_MIX_2483753	NOVO_MIX_1197655	NOVO_MIX_3168372	S2_108756	S3_277953	R1_487374	R2_163318	R1_452507	NOVO_MIX_3853821	NOVO_MIX_1298853	NOVO_MIX_2785920	R1_741707	R1_670676	R3_207736	NOVO_MIX_1656370	R3_330035	NOVO_MIX_1171641	NOVO_MIX_276730	NOVO_MIX_1194537	NOVO_MIX_145234	R3_158720	NOVO_MIX_2531794	NOVO_MIX_2118616	NOVO_MIX_3715865	NOVO_MIX_932120	S2_35719	R1_432566	NOVO_MIX_771025	R1_720991	NOVO_MIX_1688635	R3_852943	R2_188170	R1_31633	R1_301599	NOVO_MIX_1837087	NOVO_MIX_1164543
4.1.1.19	271	NOVO_MIX_3154797	NOVO_MIX_2919732	NOVO_MIX_313550	S2_80954	S3_146348	NOVO_MIX_1712964	NOVO_MIX_1986328	S1_185313	NOVO_MIX_2738471	S1_263361	NOVO_MIX_2015437	NOVO_MIX_3609394	NOVO_MIX_150357	R3_494686	NOVO_MIX_3881932	NOVO_MIX_3809442	NOVO_MIX_966451	NOVO_MIX_3944696	NOVO_MIX_1627830	R3_29706	S3_330877	NOVO_MIX_2508029	NOVO_MIX_1061488	NOVO_MIX_2420610	R3_844199	NOVO_MIX_3465662	NOVO_MIX_2950721	S2_216032	NOVO_MIX_2400731	NOVO_MIX_3660615	NOVO_MIX_3214635	NOVO_MIX_2178659	NOVO_MIX_1874489	NOVO_MIX_295660	NOVO_MIX_2783514	R1_342623	NOVO_MIX_1555067	R3_712783	S1_248672	R2_383114	NOVO_MIX_1621331	NOVO_MIX_3031123	NOVO_MIX_760177	NOVO_MIX_3481608	S3_31627	S2_20072	R2_203108	R2_383828
1.3.5.2	269	NOVO_MIX_420057	R1_519227	R1_822823	NOVO_MIX_1084853	R1_552041	S3_162843	NOVO_MIX_2640023	R1_354662	S3_30635	S1_182049	R2_490247	NOVO_MIX_1015495	S1_288097	NOVO_MIX_3040870	R1_803684	NOVO_MIX_3719669	NOVO_MIX_1941366	R2_36210	S2_32626	S3_27486	R3_682078	NOVO_MIX_1857184	NOVO_MIX_49168	NOVO_MIX_1946210	R3_343769	NOVO_MIX_3612565	NOVO_MIX_1585264	NOVO_MIX_2667524	S1_31330	R2_80344	NOVO_MIX_1150570	S2_190877	NOVO_MIX_3193864	NOVO_MIX_2300936	NOVO_MIX_3655852	R2_478684	NOVO_MIX_1408026	NOVO_MIX_3259059	R3_370776	R2_261231	NOVO_MIX_2295616	NOVO_MIX_1520098	NOVO_MIX_2525548	NOVO_MIX_1658439	R1_730239	NOVO_MIX_3877953	NOVO_MIX_2010841	NOVO_MIX_1229272
2.5.1.39	267	R3_465417	NOVO_MIX_2636070	NOVO_MIX_2993189	NOVO_MIX_3550575	NOVO_MIX_1940634	NOVO_MIX_3290933	R3_467919	NOVO_MIX_3790955	R3_320769	R3_580886	NOVO_MIX_1354088	NOVO_MIX_2269239	NOVO_MIX_2013523	NOVO_MIX_1645679	NOVO_MIX_2442928	NOVO_MIX_3246435	S2_198709	NOVO_MIX_1269123	S2_172821	NOVO_MIX_2683641	NOVO_MIX_1445875	R1_183440	NOVO_MIX_2462198	R3_903909	R2_309181	NOVO_MIX_2090093	NOVO_MIX_1808871	R1_656823	NOVO_MIX_519554	S3_304822	NOVO_MIX_3450328	NOVO_MIX_2753446	NOVO_MIX_566875	NOVO_MIX_865392	R3_461499	NOVO_MIX_2487745	R1_436361	NOVO_MIX_3912582	NOVO_MIX_2923811	R2_161908	NOVO_MIX_937131	NOVO_MIX_2769193	R1_670920	R1_128706	NOVO_MIX_2661700	NOVO_MIX_3375432	R1_239489	NOVO_MIX_2486597
2.4.1.21	265	NOVO_MIX_3852614	NOVO_MIX_1110760	S1_21925	R3_408222	NOVO_MIX_374666	R3_268957	NOVO_MIX_910412	NOVO_MIX_1281036	NOVO_MIX_1025125	NOVO_MIX_2502513	R1_174404	S3_1995	R3_903332	NOVO_MIX_1385998	R3_816843	NOVO_MIX_2845133	NOVO_MIX_3047007	NOVO_MIX_315570	NOVO_MIX_736984	NOVO_MIX_698622	NOVO_MIX_694495	NOVO_MIX_865695	R1_440329	NOVO_MIX_3488542	R3_405890	NOVO_MIX_2294276	S2_69915	NOVO_MIX_2672087	NOVO_MIX_1286568	NOVO_MIX_74474	NOVO_MIX_3200726	NOVO_MIX_572137	NOVO_MIX_3136181	NOVO_MIX_3839196	NOVO_MIX_2524063	NOVO_MIX_2821370	NOVO_MIX_2177863	NOVO_MIX_1732497	NOVO_MIX_381737	NOVO_MIX_329579	NOVO_MIX_726754	R2_482776	R3_707480	NOVO_MIX_82020	R3_119850	R1_240112	R1_493367	NOVO_MIX_3948302
3.5.1.10	265	NOVO_MIX_34030	R3_423704	S2_47944	NOVO_MIX_3344088	S1_56587	NOVO_MIX_3500471	S1_131014	NOVO_MIX_1970884	R1_109630	R2_162574	NOVO_MIX_1128654	S2_36765	NOVO_MIX_519458	S2_87239	NOVO_MIX_3927346	NOVO_MIX_106893	R1_506002	NOVO_MIX_2013491	S3_143907	NOVO_MIX_2483566	NOVO_MIX_3079554	NOVO_MIX_2192039	NOVO_MIX_1902489	NOVO_MIX_485089	NOVO_MIX_2119799	NOVO_MIX_687875	R1_809691	S2_115228	S1_214316	NOVO_MIX_3375104	R3_714849	S3_77820	R1_300036	S1_138281	NOVO_MIX_2488613	NOVO_MIX_1117186	NOVO_MIX_288866	NOVO_MIX_3649364	R2_370049	NOVO_MIX_3593472	R1_433227	NOVO_MIX_1536843	NOVO_MIX_3352396	NOVO_MIX_1061278	R2_144162	NOVO_MIX_2418055	R1_653054	S1_53100
5.4.2.11	265	NOVO_MIX_2206383	S1_165983	NOVO_MIX_1570158	R1_116809	R1_210704	NOVO_MIX_3926466	R2_335533	NOVO_MIX_3809832	NOVO_MIX_2962049	R3_628027	NOVO_MIX_2161896	NOVO_MIX_1227483	S1_152329	S1_115189	S1_239029	NOVO_MIX_3270848	NOVO_MIX_256529	R1_132090	R2_291683	NOVO_MIX_1908318	NOVO_MIX_3918740	NOVO_MIX_3524176	R3_434752	NOVO_MIX_3244613	R3_885888	NOVO_MIX_2477286	R1_14832	NOVO_MIX_2245288	NOVO_MIX_3174197	R3_120668	R1_249143	R3_626048	NOVO_MIX_407817	NOVO_MIX_3699870	NOVO_MIX_3249782	NOVO_MIX_2770479	NOVO_MIX_1872852	S2_282168	NOVO_MIX_1515029	R3_389855	R2_275766	NOVO_MIX_2746329	R3_474277	R1_9764	NOVO_MIX_990906	NOVO_MIX_153115	NOVO_MIX_2136449	R3_864088
1.4.1.4	264	NOVO_MIX_3047515	NOVO_MIX_3624012	R3_44365	R2_352252	NOVO_MIX_1479278	R1_580724	R3_570610	R3_727818	NOVO_MIX_2610697	NOVO_MIX_1477454	R2_345980	NOVO_MIX_420482	R1_581794	R3_350760	NOVO_MIX_2757738	R1_486072	NOVO_MIX_3459838	R3_369643	R1_222612	R3_316936	NOVO_MIX_2679232	R3_750224	R3_377827	NOVO_MIX_3146799	R3_749543	S2_207895	R3_660438	NOVO_MIX_2336343	NOVO_MIX_1384368	NOVO_MIX_3309385	R3_120020	NOVO_MIX_1316759	R1_563640	NOVO_MIX_1231337	R3_67775	R1_266330	R3_801715	R2_369282	R1_598119	R1_720241	R3_138086	R3_410822	R1_344793	R1_7507	S2_237532	R3_473679	R3_383920	NOVO_MIX_3669219
2.4.2.7	264	NOVO_MIX_509276	NOVO_MIX_386475	NOVO_MIX_1790649	R2_177336	R2_304790	R1_142253	NOVO_MIX_424799	NOVO_MIX_3352879	NOVO_MIX_3611618	R3_401741	NOVO_MIX_1030034	R1_564869	R3_771710	R3_456941	NOVO_MIX_2722003	NOVO_MIX_3312894	R3_20239	NOVO_MIX_3056370	R1_30852	NOVO_MIX_1105098	NOVO_MIX_1506076	R1_182747	NOVO_MIX_1417650	NOVO_MIX_329696	NOVO_MIX_331816	NOVO_MIX_936420	NOVO_MIX_1845383	R1_50267	NOVO_MIX_1465010	NOVO_MIX_3673225	R1_1072	NOVO_MIX_207950	NOVO_MIX_3475379	NOVO_MIX_2360192	NOVO_MIX_2278663	S3_163566	NOVO_MIX_1448717	NOVO_MIX_3327305	NOVO_MIX_1860217	NOVO_MIX_2323730	NOVO_MIX_1706637	R3_678728	R3_582162	R1_596171	NOVO_MIX_3561354	NOVO_MIX_1316050	NOVO_MIX_3334243	NOVO_MIX_437833
2.5.1.-	264	R1_661611	NOVO_MIX_157665	S1_138014	S2_139221	R1_533666	S3_250728	NOVO_MIX_3176429	R3_550858	NOVO_MIX_725185	S3_307545	NOVO_MIX_2614664	R3_924736	NOVO_MIX_3039434	NOVO_MIX_2277542	R1_676357	NOVO_MIX_203520	NOVO_MIX_1141510	NOVO_MIX_2305771	NOVO_MIX_996935	NOVO_MIX_2149442	NOVO_MIX_1786010	NOVO_MIX_1398434	R3_42566	NOVO_MIX_937899	R3_891084	R3_803073	NOVO_MIX_1623542	NOVO_MIX_1376368	NOVO_MIX_2155672	R3_464499	NOVO_MIX_825487	R3_455241	NOVO_MIX_2323201	NOVO_MIX_1717925	R3_618524	R2_47036	NOVO_MIX_2171324	R2_120089	R3_315544	NOVO_MIX_1550600	NOVO_MIX_3955721	R3_790115	R3_589666	R3_63704	NOVO_MIX_1819535	R3_823010	S2_61392	S2_56701
2.7.7.12	264	R1_193616	NOVO_MIX_1666791	R2_260021	R1_372736	R3_301851	R1_394335	NOVO_MIX_3011677	NOVO_MIX_305308	NOVO_MIX_1352134	S3_18435	R3_633782	S3_143958	R1_516085	NOVO_MIX_1377061	NOVO_MIX_456568	NOVO_MIX_1645122	NOVO_MIX_3006906	NOVO_MIX_965520	NOVO_MIX_3441454	NOVO_MIX_610272	R1_365330	NOVO_MIX_664185	R1_173038	NOVO_MIX_1817727	NOVO_MIX_1389670	NOVO_MIX_1197001	R2_446506	R1_270246	R3_593897	R1_486437	NOVO_MIX_1040133	NOVO_MIX_3123407	NOVO_MIX_2730112	NOVO_MIX_515394	NOVO_MIX_2220456	R1_739914	NOVO_MIX_3554651	NOVO_MIX_3627650	NOVO_MIX_2975847	R1_809890	NOVO_MIX_2695057	NOVO_MIX_3481365	NOVO_MIX_3682352	NOVO_MIX_2991008	NOVO_MIX_3778380	NOVO_MIX_3701265	NOVO_MIX_1456101	NOVO_MIX_1644462
4.1.2.4	264	R2_384319	NOVO_MIX_2782246	NOVO_MIX_251362	R1_534487	R3_66698	R3_521567	NOVO_MIX_1829090	NOVO_MIX_801431	NOVO_MIX_2149481	NOVO_MIX_2560786	NOVO_MIX_1284666	S2_218341	NOVO_MIX_912570	R3_409362	NOVO_MIX_1565361	NOVO_MIX_3169144	S2_60340	NOVO_MIX_3699238	NOVO_MIX_2309289	NOVO_MIX_2301027	NOVO_MIX_424342	NOVO_MIX_1835866	NOVO_MIX_313131	S1_169317	R1_109722	R1_133146	R1_416052	R1_674556	NOVO_MIX_2944190	R2_164935	S1_34142	R1_71254	R3_416426	S1_70166	S1_232112	NOVO_MIX_1388525	R3_371027	NOVO_MIX_1629803	NOVO_MIX_1880398	R1_222890	S1_250392	R3_165105	NOVO_MIX_3783387	NOVO_MIX_3719140	NOVO_MIX_2221920	NOVO_MIX_1769841	NOVO_MIX_3806996	NOVO_MIX_142343
4.2.1.96	264	NOVO_MIX_3336654	NOVO_MIX_1131463	R3_73771	R3_624721	NOVO_MIX_2863944	S3_258219	NOVO_MIX_2703541	NOVO_MIX_2419496	R3_80636	R3_363997	R3_620396	NOVO_MIX_3416777	S1_299602	NOVO_MIX_312944	R1_180996	NOVO_MIX_1445709	R1_695445	NOVO_MIX_105293	NOVO_MIX_1115822	R1_775527	R1_683824	NOVO_MIX_2053360	NOVO_MIX_195137	NOVO_MIX_1138913	NOVO_MIX_1632465	NOVO_MIX_1335822	R1_818698	R1_790757	S2_313887	R2_71937	R1_750611	NOVO_MIX_1605600	NOVO_MIX_1805848	NOVO_MIX_3338347	R1_476185	NOVO_MIX_879068	R1_133878	S1_313169	R1_451246	NOVO_MIX_3474580	NOVO_MIX_2832578	NOVO_MIX_3300172	S2_8589	NOVO_MIX_2110047	NOVO_MIX_985764	NOVO_MIX_2024039	NOVO_MIX_2497160	NOVO_MIX_2654302
5.1.99.4	264	R2_409195	NOVO_MIX_3616469	NOVO_MIX_2006671	NOVO_MIX_1943563	NOVO_MIX_3649801	NOVO_MIX_608040	R3_265919	NOVO_MIX_2899077	R3_357569	R3_281106	R3_703333	R1_407982	R1_45614	S1_180426	R2_431989	NOVO_MIX_2932053	NOVO_MIX_706632	NOVO_MIX_511434	NOVO_MIX_2673464	R3_229272	NOVO_MIX_1055094	S2_259357	R3_914410	NOVO_MIX_2985075	S3_281739	NOVO_MIX_1678889	NOVO_MIX_553644	NOVO_MIX_2998598	NOVO_MIX_2131850	R3_250962	NOVO_MIX_696965	NOVO_MIX_2088672	NOVO_MIX_3838737	NOVO_MIX_2863560	R2_335438	R1_819580	R1_543625	S3_260838	R3_482036	R1_650630	NOVO_MIX_3645891	NOVO_MIX_1649776	NOVO_MIX_1640806	R3_492373	NOVO_MIX_1279849	NOVO_MIX_1602867	NOVO_MIX_1524965	NOVO_MIX_1752943
1.17.99.6	263	S2_147822	NOVO_MIX_3260630	NOVO_MIX_1783034	NOVO_MIX_2647595	R1_173517	R3_861115	R3_463931	NOVO_MIX_1911019	R3_515185	R1_778569	NOVO_MIX_2747033	NOVO_MIX_1668155	NOVO_MIX_2596757	R3_273397	NOVO_MIX_2815670	NOVO_MIX_3194164	NOVO_MIX_1053575	NOVO_MIX_534611	S1_154407	NOVO_MIX_2013590	R2_410323	R1_810460	NOVO_MIX_2099955	NOVO_MIX_3714430	S2_209653	NOVO_MIX_2063645	R1_695246	NOVO_MIX_1574014	R3_239252	R1_2845	NOVO_MIX_334888	NOVO_MIX_1517557	S3_209154	NOVO_MIX_2126529	NOVO_MIX_1131320	R2_161860	R3_523497	R3_630441	NOVO_MIX_1344240	NOVO_MIX_3929248	R3_786418	R1_159358	NOVO_MIX_811775	NOVO_MIX_3882977	NOVO_MIX_1578109	NOVO_MIX_1053248	NOVO_MIX_3725162	R2_322070
2.2.1.9	263	R1_68563	NOVO_MIX_2901320	NOVO_MIX_1912619	R1_11015	R1_680522	NOVO_MIX_192862	R3_182108	R3_764839	NOVO_MIX_3835343	R1_105234	NOVO_MIX_1185531	R3_481686	NOVO_MIX_3383993	R1_598641	NOVO_MIX_1057466	NOVO_MIX_1207891	NOVO_MIX_3383722	R2_494423	NOVO_MIX_3916163	NOVO_MIX_21827	NOVO_MIX_763354	NOVO_MIX_495071	NOVO_MIX_2548094	NOVO_MIX_324264	NOVO_MIX_412573	NOVO_MIX_3282690	NOVO_MIX_2356446	NOVO_MIX_1329605	R1_650551	R1_507881	R3_28977	R1_669232	NOVO_MIX_2252293	NOVO_MIX_1628581	R1_87171	R1_410991	R2_446670	NOVO_MIX_3754753	S3_206797	NOVO_MIX_428307	NOVO_MIX_3787736	NOVO_MIX_25635	R1_190063	R1_195601	NOVO_MIX_1330845	NOVO_MIX_3154336	R2_119192	NOVO_MIX_3551700
2.7.6.3	262	NOVO_MIX_1061284	NOVO_MIX_1638854	NOVO_MIX_3613765	R3_656772	R2_71318	NOVO_MIX_1795379	NOVO_MIX_968078	R3_556463	NOVO_MIX_65825	R1_407799	S2_66933	R1_549643	R3_213658	NOVO_MIX_2002381	NOVO_MIX_2506726	R3_110139	NOVO_MIX_1324429	NOVO_MIX_1324790	NOVO_MIX_1526254	NOVO_MIX_3249249	NOVO_MIX_332075	NOVO_MIX_2992709	NOVO_MIX_606511	NOVO_MIX_2536155	NOVO_MIX_2923575	NOVO_MIX_3218279	NOVO_MIX_2656717	NOVO_MIX_1499468	NOVO_MIX_1145186	R1_771751	S3_268214	NOVO_MIX_548454	R1_317184	S3_103105	NOVO_MIX_1944330	NOVO_MIX_3432820	NOVO_MIX_10734	R3_264397	R3_73052	R1_149577	NOVO_MIX_1870527	NOVO_MIX_1853119	NOVO_MIX_2854044	NOVO_MIX_882938	R1_236582	R1_240551	NOVO_MIX_2561130	NOVO_MIX_1148726
3.2.1.40	262	NOVO_MIX_2572566	NOVO_MIX_3632699	NOVO_MIX_3937171	NOVO_MIX_3511972	R1_90	NOVO_MIX_1561246	R1_394100	NOVO_MIX_2209524	NOVO_MIX_2193558	S2_240242	R1_601716	R2_86341	NOVO_MIX_1384575	NOVO_MIX_3245555	NOVO_MIX_2330274	S1_320804	NOVO_MIX_626006	NOVO_MIX_2358686	NOVO_MIX_1106649	NOVO_MIX_671900	NOVO_MIX_3361002	S2_276373	R1_268424	NOVO_MIX_3104952	R1_330839	R3_939327	S2_223675	NOVO_MIX_1149736	NOVO_MIX_3548464	NOVO_MIX_1939973	NOVO_MIX_2700943	NOVO_MIX_2541725	NOVO_MIX_2617467	NOVO_MIX_1575341	NOVO_MIX_1801997	R1_33559	NOVO_MIX_3724606	NOVO_MIX_1277962	NOVO_MIX_81042	NOVO_MIX_2953152	R3_274492	NOVO_MIX_437654	R2_344799	NOVO_MIX_1528141	NOVO_MIX_2634930	NOVO_MIX_2290921	NOVO_MIX_1085548	S1_86786
3.4.11.-	262	NOVO_MIX_996592	NOVO_MIX_2236650	NOVO_MIX_1955030	R1_247455	NOVO_MIX_3593557	NOVO_MIX_1784889	S2_45230	NOVO_MIX_3256522	NOVO_MIX_2736645	NOVO_MIX_2537391	NOVO_MIX_1342078	NOVO_MIX_953365	NOVO_MIX_1012040	NOVO_MIX_2430704	NOVO_MIX_1524568	NOVO_MIX_2276982	NOVO_MIX_3574515	S1_19656	R2_451	R2_352018	NOVO_MIX_2927841	NOVO_MIX_800755	S3_81356	NOVO_MIX_1529475	R3_325594	R3_636207	NOVO_MIX_15166	R3_370648	NOVO_MIX_1533324	R2_129135	NOVO_MIX_1264145	NOVO_MIX_3782056	R3_701036	S3_289821	R2_400145	R1_90019	S3_115847	NOVO_MIX_413963	NOVO_MIX_2104082	NOVO_MIX_3431561	NOVO_MIX_622913	NOVO_MIX_3479450	NOVO_MIX_3356463	R1_101012	R1_599221	R1_307970	R1_644582	R1_702060
1.10.3.-	260	NOVO_MIX_1725418	R1_750746	R3_623816	R3_676663	R1_274399	R1_540322	R3_12039	NOVO_MIX_3514032	NOVO_MIX_3208075	NOVO_MIX_993237	R1_625681	NOVO_MIX_1359747	R1_651949	NOVO_MIX_738294	NOVO_MIX_480819	R3_487833	NOVO_MIX_1496431	NOVO_MIX_2909760	NOVO_MIX_2286924	NOVO_MIX_1657042	NOVO_MIX_3839924	R1_805294	NOVO_MIX_1525302	NOVO_MIX_1958051	R1_86167	NOVO_MIX_2756382	R1_432691	R3_122967	NOVO_MIX_2778796	NOVO_MIX_3043275	NOVO_MIX_2170409	NOVO_MIX_2236461	R1_209307	R3_9589	NOVO_MIX_179503	R2_302851	NOVO_MIX_2161453	R3_223275	NOVO_MIX_2007334	R1_536662	R1_205761	NOVO_MIX_3553640	S3_315883	S2_82528	NOVO_MIX_844442	NOVO_MIX_1360392	R3_468578	R1_92434
2.7.1.6	260	NOVO_MIX_3682353	R3_499883	R1_506860	R1_681387	R1_697626	NOVO_MIX_2137131	S3_270589	NOVO_MIX_3311326	NOVO_MIX_1956036	R1_330533	NOVO_MIX_2139850	NOVO_MIX_1219272	R3_31799	R1_219133	NOVO_MIX_2566597	R2_122246	NOVO_MIX_418863	R1_412473	R1_770825	R1_662534	NOVO_MIX_1783022	R3_440153	R3_716269	NOVO_MIX_3735878	NOVO_MIX_1663567	R1_497367	NOVO_MIX_186022	NOVO_MIX_3212783	R3_706500	NOVO_MIX_2126298	NOVO_MIX_1520899	R3_117472	NOVO_MIX_1949926	NOVO_MIX_2241668	NOVO_MIX_6801	NOVO_MIX_1968224	R3_671410	R3_366919	NOVO_MIX_3467394	NOVO_MIX_3656835	NOVO_MIX_2005869	NOVO_MIX_965519	R3_220116	NOVO_MIX_1384909	NOVO_MIX_3803593	NOVO_MIX_2522469	S2_143059	NOVO_MIX_306274
4.2.1.113	259	NOVO_MIX_926362	NOVO_MIX_403322	R1_18363	NOVO_MIX_404257	NOVO_MIX_410542	NOVO_MIX_1664056	NOVO_MIX_1832934	NOVO_MIX_667352	NOVO_MIX_1634091	NOVO_MIX_818573	NOVO_MIX_278757	R3_117075	R1_166925	NOVO_MIX_3520035	R1_77817	R1_343020	NOVO_MIX_2237731	NOVO_MIX_2662089	R1_302790	NOVO_MIX_2874831	R1_334725	NOVO_MIX_1177428	NOVO_MIX_1371843	S3_82404	NOVO_MIX_1915625	NOVO_MIX_3089972	R2_312876	R1_530859	NOVO_MIX_3852803	NOVO_MIX_2238272	NOVO_MIX_1302385	NOVO_MIX_2534877	R3_314572	R1_672024	NOVO_MIX_912877	R3_473601	R2_19877	R3_637922	NOVO_MIX_1866658	NOVO_MIX_3555397	R1_632930	NOVO_MIX_376961	R3_472112	NOVO_MIX_1164619	R3_229107	R3_869913	NOVO_MIX_1917162	R3_872301
2.7.1.4	258	NOVO_MIX_1148164	R1_566296	R1_830658	NOVO_MIX_2668794	S2_312404	S1_279701	NOVO_MIX_831761	NOVO_MIX_3412876	S3_202930	NOVO_MIX_1571453	NOVO_MIX_1159613	NOVO_MIX_2105332	S3_102190	NOVO_MIX_3635924	NOVO_MIX_1524805	NOVO_MIX_909334	R1_696151	NOVO_MIX_534187	NOVO_MIX_1237333	NOVO_MIX_1673057	NOVO_MIX_437187	S1_287854	NOVO_MIX_1029508	NOVO_MIX_839507	NOVO_MIX_3326364	NOVO_MIX_3207585	R1_281710	R1_237472	NOVO_MIX_2246218	NOVO_MIX_468260	NOVO_MIX_1297661	NOVO_MIX_3669081	NOVO_MIX_1239093	R3_318577	NOVO_MIX_2428968	R3_644749	NOVO_MIX_148613	R1_424602	R3_294408	NOVO_MIX_48978	R1_658428	R1_44188	R1_695966	R3_837358	S3_13535	NOVO_MIX_701619	NOVO_MIX_3181223	NOVO_MIX_2655520
2.6.1.44,2.6.1.45,2.6.1.51	257	NOVO_MIX_1875481	NOVO_MIX_33307	R3_406819	R3_751562	NOVO_MIX_2965480	R1_277726	R3_662327	R3_845343	NOVO_MIX_74971	NOVO_MIX_2778531	R3_799774	R1_222923	NOVO_MIX_3599513	S1_50701	NOVO_MIX_241406	NOVO_MIX_2778635	NOVO_MIX_187895	NOVO_MIX_848528	R2_493022	R1_50198	NOVO_MIX_1633304	R2_70714	NOVO_MIX_2505841	NOVO_MIX_3744012	R3_37481	S2_70926	R3_782846	NOVO_MIX_1552627	NOVO_MIX_521046	R1_636198	R3_360581	NOVO_MIX_3557059	NOVO_MIX_212456	NOVO_MIX_3427343	R3_590671	NOVO_MIX_3088002	NOVO_MIX_2549494	NOVO_MIX_1224006	R3_465712	R3_758095	NOVO_MIX_3485420	R1_572488	R3_383944	NOVO_MIX_1126362	NOVO_MIX_933933	NOVO_MIX_941746	NOVO_MIX_1335271	NOVO_MIX_2612518
2.7.8.33,2.7.8.35	257	R1_30858	S1_151977	NOVO_MIX_547729	R1_388079	R2_45899	NOVO_MIX_1071125	NOVO_MIX_1763657	R3_255318	NOVO_MIX_1074403	R3_918910	NOVO_MIX_2835297	NOVO_MIX_3576328	NOVO_MIX_1379222	R3_474853	R1_101908	NOVO_MIX_864754	R3_338466	NOVO_MIX_498032	R3_800790	R3_478289	R3_881930	NOVO_MIX_1046906	R1_381285	R3_696951	NOVO_MIX_440705	NOVO_MIX_2008617	R1_675518	NOVO_MIX_3418248	R1_302915	S2_48174	R1_66241	R2_109595	R3_16408	R3_233284	R3_866972	R3_723262	S1_27598	NOVO_MIX_2285169	NOVO_MIX_208425	NOVO_MIX_3757432	NOVO_MIX_2499959	NOVO_MIX_3909816	R1_760973	NOVO_MIX_1430657	NOVO_MIX_3585778	NOVO_MIX_3506491	NOVO_MIX_3840990	R1_192794
2.7.9.3	255	R1_256841	NOVO_MIX_3319136	NOVO_MIX_2425995	NOVO_MIX_916823	R1_132149	NOVO_MIX_1441496	NOVO_MIX_3934737	R3_890757	R1_216990	R3_367400	NOVO_MIX_1728488	R3_222518	R3_443126	NOVO_MIX_1196819	NOVO_MIX_841393	S2_32254	NOVO_MIX_632541	NOVO_MIX_1633965	NOVO_MIX_847990	NOVO_MIX_665419	R1_190259	NOVO_MIX_3260961	NOVO_MIX_802038	R1_514040	NOVO_MIX_2885461	R2_355646	NOVO_MIX_3556462	NOVO_MIX_68002	NOVO_MIX_2531894	NOVO_MIX_3353838	R2_25884	NOVO_MIX_863559	NOVO_MIX_2343897	S3_14194	NOVO_MIX_699883	NOVO_MIX_448948	S3_47686	NOVO_MIX_1156638	NOVO_MIX_1857972	S2_70107	NOVO_MIX_3578482	R2_235565	NOVO_MIX_3629356	NOVO_MIX_23071	R3_586094	R1_707692	NOVO_MIX_2408607	NOVO_MIX_3430752
2.1.1.190	254	NOVO_MIX_1490089	NOVO_MIX_3120912	R3_754195	R1_642878	NOVO_MIX_2327652	R3_1802	NOVO_MIX_2717998	NOVO_MIX_3897898	S3_85852	S2_183901	R1_117651	R2_460873	NOVO_MIX_400464	R2_119329	NOVO_MIX_1546228	NOVO_MIX_3408710	R3_196553	NOVO_MIX_3770464	NOVO_MIX_2709556	NOVO_MIX_975258	NOVO_MIX_9618	NOVO_MIX_1419836	NOVO_MIX_3181580	NOVO_MIX_2287753	NOVO_MIX_1444412	R3_17203	NOVO_MIX_288463	NOVO_MIX_693865	R3_853929	NOVO_MIX_2504475	NOVO_MIX_2651042	NOVO_MIX_3252532	NOVO_MIX_2566149	R1_33073	NOVO_MIX_2901590	NOVO_MIX_1872073	R3_907225	NOVO_MIX_2386075	NOVO_MIX_464042	R1_494416	NOVO_MIX_3653335	NOVO_MIX_330060	NOVO_MIX_3485082	NOVO_MIX_857462	NOVO_MIX_342601	NOVO_MIX_2733663	R1_122825	NOVO_MIX_1923128
2.1.1.191	254	R1_211054	NOVO_MIX_3767980	NOVO_MIX_1223020	NOVO_MIX_1379454	S3_188334	NOVO_MIX_820927	NOVO_MIX_1611718	NOVO_MIX_2349116	NOVO_MIX_1320730	S3_201361	R3_388872	S2_97919	NOVO_MIX_45991	NOVO_MIX_405386	R3_703586	R1_671698	NOVO_MIX_634642	R1_614434	NOVO_MIX_397820	R1_185138	NOVO_MIX_2104854	NOVO_MIX_1053637	NOVO_MIX_2725881	NOVO_MIX_135172	NOVO_MIX_1861147	S3_311146	NOVO_MIX_2613711	NOVO_MIX_1760193	NOVO_MIX_3504297	NOVO_MIX_437311	NOVO_MIX_2120277	R1_431311	NOVO_MIX_920582	R3_694533	R1_540845	S1_230775	R1_239773	NOVO_MIX_2397447	NOVO_MIX_2930320	S2_293228	NOVO_MIX_2927003	NOVO_MIX_251460	NOVO_MIX_2023432	R3_711292	R3_569220	NOVO_MIX_806256	R3_625571	NOVO_MIX_3820963
2.7.1.15	254	NOVO_MIX_259574	NOVO_MIX_451799	S3_135014	NOVO_MIX_1525330	R3_743820	S2_293102	NOVO_MIX_2324111	NOVO_MIX_2412896	NOVO_MIX_2731995	R1_86355	R1_651183	NOVO_MIX_864762	NOVO_MIX_559485	R1_668874	NOVO_MIX_533176	NOVO_MIX_2779810	R3_309966	NOVO_MIX_2303950	NOVO_MIX_1398397	NOVO_MIX_230773	NOVO_MIX_3441927	R1_675235	NOVO_MIX_3429192	R1_6649	NOVO_MIX_1413490	R3_882317	R1_535247	S3_91775	R3_49152	R3_835765	R1_516621	NOVO_MIX_301485	R3_128117	R2_348754	NOVO_MIX_430150	NOVO_MIX_822201	NOVO_MIX_3600540	NOVO_MIX_2277489	S1_326884	NOVO_MIX_1031933	R1_368485	R2_180684	R1_347525	NOVO_MIX_2254392	NOVO_MIX_2535442	R3_45726	R1_390235	NOVO_MIX_2201145
3.5.4.33	254	NOVO_MIX_3855530	NOVO_MIX_956441	NOVO_MIX_1263054	NOVO_MIX_81404	R3_676595	NOVO_MIX_1104210	NOVO_MIX_1356985	R3_558780	R3_685034	NOVO_MIX_3414117	S1_71746	NOVO_MIX_2317046	NOVO_MIX_3798288	R3_159259	NOVO_MIX_134555	NOVO_MIX_925198	R3_323124	NOVO_MIX_40151	NOVO_MIX_3893085	NOVO_MIX_1691108	R3_602144	R3_662672	NOVO_MIX_3008490	NOVO_MIX_1484639	NOVO_MIX_480733	R3_870959	NOVO_MIX_298537	NOVO_MIX_607928	NOVO_MIX_1564951	R3_229982	S3_269680	NOVO_MIX_2359098	R3_471981	R3_394184	S2_182528	R1_329941	R1_473605	NOVO_MIX_2877363	R3_29101	R3_936861	NOVO_MIX_988718	S1_203236	NOVO_MIX_1225495	S2_176716	NOVO_MIX_3934846	S2_79010	NOVO_MIX_696397	NOVO_MIX_842490
1.1.3.6	253	R1_479333	R1_44666	R1_637275	NOVO_MIX_292853	NOVO_MIX_3584433	NOVO_MIX_2287036	NOVO_MIX_2308773	NOVO_MIX_2618942	NOVO_MIX_55167	S2_27258	NOVO_MIX_204831	R3_234502	S2_152692	R1_515496	NOVO_MIX_3932700	R2_217135	NOVO_MIX_3519391	S1_277207	NOVO_MIX_2313484	NOVO_MIX_2450587	R3_773290	R1_552118	NOVO_MIX_1478313	S1_321494	R1_265156	NOVO_MIX_97371	NOVO_MIX_1489204	NOVO_MIX_2230298	R3_822676	R3_36991	R1_369859	NOVO_MIX_2926432	R3_298148	NOVO_MIX_1831445	R2_230382	NOVO_MIX_1520920	R3_181157	S3_128624	NOVO_MIX_2153203	NOVO_MIX_561676	NOVO_MIX_246806	R1_120955	NOVO_MIX_108578	R1_417183	NOVO_MIX_2191116	NOVO_MIX_3041392	R3_470531	NOVO_MIX_1622179
1.14.13.40	253	NOVO_MIX_2594166	NOVO_MIX_1322856	NOVO_MIX_2862485	NOVO_MIX_2519718	NOVO_MIX_1019584	NOVO_MIX_1006264	R1_235647	NOVO_MIX_648961	NOVO_MIX_1734139	NOVO_MIX_1002980	R3_373522	NOVO_MIX_222741	R3_735035	NOVO_MIX_3707101	R2_449902	NOVO_MIX_662833	NOVO_MIX_2349390	NOVO_MIX_443082	NOVO_MIX_2307721	R1_409715	NOVO_MIX_2888708	R1_698336	R2_98938	S3_94889	NOVO_MIX_51523	NOVO_MIX_2938075	NOVO_MIX_1772826	NOVO_MIX_1018405	NOVO_MIX_3259308	NOVO_MIX_2516202	R1_15963	R1_126288	R1_452751	R1_557617	NOVO_MIX_2142290	NOVO_MIX_2434332	NOVO_MIX_646941	R2_449678	NOVO_MIX_1745779	NOVO_MIX_2224607	R3_417910	NOVO_MIX_1387466	NOVO_MIX_1156633	NOVO_MIX_1103284	NOVO_MIX_3677938	R3_911564	NOVO_MIX_143235	R1_683946
2.3.1.183	253	NOVO_MIX_3343943	NOVO_MIX_827631	NOVO_MIX_2688580	NOVO_MIX_677863	NOVO_MIX_2763275	R2_482219	NOVO_MIX_3463085	NOVO_MIX_1195674	S2_218873	R3_753891	R1_494466	R2_71383	NOVO_MIX_2851653	R2_179161	NOVO_MIX_2701779	NOVO_MIX_351176	NOVO_MIX_2106031	NOVO_MIX_2516932	R1_271905	NOVO_MIX_3321434	NOVO_MIX_1722301	NOVO_MIX_3767853	NOVO_MIX_3134022	NOVO_MIX_1785280	R2_462979	NOVO_MIX_511949	R1_523702	NOVO_MIX_1514632	NOVO_MIX_1291735	NOVO_MIX_2162420	R3_772103	R1_11425	NOVO_MIX_1270212	NOVO_MIX_2964387	NOVO_MIX_337248	S1_93475	R1_243370	R1_496939	R3_50685	NOVO_MIX_617361	NOVO_MIX_1518596	R3_526325	R2_291310	R1_12802	NOVO_MIX_1065080	NOVO_MIX_3812015	NOVO_MIX_369148	R1_333624
1.4.3.4	252	NOVO_MIX_1405207	NOVO_MIX_810531	R3_565548	NOVO_MIX_1035848	NOVO_MIX_1796977	NOVO_MIX_951089	NOVO_MIX_517086	NOVO_MIX_453802	NOVO_MIX_895950	S1_186293	NOVO_MIX_1097717	NOVO_MIX_1025825	NOVO_MIX_2235812	R3_266134	R2_287019	NOVO_MIX_2377289	R1_635999	NOVO_MIX_1097716	R3_816011	R3_438858	R3_499641	NOVO_MIX_2000778	NOVO_MIX_1802373	NOVO_MIX_1398227	NOVO_MIX_2373380	NOVO_MIX_1119291	R1_731013	R3_607147	NOVO_MIX_3000121	NOVO_MIX_625202	NOVO_MIX_3495588	NOVO_MIX_2635500	NOVO_MIX_1498919	R3_71720	R1_363662	NOVO_MIX_483437	NOVO_MIX_787560	NOVO_MIX_1528365	R1_740943	NOVO_MIX_3117288	NOVO_MIX_3560811	NOVO_MIX_1783385	NOVO_MIX_2741101	NOVO_MIX_95144	R3_750484	R3_732712	NOVO_MIX_3359929	NOVO_MIX_74114
5.3.1.5	252	R3_444543	S3_269340	NOVO_MIX_15352	NOVO_MIX_1570279	NOVO_MIX_1908418	NOVO_MIX_323366	R1_166172	R3_472289	NOVO_MIX_680832	NOVO_MIX_2356419	R3_383486	R3_169395	NOVO_MIX_1519437	NOVO_MIX_2627508	NOVO_MIX_2626010	R3_587962	NOVO_MIX_189087	R3_397385	R1_89937	NOVO_MIX_723566	R1_640776	NOVO_MIX_46913	NOVO_MIX_2308991	NOVO_MIX_2060188	S3_205931	R1_49257	R3_621846	NOVO_MIX_2483251	NOVO_MIX_3924043	R3_636926	NOVO_MIX_24480	NOVO_MIX_922426	R3_690648	NOVO_MIX_3165227	NOVO_MIX_1195083	R3_517060	NOVO_MIX_3544332	NOVO_MIX_3173645	R1_625507	NOVO_MIX_664273	R2_2934	R3_133649	S1_183097	R1_167075	NOVO_MIX_3295656	NOVO_MIX_1464072	NOVO_MIX_968221	S2_304592
[truncated: 2,138 more rows]
[truncated: 5,000 more columns]
