# Supplementary material for: Functional annotation of rhizospheric phageome of the wild plant species Moringa oleifera
Source: Front Microbiol. 2023 May 16;14:1166148. doi: 10.3389/fmicb.2023.1166148 (PMC10227523; doi:10.3389/fmicb.2023.1166148)
Supplement: Supplementary file 1 [file Data_Sheet_1.zip › Table S13.xlsx]

## Sheet: Table S13
Table S13. Number and IDs of gene queries referring to viral KEGG enzymes in soil, e.g., bulk (S) and rhizosphere (R), microbiomes of Moringa oleifera.
Enzyme EC	No. gene queries	Query ID
EC 1.1.1.26	191	R2_340759	R3_601729	R3_433109	R3_929951	NOVO_MIX_3600081	NOVO_MIX_1379352	NOVO_MIX_63403	NOVO_MIX_3659361	R3_863693	R1_641886	R3_615769	R1_623421	NOVO_MIX_2565791	NOVO_MIX_1686206	R3_879573	NOVO_MIX_1986143	NOVO_MIX_3026966	R1_202586	R1_581376	NOVO_MIX_1453072	R3_570443	NOVO_MIX_1107620	NOVO_MIX_36500	NOVO_MIX_12463	NOVO_MIX_3423644	R3_400084	NOVO_MIX_2608142	NOVO_MIX_2996166	NOVO_MIX_3086392	S2_43199	R3_338335	NOVO_MIX_89548	NOVO_MIX_1350376	NOVO_MIX_799001	NOVO_MIX_3355654	R3_677184	NOVO_MIX_1271951	S1_50588	R3_69965	NOVO_MIX_355417	R2_344576	NOVO_MIX_2006941	NOVO_MIX_3565481	NOVO_MIX_605130	NOVO_MIX_2998778	NOVO_MIX_3614583	NOVO_MIX_1139740	NOVO_MIX_1672127
EC 5.3.3.2	145	R1_45273	R3_440120	R1_511554	R3_170856	NOVO_MIX_1755843	R1_483376	R1_664240	NOVO_MIX_1961026	R3_624818	NOVO_MIX_2160830	NOVO_MIX_2803852	NOVO_MIX_2728719	NOVO_MIX_1392025	S2_194101	S1_122778	R3_784455	NOVO_MIX_3874949	S3_221051	R1_305940	NOVO_MIX_3072857	NOVO_MIX_2615020	S3_323038	NOVO_MIX_975262	NOVO_MIX_3719785	R1_251663	R1_549353	NOVO_MIX_3844055	NOVO_MIX_3696145	NOVO_MIX_164100	R2_17940	R1_155960	NOVO_MIX_3745322	NOVO_MIX_2080026	NOVO_MIX_3408687	NOVO_MIX_1843224	R1_78882	NOVO_MIX_1018863	R1_491702	NOVO_MIX_3467828	NOVO_MIX_3014930	NOVO_MIX_889521	NOVO_MIX_2439904	NOVO_MIX_226679	NOVO_MIX_2044254	R3_791807	NOVO_MIX_1444842	NOVO_MIX_129625	NOVO_MIX_3567664
EC 3.4.23.36	347	R3_193575	NOVO_MIX_2706816	NOVO_MIX_2815102	NOVO_MIX_1402322	S3_156619	R3_329963	NOVO_MIX_1810537	NOVO_MIX_2829724	NOVO_MIX_192061	R3_839218	R1_769764	NOVO_MIX_2297675	NOVO_MIX_961750	NOVO_MIX_1733968	R3_650211	NOVO_MIX_1135043	NOVO_MIX_3664164	NOVO_MIX_2208902	NOVO_MIX_3396097	R1_413052	R1_474923	NOVO_MIX_1230815	R3_894792	NOVO_MIX_1563698	R1_569285	NOVO_MIX_1372159	R1_309261	NOVO_MIX_1830724	NOVO_MIX_2195908	NOVO_MIX_2673832	NOVO_MIX_3803352	NOVO_MIX_370925	NOVO_MIX_3947895	R1_83375	NOVO_MIX_43884	NOVO_MIX_3064707	NOVO_MIX_122331	NOVO_MIX_2512716	R3_726194	R1_294269	NOVO_MIX_1947593	NOVO_MIX_697217	NOVO_MIX_267935	NOVO_MIX_1623654	NOVO_MIX_967149	NOVO_MIX_3457619	NOVO_MIX_3478885	S1_247537
EC 1.17.4.2	4	S3_219719	S2_225583	S3_230819	NOVO_MIX_1858260
EC 2.1.1.72	685	S2_62471	R2_22010	NOVO_MIX_149427	NOVO_MIX_1449257	NOVO_MIX_2918912	NOVO_MIX_2951715	NOVO_MIX_3119079	NOVO_MIX_3194211	NOVO_MIX_1863866	NOVO_MIX_3087717	NOVO_MIX_1667481	R1_410422	NOVO_MIX_518556	R3_110181	S2_10537	R2_405941	R2_503625	NOVO_MIX_2167074	NOVO_MIX_1919798	NOVO_MIX_3072250	R1_820639	R2_22792	NOVO_MIX_2520389	NOVO_MIX_2311902	NOVO_MIX_1331623	NOVO_MIX_2658544	S1_49605	NOVO_MIX_2612386	S3_79499	NOVO_MIX_3395966	R1_283600	S3_308480	NOVO_MIX_3587395	NOVO_MIX_2590245	NOVO_MIX_2244747	NOVO_MIX_2787001	NOVO_MIX_1753327	NOVO_MIX_1714289	NOVO_MIX_3866871	NOVO_MIX_1252928	NOVO_MIX_212116	R1_11190	NOVO_MIX_1513007	S1_127004	NOVO_MIX_503125	NOVO_MIX_3365878	R3_193281	NOVO_MIX_844419
EC 3.6.1.23	272	NOVO_MIX_2631125	NOVO_MIX_59009	R3_255383	R3_437540	R1_293985	NOVO_MIX_3903430	NOVO_MIX_2825710	R1_176950	NOVO_MIX_328862	NOVO_MIX_528932	R2_319531	R3_723520	NOVO_MIX_1022182	NOVO_MIX_3576876	NOVO_MIX_1471336	R3_471141	R2_383879	NOVO_MIX_2667323	NOVO_MIX_1277148	NOVO_MIX_2718962	NOVO_MIX_357787	NOVO_MIX_845794	NOVO_MIX_2954906	R1_579309	R1_679818	NOVO_MIX_221823	R1_304097	R1_800965	R1_228134	R1_265239	NOVO_MIX_3601731	NOVO_MIX_589470	NOVO_MIX_1331032	NOVO_MIX_2528731	R2_331027	R3_749522	NOVO_MIX_3725939	R1_711136	NOVO_MIX_1433593	NOVO_MIX_935282	NOVO_MIX_2026109	NOVO_MIX_1205983	NOVO_MIX_449833	NOVO_MIX_643241	NOVO_MIX_2482301	NOVO_MIX_2482652	S1_133731	S1_76386
EC 1.17.4.1	1408	S1_140660	S3_223311	S2_40411	R3_514761	NOVO_MIX_2095163	NOVO_MIX_758268	NOVO_MIX_399714	R3_384399	NOVO_MIX_2603402	R1_16314	S1_54003	R2_249283	NOVO_MIX_954371	NOVO_MIX_321294	R3_461751	NOVO_MIX_3923266	NOVO_MIX_962054	NOVO_MIX_1124681	NOVO_MIX_3722556	R2_351218	NOVO_MIX_2678732	R3_183603	NOVO_MIX_2144190	R2_309074	NOVO_MIX_2342801	NOVO_MIX_3594673	S3_96937	S3_254706	NOVO_MIX_2534439	R1_661064	R3_608320	R3_359623	R1_292284	R2_292198	NOVO_MIX_1074080	R3_455919	NOVO_MIX_2174584	R2_132918	R1_678758	NOVO_MIX_1149123	S1_59369	NOVO_MIX_2927500	NOVO_MIX_1554612	NOVO_MIX_1219530	NOVO_MIX_2447387	NOVO_MIX_96164	NOVO_MIX_3091662	NOVO_MIX_2103260
[truncated: 1,360 more columns]
