# Supplementary material for: Functional annotation of rhizospheric phageome of the wild plant species Moringa oleifera
Source: Front Microbiol. 2023 May 16;14:1166148. doi: 10.3389/fmicb.2023.1166148 (PMC10227523; doi:10.3389/fmicb.2023.1166148)
Supplement: Supplementary file 1 [file Data_Sheet_1.zip › Table S14.xlsx]

## Sheet: Table S14
Table S14. Abundance of KEGG enzyme-encoding non-redundant genes in replicated samples in soil, e.g., bulk (S) and rhizosphere (R), microbiomes of Moringa oleifera.
Enzyme EC	S1	S2	S3	R1	R2	R3
1.-.-.-	2084.26	3364.21	3565.7	2270.27	2389.13	2209.19
1.-.-.-,1.5.1.34	0	34.2872	39.9559	8.80207	0	4.32438
1.1.-.-	196.417	227.601	151.381	9.63302	16.6649	1.14407
1.1.1.-	2586.74	3270.97	2899.04	4042.69	3560.58	3719.52
1.1.1.-,1.1.1.76,1.1.1.304	113.9	115.216	141.463	153.177	71.6454	67.7758
1.1.1.1	2694.7	1775.55	1637.51	2432.42	2701.05	2483.74
1.1.1.100	7210.98	6879.5	6875.62	9639.55	9452.64	9078.08
1.1.1.102	80.7104	38.1311	23.3123	0	0	0
1.1.1.103	289.024	355.696	382.716	243.23	421.768	304.553
1.1.1.105	10.0414	21.108	10.2616	82.0887	63.8486	70.7833
1.1.1.108	48.056	74.4514	105.686	78.9573	73.0632	97.8503
1.1.1.11	63.4301	12.5464	84.915	0	0	0
1.1.1.122	410.915	558.882	486.081	591.084	469.251	389.03
1.1.1.127	328.561	636.754	685.855	621.652	481.078	533.268
1.1.1.130	29.6802	31.1044	69.8997	46.4331	24.8636	30.555
1.1.1.132	272.149	463.288	454.109	313.34	367.823	240.45
1.1.1.133	1748.43	2273.16	2313.89	3095.76	2886.85	3051.58
1.1.1.135	12.9691	15.3894	83.6878	29.7934	21.0141	17.6603
1.1.1.136	619.619	887.38	851.62	1443.38	1511.91	1577.24
1.1.1.14	346.203	163.737	330.786	419.582	491.297	417.067
1.1.1.145,5.3.3.1	0	8.36428	0	3.99206	4.96173	3.43221
1.1.1.153	0	0	0	2.36312	0	14.222
1.1.1.157	2511.01	3093.09	2933.87	3931.63	3990.49	4044.88
1.1.1.159	88.8691	43.3497	40.9783	263.479	169.151	305.582
1.1.1.16	0	0	32.2511	24.5313	12.0249	22.0103
1.1.1.163	132.091	130.349	165.757	5.46059	9.15028	3.75583
1.1.1.169	1177.87	1259.27	1363	1569.8	1603.48	1491.91
1.1.1.17	24.5874	38.0016	53.6124	102.477	60.2582	47.1446
1.1.1.170	72.0714	72.3524	23.6243	0	0	0
1.1.1.175	222.849	436.799	458.705	367.495	311.185	330.936
1.1.1.18,1.1.1.369	666.973	496.432	522.518	587.294	460.977	511.137
1.1.1.193	87.459	31.1112	22.0149	290.515	230.171	303.31
1.1.1.195	727.711	396.614	616.467	0	0	1.19634
1.1.1.2	137.39	206.298	181.563	0	0	10.2469
1.1.1.203	156.77	318.697	358.583	187.64	155.897	171.86
1.1.1.205	3129.13	2704.32	2829.58	5320.01	4786.42	4613.09
1.1.1.206	298.303	117.979	271.465	73.1832	22.2615	37.1197
1.1.1.208	363.67	56.6285	343.922	0	0	0
1.1.1.21	47.8949	0	11.104	0	0	0
1.1.1.215	18.9914	22.4745	0	0	0	6.14813
1.1.1.219	129.541	52.6603	96.2168	125.774	178.109	170.051
1.1.1.219,1.1.1.234	54.7959	9.26366	0	0	0	0
1.1.1.22	2252.4	2338.47	2361.78	3726.18	3455.29	3487.08
1.1.1.23	1452.09	1414.68	1426.57	2352.68	2307.25	2333.65
1.1.1.25	1317.8	1103.12	1258.8	2236.28	1903.81	2050.49
1.1.1.26	597.836	500.203	552.733	755.765	826.395	1017.3
1.1.1.261	227.681	115.838	163.663	249.511	275.652	314.118
1.1.1.262	599.371	1080.19	1018.17	878.769	780.245	737.859
1.1.1.264	92.72	70.7552	130.186	159.59	95.2883	83.1616
1.1.1.267	1786.75	2094.9	1742.48	2969.6	2619.11	2815.15
1.1.1.27	632.899	390.713	329.591	224.781	335.315	220.162
1.1.1.271	448.02	902.081	783.717	466.135	646.007	526.499
1.1.1.275	18.1245	0	0	5.68717	4.24115	0
1.1.1.276	9.1765	3.61983	0	6.33562	2.1473	15.2118
1.1.1.28	149.83	416.646	308.362	403.104	401.867	396.238
1.1.1.281	70.1348	124.142	187.5	315.848	344.478	291.602
1.1.1.284,1.1.1.1	2382.73	2086.07	2331.07	2724.63	2539.4	2640.49
1.1.1.287	0	2.51907	0	10.4198	11.9546	6.89118
1.1.1.288	78.1619	52.6347	37.1302	0	0	0
1.1.1.29	152.566	276.085	228.306	113.026	66.6896	100.634
1.1.1.290	3.32421	23.6033	12.9813	1.71326	22.3588	0
1.1.1.292	11.7774	42.8556	41.6204	34.8071	7.81195	35.1305
1.1.1.294	65.7898	23.2843	78.5391	0	0	0
1.1.1.3	1750.58	1363.97	1512.14	2588.37	2264.6	2538.77
1.1.1.30	656.25	662.492	733.723	1029.12	1042.82	980.256
1.1.1.302	8.53128	3.36531	0	1.07079	23.9559	7.36495
1.1.1.306	694.777	447.334	429.388	1440.48	1121.6	1053.15
1.1.1.308	262.41	339.823	302.212	296.893	263.938	260.117
1.1.1.31	1178.36	1380.02	1452.71	1271.46	1344.45	1214.23
1.1.1.310	35.5506	69.6493	48.6707	70.0083	59.4231	97.063
1.1.1.312	115.638	307.949	289.697	47.1349	49.2868	21.0393
1.1.1.316	28.5491	25.3388	77.7977	12.5052	6.27881	6.72258
1.1.1.320	174.502	0	0	42.6013	15.5208	27.498
1.1.1.328	92.7157	112.053	143.341	256.75	208.959	254.995
1.1.1.333	204.334	114.849	163.407	317.338	203.029	178.535
1.1.1.335	52.4808	194.696	230.923	81.0352	183.141	119.932
1.1.1.336	421.742	142.957	102.32	652.434	706.766	893.521
1.1.1.338	95.7355	151.273	136.838	79.1757	150.884	66.1411
1.1.1.339	41.7353	11.4181	57.7038	9.85304	32.5787	0
1.1.1.34	415.411	481.797	408.833	504.578	617.801	615.724
1.1.1.346	230.963	261.466	374.384	859.743	796.071	662.211
1.1.1.35	1228.83	2431.77	2225.69	1275.62	1543.14	1222.23
1.1.1.35,4.2.1.107,4.2.1.119	19.8908	0	0	0	11.8851	0
1.1.1.35,4.2.1.17,5.1.2.3	875.719	1385.42	1108.7	1572.03	1790.04	1537.04
1.1.1.35,4.2.1.17,5.1.2.3,5.3.3.8	74.881	125.714	75.6852	8.95823	0	0.767682
1.1.1.350	5.96723	18.4612	16.4038	1.12345	0	0.965896
1.1.1.354	101.758	22.8722	22.4045	0	0	0
1.1.1.36	473.531	841.866	842.592	499.495	460.453	506.908
1.1.1.367	0	67.3063	0	10.6249	33.4763	25.0322
1.1.1.368	0	6.28847	30.7994	2.00089	14.9214	8.60141
1.1.1.37	2152.82	2067.74	1838.98	2578.82	2493.12	2584.43
1.1.1.370	4.20811	0	0	1.58452	0	4.08691
1.1.1.371	131.971	27.2823	3.33559	23.2772	11.7449	38.1338
1.1.1.374	0	0	0	2.38367	13.332	18.4444
1.1.1.376	2.34839	15.9541	26.0464	23.4892	60.1907	39.0055
1.1.1.378,1.1.1.377,1.1.1.173	27.7334	55.1531	42.5385	7.88981	9.68088	21.3622
1.1.1.38	1485.88	876.3	928.908	2925.56	2656.49	2882.11
1.1.1.380	17.4373	5.54033	24.6829	42.188	15.7003	35.5303
1.1.1.381,1.1.1.-	6.74076	30.7376	13.4777	43.2673	52.9096	31.9094
1.1.1.384	8.04422	19.4382	21.1765	2.46217	3.06023	1.41125
1.1.1.385	5.73239	8.79688	0	38.495	27.3562	35.305
1.1.1.387	17.2746	11.6816	5.72138	0	0	0
1.1.1.388	0	0	0	12.2741	0	0
1.1.1.39	25.3954	82.0188	34.2738	0	0	0
1.1.1.394	18.6304	9.79001	19.4567	27.5217	43.3469	25.3367
1.1.1.396	0	0	0	15.4746	0	0
1.1.1.4,1.1.1.-,1.1.1.303	219.002	75.7467	56.3198	219.262	157.623	233.135
1.1.1.40	1237.04	2520.56	2335.14	1664.69	1811.28	1499.61
1.1.1.400	2.59076	0	3.34882	5.32666	2.02801	8.67669
1.1.1.401	53.9876	305.913	143.305	219.289	278.132	273.831
1.1.1.402	14.7745	30.9651	14.1393	15.7275	23.2311	12.8074
1.1.1.403	0	0	6.07125	1.9721	3.67668	5.08659
1.1.1.404	22.3458	18.7633	54.3217	39.0738	55.923	24.9528
1.1.1.405,2.7.7.40	89.4444	100.884	80.6591	313.08	291.299	185.571
1.1.1.408,1.1.1.409	179.114	201.958	233.881	280.74	225.108	250.164
1.1.1.41	501.824	907.444	599.475	513.753	679.677	618.134
1.1.1.410	234.983	326.429	444.703	177.311	236.36	226.116
1.1.1.411	131.746	270.109	267.378	158.453	265.004	187.692
1.1.1.412	160.119	44.4416	110.952	503.749	445.793	389.259
1.1.1.413	45.4097	34.3823	55.4118	24.2899	0	9.68542
1.1.1.42	1716.13	1942.97	1972.74	3130.99	2975.52	3118.98
1.1.1.43	0	6.94775	23.0598	9.09153	16.0881	19.4637
1.1.1.44,1.1.1.343	2037.39	1573.77	1581.57	2988.38	2530.07	2612.09
1.1.1.47	383.175	278.478	233.494	638.027	575.842	592.05
1.1.1.48	254.859	218.933	284.68	297.308	230.525	254.201
1.1.1.48,1.1.1.120	30.1696	24.7831	10.2581	1.06662	5.96566	5.50222
1.1.1.49,1.1.1.363	2864.02	2497.57	2483.34	4373.58	3957.71	3881.83
1.1.1.51	33.3398	14.6629	0	9.79006	2.68978	8.41709
1.1.1.53	477.119	368.513	333.081	727.215	731.829	722.99
1.1.1.56	14.9304	47.4637	49.9021	16.9223	22.9539	13.3099
1.1.1.57	210.413	523.674	280.856	924.983	685.212	672.605
1.1.1.58	57.5035	281.611	270.39	171.069	154.542	141.944
1.1.1.6	0	27.791	0	25.4779	11.6705	7.17013
1.1.1.60	120.308	132.161	195.894	254.103	337.228	306.68
1.1.1.61	45.7712	129.903	222.266	142.792	123.175	127.731
1.1.1.61,1.1.1.373	4.77378	2.82466	2.7669	31.3965	27.1153	26.7813
1.1.1.62,1.1.1.330	228.038	190.415	177.502	0	0	0
1.1.1.65	187.556	430.154	345.585	806.145	617.499	589.538
1.1.1.67	265.901	187.311	300.199	574.828	390.121	418.73
1.1.1.69	401.057	629.331	493.183	448.126	545.87	385.667
1.1.1.79,1.1.1.-	12.6977	0	0	12.4052	15.385	6.55481
1.1.1.79,1.1.1.81	157.163	131.908	157.341	370.731	302.146	313.607
1.1.1.79,1.1.1.81,1.1.1.215	216.391	135.721	124.54	42.4141	17.4525	42.3148
1.1.1.8	315.081	224.047	165.412	0	0	11.2228
1.1.1.81	3.00827	14.24	0	6.79641	0	0.973878
1.1.1.82	37.5259	8.88166	34.8002	0	0	0
1.1.1.85	1855.71	2341.45	2219.41	3130.37	2681.16	2878.29
1.1.1.86	1744.97	1794.99	1734.61	2648.77	2426.92	2677.01
1.1.1.87	0	0	0	9.13739	0	1.12228
1.1.1.87,1.1.1.-	0	0	0	2.53816	0	8.72883
1.1.1.88	29.9743	80.2083	176.478	30.3854	27.4536	63.5697
1.1.1.9	26.2556	11.0112	16.5424	22.0646	36.4686	28.8116
1.1.1.90	245.67	183.952	167.669	237.881	243.022	210.689
1.1.1.91	69.9014	47.8363	20.3887	58.4896	52.4696	39.8201
1.1.1.93,4.1.1.73,1.1.1.83	380.013	737.602	728.258	642.659	688.981	582.615
1.1.1.94	1433.68	1688.68	1706.13	2627.33	2609.18	2621.74
1.1.1.95,1.1.1.399	3255.86	3330.14	3417.56	4873.73	4597.4	4788.86
1.1.2.3	986.691	1092.85	1128.29	1603.67	1550.64	1170.37
1.1.2.4	401.747	607.869	461.807	379.688	490.931	474.843
1.1.2.6	53.1529	99.742	103.991	16.1092	49.8148	26.9997
1.1.2.8	375.648	685.049	643.162	788.405	1051.83	952.815
1.1.3.-	119.192	190.818	252.508	158.061	212.772	180.236
1.1.3.15	1947.66	1776.5	1644.3	2853.49	2699.43	2688.45
1.1.3.20	277.801	165.302	211.441	0	0	2.94598
1.1.3.41	104.527	83.165	108.774	449.565	242.397	230.352
1.1.3.46	311.173	317.232	284.906	548.109	541.596	663.458
1.1.3.47,1.1.3.-	72.0234	71.3293	42.2387	112.239	117.891	128.17
1.1.3.48	13.9617	45.1934	62.4258	3.93476	4.89051	12.8287
1.1.3.6	762.394	1025.25	946.95	1905.63	1762.6	1969.92
1.1.3.8	55.5633	26.0029	7.86246	82.9129	157.267	132.485
1.1.5.-	745.394	1693.34	1481.71	1016.63	1181.64	1074.78
1.1.5.12	47.7855	77.4383	74.1341	40.5313	32.9401	26.685
1.1.5.2	623.401	1578.43	1214.2	786.966	1128.02	827.985
1.1.5.3	2474.16	1998.18	1958.96	3505.48	3241.21	3075.12
1.1.5.4	339.491	365.926	283.422	752.302	469.305	367.88
1.1.5.8	0	50.6371	28.3408	0	0	3.58901
1.1.5.9	0	0	6.84246	21.9876	17.43	24.0624
1.1.9.1	200.076	325.537	258.99	217.881	271.9	224.058
1.1.98.2	186.915	150.142	96.0261	333.547	258.358	288.569
1.1.98.3	261.142	202.231	329.894	514.564	339.234	346.189
1.1.98.6	240.186	73.146	85.1833	116.78	142.486	111.652
1.1.99.1	892.725	1368.83	1108.49	1435.24	1307	1252.86
1.1.99.2	0	0	0	2.72306	8.46123	1.56078
1.1.99.21	9.10003	10.2941	0	12.4024	4.36802	21.2061
1.1.99.24	6.79905	46.5462	0	41.8985	30.7323	24.3762
1.1.99.28	19.9352	41.9381	184.022	40.4024	17.9613	38.9213
1.1.99.3	202.898	275.213	280.893	367.644	401.833	303.915
1.1.99.31	50.2052	205.08	138.385	110.269	165.5	159.934
1.1.99.39	14.8572	35.1641	5.74084	0	0	0
1.10.2.-	106.433	0	0	0	12.2654	3.77086
1.10.2.2	388.701	597.543	778.207	407.185	327.482	368.65
1.10.3.-	740.621	683.075	741.24	1564.53	1383.66	1411.39
1.10.3.1	81.1396	40.9544	26.8634	0	0	0
1.10.3.10	334.099	865.058	993.653	292.539	429.798	330.487
1.10.3.11	99.2632	218.204	173.009	100.196	57.0802	57.847
1.10.3.12	705.605	0	0	18.0383	16.612	3.74093
1.10.3.14	3008.89	3238.5	2978.43	3611.92	3529.85	2959.44
1.10.3.16	24.9601	9.84595	0	0	0	7.60253
1.10.3.2	1393.09	809.861	1033.02	2.15844	0	6.35252
1.10.3.3	687.194	495.942	492.539	0	0	2.96451
1.10.3.9	9583.31	5334.61	5845.35	3.09742	0	29.9591
1.10.9.1	142.506	126.11	136.938	327.603	291.992	298.4
1.11.1.-	408.289	135.502	181.176	361.772	174.852	166.702
1.11.1.10	280.096	190.872	163.985	124.482	133.977	63.0508
1.11.1.11	85.2838	34.0074	0	0	0	0
1.11.1.15	3037.93	2653.35	3063.73	3668.85	3866.3	3929.46
1.11.1.19	41.4727	54.4454	33.8345	32.731	35.2731	25.2094
1.11.1.21	1838.21	1734.2	1893.04	2750.86	2381.98	2509.87
1.11.1.5	607.962	1485.43	1140.02	536.14	733.553	566.65
1.11.1.6	1697.78	1472.77	1671.15	2466.85	1838.14	1725.9
1.11.1.7	3232.24	1797.83	2607.56	0	0	5.8252
1.11.1.7,1.11.1.15,3.1.1.-	47.4784	24.9716	42.8067	0	0	0
1.11.1.9	1188.96	977.285	1155.94	1406.83	1330.8	1180.74
1.11.2.3	122.193	0	19.1796	0	0	0
1.11.2.4	527.02	542.852	528.524	1299.47	989.955	995.677
1.12.1.2	22.0151	5.61251	7.26323	123.678	90.4324	106.363
1.12.7.2	18.4304	5.45266	0	0	3.23455	0
1.12.98.1	538.83	282.083	273.184	660.813	516.256	647.062
1.12.99.6	636.685	432.378	374.819	3651.47	2549.58	3902.41
1.13.11.-	1080.3	822.609	987.965	1625.38	1441.85	1328.62
1.13.11.-,1.13.11.14	7.3784	35.7951	61.2888	0	0	6.20207
1.13.11.1	83.4495	122.605	208.538	333.311	254.765	235.335
1.13.11.11	693.029	955.538	986.669	1401.9	1294.35	1271.36
1.13.11.12	939.309	642.901	962.615	0	0	2.67189
1.13.11.15	15.1788	43.3335	129.611	31.1962	36.5626	31.0567
1.13.11.16	72.8747	18.7616	82.9029	54.6881	48.8685	44.1068
1.13.11.19	296.18	88.158	139.781	0	0	0
1.13.11.2	911.26	830.725	881.934	1113.67	1110.21	1258.38
1.13.11.24	18.3972	15.5509	9.13975	0	0	0
1.13.11.25	42.9073	30.1433	40.583	119.253	137.461	103.568
1.13.11.27	1211.18	1484.96	1558.28	2287.04	2084.94	2232.68
1.13.11.3	606.806	1001.34	771.875	1166.07	887.935	954.097
1.13.11.34	0	10.4427	0	0	9.29197	0
1.13.11.37	222.913	153.362	234.055	471.502	425.937	344.766
1.13.11.4	467.883	865.235	787.957	413.876	507.847	409.56
1.13.11.41	21.4849	24.475	35.5878	3.02897	5.72727	12.2613
1.13.11.46	22.9079	272.032	42.3122	0	25.3486	1.51076
1.13.11.5	1164.73	1113.9	1231.42	2043.1	1905.03	1990.76
1.13.11.51	269.191	182.049	153.26	0	0	0.385726
1.13.11.52	18.7629	0	25.4476	0	0	0
1.13.11.53,1.13.11.54	227.677	105.863	177.74	46.4669	51.1029	57.8047
1.13.11.57	88.5548	143.475	150.917	18.9269	0	3.25565
1.13.11.58	916.083	566.082	1000.84	2.14997	0	6.6002
1.13.11.6	148.292	191.333	303.479	91.0841	66.9588	107.616
1.13.11.63	11.742	0	0	23.3467	29.8239	25.7744
1.13.11.68	51.5523	67.3052	90.5698	0	0	0
1.13.11.69,1.13.11.70	93.5066	61.5683	19.5499	0	0	0
1.13.11.74,1.13.11.76	0	0	31.2557	25.1219	9.15328	78.0905
1.13.11.78	0	15.8077	23.2267	0	0	0
1.13.11.79	183.547	223.386	285.637	119.173	96.6148	74.5406
1.13.11.8	376.615	568.137	601.694	475.957	468.209	461.964
1.13.11.82	6.06669	14.3587	23.0976	22.6266	10.9464	13.278
1.13.11.9	39.4054	98.7648	38.3096	109.211	115.885	122.903
1.13.12.16	1354.54	2012.91	1592.74	1838.99	1979.19	1784.12
1.13.12.3	29.8515	25.8741	37.9641	129.864	55.2564	59.8836
1.13.12.4	393.245	400.757	437.059	947.116	833.924	1055.62
1.13.99.1	96.398	114.441	149.017	59.7467	76.6952	52.0721
1.14.-.-	1058.23	1076.78	1269.9	188.714	302.798	261.7
1.14.11.-	1805.43	1638.21	1785.36	644.828	766.408	604.76
1.14.11.-,2.1.1.229	106.96	61.8204	89.4036	0	0	0
1.14.11.-,4.2.99.18	15.4894	12.2202	23.9405	0	0	0
1.14.11.1	10.5508	83.3611	0	0	5.58534	16.7043
1.14.11.12	113.368	87.7902	182.316	0	0	0
1.14.11.13	600.074	309.522	547.39	0	0	7.65345
1.14.11.15	205.551	44.4299	96.1894	0	0	2.29263
1.14.11.17	461.661	650.991	562.966	573.623	699.312	660.556
1.14.11.18	55.5418	134.89	81.7609	148.535	69.7605	107.583
1.14.11.19	56.4978	9.21412	25.8198	0	0	0
1.14.11.2	392.59	314.268	303.571	193.972	171.86	149.017
1.14.11.23	185.096	145.119	170.859	0	0	0
1.14.11.27	49.5109	37.4747	36.7084	0	0	0
1.14.11.33	104.034	152.916	203.312	275.476	190.654	163.86
1.14.11.43	20.8891	0	21.2749	13.6172	13.7875	6.29548
1.14.11.46	11.5099	22.1812	29.1903	19.921	0	12.079
1.14.11.47	157.582	375.467	373.826	57.9082	28.5878	47.7919
1.14.11.53	32.8775	22.2328	38.1118	0	0	0
1.14.11.55	424.169	421.988	397.05	201.343	346.231	297.327
1.14.11.9	35.0825	32.3949	67.5094	0	0	1.35447
1.14.12.1	83.617	154.428	68.05	166.721	225.782	186.34
1.14.12.10,1.14.12.-	115.165	153.384	125.391	328.981	300.262	260.813
1.14.12.15	19.8525	56.3373	91.5513	41.4808	54.9184	42.5355
1.14.12.17	400.993	271.715	315.358	532.038	374.919	289.854
1.14.12.19	183.927	143.732	182.857	87.1529	104.459	70.6497
1.14.12.22	2.7266	6.45334	9.48207	0	0	0
1.14.12.25	147.834	71.1403	91.147	44.8458	15.9595	12.9039
1.14.12.4	13.9109	0	0	3.32269	6.5103	5.71342
1.14.12.7	11.2178	0	9.08708	18.4568	15.4227	21.2919
1.14.13.-	1164.68	1717.78	1843.66	1076.88	867.378	957.562
1.14.13.1	215.778	321.228	223.076	368.116	361.928	394.138
1.14.13.10	20.5912	3.57477	10.571	64.1881	32.0478	24.5197
1.14.13.106,4.2.3.47	111.916	68.9776	114.968	0	0	0
1.14.13.107	201.794	162.787	76.844	420.38	389.491	441.436
1.14.13.11	171.095	53.9533	148.188	0	0	0
1.14.13.111	0	23.3613	7.00335	3.16632	5.29594	10.1226
1.14.13.112	104.732	97.3743	138.22	0	0	0
1.14.13.114	0	7.49148	0	1.67147	7.56019	11.8964
1.14.13.122	144.94	43.8151	117.468	0	0	0
1.14.13.127	756.425	861.492	905.987	1024.06	976.686	877.825
1.14.13.129	203.392	162.612	147.503	258.58	171.056	250.177
1.14.13.141	197.939	237.011	177.918	496.942	603.427	452.822
1.14.13.142	224.844	169.325	163.115	666.771	669.276	650.002
1.14.13.148	16.6181	8.5212	31.6005	22.2173	32.446	25.0436
1.14.13.149	877.313	1559.01	1486.53	2467.42	2179.22	2320.97
1.14.13.168	568.069	482.989	555.172	0	0	2.8057
1.14.13.170,1.14.13.171	2.05071	0	0	3.86087	4.3188	5.97495
1.14.13.172	77.333	166.938	171.685	38.3763	127.987	100.677
1.14.13.188	0	6.89217	0	6.57892	0	3.77086
1.14.13.195,1.14.13.196	158.626	374.52	292.146	37.287	9.84909	37.4586
1.14.13.2	513.674	672.715	769.95	567.995	523.252	385.227
1.14.13.20	85.1478	86.4466	193.276	107.42	91.898	75.2826
1.14.13.201	149.871	102.431	144.631	0	0	3.04101
1.14.13.205	100.828	46.1245	90.5136	0	0	1.68342
1.14.13.206	103.353	53.6989	112.4	0	0	0
1.14.13.208	348.103	457.468	570.947	209.368	351.602	268.486
1.14.13.209	21.2126	29.2974	66.3526	0	0	0.920619
1.14.13.21	166.2	138.376	173.872	0	0	4.03709
1.14.13.218	111.854	220.959	197.938	170.555	267.604	255.322
1.14.13.219	79.5631	42.3699	101.453	0	0	0
1.14.13.22	132.353	102.12	76.2848	199.604	149.974	272.465
1.14.13.221	134.561	65.9111	84.8403	214.556	283.534	269.915
1.14.13.222	28.9272	0	11.1775	0	0	0
1.14.13.226	10.8539	1.56925	10.1268	30.1404	27.0318	24.6532
1.14.13.227	120.614	82.1264	113.404	95.328	120.839	91.9901
1.14.13.229,1.14.19.48	44.4265	26.2165	20.1052	50.6385	48.6481	58.9503
1.14.13.235	74.8199	77.0599	45.1268	177.468	217.165	192.806
1.14.13.236,1.14.13.-	29.3516	0	5.552	39.1142	30.4646	50.5312
1.14.13.238	27.0799	24.7981	2.99257	138.961	114.706	91.8552
1.14.13.24	460.958	592.945	606.16	284.948	248.887	226.559
1.14.13.25	0	0	3.88896	5.05294	4.71021	3.25823
1.14.13.29,1.14.13.166	4.0899	1.61333	3.16069	3.59336	12.4415	3.97211
1.14.13.36	112.482	63.2725	26.3104	0	0	0
1.14.13.39	25.3954	20.0354	9.81284	0	0	0
1.14.13.40	584.225	1336.3	1047.7	755.695	1063.64	833.498
1.14.13.59	344.2	412.075	434.911	226.326	217.297	165.914
1.14.13.7	110.983	139.526	143.83	340.94	271.233	201.685
1.14.13.70	168.289	96.4955	66.1362	109.528	76.6977	72.9638
1.14.13.78	65.3195	25.4786	24.1115	0	0	0
1.14.13.79	249.171	124.644	246.025	0	0	0
1.14.13.8	355.093	215.379	311.025	0	0	2.33345
1.14.13.81	13.6075	32.2064	54.2625	4.64613	0	4.86564
1.14.13.82	128.981	240.341	180.872	17.9345	13.529	37.622
1.14.13.83	193.632	153.303	147.841	331.155	266.451	198.481
1.14.13.84	364.617	274.588	278.454	520.575	573.097	527.853
1.14.13.9	100.028	150.269	103.879	92.9459	120.973	50.0982
1.14.13.93	145.476	157.886	181.886	0	0	0.917037
1.14.14.-	27.8471	11.7694	11.5287	0	0	0
1.14.14.1	667.4	402.237	588.025	44.915	91.2425	67.8817
1.14.14.1,1.6.2.4	289.745	134.066	154.329	17.0549	31.6087	20.5371
1.14.14.12	109.627	225.636	113.381	329.419	332.908	277.122
1.14.14.15,1.14.14.-	3.91399	50.9501	13.6114	0	0	0
1.14.14.17	249.305	260.115	309.997	0	0	0
1.14.14.19,1.14.14.32	522.075	312.624	510.509	0	0	0
1.14.14.21	16.4831	13.0041	12.7382	0	0	0
1.14.14.27	7.08518	8.38463	53.3856	0	0	0
1.14.14.28	77.0693	41.7703	107.024	396.999	217.194	244.641
1.14.14.30	82.5966	49.2872	114.808	12.5313	8.761	1.34673
1.14.14.35	76.894	232.12	105.664	178.687	272.412	206.147
1.14.14.40	224.506	131.198	209.959	0	0	0
1.14.14.46	0	0	5.17732	5.04519	0	4.33764
1.14.14.47	178.749	40.9052	15.702	7.65703	0	1.63666
1.14.14.5	411.39	301.899	390.713	226.541	146.623	176.248
1.14.14.8,1.14.14.9	0	0	0	4.2011	1.95808	3.61193
1.14.14.9	135.277	157.107	167.123	266.62	263.332	279.209
1.14.15.11	47.2729	37.7956	5.47989	0	0	0
1.14.15.13	0	0	7.42437	16.2797	12.1781	18.8925
1.14.15.14	203.227	77.0195	125.791	422.958	452.273	417.654
1.14.15.17	94.0003	30.8951	16.2261	0	0	0
1.14.15.20	364.073	221.53	238.961	105.256	37.643	63.8583
1.14.15.21	145.696	83.7498	173.58	0	0	0
1.14.15.23	89.4321	84.8393	115.672	0	0	0
1.14.15.3	288.299	123.226	227.095	629.435	619.784	540.174
1.14.15.7	84.9247	256.434	180.996	96.1502	171.48	141.076
1.14.16.1	594.276	680.101	462.139	806.976	956.301	891.075
1.14.16.2	0	0	0	0	3.19411	4.41897
1.14.17.3	0	0	23.0156	0	0	0
1.14.17.4	493.366	450.2	493.329	0	0	0
1.14.18.1	173.166	247.33	219.12	68.0788	115.784	63.8844
1.14.18.3,1.14.99.39	14.3685	23.8899	73.6813	7.97445	16.7255	20.8756
1.14.18.5	127.799	84.4946	113.005	0	0	1.25361
1.14.18.7	44.9384	0	41.6743	0	0	0
1.14.19.-	45.5001	9.79001	0	0	0	0
1.14.19.1	1254.91	1732.96	1640.02	2028.76	2094.6	1980.44
1.14.19.17,1.14.18.5	38.929	69.5711	46.3245	10.8037	10.5657	11.431
1.14.19.2	31.9336	0	4.68835	9.33603	22.7137	0
1.14.19.2,1.14.19.11,1.14.19.26	836.88	516.905	469.342	1383.15	1241.93	1239.6
1.14.19.20	78.8633	53.2899	52.4735	0	0	0
1.14.19.23,1.14.19.45	275.657	257.221	235.852	271.824	260.851	307.737
1.14.19.25,1.14.19.35,1.14.19.36	52.3453	65.825	82.2431	0	0	1.13307
1.14.19.29	98.3394	35.6737	58.4843	0	0	0
1.14.19.3	457.684	567.051	778.19	1520.22	1146.04	1374.6
1.14.19.41	39.777	12.9918	37.809	0	0	0.772716
1.14.19.42	73.1969	37.4425	50.7531	0	0	0
1.14.19.43	20.0043	40.1979	73.1984	0	0	0
1.14.19.49,1.14.19.-	36.7469	16.4633	50.8862	42.119	73.1085	65.4561
1.14.19.6,1.14.19.22	96.7082	74.7737	116.35	0	0	1.03823
1.14.19.8	29.8532	10.3798	43.1855	22.3059	37.4338	28.7551
1.14.19.9	883.455	1894.37	2057.37	1551.76	1418.85	1314.92
1.14.21.7	0	34.3927	50.5342	0	0	0
1.14.21.9	30.0445	19.1449	21.4325	0	0	0
1.14.99.-	17.4232	13.6337	14.0476	115.346	106.821	141.206
1.14.99.1	5.4532	0	1.58034	17.7659	10.7553	23.9355
1.14.99.29	22.5737	24.9027	13.0838	17.546	6.01245	94.1617
1.14.99.46	45.7365	36.0033	56.9088	61.738	61.4854	72.8549
1.14.99.48	228.32	0	0	0	0	0
1.14.99.49	105.441	62.0469	113.609	0	14.0016	18.2451
1.14.99.50	506.162	315.293	225.023	875.297	765.849	980.901
1.14.99.53	81.9822	0	0	0	0	0
1.14.99.56	35.2867	29.7708	50.0241	5.26527	4.89051	5.66535
1.14.99.57	589.256	295.087	517.053	992.93	682.984	858.371
1.14.99.58	0	26.645	0	10.7753	3.09732	10.6925
1.15.1.1	3130.68	2832.94	2471.01	3321.05	3671.8	3406.83
1.16.1.1	172.55	108.168	112.586	454.614	371.098	274.695
1.16.1.7	293.192	275.588	219.129	0	0	9.12818
1.16.1.9	0	9.16511	13.4666	0	0	0
1.16.3.1	1598.37	1857.45	1622.14	2174.85	2024.09	2151.45
1.16.3.2	254.155	183.529	57.6765	113.173	135.921	91.0281
1.16.3.3	125.434	543.526	585.549	58.5994	147.057	65.5046
1.16.5.1	79.3107	73.5842	198.679	0	0	0
1.16.8.1	23.0696	27.0013	13.466	11.3273	5.55498	9.63292
1.17.1.1	185.383	466.819	184.696	258.939	295.258	257.353
1.17.1.4	2689.17	4291.9	4423.82	2727.16	2743.09	2254.37
1.17.1.4,1.17.3.2	150.405	130.458	153.542	1.42772	44.9481	7.36495
1.17.1.5	12.48	0	0	1.60305	20.26	16.9272
1.17.1.8	1272.27	1213.82	1380.85	2378.64	2106.78	2357.63
1.17.1.9	3370.17	3985.9	3601.15	6290.94	5868.92	6163.53
1.17.2.1	227.324	387.849	348.925	126.469	152.554	143.249
1.17.4.1	4249.48	4045.51	4227.11	6777.76	7036.56	6584.85
1.17.4.2	0.910704	5.0936	4.69791	41.334	35.4245	24.9367
1.17.5.1,3.1.2.25	0	25.6958	20.9303	0	2.54258	3.51179
1.17.7.1,1.17.7.3	1826.1	2031.04	1865.72	2675.29	2427.73	2788.13
1.17.7.2	38.8268	11.4869	0	0	0	0
1.17.7.4	1625.18	1921.15	1969.31	2885.17	2808.63	2835.11
1.17.8.1	72.8923	39.2135	55.3719	151.263	152.717	106.412
1.17.99.1	17.2911	72.4078	8.43075	47.7037	55.6852	24.2943
1.17.99.6	750.45	1403.47	1106.83	946.642	1109.98	1001.91
1.18.1.-	59.1101	54.4383	61.143	282.472	254.941	226.431
1.18.1.1	40.4753	29.1193	70.6642	38.8316	7.79437	8.72365
1.18.1.2	34.1877	113.348	79.9772	0	0	0
1.18.1.2,1.19.1.1	1733.95	1509.31	1437.32	2070.98	1994.07	1948.66
1.18.1.3	1072.13	758.667	1088.93	1804.08	1626.44	1712.98
1.18.1.7	50.2123	32.6832	44.8501	23.8774	33.6868	25.614
1.18.6.1	64.2903	67.0377	127.461	33.7977	35.9155	28.2275
1.2.-.-	43.0045	14.6608	10.7023	46.8813	53.2725	33.1663
1.2.1.-	1096.83	2280.83	1791.46	1712.18	1939.33	2137.9
1.2.1.10	552.341	548.527	585.906	552.702	487.013	541.219
1.2.1.10,1.1.1.1	138.863	26.6429	23.8698	114.792	134.321	104.826
1.2.1.10,1.2.1.87	9.79375	0	8.49568	9.14966	25.7701	15.941
1.2.1.11	2092.45	2042.84	2161.88	2780.45	2818.14	2853.21
1.2.1.12	2118.09	2484.66	2505.23	3033.24	2993.22	2913.72
1.2.1.13	119.423	131.052	74.7839	0	0	2.58987
1.2.1.16,1.2.1.24	0	0	0	14.7102	4.79867	3.31942
1.2.1.16,1.2.1.79,1.2.1.20	2861.88	2886.97	2879.39	5699.86	5040.58	4908.54
1.2.1.18,1.2.1.27	1667.93	1860.22	1988.34	1717.98	1861.75	1695.51
1.2.1.19	114.37	118.416	91.3051	207.098	138.806	194.411
1.2.1.22,1.2.1.21	39.2651	16.1707	14.5598	112.907	37.5393	67.1339
1.2.1.26	260.295	417.161	433.783	579.942	422.897	392.904
1.2.1.28	124.295	223.252	249.302	249.935	219.336	172.284
1.2.1.3	3163.17	3706.08	3198.93	3315.5	3380.39	3213.03
1.2.1.31,1.2.1.8,1.2.1.3	73.9969	24.6834	37.7115	0	0	0
1.2.1.32,1.2.1.85	82.7347	152.557	152.06	207.484	193.874	215.733
1.2.1.38	1319.52	1407.61	1523.56	2539.9	2489.73	2597.34
1.2.1.39	92.7793	111.314	67.0499	188.195	121.148	174.406
1.2.1.4	121.372	76.8724	64.5104	314.224	248.08	279.658
1.2.1.41	1430.53	1393.75	1485.48	2479.55	2050.18	2258.53
1.2.1.44	62.4002	18.4612	24.1115	0	0	0
1.2.1.46	218.993	94.8172	172.038	485.875	369.922	353.323
1.2.1.54,1.2.1.-	5.97678	35.9058	36.7247	18.4221	5.13626	7.32713
1.2.1.59	139.286	385.334	420.558	132.215	232.632	178.528
1.2.1.60	103.257	184.087	160.746	233.627	134.717	119.779
1.2.1.67	47.9333	40.6596	96.2551	91.3249	72.7879	51.875
1.2.1.68	287.235	211.43	290.689	232.872	277.129	308.899
1.2.1.70	1433.58	972.669	1413.33	2325.76	2032.61	2220.24
1.2.1.71	142.319	215.722	262.977	241.06	290.635	225.065
1.2.1.77	38.3205	39.6291	64.8287	34.9055	63.8372	36.4785
1.2.1.78	14.0405	0	0	18.3927	14.4333	23.7573
1.2.1.8	648.244	382.839	355.186	1293.42	1275.24	1438.55
1.2.1.81	16.9682	51.2846	26.7481	62.5194	47.5394	54.4799
1.2.1.84	257.327	159.165	277.368	0	0	3.04101
1.2.1.88	1020.87	1200.65	992.316	1611.85	1843.07	1692.36
1.2.1.9	261.134	56.2265	113.629	30.7658	34.249	26.8189
1.2.1.90	34.3474	1.8448	3.33559	225.513	110.064	210.713
1.2.1.95	38.6595	43.5148	46.1194	10.6602	49.7917	20.9749
1.2.1.99	154.641	123.41	253.609	114.695	138.338	115.175
1.2.3.14	466.49	347.917	380.551	0	0	0
1.2.3.15	403.573	192.23	197.491	0	0	0
1.2.3.3	14.5202	16.9258	21.7965	28.7293	15.4734	24.8708
1.2.4.1	5258.53	6001.59	5691.35	10516.7	9724.3	9791.05
1.2.4.2	3882.39	4149.39	3968.98	5656.81	5371.96	5435.5
1.2.4.4	2391.09	3537.45	2412.1	3101.57	3918.74	3708.54
1.2.5.1	1003.1	1009.87	1212.24	1498.45	1282.39	1349.31
1.2.5.3	5613.38	5382.76	4614.55	10003.3	10072.1	10061.5
1.2.7.1	85.474	51.623	54.5659	285.314	215.731	341.262
1.2.7.1,1.2.7.-	462.998	462.77	504.543	688.001	770.053	778.344
1.2.7.12	160.576	138.78	115.48	345.686	206.783	347.515
1.2.7.3	44.4291	16.2077	36.2969	47.2437	78.211	72.2418
1.2.7.3,1.2.7.11	3297.88	3199.74	2911.94	4656.41	4869.71	4858.17
1.2.7.5	143.35	162.772	137.762	97.3934	168.619	115.61
1.2.7.7	29.0508	25.3379	27.2349	7.76739	73.1237	29.8286
1.2.7.8	1108.09	1929.29	1954.77	1566.12	1719.97	1697.13
1.2.98.1,1.1.99.37	15.0062	14.5041	10.2915	32.4367	28.458	31.7154
1.20.1.1	5.57856	27.8396	41.3225	6.30165	5.87423	2.70895
1.20.2.1,1.20.9.1	0	0	6.67118	5.88265	7.21834	9.98375
1.20.4.1	1726.01	1758.9	1849.4	2817.28	2500.59	2776.78
1.20.4.3	100.522	195.381	132.926	579.727	409.581	503.776
1.21.4.1	5.09092	0	22.7275	3.26335	0	9.81994
1.21.4.2	3.79168	0	0	83.9096	83.7549	132.265
1.21.4.2,1.21.4.3,1.21.4.4	27.3434	16.1032	15.9227	221.62	93.1133	280.037
1.21.98.1	202.525	484.982	333.746	159.844	399.35	202.632
1.21.98.3	0	4.3732	0	5.56592	0	0
1.23.1.1,1.23.1.2,1.23.1.3,1.23.1.4	174.467	92.6835	226.517	0	0	0
1.23.5.1	43.7941	40.3051	21.0105	0	0	0
1.3.1.-	187.315	143.457	141.788	308.363	246.785	340.81
1.3.1.1	265.984	443.714	320.71	165.38	303.96	153.305
1.3.1.101,1.3.7.11	9.12283	2.1592	4.23009	7.99662	10.2468	13.5374
1.3.1.104	8.65895	22.7224	0	25.0571	34.5632	41.0656
1.3.1.105	458.462	199.869	310.197	0	0	0
1.3.1.12	876.719	603.386	702.377	1647.08	1342.36	1680.08
1.3.1.14	510.591	396.129	420.984	1288.97	1190.9	1438.8
1.3.1.2	76.7059	113.543	103.447	6.13705	19.5128	0
1.3.1.21	14.7071	26.1067	25.5728	0	0	0
1.3.1.22	23.2961	20.6765	13.5025	0	0	0
1.3.1.22,1.3.1.94	32.0001	9.46726	37.0947	0	0	7.76962
1.3.1.25,1.3.1.-	6.77211	0	0	56.3925	78.0816	49.2143
1.3.1.28	124.698	69.5688	30.8765	4.62003	0	2.04051
1.3.1.32	12.6977	0	4.90642	11.7063	0	2.51614
1.3.1.33	67.3959	39.3272	91.0131	0	0	0
1.3.1.34	289.711	467.32	472.433	197.771	160.933	160.576
1.3.1.38	37.3334	0	0	0	0	0
1.3.1.42	147.764	59.6113	108.669	0	0	0
1.3.1.43,1.3.1.12	157.647	119.98	249.812	221.455	228.353	196.339
1.3.1.45	127.815	215.46	146.619	98.3502	129.041	129.903
1.3.1.49	0	0	0	3.08002	0	5.29615
1.3.1.53	0	16.6317	13.0333	17.3142	15.9283	8.92684
1.3.1.54,1.3.1.106	265.559	151.055	190.835	522.156	282.706	313.269
1.3.1.56	0	0	0	15.2897	6.10827	7.51167
1.3.1.58	59.9225	30.4737	9.96737	53.7049	56.0532	31.4597
1.3.1.64	0	21.9496	0	13.8458	3.93122	5.679
1.3.1.72,1.3.1.-	116.977	58.479	78.5086	0	0	0
1.3.1.74	9.20008	65.1859	33.4926	66.9248	51.0588	62.2915
1.3.1.75	30.6743	24.2	45.0398	0	0	0
1.3.1.76,4.99.1.4	448.716	129.251	135.637	427.295	487.416	531.246
1.3.1.77	26.0001	94.2288	10.0465	0	0	0
1.3.1.78	105.427	40.9192	105.513	0	0	0
1.3.1.83,1.3.1.111	95.7348	32.1146	88.5811	8.9876	0	5.67286
1.3.1.85	243.92	178.092	138.292	331.371	458.596	495.082
1.3.1.86	564.202	239.007	344.565	1001.62	1160.46	989.213
1.3.1.87	132.493	87.6751	107.386	23.0945	33.6961	26.7526
1.3.1.88	27.3001	17.9483	52.744	0	0	0
1.3.1.89	115.911	71.685	31.6706	11.0972	26.9006	13.2545
1.3.1.9	516.064	633.799	454.559	951.357	849.779	919.304
1.3.1.9,1.3.1.10	1569.51	2064.29	1814.07	2263	1932.33	2139.91
1.3.1.9,1.3.1.44	76.7251	92.2811	75.8043	24.9515	0	16.7042
1.3.1.93	134.796	77.1273	188.129	0	0	0
1.3.1.98	1400.78	1613.85	1366.95	2619.76	2251.65	2524.41
1.3.2.3	62.5975	59.2474	79.2921	0	0	0
1.3.3.11	339.187	337.058	481.662	241.167	268.488	266.566
1.3.3.3	432.867	791.359	809.507	492.243	484.172	471.088
1.3.3.4,1.3.3.15	687.083	449.884	455.065	1442.03	1395.06	1272.24
1.3.3.5	3.67678	4.35111	17.0486	0	0	0
1.3.3.6	823.925	583.981	918.426	1572.98	1156.32	1225.99
1.3.4.1	0	0	0	1.42032	5.29594	3.6634
1.3.5.1	188.952	179.699	204.127	0	0	1.07127
1.3.5.1,1.3.5.4	4784.19	5543.94	4908.24	8106.05	8029.92	7927.79
1.3.5.2	845.55	1185.4	1022.5	1359.7	1297.54	1168.8
1.3.5.3	34.2935	85.436	76.2052	287.416	323.166	281.094
1.3.5.4	200.125	387.433	293.821	435.739	440.185	537.885
1.3.5.5	47.5061	39.3388	19.2374	199.242	113.857	150.864
1.3.5.6	92.2821	8.61521	35.6086	0	0	0
1.3.7.1	100.284	147.03	170.283	84.3852	65.6636	88.7673
1.3.7.12	11.0303	6.52667	25.5728	0	0	0
1.3.7.14,1.3.7.15	2.83269	16.4284	28.1977	32.0012	13.1218	9.71889
1.3.7.7	2.75758	19.7295	3.19661	9.53259	33.1207	6.70583
1.3.7.8	17.94	58.1887	18.2669	0	7.40664	2.27709
1.3.7.9	0	42.4674	29.6506	9.36216	28.9606	16.6665
1.3.8.-	433.679	522.261	442.514	492.678	651.462	517.74
1.3.8.1	240.918	260.431	281.945	806.654	732.826	749.369
1.3.8.12	271.769	294.381	265.333	366.939	533.003	430.762
1.3.8.3	7.57849	50.2613	23.6716	11.3589	0	11.865
1.3.8.4	281.223	586.496	704.138	378.836	425.673	295.717
1.3.8.6	1437.26	1616.22	1481.17	2796.79	2717.56	2436.2
1.3.8.7	2946.91	2515.89	2650.72	4496.32	4381.52	4605.75
1.3.8.8	7.35356	28.9637	38.2522	15.2105	6.93744	11.0647
1.3.98.1	210.934	106.159	88.5269	165.923	147.539	192.091
1.3.99.-	1056.69	1623.19	1110.29	1118.29	1354.78	1257.85
1.3.99.12	37.4095	23.09	21.013	99.2247	156.163	64.2923
1.3.99.16	2116.97	3905.82	3764.74	1724.31	2000.05	1695.36
1.3.99.23	17.6485	5.22134	5.11457	0	0	0
1.3.99.26,1.3.99.28,1.3.99.29,1.3.99.31	758.784	952.043	657.561	1717.55	1505.24	1480.92
1.3.99.27	0	0	0	3.0458	0	10.4746
1.3.99.37	0	0	0	0	28.792	0
1.3.99.38	1147.65	665.042	788.457	2470.34	2144.15	2289.86
1.3.99.4	218.906	211.237	170.418	306.13	294.016	233.699
1.3.99.5	66.02	111.885	88.0405	100.239	117.282	94.7325
1.3.99.8	30.2745	33.2902	11.2132	146.779	167.409	161.25
1.4.1.1	1770.72	1722.09	1688.18	2993.98	2939.45	2817.79
1.4.1.11	110.864	75.2548	70.8301	480.217	422.69	439.821
1.4.1.12,1.4.1.26	312.013	164.56	220.399	542.073	497.658	441.635
1.4.1.13,1.4.1.14	5939.43	5992.72	6331.08	8317.14	7327.63	7521.77
1.4.1.18	59.3421	463.527	263.813	93.4074	211.233	122.565
1.4.1.2	2306.37	2242.6	2455.28	3624.58	3317.61	2999.34
1.4.1.21	58.4549	77.034	25.8049	127.21	134.022	205.257
1.4.1.23	562.854	301.857	451.655	1224.89	1027.23	1173.32
1.4.1.24	3.66752	6.51023	14.8799	21.6442	2.5746	43.4623
1.4.1.3	1419.08	1551.02	1308.09	1903.64	2174.26	2279.55
1.4.1.4	726.049	558.366	606.567	1873.82	1640.23	1448.13
1.4.1.9	792.302	1194.33	836.77	969.762	1151.64	1096.21
1.4.3.-	179.096	335.661	320.462	84.0089	107.041	63.936
1.4.3.10	45.9541	53.09	30.8286	143.115	112.503	99.5751
1.4.3.16	1415.29	1739.17	1480.62	2443.37	2514.77	2267.48
1.4.3.19	784.876	647.398	679.029	761.472	630.596	893.967
1.4.3.21	549.698	309.768	479.415	463.801	307.772	279.373
1.4.3.25	15.9894	0	0	10.3038	17.7389	27.8593
1.4.3.3	103.726	76.4359	53.7987	447.12	507.824	408.857
1.4.3.4	825.649	672.238	854.547	1175.4	1073.72	1191.17
1.4.3.5	935.335	1218.94	1229.92	2151.12	2059.27	2123.11
1.4.4.2	3400.79	3746.14	3721.93	5345.77	5413.96	5413.93
1.4.5.1	945.058	1493.61	1586.49	1389.02	1217.52	1213.22
1.4.7.1	629.117	498.605	453.484	343.193	419.911	501.322
1.4.9.1	4.52175	31.9878	43.8074	35.3936	29.568	32.212
1.4.99.6	115.339	321.273	243.374	441.255	519.917	466.257
1.5.-.-	806.505	751.109	577.522	1460.73	1398.17	1604.79
1.5.1.-	354.198	165.034	335.776	745.828	707.536	628.172
1.5.1.1	0	7.49148	29.3532	0	0	0
1.5.1.2	1637.76	1216.88	1207.32	2209.46	2020.89	2090.48
1.5.1.20	2079.51	2306.41	2368.8	2804.7	2716.04	2899.52
1.5.1.21	42.0826	24.7507	62.0896	40.3139	47.0695	62.7552
1.5.1.25	4.18392	4.95127	5.20928	9.74243	20.8828	7.67075
1.5.1.28	25.4818	55.7619	62.5706	19.2291	11.6735	30.8636
1.5.1.3	635.715	705.286	658.541	1146.75	1161.01	985.292
1.5.1.3,2.1.1.45	129.576	144.062	211.188	0	0	0
1.5.1.33	78.9475	257.285	187.227	48.2669	114.067	62.7448
1.5.1.36	11.5373	59.1909	9.64462	24.7885	12.9117	9.66472
1.5.1.38	498.642	634.337	614.477	1519.85	1020.31	1121.32
1.5.1.39	7.18796	0	20.2133	8.72907	28.6333	15.3153
1.5.1.40	1067.5	944.652	919.731	2601.07	1975.36	2340.99
1.5.1.47	10.7852	0	0	10.1527	22.7137	1.74577
1.5.1.49	0	4.65687	13.6849	0	5.52495	1.27394
1.5.1.5,3.5.4.9	1610.35	1812.76	1688.55	2912	2903.85	2821.96
1.5.1.5,3.5.4.9,6.3.4.3	0	0	0	8.64348	2.30206	5.30807
1.5.1.50,1.5.1.3	21.9656	18.5673	10.9125	1.18156	0	0
1.5.1.51	15.7284	21.2721	54.6975	22.5526	27.2022	21.9529
1.5.1.7	80.7702	109.213	46.8587	155.871	158.043	150.897
1.5.1.8,1.5.1.9	83.7349	32.7802	87.017	0	0	0
1.5.3.-	0	0	0	18.252	0	1.69553
1.5.3.1	1624.86	1232.92	1194.4	1903.9	1820.05	1809.56
1.5.3.1,1.5.3.7	52.4686	15.5229	15.2055	0	0	0
1.5.3.14,1.5.3.16,1.5.3.-	186.26	144.843	135.43	0	0	2.04938
1.5.3.16,1.5.3.-	96.3495	75.7039	43.4531	0	0	0
1.5.3.17,1.5.3.-	166.974	49.6628	47.3693	0	0	6.63293
1.5.3.19	316.627	353.781	273.421	468.837	408.752	403.072
1.5.3.5	0	0	0	25.1718	14.7035	3.83663
1.5.5.-	43.6273	11.7316	30.7476	55.7038	47.9581	73.5105
1.5.5.1	786.111	996.322	1406.59	1244.24	1199.03	1376.69
1.5.5.2,1.2.1.88	1519.75	1666.16	1761.98	2468.56	2250.05	2394.76
1.5.8.1,1.5.8.2	52.1042	30.2893	53.1041	64.9377	66.8327	89.3275
1.5.8.4	183.916	187.401	193.665	162.843	122.665	167.496
1.5.98.2	153.564	49.2599	61.0853	292.18	269.208	342.355
1.5.98.3	33.5198	16.1067	5.90733	12.3355	15.3317	5.18493
1.5.99.-	21.8055	113.462	45.319	12.5871	47.6569	18.2636
1.5.99.12	569.951	448.097	490.317	0	0	3.89551
1.5.99.14	30.4531	14.5003	11.7057	103.028	59.4157	34.2284
1.5.99.4	19.4053	0	19.5772	105.401	79.2512	47.4664
1.5.99.5	152.284	190.413	118.873	71.8362	78.2561	85.5914
1.5.99.6	18.8241	58.2785	22.4735	23.3664	23.7275	21.0671
1.6.1.1	241.349	458.968	457.223	138.28	273.155	166.434
1.6.1.2	2819.43	4304.68	4062.61	5630.96	5879.52	5690.81
1.6.2.4	125.2	214.916	156.296	0	0	0
1.6.3.-,1.11.1.-	525.313	363.786	454.621	0	0	2.05833
1.6.3.1,1.11.1.-	83.2003	9.23058	45.2091	0	0	0
1.6.4.-	341.579	385.755	326.188	270.729	368.189	295.867
1.6.5.2	1588.03	1399.42	1736.05	1433.89	1262.31	1257.16
1.6.5.3	90909.5	67114.3	71458.7	49230.5	48378.5	48766
1.6.5.3,1.6.99.3	4685.96	2772.32	3654.3	13.4845	45.635	48.7489
1.6.5.4	86.3407	68.0174	51.6902	0	0	0
1.6.5.5	3210.17	2773.43	2805.46	4584.1	4271.3	4158.66
1.6.5.8	288.309	505.99	401.811	99.0175	58.0489	55.4392
1.6.5.9	401.954	235.234	365.54	10.6455	0	0
1.6.99.1	116.025	0	0	0	0	0
1.6.99.3	2241.03	2693.85	2061.4	3381.23	3385.56	3164.15
1.7.-.-	819.974	735.67	913.22	283.25	451.785	221.032
1.7.1.1,1.7.1.2,1.7.1.3	157.203	98.6195	155.743	0	0	1.24041
1.7.1.13	647.499	692.753	882.643	705.807	778.922	759.983
1.7.1.15	2677.14	2552.96	2867.82	2861.4	2504.17	2546.77
1.7.1.6	126.079	0	0	0	0	0
1.7.1.7	233.981	144.754	108.081	20.9802	39.6397	42.7495
1.7.2.1	612.256	916.322	818.053	1077.43	1260.67	865.167
1.7.2.1,1.7.99.1	0	24.945	41.2374	19.5629	21.6765	12.7178
1.7.2.2	144.547	453.938	245.388	156.448	404.143	235.341
1.7.2.3	3.27929	0	7.60274	4.93913	0	2.12323
1.7.2.4	344.854	602.158	493.231	355.155	465.299	355.91
1.7.2.5	357.184	580.46	667.595	635.515	751.664	543.917
1.7.2.6	35.0128	16.7659	0	15.9585	33.4528	13.9801
1.7.3.3	345.984	433.019	186.501	567.619	487.046	393.581
1.7.3.3,4.1.1.97	0	0	0	0	8.81135	2.70895
1.7.5.1,1.7.99.-	1796.36	936.096	1169.09	3376.48	3076.42	2839.18
1.7.7.1	254.555	209.554	245.489	59.7877	91.9889	56.3884
1.7.7.2	41.4544	226.135	176.68	107.628	57.4527	86.2773
1.7.99.-	1773.31	2241.39	2300.76	2470.46	2319.06	2176.11
1.7.99.1	128.921	9.41553	4.6115	0	8.378	3.86358
1.8.-.-	239.237	852.038	576.852	371.766	481.599	403.732
1.8.1.15	264.825	168.197	159.543	439.946	413.408	343.952
1.8.1.2	1373.34	1850.91	1990.22	1443.56	1300.45	1395.49
1.8.1.4	4933.56	5248.01	4776.59	8089.6	6992.87	7529.31
1.8.1.7	948.815	1130.35	1208.41	957.186	947.665	733.135
1.8.1.8	1462.88	2269.77	1931.95	1347.32	1179.1	1129.41
1.8.1.9	3682.76	4586.93	4142.6	6097.52	5792.91	5711.86
1.8.2.1	23.038	40.1218	22.8926	0	10.1703	2.34506
1.8.2.2	34.0957	127.922	71.8845	59.492	87.9716	108.087
1.8.3.1	54.1139	81.4102	74.7122	16.1507	13.7282	13.8616
1.8.3.2	172.012	98.3156	115.193	0	0	0
1.8.3.5,1.8.3.6	84.8171	86.5251	65.2232	0	0	0
1.8.3.7	0	0	0	7.4591	0	3.20651
1.8.4.-	832.24	1332.62	1340.83	704.042	986.081	844.079
1.8.4.11	1758.79	1779.15	1715.59	2921.24	2836.99	2873.98
1.8.4.11,1.8.4.12	153.547	24.3572	76.7234	51.5414	115.733	71.2939
1.8.4.12	1246.43	1699.75	1432.12	2592.41	2657.93	2722.23
1.8.4.14	402.884	584.534	374.112	473.681	484.736	436.333
1.8.4.8,1.8.4.10	1225.52	997.156	1445.98	1976.51	1662.97	1933.03
1.8.4.9	70.2268	58.3402	65.232	0	0	2.42135
1.8.5.2	712.498	299.979	340.071	845.294	845.297	898.421
1.8.5.3	34.4117	11.3358	54.819	9.27948	3.36223	0
1.8.5.4	588.63	310.392	238.439	1321.53	874.086	1088.37
1.8.5.5	0	0	7.15173	2.32307	2.1655	4.99319
1.8.5.6	94.7276	176.253	70.5274	157.812	200.319	132.27
1.8.5.7	612.414	666.613	598.277	1659.81	1429.86	1443.05
1.8.7.1	686.745	431.817	543.801	1474.23	1155.23	1174.05
1.8.7.2	8.32003	0	0	8.4384	9.40598	8.17955
1.8.98.1	17.9233	202.564	133.164	35.2288	134.831	49.4166
1.8.99.2	40.519	222.233	53.5846	30.4373	74.4488	48.9628
1.8.99.5	0	0	0	0	0	7.85595
1.9.3.1	12808	16284	14323	17307.6	18290	16918.6
1.97.1.4	654.67	418.369	452.789	578.884	620.699	625.113
2.-.-.-	816.112	1379.16	1106.87	1027.76	1131.15	1220.72
2.1.-.-	74.1958	143.538	179.773	13.4185	0	9.9993
2.1.1.-	3372.81	3902.89	4229.7	3355.39	3503.95	3513.36
2.1.1.-,2.1.1.294,2.7.1.181	11.141	115.374	25.3576	65.0399	92.9676	55.4796
2.1.1.10	370.826	183.492	226.464	297.908	181.108	258.367
2.1.1.100	71.6417	29.3781	39.8814	0	0	0
2.1.1.103	12.0331	14.24	34.8721	0	0	0
2.1.1.104	77.6848	40.0998	36.9584	308.868	260.892	207.734
2.1.1.106	72.8002	57.4347	78.4683	0	0	0
2.1.1.107	531.831	1022.89	1009.99	639.598	436.667	473.184
2.1.1.107,1.3.1.76,4.99.1.4	883.868	652.396	808.514	1548.57	1282.18	1168.5
2.1.1.107,4.2.1.75	893.489	710.5	699.981	1997.57	1822.91	2016
2.1.1.11	61.036	38.8399	38.209	125.16	106.989	93.6879
2.1.1.112	113.892	90.8581	70.9302	0	0	0
2.1.1.113	35.7925	92.5228	111.016	11.2196	35.2219	12.8558
2.1.1.114,2.1.1.64	21.4118	0	74.4621	0	0	0
2.1.1.12	216.131	120.112	204.752	1.01152	0	2.60899
2.1.1.127,2.1.1.259	92.5784	75.3042	53.6435	0	0	0
2.1.1.13	4119.07	4648.92	4100.45	5540.3	5488.98	5505.81
2.1.1.130,2.1.1.131	237.082	157.957	188.589	484.12	370.223	301.558
2.1.1.130,2.1.1.151	103.782	36.2975	44.3946	207.148	105.256	204.657
2.1.1.131	0	0	0	2.09253	7.80242	7.19629
2.1.1.132	322.293	292.507	293.199	792.806	484.368	558.239
2.1.1.133,2.1.1.271	332.102	225.301	284.63	682.816	550.955	590.572
2.1.1.14	1879.83	2550.57	2357.34	1342.19	1561.33	1398.5
2.1.1.141	60.1203	57.4717	20.998	0	0	0
2.1.1.143	66.8165	49.2438	43.4781	0	0	0
2.1.1.144	306.595	112.502	152.14	691.274	550.388	549.867
2.1.1.148	423.859	659.588	558.818	798.902	719.403	774.483
2.1.1.150	76.1837	36.1707	27.7651	0	0	0
2.1.1.152	142.682	51.4447	105.721	189.416	144.204	144.616
2.1.1.154	358.275	157.473	320.798	0	0	0
2.1.1.163,2.1.1.201	1431.3	1465.8	1440.73	2470.87	2231.12	2370.09
2.1.1.166	212.837	565.35	574.306	429.277	335.976	495.526
2.1.1.17,2.1.1.71	142.99	331.124	197.602	291.202	392.493	297.106
2.1.1.170	867.551	816.462	710.634	1768.66	1420.66	1544.47
2.1.1.171	1005.92	854.754	624.479	1845.3	1427.29	1444.61
2.1.1.172	381.797	231.601	201.585	448.245	283.311	226.197
2.1.1.173,2.1.1.264	153.844	336.698	158.355	2.68451	13.8124	5.55846
2.1.1.176	1730.28	2155.34	2208.23	2831.51	2802.7	2607.23
2.1.1.177	488.382	725.77	678.341	663.642	752.143	829.585
2.1.1.180	0	42.72	13.9488	7.4087	0	0
2.1.1.181	65.1002	29.945	35.7036	0	0	5.08659
2.1.1.182	1253.48	1503.44	1143.55	2415.9	1948.33	2362.38
2.1.1.183	149.32	134.58	95.0822	0	0	0
2.1.1.184	132.732	159.332	161.086	44.6397	109.465	66.7502
2.1.1.185	1497.7	1210.61	1169.22	2480.89	2114.82	2451.11
2.1.1.186	75.7822	88.4228	59.1647	47.3987	52.3349	66.5597
2.1.1.187	264.497	98.0202	191.921	425.375	271.396	293.519
2.1.1.189	19.5675	7.38428	18.9535	195.412	135.004	139.045
2.1.1.190	695.964	688.907	1025.61	1080.42	1156.65	1173.46
2.1.1.191	993.864	1383.71	1335.81	837.414	933.547	851.907
2.1.1.192	1671.61	1936.33	1874.3	2901.09	2710.49	2675.53
2.1.1.193	850.109	818.477	687.082	1407.06	1032.98	1122
2.1.1.195	256.912	154.227	228.175	598.557	400.503	443.812
2.1.1.196	0	0	0	0	17.1496	21.9301
2.1.1.197	248.428	368.614	304.363	55.398	49.4375	81.2065
2.1.1.198	1534.68	1679.88	1891.06	2468.17	2292.83	2412
2.1.1.199	1775.85	1980.93	1585.17	2856.17	2721.81	2683.47
2.1.1.2	0	0	0	4.92434	5.74223	16.2373
2.1.1.200	91.8313	119.402	172.933	36.4445	30.1984	64.6414
2.1.1.202	147.868	127.201	141.529	0	0	0
2.1.1.205	17.3334	0	30.1394	0	0	0
2.1.1.206	28.7176	15.5034	0	11.452	11.7909	77.246
2.1.1.207	557.17	849.714	827.836	320.044	389.494	373.024
2.1.1.208	3.7143	0	18.446	9.87839	32.5653	7.53737
2.1.1.21	411.341	314.376	190.318	403.854	337.043	301.662
2.1.1.213	0	0	0	13.4791	12.5648	6.07419
2.1.1.214	89.4091	79.525	57.5507	0	0	0
2.1.1.215,2.1.1.216	132.612	20.4068	83.5793	0	4.86722	8.97823
2.1.1.217	160.407	0	0	0	0	6.69541
2.1.1.219,2.1.1.220	874.866	432.386	458.881	1366.82	1135.16	1286.18
2.1.1.222,2.1.1.64	386.212	785.503	718.396	920.75	909.832	815.692
2.1.1.223	40.346	67.0871	88.9333	72.2403	35.4708	48.0776
2.1.1.225	25.77	0	7.46818	0	0	0
2.1.1.226,2.1.1.227	1364.47	919.121	906.183	2302.89	2227.41	2320.21
2.1.1.228	1454.51	2130.19	1528.36	2696.62	2770.13	2606.39
2.1.1.240	517.532	407.074	453.687	0	0	5.2373
2.1.1.242	21.722	41.8085	41.7705	0	17.9319	8.90067
2.1.1.246	5.9348	9.36435	6.87965	5.21427	18.0537	3.20215
2.1.1.250	366.505	402.397	339.615	282.688	381.192	319.359
2.1.1.255	48.8653	69.7171	27.6101	8.2465	7.55258	5.92902
2.1.1.260	13.6714	8.0894	0	2.57391	2.39933	2.21294
2.1.1.266	216.698	301.319	441.945	233.967	207.016	212.304
2.1.1.274	215.018	185.291	217.544	0	0	5.95213
2.1.1.278	21.0618	23.5834	52.6619	0	0	0
2.1.1.282	127.119	37.9158	103.914	0	0	0
2.1.1.295	158.312	74.0189	122.071	94.0124	74.5705	113.881
2.1.1.297	1654.42	1283.19	1802.74	3301.93	2976.9	2994.3
2.1.1.298	162.471	322.336	334.753	79.1762	155.892	79.6383
2.1.1.302	12.339	0	14.3035	0	0	0
2.1.1.303	39.9561	10.9748	8.06278	0	0	0
2.1.1.304	0	63.2585	0	0	0	0
2.1.1.307	10.2898	3.65051	15.5038	4.84314	3.61172	9.98638
2.1.1.311	31.2001	12.3074	12.0558	0	0	0
2.1.1.313	35.6864	25.3388	57.915	0	0	0
2.1.1.317	0	15.8077	3.87112	0	11.4587	1.05685
2.1.1.319	260.079	144.898	128.621	3.45895	41.6952	7.87636
2.1.1.321	71.523	9.57245	133.611	0	0	0
2.1.1.322	5.4737	38.8656	12.6903	0	0	0
2.1.1.33	940.467	1092.47	940.142	1094.18	1050.14	997.806
2.1.1.334	123.864	204.689	154.969	42.3365	109.683	49.2282
2.1.1.34	144.545	102.771	161.091	80.6332	78.0422	65.0296
2.1.1.341	99.0222	146.36	93.0987	104.851	95.6092	71.6401
2.1.1.35	20.7931	66.1198	54.5123	10.9839	8.56522	0
2.1.1.37	1140.52	1129.53	1195.96	280.398	328.55	336.164
2.1.1.4	0	0	0	5.4103	0	10.1993
2.1.1.41	43.4632	10.2562	10.0766	0	0	0
2.1.1.43	604.228	336.091	631.332	0	0	1.70561
2.1.1.44	325.168	343.049	319.594	967.905	844.07	1044.17
2.1.1.45	714.741	997.833	968.425	1175.11	1190.19	1031.85
2.1.1.5	0	0	0	0	19.1647	0
2.1.1.56	45.9791	0	46.3683	0	0	0
2.1.1.6	37.3649	3.41873	23.1614	95.1483	87.1399	160.165
2.1.1.61,1.5.-.-	109.389	292.289	343.455	55.3145	58.2994	71.8116
2.1.1.62	101.424	82.9734	111.319	0	0	0
2.1.1.63	2254.05	2439.55	2141.36	2928.63	2876.4	3018.31
2.1.1.67	8.71859	73.6607	58.45	0	0	0
2.1.1.68	592.673	478.164	581.971	0	0	0
2.1.1.72	2055.89	2703.2	2246.28	4236.34	4006.76	4213.83
2.1.1.74	498.436	678.101	494.982	538.004	724.14	520.92
2.1.1.77	1423.93	2382.85	2098.3	2284.81	2119.1	2218.52
2.1.1.79	2083.04	2151.58	2326.62	2709.46	2707.12	2438.35
2.1.1.80	1618.58	2766.72	2418.17	1990.27	2053.12	2007.7
2.1.1.80,3.1.1.61	896.887	1410.83	1113.45	1130.86	1527.08	1112.18
2.1.1.86	4.49384	0	0	5.34003	6.47324	5.8948
2.1.1.95	28.7571	28.1839	66.3744	152.675	112.046	141.471
2.1.1.98	9.81135	0	4.54935	0.738873	8.26509	11.9307
2.1.2.1	2769.31	2568.72	2568.99	3738.36	3725.61	3554.93
2.1.2.10	1798.78	2044.08	1691.6	2936.08	3083.13	3198.2
2.1.2.11	1663.66	1568	1830.04	2627.25	2487.67	2561.71
2.1.2.2	1398.27	1552.43	1409.77	2794.74	2414.25	2532.62
2.1.2.3,3.5.4.10	1980.31	2066.77	2156.97	3297.82	2989.28	3170.16
2.1.2.5	254.156	214.264	145.474	643	564.735	783.079
2.1.2.5,4.3.1.4	57.0774	92.9367	82.824	133.021	187.108	179.601
2.1.2.9	1512.19	1477.8	1397.26	2434.44	2225.44	2367.29
2.1.3.-	1427.4	1964.08	1854.54	2269.8	2032.49	2186.2
2.1.3.1	35.4876	18.4065	0	206.611	184.463	134.984
2.1.3.11	36.6944	41.4739	97.0283	90.0158	55.0618	70.3325
2.1.3.2	1926.39	1943.73	1775.07	2912.78	2893.06	2906.52
2.1.3.3	1899.61	1691.04	1374.15	2576.57	2361.38	2673.26
2.1.3.6	0	0	0	0	12.1681	4.48911
2.1.3.7	0	1.65359	0	8.41833	7.84734	6.78537
2.1.3.9	99.4492	136.339	80.2519	22.3628	90.7346	47.5669
2.1.4.1	74.9908	114.728	88.676	13.1105	15.3075	8.29749
2.10.1.1	2244.54	1986.59	1961.52	3323.37	2910.8	2919.17
2.10.1.1,2.7.7.75	29.7692	45.1316	98.1174	0	0	0
2.2.1.1	3641.27	3958.81	4131.15	6473.59	6303.41	6092.25
2.2.1.2	2312.83	2021.34	1899.75	3244.08	3123.35	3280.76
2.2.1.2,5.3.1.9	296.093	282.313	248.917	555.671	524.184	797.871
2.2.1.6	6397.53	6101.29	6277.31	9461.62	8743.75	9466.61
2.2.1.7	3321.17	3369.08	3263.41	3311.12	3493.56	3121.55
2.2.1.9	747.11	345.308	378.908	1871.99	1427.56	1479.49
2.3.1.-	5259.9	4887.21	5557.07	7981.49	6648.93	6613.63
2.3.1.-,2.3.1.260,2.3.1.235	37.5491	89.7781	20.3673	43.5156	112.015	78.6429
2.3.1.-,2.3.1.51	56.0628	53.5816	33.7326	0	0	0
2.3.1.1	771.506	1144.62	899.443	523.332	596.694	504.078
2.3.1.101	13.1651	75.7027	28.0295	10.9087	2.66176	14.2057
2.3.1.109	143.146	220.065	329.451	267.905	331.814	232.925
2.3.1.111	47.9043	82.4294	10.462	0	8.30989	5.74826
2.3.1.115	41.403	20.4152	23.9973	0	0	0
2.3.1.117	1133.13	1509.76	1359.86	2355.07	2015.81	2189.48
2.3.1.118	718.306	272.503	283.428	61.3851	113.989	78.0135
2.3.1.12	2055.04	2343.42	2049.5	2845.11	2885.39	2717.76
2.3.1.128	3443.77	1626.21	1740.28	3983.24	3402.73	4034.08
2.3.1.129	557.418	1313.85	938.923	468.641	729.561	455.077
2.3.1.133	363.144	207.254	270.328	0	0	3.94085
2.3.1.15	2196.28	2584.7	2649.13	2725.41	3289.21	2878.78
2.3.1.15,2.3.1.198	468.975	344.541	469.547	0	0	0
2.3.1.158	490.139	195.12	266.429	0	0	0
2.3.1.16	1965.09	2520.48	2153.44	2943.93	2780.67	2862.92
2.3.1.165	30.2265	7.76145	7.60274	25.9319	41.3209	9.57171
2.3.1.168	515.681	422.575	566.202	439.705	486.241	441.074
2.3.1.174	95.8795	115.368	136.087	24.9822	18.6147	8.44275
2.3.1.176	17.3025	20.3543	16.5471	57.7583	72.3934	101.7
2.3.1.178	193.623	215.454	237.168	193.531	200.906	200.734
2.3.1.179	3111.55	4456.97	3610.3	4087.83	4168.64	4370.9
2.3.1.18	0	0	0	0	11.9779	9.20619
2.3.1.180	2468.64	2938.95	2459.41	2918.4	3120.78	2740.99
2.3.1.181	1084.67	1344.37	1268.58	2018.53	1855.24	1848.4
2.3.1.182	39.5374	94.5114	67.9767	9.004	26.3548	15.9126
2.3.1.183	1428.53	1105.88	1045.05	1724.25	1653.74	1496.13
2.3.1.184	62.605	38.7815	43.506	39.8783	31.022	51.6622
2.3.1.187	19.2688	36.4698	115.092	82.7864	36.8926	68.0914
2.3.1.188	239.95	164.719	240.37	0	0	0
2.3.1.189	646.306	337.374	427.32	1464.5	1077.14	1151.86
2.3.1.19	127.873	16.5095	23.355	17.1363	13.3479	10.7107
2.3.1.191	556.855	1257.69	1104.08	505.214	669.388	470.886
2.3.1.194	27.5181	23.1281	4.37256	2.61068	30.5722	0
2.3.1.196,2.3.1.232	371.018	206.506	150.805	0	0	0
2.3.1.199	1300.65	789.547	1083.79	0	10.7028	3.81044
2.3.1.20	100.018	28.4605	99.6149	534.352	465.761	429.675
2.3.1.20,2.3.1.122	79.4924	42.3405	70.4895	66.2962	86.2904	23.8384
2.3.1.201	34.6159	118.458	186.753	116.075	91.8927	147.714
2.3.1.204	144.568	0	0	0	0	7.52165
2.3.1.207	57.2227	147.163	171.699	18.6631	27.6054	25.0108
2.3.1.209	165.63	0	0	4.17444	5.18841	31.1048
2.3.1.223,2.3.1.174	9.14464	138.04	45.6156	58.7662	93.3714	66.5255
2.3.1.225	663.858	593.569	564.65	0	0	7.5978
2.3.1.228,2.3.1.229,2.3.1.-	59.2854	70.053	147.299	105.336	88.0617	66.5459
2.3.1.23,2.3.1.67	28.6293	9.68001	14.2231	0	0	0
2.3.1.233	6.48073	23.008	10.0167	0	0	0
2.3.1.234	1777.44	1532.41	1530.19	2691.15	2632.59	2720.28
2.3.1.234,2.7.11.1	0	0	0	6.87094	0	59.1232
2.3.1.24	37.8183	33.5657	10.9598	0	0	0
2.3.1.241	567.024	1129.15	1063	524.675	581.456	533.852
2.3.1.245	28.5216	33.5824	22.5146	3.37616	33.6717	17.0059
2.3.1.247	23.5792	32.569	30.2121	46.5715	79.3126	54.5855
2.3.1.251	5.16314	0	17.9554	5.83238	0	0
2.3.1.253	0	15.8077	7.74224	0	0	6.48656
2.3.1.255	72.9122	28.0169	42.2601	0	0	0
2.3.1.257	39.6192	17.5821	11.4817	0	0	0
2.3.1.258	45.91	7.76145	15.2055	0	0	0
2.3.1.259	9.7067	0	56.2603	0	0	0
2.3.1.263	0	0	0	4.31688	0	4.63934
2.3.1.264	134.242	0	0	0	0	0
2.3.1.265	603.606	321.253	375.291	1438.13	1117.27	1193.84
2.3.1.28	139.445	110.47	101.996	88.4544	61.1025	55.0857
2.3.1.29	681.435	1098.68	980.15	756.692	810.574	740.624
2.3.1.30	1269.26	1147.15	1494.45	1225.86	1058.73	1065.39
2.3.1.31	1191.5	1360.95	1426.99	2103.7	1979.44	1725.71
2.3.1.35,2.3.1.1	1225.91	1263.03	1250.91	2115.05	2196.81	2235.6
2.3.1.37	298.912	245.572	411.489	537.853	494.974	477.925
2.3.1.39	1424.2	1643.22	1443.56	2157.31	2214.91	1906.02
2.3.1.4	21.5704	48.3703	18.7534	0	19.5309	9.00682
2.3.1.40,6.2.1.20	276.957	445.676	361.485	262.052	239.982	293.606
2.3.1.41	385.155	867.852	653.98	229.673	370.851	276.982
2.3.1.43	0	0	18.9445	4.42132	11.7136	0
2.3.1.45	32.3557	25.5265	37.5068	0	0	0
2.3.1.46	238.374	111.166	105.667	31.8269	15.1288	64.6756
2.3.1.47	1122.17	982.091	1001.09	1014.99	1101.54	1269.43
2.3.1.48	613.437	281.373	277.79	1.62202	5.57518	11.254
2.3.1.5	27.8905	11.0925	13.8797	5.5875	16.6495	7.57538
2.3.1.50	71.8393	11.6422	32.621	0	0	0
2.3.1.51	2189.76	2411.76	2729.77	3694.22	3261.02	3317.84
2.3.1.51,2.3.1.-	12.885	30.4963	7.46818	0	0	0
2.3.1.51,2.3.1.23,2.3.1.-	57.0039	22.4862	72.8436	0	0	0
2.3.1.54	186.088	41.7214	89.2904	201.192	123.945	160.618
2.3.1.57	922.071	24.3475	73.8965	164.754	99.0488	142.674
2.3.1.59	110.645	140.81	179.93	317.803	241.878	232.606
2.3.1.60	43.855	175.171	168.091	145.823	145.949	117.346
2.3.1.61	1632.68	2223.45	2140.23	3173.66	3115.75	3102.84
2.3.1.74	662.712	279.842	474.713	0	0	17.0967
2.3.1.78	10.1818	36.9223	47.4643	0	0	0
2.3.1.79	719.625	540.782	577.063	901.804	725.909	829.161
2.3.1.8	683.703	720.281	546.611	1134.99	1120.79	1022.89
2.3.1.81	228.617	328.427	278.177	124.24	239.754	133.145
2.3.1.82	263.022	347.982	326.907	410.631	318.419	352.918
2.3.1.89	163.121	33.5323	10.6374	0	15.0311	11.5029
2.3.1.9	7777.83	7131.01	6835.51	11323	11095.6	10820.9
2.3.1.97	139.21	92.2679	79.9821	0	0	0
2.3.2.-	58.4645	4.06378	66.4118	12.3421	1.64857	11.8317
2.3.2.13	136.665	0	0	0	0	0
2.3.2.15	69.4909	21.7518	107.639	1.57541	2.93712	5.4179
2.3.2.2,3.4.19.13	2547.07	3943.8	3659.31	5359.12	5459.63	5001.53
2.3.2.2,3.4.19.13,3.4.19.14	237.061	107.546	136.207	0	0	0
2.3.2.21	5.60002	16.5677	32.4578	0	0	0
2.3.2.23	248.816	348.755	244.294	0	0	3.62582
2.3.2.24	351.09	253.716	364.647	0	0	4.01279
2.3.2.26	1559.3	1101.95	1130.49	0	0	3.21825
2.3.2.27	5344.73	3262.23	4173.92	1.31159	0	42.6885
2.3.2.29	332.516	484.682	623.378	508.338	468.498	367.299
2.3.2.3	293.97	421.593	230.08	117.532	164.9	121.193
2.3.2.30	53.7051	64.77	95.2895	150.555	86.4519	64.1642
2.3.2.6	837.18	727.987	845.514	1534.66	1486.66	1571.09
2.3.2.8	44.8111	37.7618	73.0429	0	0	0.615349
2.3.3.1	3486.83	3735.65	3669.02	5703.5	5668.13	5669.53
2.3.3.10	204.93	41.8466	60.3402	53.1214	39.0945	83.0029
2.3.3.13	3585.48	3185.86	3630.78	5607.66	5379.84	5512.87
2.3.3.14,2.3.3.-	11.3044	8.02659	15.7249	0	0	4.06342
2.3.3.15	100.841	124.46	107.845	156.061	241.736	144.761
2.3.3.5	96.1307	273.869	321.416	84.3084	114.622	82.2076
2.3.3.8	168.429	78.4786	73.0465	0	2.85507	3.94992
2.3.3.9	1415.15	1688.29	1720.4	1745.28	1890.26	1823.11
2.4.-.-	2202.89	2323.23	2215.56	1640.44	1779.93	1728.56
2.4.1.-	8945.71	7992.47	8845.77	2271.79	2343.31	2131.73
2.4.1.-,5.4.99.30	330.955	248.78	207.284	0	0	0
2.4.1.1	2642.78	2982.14	2465.79	4090.17	4015.2	3872.42
2.4.1.1,2.4.1.11	0	0	0	8.43452	0	2.41722
2.4.1.10	1.64335	32.1397	9.08714	18.4159	19.8342	20.5969
2.4.1.11	251.697	223.552	277.852	427.543	536.081	546.674
2.4.1.111	90.3204	47.8548	52.1241	0	0	0
2.4.1.12	2058.94	1333.59	1581.89	1186.95	796.56	746.509
2.4.1.121	141.787	90.0557	69.8292	0	0	0
2.4.1.123	175.298	152.977	204.196	0	0	0
2.4.1.129	679.328	1882.13	1739.01	977.906	1009.82	829.695
2.4.1.129,3.4.16.4	3217.53	4219.81	3849.57	3628.9	3974.3	3548.3
2.4.1.13	466.011	374.034	706.081	1.413	0	8.79118
2.4.1.131	56.3638	49.1968	45.2897	0	0	0
2.4.1.132,2.4.1.257	88.9143	40.5421	28.5566	0	0	0
2.4.1.14	530.228	348.992	419.866	1.3775	3.8522	2.3465
2.4.1.141	245.273	140.169	93.134	0	0	0
2.4.1.143	28.3854	25.6875	15.4845	0	0	0.540547
2.4.1.144	150.788	155.817	158.057	0	0	0
2.4.1.15	289.135	503.406	434.301	361.731	406.372	352.738
2.4.1.15,2.4.1.347	1459.57	1524.8	1535.09	3072.23	3104.67	2918.67
2.4.1.15,3.1.3.12	1301.85	1266.18	1386.38	287.087	401.239	351.052
2.4.1.16	16.8866	13.3225	17.4001	0	0	0
2.4.1.173	231.823	61.4924	106.754	2.2469	0	5.79537
2.4.1.18	2842.65	2844.28	2923.34	4365.39	4402.78	4228.02
2.4.1.182	489.126	836.348	909.376	530.732	402.455	444.272
2.4.1.184	40.899	19.36	70.3861	0	0	0
2.4.1.187	429.785	337.188	367.757	516.862	429.194	559.03
2.4.1.198	39.2001	66.2708	32.4578	0	0	0
2.4.1.20	101.615	57.4367	33.7408	34.743	40.2939	20.4234
2.4.1.207	703.973	608.993	795.629	0	0	8.86595
2.4.1.21	973.32	1405.54	1406.34	847.679	747.342	914.242
2.4.1.212	82.1082	83.4505	28.0218	127.784	201.666	137.195
2.4.1.213	4.30771	15.2933	4.99351	3.86087	14.396	3.31942
2.4.1.214	209.043	210.281	179.165	0	0	0
2.4.1.215	108.583	41.2718	65.9017	0	0	0
2.4.1.217	10.7344	9.03693	37.2983	6.70927	32.7047	13.0762
2.4.1.218	1122.96	507.892	902.292	0	0	2.78123
2.4.1.221	101.024	47.9991	119.539	0	0	0
2.4.1.227	1178.21	1246.66	1515.14	2130.46	2008.22	2022.52
2.4.1.228	218.68	157.189	169.032	0	0	0
2.4.1.230	19.5802	0	1.88371	17.4751	12.1067	12.6905
2.4.1.241	249.754	163.742	315.939	0	0	4.57628
2.4.1.242	178.227	104.633	146.641	0	0	1.41125
2.4.1.245	334.874	194.285	194.931	605.823	561.613	747.183
2.4.1.246	9.47648	42.9589	16.2811	1.75344	6.71436	4.23692
2.4.1.25	1631.56	1678.68	1368.28	2847.4	2569.77	2700.55
2.4.1.250	599.771	345.733	461.932	1653.86	1225.35	1440.32
2.4.1.251	0	0	0	11.5285	7.16437	0
2.4.1.252	6.6182	28.7174	10.2291	0	0	0
2.4.1.255	72.1344	63.8261	41.6806	0	0	0
2.4.1.256	18.6667	56.5482	145.349	0	0	0
2.4.1.259,2.4.1.261	50.5557	0	11.7209	0	0	0
2.4.1.264	22.4946	31.1393	37.2809	9.32387	0	3.20651
2.4.1.265	134.479	84.45	60.7014	0	0	0
2.4.1.266	771.302	425.328	493.608	1325.47	1165.3	1301.6
2.4.1.267	64.1982	39.312	29.2481	0	0	0
2.4.1.268	32.6202	19.0731	6.593	15.7067	18.7492	25.9181
2.4.1.271	45.3867	21.4843	21.045	0	0	0.587727
2.4.1.276	12.48	34.6963	28.3867	16.2702	15.2442	18.1449
2.4.1.279	4.41213	26.1067	5.11457	0	0	0
2.4.1.281	61.7314	262.156	225.501	96.3161	89.0855	108.796
2.4.1.287	118.897	137.296	164.689	324.591	265.37	200.427
2.4.1.288	338.21	326.636	280.223	1084.46	722.342	745.748
2.4.1.289	200.117	112.729	150.998	476.202	317.504	365.279
2.4.1.310	109.646	200.939	95.76	19.3197	19.6753	19.1207
2.4.1.315	238.718	204.837	189.064	29.9674	104.121	87.2439
2.4.1.319,2.4.1.320	0	0	0	0	0	5.38079
2.4.1.32	331.327	222.16	247.271	0	0	0
2.4.1.321	52.5001	119.46	107.324	0	0	0
2.4.1.323	97.9003	61.3087	93.8782	0	0	0
2.4.1.324	441.522	254.237	333.591	0	0	0
2.4.1.329	74.8055	53.9864	21.4948	93.3318	102.127	108.397
2.4.1.33	66.8807	80.0727	58.3447	60.0699	42.6563	48.6699
2.4.1.337	0	4.895	0	11.8146	54.7525	0
2.4.1.339,2.4.1.340	12.2665	17.0484	28.8318	35.879	45.121	31.5004
2.4.1.342	335.943	230.496	290.732	1350.05	1051.04	1153.43
2.4.1.345	701.503	361.383	435.616	1588.27	1489.9	1542.42
2.4.1.346	640.68	465.522	467.062	1268.33	1002.22	977.554
2.4.1.4	201.635	77.8727	130.231	770.364	580.208	644.374
2.4.1.43	578.058	325.627	537.528	0	0	0
2.4.1.46	202.063	129.237	173.19	0	0	0
2.4.1.52	28.3409	62.5396	68.3382	43.6361	14.5587	18.3567
2.4.1.64	640.303	360.171	470.797	1839.97	1272.41	1382.06
2.4.1.65	71.8097	38.0944	83.2422	0	0	0
2.4.1.67	153.915	104.826	152.031	0	0	2.54329
2.4.1.7	101.241	84.5193	102.205	207.425	207.231	143.909
2.4.1.8	28.0868	93.557	24.6349	51.4579	49.8959	34.5954
2.4.1.80	9.53751	50.7558	48.1197	27.6337	14.0803	33.8376
2.4.1.82	777.504	520.165	567.182	0	0	0
2.4.1.83	1431.37	1621	1341.44	2511.1	2479.3	2672.76
2.4.2.-	2598.12	2196.28	2564.88	3190.2	2737.03	2619.74
2.4.2.-,4.1.3.-	30.6527	26.1067	81.6985	0	0	0
2.4.2.1	1202.5	1135.72	1048.67	2122.87	2053.33	2037.14
2.4.2.10	1557.86	1526.17	1436.14	2540.2	2208.61	2264.93
2.4.2.10,4.1.1.23	202.982	46.136	99.0803	1.69211	29.9866	14.3267
2.4.2.12	14.924	72.0886	108.197	41.7096	17.8643	49.3507
2.4.2.14	2322.54	2481.83	2437.43	3555.44	3495.81	3475.42
2.4.2.17	1403.69	1445.41	1525.77	2313.82	2245.97	2308.88
2.4.2.18	1616.34	1729.14	1499.04	2590.45	2259.27	2339.81
2.4.2.19	1309.2	1101.71	1046.54	2048.43	1911.23	1896.73
2.4.2.2	412.77	327.59	178.742	122.239	251.491	158.133
2.4.2.21	723.554	903.565	998.509	1424.29	1096.14	1123.47
2.4.2.22	261.16	123.108	119.378	154.799	147.973	131.854
2.4.2.24	87.4653	71.4218	57.6423	0	0	0
2.4.2.28	498.096	596.362	465.274	1181.75	1130.2	1371.46
2.4.2.29	1513.71	2091.58	1529.67	1780.3	2044.83	1912.34
2.4.2.3	54.2438	152.689	122.997	114.455	81.5344	92.6294
2.4.2.30	134.88	68.7745	187.969	5.34003	0	0
2.4.2.31	56.5439	8.36428	16.3865	0	0	0
2.4.2.37	4.72729	0	0	22.2842	4.34943	7.5998
2.4.2.38	105.049	95.5783	56.5969	0	0	0
2.4.2.39	150.883	71.4808	97.9014	0	0	0.738804
2.4.2.4	704.677	964.417	800.123	1507.89	1305.94	1160.06
2.4.2.41	11.375	47.1144	26.372	0	0	0
2.4.2.43	0	0	0	9.89099	0	0
2.4.2.44	5.91872	32.716	28.2257	5.51199	0	7.00857
2.4.2.45	416.927	308.569	299.739	398.823	230.074	322.19
2.4.2.46	122.567	96.0634	143.913	63.0604	57.3247	16.3739
2.4.2.47	72.6898	21.3123	50.5312	21.1981	40.7001	2.83364
2.4.2.48	0	9.7164	7.86093	12.2507	29.5115	20.9599
2.4.2.51	169.691	133.213	121.71	0	0	0
2.4.2.52	20.7473	46.0707	89.8328	40.586	36.4997	52.3359
2.4.2.53	54.6897	79.822	33.9371	65.7087	70.4519	93.381
2.4.2.58	88.4874	72.5238	134.459	0	0	3.33152
2.4.2.7	1128.28	911.265	919.134	1782.06	1445.92	1884.96
2.4.2.8	1682.58	1366.46	1172.87	2373.08	2365.31	2355.74
2.4.2.9	1984.57	2013.11	1989.28	3202.74	3206.38	3090.28
2.4.99.12,2.4.99.13,2.4.99.14,2.4.99.15	441.159	900.042	674.048	432.402	450.854	403.099
2.4.99.16	1746.65	2179.42	1620.58	3586.66	3434.21	3351.87
2.4.99.17	1358.07	1589.62	1432.15	1839.86	2077.77	1930.55
2.4.99.18	298.19	127.266	219.535	11.24	9.43907	8.17169
2.5.1.-	1159.97	1107.37	1331.46	1480.53	1237.07	1414.37
2.5.1.1	11.375	101.921	15.0697	0	0	0
2.5.1.1,2.5.1.10	439.051	632.674	937.959	639.911	557.644	509.488
2.5.1.1,2.5.1.10,2.5.1.29	1635.51	1401.46	1469.89	2706.23	2234.21	2444.43
2.5.1.101	77.7959	41.0518	47.1128	41.9788	32.9988	25.2632
2.5.1.103	28.4175	16.8102	12.3498	29.2487	14.4282	21.5795
2.5.1.105	115.435	61.803	87.0205	118.459	101.84	117.396
2.5.1.108	20.8001	14.7689	14.4669	0	0	0
2.5.1.113	883.505	383.514	462.274	1776.88	1511.59	1664.46
2.5.1.115,2.5.1.116	33.7387	0	13.722	55.8822	22.3933	68.8926
2.5.1.117	9.57898	22.6716	33.312	0	0	0
2.5.1.120	273.847	541.574	343.349	183.848	335.968	239.275
2.5.1.129	323.44	570.826	454.403	282.68	281.139	343.413
2.5.1.134	130	0	0	0	0	0
2.5.1.140	70.756	174.477	145.994	128.377	159.053	129.171
2.5.1.141	1902.33	1831.56	1838.74	2928.34	2622.32	2742.99
2.5.1.15	2321.39	1899.39	1789.25	4160.99	3753.55	4053.87
2.5.1.16	895.3	1159.57	696.565	747.366	726.984	664.575
2.5.1.17	1336.9	1696.42	1693.28	2941.03	2745.84	3050.02
2.5.1.18	4930.26	6476.54	7559.75	3367.67	3936.73	3204.07
2.5.1.19	1797.85	1664.6	1678.01	2979.49	2703.59	2812.99
2.5.1.21	123.659	120.481	54.3672	34.3995	58.5183	36.4648
2.5.1.26	951.946	709.104	613.013	2443.97	2260.74	2583.44
2.5.1.27,2.5.1.112	276.684	163.166	192.509	0	0	5.05552
2.5.1.3	1209.06	1023.14	1512.94	2067.1	2067.67	1919.37
2.5.1.30	1036.81	473.193	628.991	1723.68	1246.92	1456.03
2.5.1.31	1549.73	1972.85	1465.94	2486.62	2440.58	2557.06
2.5.1.32,2.5.1.99	1127.75	1206.63	1339.3	1310.69	1045.7	1204.02
2.5.1.39	786.465	1530.41	1345.4	1036.47	1226.8	1019.56
2.5.1.41	0	0	8.8832	31.6164	18.1635	101.484
2.5.1.42	0	0	0	0	0	6.86442
2.5.1.43	86.2622	61.3038	71.0115	0	0	0
2.5.1.44	197.552	298.151	355.051	249.356	245.459	202.029
2.5.1.46	405.901	952.064	655.952	579.173	749.285	635.801
2.5.1.47	2412.81	3164.07	2825.9	2880.16	3069.66	2756.52
2.5.1.48	1412.68	1325.4	1058.76	3212.36	2716.37	2762.02
2.5.1.49	1271.62	1284.98	1150.3	2069.39	1919.21	1727.67
2.5.1.54	2599.74	2919.79	2803.41	4440.9	3815.62	4373.45
2.5.1.54,5.4.99.5	139.922	0	0	1.2517	1.42356	6.45695
2.5.1.55	440.62	946.617	815.151	511.843	566.484	560.757
2.5.1.56	175.199	129.746	123.428	148.348	180.788	173.035
2.5.1.56,2.5.1.57,2.5.1.132	47.2337	3.41873	8.82872	13.9411	44.3954	13.0387
2.5.1.58,2.5.1.59	43.7921	38.9652	29.6441	0	0	0
2.5.1.6	2001.89	2282.98	2324.62	3389.36	3351.99	3246.82
2.5.1.60	66.4767	32.7828	41.8243	0	0	3.57089
2.5.1.61	1529.87	1506.97	1485.25	2506.18	2069.56	2172.99
2.5.1.62,2.5.1.133	8.66669	10.2562	0	7.61449	4.05602	5.61139
2.5.1.68	445.699	216.644	267.818	1158.06	859.984	1024.2
2.5.1.7	1942.93	2070.48	2105.4	3563.61	3492.86	3286.16
2.5.1.72	1532.89	1749.61	1609.19	2170.31	2101.91	2362.39
2.5.1.74,2.5.1.-	1018.04	558.664	532.353	2039.26	1457.51	1848.2
2.5.1.75	1335.93	1302.08	1324.57	2441.05	2000.01	2284.18
2.5.1.76	14.4159	4.26495	12.5332	0	0	0
2.5.1.77	1095.83	668.06	596.55	2512.58	2130.69	2432.53
2.5.1.78	1198.34	1189.49	1218.61	2048.5	1807.33	2065.58
2.5.1.79	116.401	35.055	91.362	0	0	0
2.5.1.84,2.5.1.85	33.246	21.1177	53.5592	0	0	1.28786
2.5.1.86	12.0663	9.68276	0	3.13282	14.4081	0
2.5.1.87	168.133	43.8192	71.0411	0	0	0
2.5.1.88	0	0	0	10.3442	0	16.5954
2.5.1.89	3.12447	3.69751	0	19.4239	10.0101	60.0686
2.5.1.9	1305.85	1444.43	1216.38	2254.36	1836.36	2112.55
2.5.1.90	434.116	1294.01	1118.29	673.76	817.006	732.291
2.6.-.-	29.1201	0	8.43904	0	0	0
2.6.1.-	1892.91	2234.82	1843.45	2519.85	2840.01	2993.84
2.6.1.1	1168.36	1589.82	1480.57	896.778	1117.68	1093.81
2.6.1.102	132.512	37.2485	54.4239	57.1864	85.1651	76.7377
2.6.1.103	32.2142	58.3789	70.6668	14.4229	36.9665	14.9645
2.6.1.109	27.4234	55.7947	72.5037	0	0	0
2.6.1.11	88.9904	131.005	110.118	4.97556	32.8288	9.81289
2.6.1.11,2.6.1.17	1934.37	1697	1475.29	2511.05	2406.48	2480.29
2.6.1.110	6.16951	14.602	0	0	0	0
2.6.1.112	59.3743	61.7988	51.7401	120.978	78.548	36.1189
2.6.1.113	155.275	411.421	381.91	99.2175	56.721	61.1001
2.6.1.13	616.345	548.717	465.855	639.676	595.444	530.457
2.6.1.16	2882.27	3251.35	3085.69	4270.84	4383.68	4306.63
2.6.1.17	523.825	565.056	663.611	1324.1	1146.03	1021.39
2.6.1.18	349.71	597.611	476.272	419.307	419.685	314.827
2.6.1.19	788.745	591.043	622.583	624.789	913.555	989.748
2.6.1.19,2.6.1.22	542.245	383.076	308.57	975.629	858.125	842.537
2.6.1.2	83.8819	36.1244	19.6257	0	0	0
2.6.1.21	573.946	517.859	520.864	277.181	266.589	344.454
2.6.1.30	9.94811	9.48811	17.8663	0	1.12568	0
2.6.1.33	0	4.08304	8.56755	14.1327	2.5942	3.58901
2.6.1.36	68.1551	50.461	75.0089	305.81	216.585	277.199
2.6.1.37	238.227	97.8539	67.1765	126.225	86.7732	144.086
2.6.1.4,2.6.1.2,2.6.1.44	30.9788	36.6605	17.9554	0	0	0
2.6.1.42	2889.29	2988.83	2704.74	4888.17	4445.41	4575.36
2.6.1.44,2.6.1.40	347.584	207.02	241.477	3.19986	3.97711	6.41926
2.6.1.44,2.6.1.45,2.6.1.51	1033.01	1026.51	982.289	1217.88	1226.55	1265.79
2.6.1.48,2.6.1.19	15.4347	21.3097	2.98199	0	0	0
2.6.1.5	139.36	40.0465	26.9864	0	0	0
2.6.1.52	1563.88	1436.68	1479.61	2825.71	2438.05	2577.81
2.6.1.55	378.353	356.925	368.668	652.78	623.463	627.761
2.6.1.57	231.085	723.986	807.975	414.657	418.569	349.465
2.6.1.59	55.7715	81.262	57.2006	171.677	192.456	218.691
2.6.1.62	990.859	972.167	928.98	848.307	902.469	966.74
2.6.1.66	17.3704	61.7987	44.0382	0	0	0
2.6.1.66,2.6.1.2	289.464	601.776	597.489	500.121	433.545	445.792
2.6.1.76	515.313	440.455	440.698	397.457	425.246	401.916
2.6.1.77	2.94738	3.53082	0	36.6544	19.4069	34.3736
2.6.1.81	10.3109	35.3021	47.186	23.4624	2.69485	13.3127
2.6.1.82	149.067	53.6685	103.138	48.6585	54.4885	40.075
2.6.1.83	551.367	644.321	650.421	365.785	441.203	442.448
2.6.1.84	84.5745	49.1414	85.7051	43.2874	54.7789	52.726
2.6.1.85	1771.03	1096.44	1265.68	2141.01	2024.15	2029.93
2.6.1.85,4.1.3.38	256.759	580.834	638.665	604.898	668.129	548.413
2.6.1.86	245.316	192.739	168.212	519.831	473.36	439.5
2.6.1.88	261.883	452.219	465.252	168.836	157.696	132.436
2.6.1.9	2880.35	2253.79	2570.79	4269.59	3739.91	3974.51
2.6.1.96	111.479	118.362	160.393	196.936	241.75	220.779
2.6.1.98	22.9418	113.298	53.8515	35.3391	23.2562	17.5898
2.6.1.99	123.274	97.4577	166.972	0	0	0
2.6.99.2	395.036	823.777	815.728	552.737	648.936	646.302
2.7.-.-	1583.59	1309.96	1442.4	2716.58	2432.55	2442.48
2.7.1.-	1905.47	1893.71	1981.66	1616.23	1706.33	1424.14
2.7.1.1	401.889	212.176	318.411	0	0	0
2.7.1.100	539.051	179.954	180.908	38.1336	54.3468	57.9574
2.7.1.101	11.4378	38.2003	35.3003	25.3721	7.15073	32.0483
2.7.1.105,3.1.3.46	16.2134	0	12.9831	0	5.24162	3.62582
2.7.1.107	873.456	782.908	594.474	805.894	743.079	607.666
2.7.1.11	738.633	486.077	669.788	632.834	515.534	536.751
2.7.1.11,2.7.1.90	1632.79	1607.49	1343.46	2646.89	2696.07	2464.39
2.7.1.113	160.294	0	0	0	0	0
2.7.1.119	5.68752	0	13.186	0	11.9779	0
2.7.1.12	1101.93	842.524	776.758	1561.17	1287.83	1280.64
2.7.1.13	0	3.98852	15.6278	0	0	1.0911
2.7.1.130	438.718	847.3	807.833	416.728	376.133	363.174
2.7.1.137	60.649	25.2916	42.1745	0	3.04201	0
2.7.1.138	9.10003	32.307	31.6464	0	0	0
2.7.1.14	4.23257	0	29.4385	0	0	0
2.7.1.140,2.7.1.151	31.3119	9.26366	22.6856	0	0	0
2.7.1.144	10.3047	0	0	17.455	14.4678	8.92722
2.7.1.146,2.7.1.147	2.49316	17.7025	14.4504	12.3938	5.82779	5.64124
2.7.1.148	1165.37	1080.46	1246.29	2203.25	1929.8	1989.71
2.7.1.15	756.097	629.527	802.704	1492.3	1131.29	1185.11
2.7.1.150	1067.87	560.581	744.119	0	0	1.74577
2.7.1.156,2.7.7.62	493.457	594.027	634.634	1222.94	961.598	924.145
2.7.1.157	132.747	132.671	109.721	0	0	0
2.7.1.158	55.8636	14.52	32.0479	0	0	0
2.7.1.159,2.7.1.134	187.545	112.005	119.071	0	0	0
2.7.1.16	214.155	370.964	270.962	295.068	275.036	251.298
2.7.1.161	11.3757	18.6305	8.52428	0	10.5668	12.5737
2.7.1.165	1265.47	888.382	864.565	2487.42	2250.59	2227.53
2.7.1.166	16.4114	24.6354	18.5487	23.7908	52.7694	35.1094
2.7.1.167	75.4302	177.147	116.117	53.4901	141.224	83.9861
2.7.1.167,2.7.7.70	729.224	775.897	725.897	1727.59	1669.49	1553.69
2.7.1.168	221.141	402.995	326.503	204.051	303.878	265.107
2.7.1.169	0	0	0	0	0	5.4809
2.7.1.17	1117.81	1377.87	1195.52	2486.54	2113.31	1999.86
2.7.1.170	530.81	917.548	822.544	423.967	553.003	474.921
2.7.1.175	432.219	291.855	343.834	1119.41	876.685	971.95
2.7.1.180	483.325	828.963	890.975	581.08	625.949	505.652
2.7.1.182	0	60.777	19.2385	64.9631	34.6909	56.7662
2.7.1.184	11.6792	27.0309	19.9763	56.6008	23.5673	53.0442
2.7.1.187	7.94184	15.664	9.20622	0	3.71679	2.57104
2.7.1.189	121.267	64.7319	85.7506	76.9925	52.9751	28.2361
2.7.1.19	345.761	179.429	328.836	481.023	252.342	485.094
2.7.1.190	222.57	0	0	0	0	0
2.7.1.191	190.925	323.026	362.537	240.844	287.717	255.239
2.7.1.193	419.165	302.65	320.942	210.931	180.292	157.92
2.7.1.194	100.496	191.812	251.558	219.718	154.431	111.592
2.7.1.196,2.7.1.205	920.347	6.83747	13.6114	15.3343	0	13.2139
2.7.1.197	148.936	130.313	201.464	563.922	373.977	401.556
2.7.1.198	0	0	6.75123	14.411	7.73888	5.65628
2.7.1.199	134.864	60.9779	40.9363	31.1663	38.617	99.3971
2.7.1.2	2059.98	2367.27	2269.22	3947.51	3525.01	3678.11
2.7.1.20	585.295	596.916	522	900.958	947.738	816.691
2.7.1.200	0	0	10.9598	8.90006	0	4.59114
2.7.1.201	159.059	0	0	0	0	0
2.7.1.202	497.561	395.847	370.517	1203.84	1147.99	1006.18
2.7.1.208	152	0	0	0	0	0
2.7.1.21	884.647	1020.5	1004.93	1237.09	1093.41	1081.35
2.7.1.210	22.2351	0	0	42.6086	20.4425	44.2043
2.7.1.211	286.746	0	0	3.44807	0	5.92902
2.7.1.215	41.2043	25.0143	117.122	24.0967	29.1071	11.3912
2.7.1.217	168.64	318.614	200.142	232.546	306.863	273.857
2.7.1.218	31.9197	13.2618	49.6564	80.6832	58.0902	58.3041
2.7.1.219,2.7.1.220	33.0518	91.2643	114.638	116.994	102.999	132.077
2.7.1.221	476.727	772.118	1004.22	627.97	747.377	539.966
2.7.1.23	1933.16	1785.13	1741.65	2505.9	2402.35	2380.17
2.7.1.24	1171.39	1113.94	1470.94	2146.82	1964.75	2110.04
2.7.1.25	450.19	338.813	339.166	577.884	383.741	658.656
2.7.1.26,2.7.7.2	1611.34	1557.53	1424.65	2656.37	2333.28	2478.68
2.7.1.26,3.1.3.102	33.4714	0	0	0	0	0
2.7.1.28,2.7.1.29,4.6.1.15	459.174	161.56	177.221	228.752	207.201	150.414
2.7.1.30	2542.56	2247.1	2289.65	3623.6	3483.72	3646.53
2.7.1.31	35.3186	15.2635	57.5613	19.0935	0	9.05085
2.7.1.32,2.7.1.82	111.646	73.9468	72.2887	0	0	0
2.7.1.33	2163.5	1795.67	1996.68	3230.86	3161.16	2983.25
2.7.1.35	554.943	175.975	246.519	748.814	578.123	553.276
2.7.1.36	158.979	124.209	94.108	10.8401	2.10312	4.62989
2.7.1.37	6.50002	0	3.76743	1.22376	2.28151	5.26068
2.7.1.39	1110.47	976.196	1005.53	1825.28	1801.58	1473.55
2.7.1.4	1166.54	1203.61	1110.33	1323.59	1061.35	1054.16
2.7.1.40	2610.75	2409.78	2667.26	3280.07	3165.72	3071.12
2.7.1.43	36.7678	17.4045	17.0486	27.247	21.5506	27.6851
2.7.1.44	54.8728	38.0142	80.4988	0	0	0
2.7.1.45	782.03	714.579	713.445	691.904	756.327	611.34
2.7.1.46	0	4.16194	12.2305	15.2627	4.93776	2.27709
2.7.1.47	17.4516	55.7612	37.7574	21.5158	8.52325	27.6921
2.7.1.48	602.538	437.741	322.048	626.456	686.333	725.205
2.7.1.49,2.7.4.7	1180.78	1330.07	1508.23	1837.46	1598.24	1669.62
2.7.1.49,2.7.4.7,2.5.1.3	193.226	174.692	184.319	38.0889	112.144	45.2288
2.7.1.5	256.505	252.424	204.869	707.329	432.296	507.014
2.7.1.50	339.041	244.505	139.338	405.889	401.58	234.795
2.7.1.52	196.482	102.297	69.0052	0.80624	0	1.68342
2.7.1.53	117.07	72.627	88.126	28.1977	24.5672	37.6929
2.7.1.56	416.154	233.423	305.343	1027.28	977.138	1085.06
2.7.1.58	279.14	392.354	533.57	344.257	363.953	356.714
2.7.1.59	25.7568	8.50185	78.0364	8.13423	24.4333	0
2.7.1.6	604.656	744.777	765.387	1472.94	1361.59	1366.46
2.7.1.63	377.285	287.618	342.543	849.512	685.913	702.213
2.7.1.66	123.313	3.60469	0	17.0688	6.1624	24.7069
2.7.1.67	304.773	184.96	206.814	0	0	0
2.7.1.68	639.787	345.952	444.22	0	0	0
2.7.1.71	947.783	784.363	1039.36	1672.46	1551.43	1412.78
2.7.1.71,4.2.3.4	232.008	120.492	90.1324	572.067	484.25	576.196
2.7.1.72	194.907	295.704	275.05	601.431	562.086	476.486
2.7.1.76,2.7.1.74	131.101	69.9066	46.0395	16.5576	94.2033	85.1286
2.7.1.78	51.8702	0	8.79066	0	0	0
2.7.1.8	105.178	244.985	277.892	233.709	250.178	158.207
2.7.1.82	21.7314	0	62.9779	0	0	0
2.7.1.83	48.3655	45.1108	89.8713	109.391	91.905	79.145
2.7.1.87	4.82121	14.3587	35.1627	5.90675	11.4416	6.24314
2.7.1.90	329.396	88.1789	259.292	124.951	100.623	111.888
2.7.1.91	32.3557	38.2898	0	0	0	0
2.7.1.92	531.723	550.495	471.446	299.577	281.965	262.344
2.7.1.95	22.8819	23.1022	64.6078	120.773	40.6339	63.5546
2.7.10.-	35.6188	169.219	132.163	39.597	24.127	24.6452
2.7.10.1	0	0	0	14.7604	13.1041	0
2.7.10.1,2.7.11.1	202.77	233.461	171.47	0	0	2.09182
2.7.10.2	24.2951	12.5029	36.5242	169.356	94.7582	150.244
2.7.11.-	61.085	30.3406	38.0756	0	0	0
2.7.11.-,2.7.4.-	263.198	516.241	438.586	161.335	312.669	198.031
2.7.11.1	19637.7	18897.7	19532.2	10863.4	12712.8	11359.9
2.7.11.1,2.3.2.27	330.75	239.597	208.695	0	0	5.96435
2.7.11.1,3.1.26.-	135.693	71.3365	132.79	0	0	0
2.7.11.11	566.247	428.151	418.06	0	0	5.45839
2.7.11.17	86.9826	23.1656	71.0202	0	0	1.52051
2.7.11.2	36.4001	21.538	14.0651	0	0	0
2.7.11.22	178.891	147.902	153.49	0	0	3.99455
2.7.11.22,2.7.11.23	643.698	276.833	452.077	0	0	14.2521
2.7.11.24	398.54	189.392	282.427	0	0	6.33722
2.7.11.25	561.391	413.833	402.946	0	0	1.23392
2.7.11.5,3.1.3.-	111.186	431.815	493.375	114.2	164.65	119.666
2.7.12.1	104.698	70.7247	80.1955	0	0	0
2.7.12.2	190.046	149.313	253.565	0	0	1.03823
2.7.13.-	636.151	377.723	325.489	0	0	4.34901
2.7.13.1	12.772	0	0	2.40458	2.24148	0
2.7.13.3	16296.7	18546	19760.2	18461	16989.2	15731.2
2.7.14.1	228.068	447.618	197.396	86.7813	309.785	183.834
2.7.2.-	33.4138	34.1538	54.8025	39.0744	63.6462	71.4678
2.7.2.1	1119.54	909.728	788.394	1821.96	1651.57	1521.61
2.7.2.11	1101.27	944.043	1078.82	2371.7	1912.72	2074.21
2.7.2.11,1.2.1.41	62.5718	35.7358	40.5737	0	0	0
2.7.2.2	428.103	473.497	326.138	1052.9	1030.46	1062.92
2.7.2.3	1584.09	2015.94	1919.49	2782.25	2789.31	2958.89
2.7.2.4	1998.68	2204.77	2098.98	3272.82	2989.04	3088.84
2.7.2.4,1.1.1.3	376.453	900.291	508.095	224.089	248.103	272.101
2.7.2.7	117.105	0	0	0	0	0
2.7.2.8	1479.94	1531.23	1375.32	2260.29	2199.74	2236.73
2.7.3.9	1244.04	1975.59	1820.57	1762.65	1937.58	1475.28
2.7.4.-,2.7.4.14	30.0207	17.7633	17.4001	0	0	0
2.7.4.1	2397.23	3169.39	2705.74	3688.12	3493.28	3680.12
2.7.4.16	651.679	866.561	929.862	1878.55	1473.27	1566.56
2.7.4.2	104.912	68.1625	161.461	0	2.97127	4.11067
2.7.4.22	1953.43	1650.53	1602.62	2360.56	2329.24	2344.7
2.7.4.23	107.286	125.231	42.5911	49.9394	42.7027	46.8543
2.7.4.24	55.6845	74.2479	77.5382	0	0	0
2.7.4.25	1195.02	1094.54	1170.54	2173.29	2144.44	2090.93
2.7.4.26	0	19.6201	7.03253	27.6372	22.0224	26.8827
2.7.4.27,2.7.11.32	13.6714	28.3129	51.5059	0	0	0
2.7.4.28,2.7.11.33	406.958	582.73	561.732	440.067	395.924	344.317
2.7.4.29	9.62117	3.79525	11.1529	0	2.25136	1.03823
2.7.4.3	2090.02	1870.04	1898.96	2543.8	2462.41	2693.38
2.7.4.31	0	0	0	0	8.378	0
2.7.4.6	1287.67	1274.41	1068.76	2188.72	2079.79	2276.7
2.7.4.8	1463.21	1608.43	1374.19	2186.46	1916.05	2073.54
2.7.4.9	1692.73	1694.2	1559.13	3022.66	2928.26	2809
2.7.6.1	2213.72	2708.97	2672.08	2778.13	2961.77	2761.79
2.7.6.2	165.275	70.406	89.7012	43.4713	57.9638	30.6986
2.7.6.3	1088.05	1090.23	1027.42	1782.91	1597.33	1749.52
2.7.6.3,2.5.1.15	74.8035	39.4611	44.8633	0	0	0
2.7.6.5	2645.24	2584.1	2313.81	3675.96	3348.41	3733.85
2.7.6.5,3.1.7.2	423.772	965.428	933.495	150.633	256.086	178.575
2.7.7.-	1729.03	1857.95	1551.11	2802.97	2608.35	2631.42
2.7.7.1	11.6023	13.4552	4.21952	8.83048	22.0318	26.9681
2.7.7.1,3.6.1.-	33.9428	129.872	138.449	7.83922	16.9374	13.7646
2.7.7.12	764.475	774.718	790.096	1603.57	1548.48	1609.19
2.7.7.13	1257.81	1167.1	1358.69	2062.38	1902.18	2089.48
2.7.7.13,5.3.1.8	411.775	574.301	462.409	472.095	476.314	370.014
2.7.7.13,5.4.2.8	533.303	224.33	182.217	727.746	547.367	748.981
2.7.7.14	82.0047	59.3146	200.573	0	0	0
2.7.7.15	0	0	0	31.0279	10.9284	73.7298
2.7.7.18	1097.59	939.251	992.069	2216.47	1854.4	2272.56
2.7.7.19	1782.02	1288.36	1724.88	2856.52	2391.12	2553.29
2.7.7.2	38.6989	4.73363	0	28.5758	2.80801	90.9399
2.7.7.23,2.3.1.157	1533.39	1346.74	1570.82	2623.16	2423.45	2557.74
2.7.7.23,2.7.7.83	69.4876	50.0019	149.544	18.5539	48.597	17.14
2.7.7.24	1359.04	1723.4	1561.99	2281.17	2170.92	2487.15
2.7.7.27	1962.05	1949.25	1856.11	3004.8	2622.21	2665.59
2.7.7.3	1240.41	1394.75	1314.51	2317.17	2194.25	2223.51
2.7.7.33	741.669	868.682	1061.22	875.458	973.628	1015.8
2.7.7.38	449.779	1109.4	1003.02	510.038	657.439	450.002
2.7.7.39	149.087	66.1483	157.549	344.571	267.219	261.081
2.7.7.4	2412.52	2783.1	3138.08	3590.4	3598.06	3880.36
2.7.7.4,2.7.1.25	1401.97	1393.33	1267.26	2195.19	2061.73	2090.23
2.7.7.41	1087.67	1758.64	1638.88	1963.89	1890.35	1957.3
2.7.7.42,2.7.7.89	1279.52	1780.24	1888.83	2931.51	2566.51	2271.29
2.7.7.43	6.99058	54.3566	31.6114	55.3243	28.0659	46.376
2.7.7.47	90.8163	126.882	127.089	32.1736	67.7868	26.218
2.7.7.48	483.845	261.017	356.046	0	0	3.62424
2.7.7.49	310.455	396.692	306.862	254.157	280.485	288.758
2.7.7.50,3.6.1.-	291.191	72.6316	183.015	0	0	0
2.7.7.53	682.919	529.006	466.825	1433.3	1258.2	1357.26
2.7.7.56	1552.76	1460.55	1253.4	2383.93	2153.08	2163.96
2.7.7.59	1552.52	1706.42	1774.74	2174.45	2142.96	1793.4
2.7.7.6	22597.6	21000.5	20503.9	16480.6	18252.3	17560.2
2.7.7.60	766.708	1088.98	781.095	1602.09	1312.55	1476.26
2.7.7.60,4.6.1.12	226.582	542.885	271.132	519.237	522.744	536.236
2.7.7.64	24.678	21.9031	14.3035	0	0	0
2.7.7.65	973.18	1248.75	1185.82	685.45	800.636	710.869
2.7.7.66	5.87099	0	46.5171	9.86049	3.67668	0
2.7.7.67	4.41213	0	0	0	3.09732	5.71342
2.7.7.68	307.319	120.522	139.497	898.558	695.617	682.902
2.7.7.69	82.4265	90.9541	30.3199	0	0	0
2.7.7.7	21641	24568.5	22756.7	34219.2	32541.3	31083.6
2.7.7.70	25.1673	174.584	195.37	44.4617	72.5413	18.264
2.7.7.71	17.3432	72.8618	180.313	7.74786	2.07747	6.37195
2.7.7.72	15.1667	3.58967	3.51627	0	12.7765	3.92798
2.7.7.72,3.1.3.-,3.1.4.-	285.668	520.157	469.8	212.905	352.855	241.082
2.7.7.73	3.3091	0	0	24.4124	17.0103	4.28506
2.7.7.74	0	0	0	15.2407	9.71095	10.8805
2.7.7.75	410.409	604.234	530.496	342.516	447.515	318.686
2.7.7.76	390.786	539.421	687.72	720.495	644.853	636.654
2.7.7.77	241.254	424.367	515.253	332.928	425.968	341.615
2.7.7.79	76.8436	44.0326	47.8392	0	0	0
2.7.7.8	3279.9	3717.03	3538.19	4199.28	4642.88	4323.49
2.7.7.80	634.318	630.548	612.538	445.41	502.437	420.199
2.7.7.80,2.7.7.-,2.8.1.11,2.8.1.-	655.817	927.045	813.495	1482.48	1419.07	1305.8
2.7.7.80,2.8.1.11	32.8422	0	38.0708	0	0	0
2.7.7.85	993.135	647.07	388.606	1529.3	1526.51	1609.47
2.7.7.87	666.936	1137.38	820.714	930.02	1159.26	1001.37
2.7.7.9	1959.2	1458.14	1803.52	2951.85	2544.32	2691.15
2.7.7.95	0	4.63183	0	4.42132	8.24287	5.06836
2.7.7.97	9.50333	59.0545	31.4169	0	0	0
2.7.7.99	305.926	588.987	702.709	588.058	495.305	491.562
2.7.8.-	2460.72	2827.65	2643.66	2889.73	2839.13	2386
2.7.8.11	17.8308	0	0	73.5912	79.8638	75.7865
2.7.8.12	161.567	84.1839	53.0852	904.798	592.052	741.024
2.7.8.13	1878.52	2333.18	1952.07	2765.76	2814.52	2614.3
2.7.8.15	20.9061	9.62593	28.2873	0	14.9432	0
2.7.8.20	118.232	9.84595	60.1956	60.09	30.6148	25.0891
2.7.8.24	185.256	301.775	186.195	602.244	443.112	378.175
2.7.8.26	342.429	437.564	514.419	916.323	647.414	733.654
2.7.8.28	925.564	569.823	433.327	1990.98	1664.75	2038.55
2.7.8.33,2.7.8.35	1014	530.688	551.243	1977.95	1660.36	1604.38
2.7.8.37	250.48	343.478	412.066	338.283	308.116	254.36
2.7.8.39	2.70633	0	0	10.2591	7.59938	12.3052
2.7.8.40	49.286	52.6387	67.3571	121.03	184.073	87.3225
2.7.8.41	850.197	573.218	720.791	2147.53	1855.71	1938.18
2.7.8.43	115.861	211.974	291.137	33.314	26.1657	26.0144
2.7.8.5	2147.67	1851.96	2158.75	4270.39	3673.6	4255
2.7.8.6	3.09788	0	0	2.33295	0	6.01732
2.7.8.7	825.903	950.537	742.779	1810.33	1551.37	1764.87
2.7.8.8	1050.65	1375.06	1348.07	960.46	1096.99	926.514
2.7.9.1	2146.48	1964.86	1992.14	3447.1	3491.12	3759.61
2.7.9.2	1812.38	2435.22	1967.43	2807.47	2788.51	2710.56
2.7.9.3	656.449	663.126	675.447	1792.06	1440.65	1823.16
2.7.9.4	202.269	154.424	148.911	0	0	0
2.7.9.5	98.6742	47.864	111.765	0	0	0
2.8.1.-	247.246	236.529	318.142	432.551	302.615	362.159
2.8.1.1	32.3954	33.5137	23.0156	0	0	6.79842
2.8.1.1,2.8.1.2	1602.3	1595.19	1354.15	3446.09	3145.77	2918.28
2.8.1.10	1044.09	1621.15	1380.79	1491.11	1525.34	1555.03
2.8.1.11	17.2512	0	11.9986	7.79493	0	4.46784
2.8.1.12	1522.52	1003.92	993.529	2051.27	1757.9	2012.06
2.8.1.13	1467.58	1747.1	1668.24	2758.53	2902.44	2675.86
2.8.1.14	15.7123	24.792	18.2138	0	0	0
2.8.1.15	473.577	186.09	249.063	356.586	421.177	404.907
2.8.1.4	203.836	98.911	147.546	19.8678	108.649	34.7699
2.8.1.6	1027.87	1025.84	1070.07	1065.35	1089.39	1171.46
2.8.1.7	2350.24	2455.35	2472.35	4044.24	3725.22	4026.54
2.8.1.7,4.4.1.16	1850.8	1866.49	1676.63	2738.71	2654.83	2880.98
2.8.1.8	1647.14	1837.09	1560.44	2829.8	2748.46	2772.7
2.8.1.9	33.6001	0	12.9831	0	0	0
2.8.2.1	127.185	40.1434	88.7217	108.912	111.238	160.906
2.8.2.22	0	7.30102	21.4552	0	0	0
2.8.2.37	0	0	0	27.0872	0	11.0211
2.8.2.39	440.278	303.378	368.538	0	0	4.46881
2.8.3.-	3.51692	27.0526	6.11525	18.6859	13.5788	38.1587
2.8.3.-,2.8.3.22	15.4907	53.9173	22.2807	0	8.02709	2.04991
2.8.3.1	137.412	135.743	261.643	120.941	132.342	135.162
2.8.3.10	11.0303	8.70223	23.4418	0	0	0
2.8.3.12	702.429	491.134	558.583	785.616	734.657	895.412
2.8.3.15	7.39089	34.0852	12.8513	31.121	3.99264	17.0616
2.8.3.16	319.336	368.282	309.195	505.356	485.177	470.723
2.8.3.18	229.658	64.0833	69.4383	123.644	86.4756	92.0757
2.8.3.19	130.477	99.984	81.158	128.187	140.034	146.414
2.8.3.20	0	0	0	1.54001	0	6.62018
2.8.3.21	0	0	0	2.91619	2.71839	6.26805
2.8.3.22	17.962	3.11018	3.04658	0	11.9985	4.25412
2.8.3.5	1154.75	1480.12	1662.36	2123.23	1964.2	1956.82
2.8.3.6	315.989	440.421	304.034	723.024	476.726	532.909
2.8.3.8,2.8.3.9	149.975	14.7689	0	25.642	4.36802	49.3955
2.8.4.2	33.8421	0	56.16	87.7731	55.8645	32.0649
2.8.4.3	1666.54	1769.53	1647.93	3162.39	3062.14	3056.04
2.8.4.4	1255.83	1265.7	1418.57	2481.63	2024.16	2355.02
2.8.4.5	485.976	443.383	509.802	524.957	590.784	465.174
2.9.1.-	44.1349	220.236	209.565	191.201	157.033	101.258
2.9.1.1	921.403	657.874	733.236	1802.45	1520.9	1713.33
3.-.-.-	514.805	251.02	185.734	306.138	315.513	381.773
3.1.-.-	11083.3	10902	11126.7	15854.9	15662	15664.8
3.1.-.-,3.6.4.-	131.491	260.146	257.474	47.1823	76.3739	78.6184
3.1.-.-,3.6.4.12	1395.69	1581.37	1741.98	1732.51	1787.8	1551.66
3.1.1.-	4707.18	4128.97	4429.4	6431.64	5983.36	5910.71
3.1.1.1	684.456	342.662	465.231	998.638	931.329	944.621
3.1.1.101	25.0398	78.3007	62.0804	30.5025	17.106	26.8051
3.1.1.102	73.7361	140.237	97.0037	30.7481	45.72	24.6238
3.1.1.11	2968.73	2357.61	3007.46	379.134	394.313	315.07
3.1.1.13	126.911	102.041	111.937	0	0	0
3.1.1.14	36.8091	0	9.48207	0	0	0
3.1.1.15	27.1559	96.7472	108.369	59.516	21.8886	49.3727
3.1.1.17	1132.82	1167.37	1403.97	1614.27	1777.5	1526.32
3.1.1.22	52.0675	155.426	90.7899	8.58663	4.43265	13.0311
3.1.1.23	315.153	238.891	299.803	0	0	0
3.1.1.24	272.772	373.046	417.207	485.76	434.109	445.166
3.1.1.24,4.1.1.44	132.542	134.231	39.3648	224.247	150.248	147.267
3.1.1.27	0	23.7989	19.0713	0	0	0
3.1.1.29	1595.32	1451.82	1395.64	2397.96	1989.87	2362.54
3.1.1.3	407.763	219.46	245.796	66.4642	83.4708	74.8373
3.1.1.3,3.1.1.13,3.1.1.4,2.3.1.51	130.668	67.2268	107.225	0	0	0.626805
3.1.1.31	1220.42	1543.46	1151.38	1851.84	1647.61	1469.77
3.1.1.32	148.417	111.839	95.1615	0	0	0
3.1.1.32,3.1.1.4	52.7983	106.874	142.083	45.2782	76.2106	23.198
3.1.1.41	108.663	81.2238	138.199	259.666	155.599	146.424
3.1.1.45	2176.44	2539.29	2931.78	3431.3	3289.49	3355.11
3.1.1.5	312.91	237.014	339.303	203.174	216.645	211.603
3.1.1.53	505.28	1284.89	1042.94	508.466	531.743	543.018
3.1.1.57	137.946	204.288	324.421	33.7303	68.0895	52.0903
3.1.1.61	31.6865	33.336	67.7555	7.53082	0	2.58987
3.1.1.61,3.5.1.44	1470.26	2748.81	2148.06	2711.1	2810.55	2693.16
3.1.1.74	121.788	53.5866	32.1209	25.7718	87.9681	10.2271
3.1.1.75	337.63	582.114	696.252	459.964	626.101	475.991
3.1.1.76	39.7739	63.7992	57.4208	232.1	111.155	127.122
3.1.1.80	295.455	82.5871	92.4507	0	0	0
3.1.1.81	319.264	102.704	81.6059	232.582	218.364	273.592
3.1.1.83	447.998	199.104	267.555	389.597	432.261	330.906
3.1.1.85	180.437	19.8051	45.2753	15.2514	16.6649	5.12345
3.1.1.96	2.60001	12.3074	0	9.05581	3.19411	3.36684
3.1.1.97	82.0992	32.4745	34.2592	0	0	1.80597
3.1.1.98	0	17.0598	12.5332	0	0	0
3.1.11.-	15.0881	22.8352	27.7518	0	0	0
3.1.11.1	82.3122	262.223	271.464	84.382	125.513	56.8604
3.1.11.2	2630.61	3221.91	3122.32	3754.5	3444.16	3271.17
3.1.11.5	2111.74	1253.47	1501.58	5721.66	4828.97	5670.09
3.1.11.6	1583.43	1791.59	1940.14	2992.9	2689.7	2745.51
3.1.11.7,3.1.11.8,3.1.12.2	127.526	30.1722	36.0743	0	0	0
3.1.12.1	10.7059	4.24394	8.31432	6.73191	4.77625	37.3139
3.1.13.-	607.166	473.288	362.949	0	4.12144	3.96811
3.1.13.1	228.968	553.253	533.991	157.86	207.268	186.106
3.1.13.4	408.056	277.081	243.845	2.76891	0	0
3.1.13.5	1169.65	1466.31	1375.32	2641.44	2270.76	2286.29
3.1.2.-	3713.66	5148.8	4505.03	7543.03	7120.52	6537.81
3.1.2.-,3.1.1.5	305.447	825.709	849.679	618.051	805.834	658.534
3.1.2.12	432.183	747.887	737.024	441.032	431.883	347.458
3.1.2.14	23.7392	37.4574	45.8643	0	0	0
3.1.2.14,3.1.2.21	26.963	61.2973	46.8835	0	0	0
3.1.2.20	172.308	0	0	0	0	0
3.1.2.22	128.658	33.1534	39.3364	0	0	1.91609
3.1.2.23	160.634	225.529	205.902	112.997	93.0559	82.0159
3.1.2.28	34.9753	55.4404	87.9066	25.0267	7.14767	21.1872
3.1.2.29	22.3237	106.068	27.572	21.7678	33.6756	56.0136
3.1.2.4	35.389	23.9311	41.0231	0	0	0
3.1.2.6	592.298	1254.19	1043.33	755.792	1050.72	869.096
3.1.21.-	1994.1	1654.3	1984.05	2790.12	2661.5	2821.28
3.1.21.-,3.1.4.1	162.528	101.247	142.408	0	0	0
3.1.21.1	3.15152	25.681	44.8716	5.65743	9.12604	17.1974
3.1.21.2	1090.89	764.843	857.385	2237.26	2228.93	2206.56
3.1.21.3	1077.9	1816.77	1813.07	836.659	959.495	806.52
3.1.21.4	140.593	152.904	271.816	54.1603	82.5488	44.4615
3.1.21.5	406.585	234.595	304.506	377.6	466.134	339.115
3.1.21.7	388.724	374.379	337.459	428.246	450.959	452.111
3.1.22.-	78.3247	36.5274	16.5471	0	0	0
3.1.22.4	1074.69	955.224	1641.24	2019.73	2120.07	2095.21
3.1.25.-	0	0	0	7.56198	0	0
3.1.26.-	1736.21	1975.38	1725.63	689.245	1061.85	971.976
3.1.26.11	1122.65	1190.89	1023.32	1686.99	1768.51	1671.28
3.1.26.12	1315.49	1376.49	1374.64	1913.07	1701.59	1674.19
3.1.26.3	1404.92	1108.76	1271.4	2333.62	2020.79	2433.78
3.1.26.4	2815.58	2477.11	2347.83	4129.39	3969.9	3952.51
3.1.26.4,3.1.3.73	445.155	275.67	243.395	1019.31	812.84	869.265
3.1.26.5	1189.93	887.623	1022.11	1716.55	1455.7	1455.24
3.1.26.8	191.786	0	0	8.79535	0	7.61638
3.1.27.-	124.567	113.729	83.6022	0	0	0.738804
3.1.27.1	161.924	199.294	344.927	114.058	122.123	112.747
3.1.27.3	95.4015	123.743	90.2294	86.1959	109.907	100.015
3.1.27.9	44.4752	41.9966	23.6409	0	0	0
3.1.3.-	789.986	765.386	844.198	706.847	608.06	703.326
3.1.3.1	1811.41	2446.23	2636.69	1687.48	1843.64	1551.82
3.1.3.10	12.8464	138.468	127.593	109.373	92.4811	69.8949
3.1.3.102,3.1.3.104	66.7437	155.539	186.405	77.5084	62.4513	53.9357
3.1.3.104	126.726	0	0	0	0	0
3.1.3.105	100.083	233.483	307.803	72.58	50.5033	47.5408
3.1.3.11	1868.59	1939.1	1908	2406.29	2255.59	2457.42
3.1.3.11,3.1.3.37	289.238	287.289	322.245	552.223	429.863	371.234
3.1.3.12	717.215	723.333	743.868	1540.19	1535.59	1331.79
3.1.3.15	961.758	410.388	606.108	2075.84	1623.9	1955.51
3.1.3.16	5684.84	4100.54	4621.21	2529.68	2415.09	2400.23
3.1.3.16,3.1.3.48	254.102	274.908	397.791	0	0	7.30109
3.1.3.16,3.1.3.48,3.1.3.67	44.7332	90.5951	41.2398	0	0	0
3.1.3.18	1263.03	1557.37	1482.52	1466.64	1173.2	999.75
3.1.3.18,3.1.3.48	57.942	44.9644	57.6147	0	15.0311	5.19879
3.1.3.2	182.033	178.418	145.319	20.9224	19.5731	16.1323
3.1.3.23	163.421	252.88	329.002	235.487	260.86	240.092
3.1.3.24	160.084	89.6833	101.916	0	0	3.16347
3.1.3.25	2058.42	1847.1	2097.78	3215.75	2748.57	3177.15
3.1.3.25,3.1.3.93,3.1.3.15	60.8609	48.7744	19.956	0	0	0
3.1.3.26,3.1.3.2	29.5936	0	0	0	4.15494	0
3.1.3.27	141.78	400.574	341.952	189.131	234.734	164.637
3.1.3.3	1159.82	1443.81	1133.7	2581.04	2918.95	2560.2
3.1.3.3,2.3.1.51	173.764	79.2785	56.6927	346.465	285.249	368.232
3.1.3.3,2.7.1.39	148.971	96.0467	116.362	108.903	108.136	98.1851
3.1.3.37	92.9538	58.4165	163.674	0	0	0
3.1.3.4	189.205	74.3425	95.3194	0	0	0
3.1.3.41	133.166	18.8311	0	62.7824	23.9679	60.1505
3.1.3.43	509.301	387.582	424.127	0	0	0
3.1.3.45	190.034	810.134	592.057	195.778	311.187	226.072
3.1.3.48	1094.28	1175.97	1202.88	1313.54	1245.26	1185.63
3.1.3.5	2099.63	2919.8	2588.33	3087.9	3148.08	2819.27
3.1.3.5,3.6.1.45	143.582	41.5455	68.0131	73.4805	40.6063	52.8127
3.1.3.62,3.1.3.80	37.9168	17.9483	26.372	0	0	0
3.1.3.63	32.747	21.0127	56.069	0	0	0
3.1.3.64	4.23257	0	4.90642	5.57806	2.97127	4.79578
3.1.3.64,3.1.3.95	172.659	96.7745	81.6609	0	0	4.08691
3.1.3.7	945.1	846.471	1054.59	1690.43	1552.16	1501.22
3.1.3.7,3.1.13.3	346.126	487.407	254.38	803.914	770.685	831.203
3.1.3.70	0	0	0	8.0624	13.1522	8.66465
3.1.3.71	140.986	416.502	274.257	237.977	224.51	202.218
3.1.3.73	434.054	301.186	311.373	278.448	277.127	273.692
3.1.3.74	157.763	82.0956	129.078	0	0	0
3.1.3.77	74.2468	76.9259	124.549	79.4788	77.1499	74.4808
3.1.3.79	24.5292	12.1341	29.2552	0	0	0
3.1.3.8	211.342	185.979	216.914	224.423	180.507	227.731
3.1.3.81,3.1.3.4	75.561	124.832	211.922	0	0	0
3.1.3.82,3.1.3.83	255.733	794.608	822.742	249.387	432.249	357.021
3.1.3.85	194.065	128.114	104.258	500.429	455.138	491.117
3.1.3.87	155.528	0	0	0	0	0
3.1.3.89	18.2001	33.025	60.4798	0	0	0
3.1.3.90	184.758	0	0	0	0	0
3.1.3.96	75.3106	19.8051	19.4001	0	0	0
3.1.3.97	704.741	645.33	820.721	1428.76	1302.89	1260.24
3.1.31.1	378.383	268.046	214.54	879.615	921.889	1095.11
3.1.4.-	90.2428	79.1149	73.9245	0	0	18.7046
3.1.4.1,3.6.1.9	39.9687	27.0281	6.61885	0	0	0
3.1.4.11	505.633	390.482	492.203	0	0	0
3.1.4.12	137.44	0	0	0	0	0
3.1.4.16,3.1.3.6	645.498	314.407	406.932	301.147	292.329	245.462
3.1.4.3	944.497	908.742	935.88	57.7203	142.461	56.2467
3.1.4.4	1339.75	905.754	1176.88	21.0715	3.70332	20.8945
3.1.4.46	2969.36	2515.47	2630.11	4466.15	3726.99	3876.3
3.1.4.52	52.9847	125.038	178.719	101.743	60.5033	48.0924
3.1.4.53	264.659	339.483	341.183	415.772	377.149	384.902
3.1.4.54	24.4001	44.172	24.8183	3.16294	17.9328	2.15232
3.1.4.55	432.88	875.847	768.187	561.818	677.008	637.017
3.1.4.58	566.106	438.876	425.695	908.961	747.182	745.412
3.1.5.1	1341.23	1681.92	1752.15	2645.78	2303.27	2296.77
3.1.6.-	304.495	0	0	22.9619	29.0505	20.1061
3.1.6.1	715.232	649.355	822.094	806.995	1042.75	806.202
3.1.6.13	0	0	0	0	0	4.73726
3.1.6.2	13	10.2562	0	0	3.04201	2.8057
3.1.6.6	82.976	240.953	215.064	168.073	215.944	128.46
3.10.1.1	11.0303	20.1698	30.9307	49.803	20.4539	28.9873
3.11.1.1	138.478	38.2379	28.8604	5.00222	1.86518	0.860141
3.11.1.2	39.5444	76.5037	47.2087	15.0779	22.2055	17.6591
3.13.1.1	150.033	74.8746	200.753	219.418	208.987	232.734
3.13.1.3	15.3264	0	8.8832	0	0	0
3.13.1.4	35.009	0	2.80367	52.5973	76.5122	45.5635
3.13.1.6	422.443	239.939	348.547	1042.14	983.404	1222.86
3.2.-.-	247.492	193.721	289.705	297.781	246.093	224.644
3.2.1.-	33.687	114.362	90.2591	1.02667	1.91408	7.06153
3.2.1.1	535.179	1053.5	760.688	202.827	400.577	274.039
3.2.1.10	422.324	209.912	322.515	1056.58	759.077	819.61
3.2.1.106	22.2858	14.8538	92.6453	0	0	0
3.2.1.107	4.91893	4.24394	0	0	7.55258	8.2602
3.2.1.11	0	0	0	0	15.5652	0
3.2.1.113	225.505	219.54	266.8	0	0	0
3.2.1.114	184.172	137.731	145.429	0	0	1.80404
3.2.1.123	29.9695	0	7.60172	100.679	91.84	129.129
3.2.1.132	40.7232	68.3858	63.5944	22.8381	24.8087	13.5578
3.2.1.135	161.48	261.001	239.786	131.409	134.439	125.948
3.2.1.136	27.2148	87.2913	134.455	4.44822	3.00622	5.54538
3.2.1.139	406.555	828.358	548.335	521.088	531.114	419.151
3.2.1.14	1326.65	1335.99	1406.96	221.432	120.367	120.224
3.2.1.141	1874.53	2253.19	1955.46	3727.85	3792.31	3417.38
3.2.1.143	92.1585	53.4861	75.9194	0	0	0
3.2.1.15	260.606	95.9581	181.986	0	0	0
3.2.1.152	120.119	80.4747	112.361	0	0	0
3.2.1.156	14.2105	23.4742	47.1335	5.07633	9.07204	11.5349
3.2.1.164	10.3507	8.16607	7.99909	0	0	0.55848
3.2.1.166	299.68	177.557	259.499	0	0	0
3.2.1.17	65.1762	146.062	122.754	46.8473	42.2001	64.7971
3.2.1.170	38.6003	14.948	24.0937	52.4562	45.3456	63.0487
3.2.1.172	243.935	533.291	395.247	221.414	237.638	181.121
3.2.1.177	807.031	1283.61	1505.4	592.887	432.327	448.305
3.2.1.18	238.418	290.993	344.789	85.1838	41.0527	95.9138
3.2.1.180	179.465	147.217	182.39	36.3556	68.0659	26.4998
3.2.1.181	72.4557	90.135	186.908	0	0	0
3.2.1.183	19.2401	0	12.0609	12.5313	42.7193	9.42859
3.2.1.184	7.78612	55.6797	28.5756	23.9365	15.7674	18.9664
3.2.1.187	0	0	0	6.4122	0	2.75647
3.2.1.196	177.597	216.47	249.324	723.727	633.85	606.112
3.2.1.197	38.6993	85.732	70.6134	20.012	13.2742	35.6651
3.2.1.199	22.8892	29.398	31.6669	39.3387	28.4176	38.2483
3.2.1.2	497.315	309.967	230.334	0	0	0
3.2.1.20	3333.33	3270.01	3346.77	5116.83	4272.42	4567.33
3.2.1.202	0	21.6055	66.6151	0	0	0
3.2.1.204	14.2397	19.7984	24.8207	5.24197	15.5036	8.04404
3.2.1.205	13.8582	49.8217	36.2402	11.9539	16.7012	5.65628
3.2.1.21	5980.12	8262.53	8263.29	5286.77	4516.29	4265.74
3.2.1.22	1068.46	1303.01	1469.19	896.84	847.804	777.708
3.2.1.23	2076.23	3022.02	3236.02	1619.41	1307	1233.41
3.2.1.24	791.252	742.178	870.879	760.395	886.081	714.247
3.2.1.25	469.155	346.039	386.932	260.3	251.113	282.61
3.2.1.26	670.133	357.968	524.003	198.35	175.205	235.082
3.2.1.28	263.649	545.054	347.192	189.348	264.061	203.985
3.2.1.3	263.318	204.821	159.778	134.525	145.17	102.114
3.2.1.31	298.357	502.954	552.299	451.728	410.905	481.832
3.2.1.35	181.285	218.287	116.702	64.7636	102.113	81.3118
3.2.1.37	1052.27	1347.38	1575.45	624.443	474.657	482.659
3.2.1.39	425.872	230.389	339.012	0	0	4.69415
3.2.1.4	2312.92	3210.6	3901.26	1445.29	1376.29	1193.86
3.2.1.40	1059.6	1404.67	1155.07	1020	764.274	864.269
3.2.1.41	301.136	80.3662	61.8265	37.2524	10.5808	6.65109
3.2.1.45	485.684	722.656	610.566	175.486	267.355	248.195
3.2.1.46	0	4.28617	25.1912	0	0	0
3.2.1.50	97.3004	194.364	221.645	0.497499	2.98864	7.49549
3.2.1.51	1770.27	2718.77	3355.94	1063.47	897.016	975.928
3.2.1.52	2253.13	3015.23	2936.53	2877.82	2679.01	2793.06
3.2.1.54,3.2.1.133,3.2.1.135	241.013	62.4382	12.9287	103.225	58.6188	100.286
3.2.1.55	852.445	1534.81	1451.47	1170.2	839.739	797.344
3.2.1.58	2.73685	3.2388	22.208	0	0	0
3.2.1.6	139.927	83.9591	125.425	0	0	0
3.2.1.64	68.6139	66.7999	55.3681	0	0	0
3.2.1.65	4.06705	5.59429	0	55.9123	41.5613	51.9022
3.2.1.67	1433.76	580.709	1014.76	0	0	1.77202
3.2.1.68	3557.27	3743.94	3752.9	6331.59	6071.63	5526.67
3.2.1.78	1814.75	1618.87	1568.87	487.613	305.654	383.62
3.2.1.8	830.684	1653.86	1317	1165.57	771.288	825.792
3.2.1.80	102.801	185.048	183.855	245.022	162.982	196.177
3.2.1.82	0	0	18.1764	29.0777	10.7664	13.3602
3.2.1.84	81.096	19.7859	57.1033	0	0	1.76848
3.2.1.86	575.324	211.862	274.302	188.978	181.321	166.241
3.2.1.89	134.77	166.131	194.087	73.5282	50.2167	29.6163
3.2.1.91	154.499	375.1	208.772	4.40356	37.4697	25.4424
3.2.1.93	131.408	0	0	0	0	0
3.2.1.96	18.2001	7.17934	0	0	0	0
3.2.1.97	0	0	0	0	26.8978	3.10103
3.2.1.99	465.591	742.517	816.46	754.385	833.723	648.877
3.2.2.-	1195.03	1268.53	1622.23	2210.56	2137.18	1964.77
3.2.2.-,4.2.99.18	1130.87	788.388	898.818	2680.64	2173.32	2215.63
3.2.2.1	771.511	175.5	259.925	254.093	157.189	159.647
3.2.2.20	1114.79	1357.46	1582.39	1787.54	1632.37	1711.69
3.2.2.21	3060.63	2503.91	2615.63	4815.48	4384.96	4651.31
3.2.2.23,4.2.99.18	2278.62	2178.02	1969.52	4375.23	4042.41	4374.42
3.2.2.24	3.6583	4.53432	17.7664	18.2228	9.61955	22.2572
3.2.2.26	86.0121	317.249	165.727	70.0623	88.5637	94.8639
3.2.2.27	3718.98	3885.69	3648.92	6664.06	6278.04	6679.54
3.2.2.28	333.561	431.782	331.931	1064.15	878.73	833.905
3.2.2.4	345.911	832.228	779.677	509.88	504.613	451.648
3.2.2.8	26.6342	0	0	0	12.4648	0
3.2.2.9	1024.05	306.381	301.325	447.265	455.975	447.623
3.3.1.1	2037.15	2221.79	2445.77	3390.43	3401.83	3504.57
3.3.2.1,6.3.2.14	136.34	0	18.7534	13.6113	20.4506	20.4938
3.3.2.12,1.2.1.91	393.57	589.185	665.11	837.145	964.58	799.154
3.3.2.15	3.91399	23.1592	4.53712	0	0	0
3.3.2.6	138.306	54.5497	42.8449	0	0	0
3.3.2.8	269.941	180.859	207.242	165.21	246.858	219.343
3.3.2.9	0	0	7.46818	4.85171	0	1.04283
3.4.-.-	4222.64	4403.87	4578.43	5804.93	5616.71	4806.64
3.4.-.-,3.4.17.13	38.2221	62.6323	75.761	66.8949	38.8964	32.7287
3.4.11.-	1287.97	730.907	782.025	1083.8	1166.6	1361.32
3.4.11.1	2331.04	2599.1	2679.71	4620.59	4140.16	4015.96
3.4.11.10	11.8876	30.4671	60.9519	4.58398	88.2006	11.8877
3.4.11.15	0	11.1164	0	0	13.1886	1.52051
3.4.11.18	2748.85	3134.28	2559.73	4644.37	4197.73	4103.01
3.4.11.19	316.623	489.704	442.85	599.615	784.293	483.925
3.4.11.2	1907.35	2449.63	2691.07	4269.52	3775.48	3498.83
3.4.11.21	473.192	361.839	396.559	638.644	471.917	415.522
3.4.11.24	78.1348	76.9376	62.7456	71.8921	52.3715	36.4029
3.4.11.4	594.896	448.851	377.189	589.689	674.36	648.197
3.4.11.5	965.768	973.336	1138.26	965.755	974.616	874.039
3.4.11.6,3.4.11.10	155.889	0	0	20.1101	6.09855	3.43423
3.4.11.9	1851.33	2359.39	2201.47	2623.14	2720.94	2626.1
3.4.13.-	201.478	68.1438	104.422	35.9025	52.4401	42.2567
3.4.13.19	686.305	1479.21	1052.67	1161.35	1300.52	1282.3
3.4.13.21	308.916	107.502	163.635	244.817	264.954	242.226
3.4.13.22	139.62	408.043	327.829	231.491	195.663	221.718
3.4.13.9	405.119	44.3397	102.962	48.7	95.8693	91.2365
3.4.14.10	151.418	54.1481	88.0953	0	0	0
3.4.14.11	273.717	266.149	167.558	70.4751	114.837	64.4214
3.4.14.13	91.6405	0	0	75.8081	65.9024	76.5891
3.4.14.4	110.828	162.146	90.3513	132.618	154.9	141.676
3.4.14.5	1007.42	1663.56	1144.25	783.235	964.729	877.323
3.4.15.1	450.26	1061.26	856.531	437.939	586.594	499.981
3.4.15.5	763.732	1336.26	1257.54	1753.97	1633.62	1369.78
3.4.15.6	351.602	813.848	571.416	1172.77	1066.7	1105.32
3.4.16.-	1069.33	623.297	982.312	0	0	13.1113
3.4.16.2	72.1513	77.9153	88.5045	0	0	0
3.4.16.4	6043.19	5488.84	5600.38	6500.55	6104.93	6071.5
3.4.16.4,3.4.21.-	581.57	1091.39	1091.87	1580.93	1512.55	1418.53
3.4.17.-	129.346	360.213	198.628	312.578	340.735	244.169
3.4.17.11	619.948	1089.61	845.589	955.697	1311.62	1230.2
3.4.17.13	629.005	898.127	965.711	798.55	976.815	867.038
3.4.17.14	838.21	237.547	356.007	519.769	586.455	668.51
3.4.17.18	380.953	219.326	324.329	696.999	586.064	696.842
3.4.17.19	447.022	445.919	471.423	623.076	548.267	686.297
3.4.17.21	253.34	571.459	439.222	97.9196	264.122	122.167
3.4.19.-	52.1042	116.442	33.1113	55.9755	81.1533	37.9617
3.4.19.1	53.0853	71.3886	34.6753	0	0	0
3.4.19.12	1627.85	1085.62	1364.52	0	0	17.265
3.4.19.16	102.792	28.8623	41.805	0	0	1.93179
3.4.19.3	386.442	261.597	248.41	126.466	122.945	88.8343
3.4.19.5	621.6	881.05	910.819	759.983	846.173	745.242
3.4.21.-	3999.87	5210.72	5193.92	5022.66	5106.71	4741.83
3.4.21.102	1515.79	2733.65	2613.17	1751.9	2338.01	1775.84
3.4.21.105	9.0654	105.286	162.591	11.505	63.7645	28.4304
3.4.21.107	1111.43	2015.28	2409.48	1604.91	1996.64	1582.33
3.4.21.111	34.0206	321.085	132.247	157.947	184.53	160.012
3.4.21.112	93.7747	37.4726	111.327	0	0	2.8057
3.4.21.116	100.878	0	0	0	0	0
3.4.21.121	0	17.7372	28.9575	4.29995	0	3.46586
3.4.21.26	1426.55	1636.86	1584.8	2196.07	2228.22	2033.62
3.4.21.48	3.00827	7.12001	13.9488	0	0	0
3.4.21.50	5.20002	26.9337	6.11525	4.22153	17.5272	4.75178
3.4.21.53	3162.52	5177.72	4344.21	3467.81	4668.54	4495.8
3.4.21.62	9.12615	0	16.3935	6.36339	34.9108	21.1633
3.4.21.66	96.0615	6.01123	4.63135	122.094	123.893	141.854
3.4.21.81	64.9859	31.0869	31.4784	27.4122	49.4023	52.4362
3.4.21.83	1247.7	1873.61	1575.8	2048.39	2295.79	1787.25
3.4.21.88	1550.21	1844.96	1752.62	2152.46	2484.49	2320.17
3.4.21.89	3111.26	2752.13	2621.78	3913.85	3995.08	3567.49
3.4.21.92	5332.88	4325.16	4629.94	3949.98	4142.16	4407.38
3.4.21.96	0	0	0	11.0489	2.07747	17.5857
3.4.22.-	454.319	192.288	319.751	0	0	0
3.4.22.1	61.1156	143.382	54.5885	0	0	0
3.4.22.16	33.0336	35.3537	34.6308	0	0	0
3.4.22.34	271.746	190.889	302.174	0	0	1.53038
3.4.22.40	50.0479	36.0253	26.5886	6.12981	9.20826	1.06161
3.4.22.41	267.367	150.958	200.973	0	0	1.07616
3.4.22.49	120.641	98.2001	104.861	0	0	4.44676
3.4.22.68	90.139	59.5805	143.68	0	0	0
3.4.22.70	1082.89	659.565	542.61	1762.4	1344.83	1389.79
3.4.23.-	534.495	159.333	304.881	83.733	158.579	72.5367
3.4.23.36	1411.58	1557.65	1614.76	2403.66	1950.05	2216.22
3.4.23.40	401.631	131.848	214.907	0	0	0
3.4.23.43	200.055	266.034	435.715	337.431	381.314	308.343
3.4.23.43,2.1.1.-	891.22	889.274	1173.81	1642.94	1386.41	1390.73
3.4.23.48	11.375	0	0	13.5934	30.8064	4.96165
3.4.24.-	11882.9	14881.3	13719.7	17789.6	17893.3	17588.3
3.4.24.11	42.235	21.2933	15.3876	7.72174	5.3985	3.61555
3.4.24.15	185.384	211.115	229.459	267.438	236.678	248.561
3.4.24.20	3.43397	69.7681	83.2498	11.2418	52.9905	9.22739
3.4.24.25	11.4346	43.8224	64.181	0	62.7045	8.03712
3.4.24.26	12.0331	21.36	0	0	0	0
3.4.24.27	3.33946	3.95193	15.2513	1.65134	24.2983	19.4045
3.4.24.28	167.179	30.0088	10.2444	35.3576	91.3301	50.6893
3.4.24.3	253.693	21.2932	3.98068	2.48074	21.0669	12.91
3.4.24.36	195.117	99.3113	90.6623	0	0	4.80299
3.4.24.40	28.0346	164.375	83.6997	250.591	220.084	185.958
3.4.24.55	46.7886	148.174	68.9049	0	0	0
3.4.24.59	29.9796	135.973	34.7525	0	6.23242	0
3.4.24.61	117.916	85.1225	90.1474	0	0	2.98327
3.4.24.64	201.557	133.545	200.171	0	0	2.64807
3.4.24.70	351.062	786.121	636.217	172.81	232.862	165
3.4.24.71	51.6344	23.9999	23.622	79.3244	104.473	73.818
3.4.24.75	0	4.70776	0	1.49793	2.79267	5.15144
3.4.24.77	44.03	4.68218	49.3147	1.48979	0	0
3.4.24.78	151.424	0	0	0	0	0
3.4.24.84	399.077	567.651	754.229	785.443	621.066	656.089
3.4.25.-	17.1295	10.1355	39.7131	0	0	0
3.4.25.1	1693.31	967.876	1061.21	2966.9	2631.69	2706.48
3.4.25.2	452.762	662.55	702.595	456.078	572.061	465.167
3.5.-.-	20.3655	0	2.94043	11.0697	3.6635	0.844726
3.5.1.-	2544.27	1854.25	1922.43	3293.32	3265.25	3298.63
3.5.1.-,3.5.99.-	47.3772	43.076	42.1116	73.6616	45.4872	25.4471
3.5.1.1	591.004	654.266	525.477	971.495	894.826	772.431
3.5.1.10	1413.78	1353.12	1451.74	1462.26	1248.08	1140.75
3.5.1.101	5.31388	8.28385	0	59.5529	44.6011	55.4002
3.5.1.103	451.713	232.748	316.276	969.156	873.643	848.912
3.5.1.104	806.94	439.475	534.084	393.592	400.129	336.832
3.5.1.105	537.378	223.994	267.646	696.365	603.393	744.33
3.5.1.106	0	4.895	4.79491	11.1879	17.5504	22.534
3.5.1.107	69.6762	117.472	54.6869	179.741	201.15	154.857
3.5.1.108	429.936	892.196	889.07	366.164	429.247	367.539
3.5.1.108,4.2.1.59	133.654	369.338	206.607	226.8	327.8	230.132
3.5.1.11	1153.58	1526.79	1348.99	1778.09	1839.44	1563.15
3.5.1.110	48.8876	29.1825	18.7513	13.6347	34.7309	48.3634
3.5.1.115	824.189	563.941	476.506	1642.74	1173.09	1446.29
3.5.1.116	0	10.2562	50.2324	0	0	0
3.5.1.118	193.54	116.629	123.539	407.26	413.339	421.953
3.5.1.119	920.491	566.311	569.771	1731.29	1249.28	1461.73
3.5.1.121	21.2039	25.0928	0	0	0	0
3.5.1.124	1158.87	1262.35	1009.88	1943.49	1548.22	1691.34
3.5.1.125	161.893	120.325	155.419	85.7324	112.281	60.1187
3.5.1.127	262.712	162.867	341.362	0	0	0
3.5.1.14	216.515	133.298	173.594	0	0	1.08608
3.5.1.16	787.772	1215.87	1085.29	1832.18	1856.05	1906.8
3.5.1.18	1206.12	1340.16	1147.25	2509.95	2088.06	2018.71
3.5.1.19,3.5.1.-	544.683	428.82	398.817	2005.39	1493.71	1694.52
3.5.1.2	517.982	262.581	314.227	411.227	289.053	257.361
3.5.1.23	225.868	189.721	201.392	17.468	19.1415	9.3889
3.5.1.24	229.77	59.739	69.2118	33.9834	42.9845	28.1249
3.5.1.25	778.981	738.922	703.157	933.013	862.941	836.73
3.5.1.26	155.364	406.927	249.316	149.414	241.587	178.058
3.5.1.28	3126.24	1739.58	1896.36	1663.93	1704.21	1637.64
3.5.1.3	57.325	61.2285	51.862	0	0	0
3.5.1.32	23.742	36.9757	36.2267	65.2296	33.343	30.5022
3.5.1.38	2.73685	22.6716	22.208	0	8.87444	4.80977
3.5.1.4	2954.62	2478.88	2562.33	5564.59	5117.38	5155.71
3.5.1.42	1620.12	1404.45	1469.64	2887.57	2840.32	3100.16
3.5.1.44	190.172	566.234	624.45	150.863	135.646	125.736
3.5.1.47	196.966	0	0	1.43519	10.7028	4.0402
3.5.1.49	434.243	338.883	345.645	242.612	261.443	161.367
3.5.1.5	1699.61	1740.37	2144.58	1379.29	1306.54	1308.42
3.5.1.52	30.565	3.28825	19.326	0	0	0
3.5.1.53	388.588	741.16	582.711	426.974	527.548	477.141
3.5.1.54	433.98	416.708	515.677	283.29	176.232	150.197
3.5.1.56	27.3803	48.0223	30.4701	107.83	116.17	89.3001
3.5.1.6	304.421	458.733	397.432	146.381	187.641	191.799
3.5.1.6,3.5.1.87	713.354	976.351	1196.81	1782.03	1543.67	1417.37
3.5.1.68	19.814	35.5622	0	6.02465	38.8233	18.8788
3.5.1.77	0	0	0	2.17557	0	5.61139
3.5.1.78,6.3.1.8	8.77111	5.18988	25.4188	0	0	0
3.5.1.81	761.406	1565.92	1222.45	783.743	1492.88	990.097
3.5.1.84	66.7382	81.3906	84.418	27.272	46.2365	18.1894
3.5.1.88	2596.95	2509.41	2481.11	4477.55	3979.6	4135.03
3.5.1.9	228.287	194.093	294.285	239.712	303.143	260.625
3.5.1.95	0	0	0	10.2796	2.48087	8.00849
3.5.1.96	6.38598	11.3358	45.3846	5.59432	2.22199	12.9337
3.5.1.97	510.296	447.196	489.871	1117.14	1157.91	1178.68
3.5.1.98	234.175	128.395	145.7	0	0	0
3.5.1.99	59.6041	4.66949	7.90038	51.31	31.3892	82.2214
3.5.2.1	118.167	34.0469	44.7796	595.922	400.204	511.255
3.5.2.10	706.795	922.505	619.169	1053.66	950.941	936.022
3.5.2.14	2615.21	2121.13	2154.26	5104.21	4629.85	5261.58
3.5.2.15	3.93515	0	15.9227	3.70435	4.14372	1.91091
3.5.2.17	331.063	784.023	533.07	538.892	317.464	458.738
3.5.2.17,4.1.1.97	32.4505	58.2805	56.1015	0	0	0
3.5.2.18	91.1295	71.4483	90.3716	86.5408	130.934	71.4033
3.5.2.19	18.8602	0	0	0	0	0
3.5.2.2	711.019	848.254	756.757	746.003	811.023	794.756
3.5.2.3	2238.48	2708	2731.89	3529.96	3602.38	3697.21
3.5.2.5	388.031	405.852	338.895	603.723	645.822	533.113
3.5.2.6	1388.61	2725.2	1847.26	1837.8	2345.83	1728.7
3.5.2.7	777.027	1035.59	943.542	1441.78	1523.2	1509.29
3.5.2.9	883.15	1474.14	1447.98	736.842	825.098	696.906
3.5.3.1	609.52	1030.63	682.708	380.577	435.779	398.773
[truncated: 724 more rows]
