# Supplementary material for: Functional annotation of rhizospheric phageome of the wild plant species Moringa oleifera
Source: Front Microbiol. 2023 May 16;14:1166148. doi: 10.3389/fmicb.2023.1166148 (PMC10227523; doi:10.3389/fmicb.2023.1166148)
Supplement: Supplementary file 1 [file Data_Sheet_1.zip › Table S15.xlsx]

## Sheet: Table S15
Table S15. Mean abundance of KEGG enzyme-encoding non-redundant genes along with their pathways in soil, e.g., bulk (S) and rhizosphere (R), microbiomes of Moringa oleifera.
Pathway	Enzyme	EC	S	R	Taxonomy
map00630; Metabolism; Carbohydrate metabolism; Glyoxylate and dicarboxylate metabolism	glyoxylate reductase	1.1.1.26	550.257	866.488	k__Viruses;p__Unclassified;c__Unclassified;o__Caudovirales;f__Siphoviridae;g__Pepy6virus;s__Rhodococcus virus Pepy6
map00900; Metabolism; Metabolism of terpenoids and polyketides; Terpenoid backbone biosynthesis	isopentenyl-diphosphate Delta-isomerase	5.3.3.2	548.391	890.881	k__Viruses;p__Unclassified;c__Unclassified;o__Caudovirales;f__Siphoviridae;g__Unclassified;s__Streptomyces phage DrGrey
map03060; Genetic Information Processing; Folding, sorting and degradation; Protein export	signal peptidase II	3.4.23.36	1528	2189.98	k__Viruses;p__Unclassified;c__Unclassified;o__Caudovirales;f__Siphoviridae;g__Che9cvirus;s__Mycobacterium virus Babsiella
map00230; Metabolism; Nucleotide metabolism; Purine metabolism | map00240; Metabolism; Nucleotide metabolism; Pyrimidine metabolism	ribonucleoside-triphosphate reductase (thioredoxin)	1.17.4.2	3.56741	33.8984	k__Viruses;p__Unclassified;c__Unclassified;o__Caudovirales;f__Myoviridae;g__Unclassified;s__Pseudomonas phage PPpW-3
map03430; Genetic Information Processing; Replication and repair; Mismatch repair	DNA adenine methylase	2.1.1.72	2335.12	4152.31	k__Viruses;p__Unclassified;c__Unclassified;o__Caudovirales;f__Siphoviridae;g__Gaiavirus;s__Mycobacterium virus Gaia
map00240; Metabolism; Nucleotide metabolism; Pyrimidine metabolism	dUTP pyrophosphatase	3.6.1.23	1096.71	2024.73	k__Viruses;p__Unclassified;c__Unclassified;o__Unclassified;f__Unclassified;g__Unclassified;s__Pseudomonas phage POR1
map00230; Metabolism; Nucleotide metabolism; Purine metabolism | map00240; Metabolism; Nucleotide metabolism; Pyrimidine metabolism	ribonucleoside-diphosphate reductase alpha/beta chain	1.17.4.1	4174.03	6799.72	k__Viruses;p__Unclassified;c__Unclassified;o__Caudovirales;f__Myoviridae;g__Unclassified;s__Pseudomonas phage PPpW-3
