# Supplementary material for: Functional annotation of rhizospheric phageome of the wild plant species Moringa oleifera
Source: Front Microbiol. 2023 May 16;14:1166148. doi: 10.3389/fmicb.2023.1166148 (PMC10227523; doi:10.3389/fmicb.2023.1166148)
Supplement: Supplementary file 1 [file Data_Sheet_1.zip › Table S16.xlsx]

## Sheet: Table S16
Table S16. Abundance of non-redundant bacterial genes at the family/genus level in replicated samples in soil, e.g., bulk (S) and rhizosphere (R), microbiomes of Moringa oleifera.
Taxonomy	S1	S2	S3	R1	R2	R3
f__Nocardioidaceae;g__Nocardioides	15611	14142	17145	32279	28822	30642
f__Methylobacteriaceae;g__Microvirga	10425	9147	14407	35932	29962	34163
f__Sphingomonadaceae;g__Sphingomonas	9011	19683	24768	25675	25376	25412
f__Geodermatophilaceae;g__Blastococcus	5148	4961	9756	39259	30830	31044
f__Geodermatophilaceae;g__Geodermatophilus	5870	5492	9811	21499	18206	19935
f__Micrococcaceae;g__Arthrobacter	4637	5725	7358	17051	14891	16097
f__Pseudonocardiaceae;g__Pseudonocardia	10903	9979	12374	5456	5008	5488
f__Acetobacteraceae;g__Belnapia	3271	2424	4502	11993	10594	11797
f__Mycobacteriaceae;g__Mycobacterium	3481	2836	3305	10198	11292	8371
f__Solirubrobacteraceae;g__Solirubrobacter	4835	2530	3526	9401	8604	10445
f__Rhodobacteraceae;g__Rubellimicrobium	1199	1719	3137	8590	5527	7819
f__Gemmatimonadaceae;g__Gemmatirosa	1859	3908	5670	4891	5687	5664
f__Comamonadaceae;g__Ramlibacter	895	3590	4982	5591	5910	5974
f__Streptomycetaceae;g__Streptomyces	1298	1566	1842	6789	6219	7124
f__Micrococcaceae;g__Kocuria	761	1332	3037	8152	4610	5508
f__Nocardioidaceae;g__Marmoricola	2233	1563	1950	4278	3993	4176
f__Microbacteriaceae;g__Microbacterium	3047	4556	5854	1502	1403	1242
f__Oxalobacteraceae;g__Massilia	217	299	634	7664	2858	5490
f__Hymenobacteraceae;g__Pontibacter	439	467	1319	6259	3285	4148
f__Chitinophagaceae;g__Flavisolibacter	821	1425	2307	3754	3118	3875
f__Phyllobacteriaceae;g__Mesorhizobium	1799	2818	3236	2081	2819	2366
f__Conexibacteraceae;g__Conexibacter	1731	731	1124	3497	3198	3870
f__Unclassified;g__Luteitalea	759	1133	1306	3587	3388	3939
f__Cellulomonadaceae;g__Cellulomonas	1008	675	808	4613	3150	3365
f__Intrasporangiaceae;g__Ornithinimicrobium	1220	2070	2515	2429	2362	2235
f__Acetobacteraceae;g__Roseomonas	807	628	1153	3622	2901	3355
f__Promicromonosporaceae;g__Isoptericola	1452	482	1550	3136	2781	2540
f__Rhodospirillaceae;g__Skermanella	603	548	907	4057	2782	2930
f__Gemmatimonadaceae;g__Gemmatimonas	772	1799	2598	1794	2439	2171
f__Bradyrhizobiaceae;g__Bradyrhizobium	735	2646	3029	1079	2689	1251
f__Pseudonocardiaceae;g__Actinophytocola	1433	3614	3848	177	536	353
f__Hyphomicrobiaceae;g__Devosia	782	1602	2425	1669	1813	1439
f__Frankiaceae;g__Frankia	930	922	880	2318	2148	2427
f__Hymenobacteraceae;g__Rufibacter	118	136	314	3700	1988	2379
f__Caulobacteraceae;g__Phenylobacterium	632	1590	2282	1170	1305	1041
f__Micromonosporaceae;g__Micromonospora	966	760	931	1726	1620	1752
f__Pseudonocardiaceae;g__Amycolatopsis	1748	1209	1614	834	883	923
f__Hymenobacteraceae;g__Adhaeribacter	234	279	939	2054	1752	1836
f__Chitinophagaceae;g__Cnuella	445	516	808	1501	1235	1411
f__Sinobacteraceae;g__Steroidobacter	652	2156	2120	69	739	144
f__Erythrobacteraceae;g__Altererythrobacter	473	1151	2000	673	668	635
f__Pseudomonadaceae;g__Pseudomonas	850	590	329	1046	1372	1344
f__Kineosporiaceae;g__Quadrisphaera	767	428	192	1343	1166	1326
f__Bradyrhizobiaceae;g__Afipia	447	1196	1192	526	1018	784
f__Nocardioidaceae;g__Kribbella	894	532	569	986	990	1051
f__Oxalobacteraceae;g__Noviherbaspirillum	109	263	398	1557	1138	1485
f__Geodermatophilaceae;g__Modestobacter	426	321	425	1408	1140	1212
f__Nitrososphaeraceae;g__Candidatus Nitrosocosmicus	577	720	838	811	938	909
f__Xanthomonadaceae;g__Lysobacter	263	1311	2629	149	204	145
f__Bacillaceae;g__Bacillus	284	238	315	654	2539	596
f__Acidimicrobiaceae;g__Ilumatobacter	366	317	398	1173	1116	1230
f__Nocardiaceae;g__Rhodococcus	543	395	475	1084	961	1054
f__Nocardioidaceae;g__Actinopolymorpha	770	405	372	875	881	915
f__Microbacteriaceae;g__Agromyces	349	435	682	835	952	740
f__Nocardioidaceae;g__Aeromicrobium	460	303	363	960	873	929
f__Rhizobiaceae;g__Rhizobium	504	653	1088	485	613	452
f__Microbacteriaceae;g__Diaminobutyricimonas	240	247	460	1039	917	821
f__Methylobacteriaceae;g__Methylobacterium	263	313	454	931	814	945
f__Nocardioidaceae;g__Pimelobacter	589	685	790	566	509	520
f__Patulibacteraceae;g__Patulibacter	420	201	269	912	835	1004
f__Jiangellaceae;g__Jiangella	550	527	425	659	651	707
f__Microthrixaceae;g__Candidatus Microthrix	294	268	308	813	821	877
f__Thermomonosporaceae;g__Actinomadura	433	327	402	732	689	775
f__Intrasporangiaceae;g__Phycicoccus	421	274	293	812	700	778
f__Sphingomonadaceae;g__Sphingopyxis	194	481	648	678	620	647
f__Verrucomicrobia subdivision 3;g__Pedosphaera	234	599	728	435	594	651
f__Pseudonocardiaceae;g__Saccharomonospora	1023	486	757	299	282	307
f__Rhodobacteraceae;g__Paracoccus	408	271	370	939	553	609
f__Kineosporiaceae;g__Kineosporia	453	267	149	785	663	810
f__Hapalosiphonaceae;g__Mastigocladus	169	358	581	685	646	662
f__Alcaligenaceae;g__Azohydromonas	270	242	351	833	595	731
f__Thermoleophilaceae;g__Thermoleophilum	547	163	161	658	643	842
f__Rubrobacteraceae;g__Rubrobacter	612	167	163	676	539	768
f__Kineosporiaceae;g__Angustibacter	413	242	146	720	630	742
f__Rhodospirillaceae;g__Azospirillum	229	276	367	795	611	613
f__Nitrospiraceae;g__Nitrospira	230	212	305	557	728	686
f__Sphingomonadaceae;g__Sphingobium	168	346	526	575	550	552
f__Acidobacteriaceae;g__Acidobacterium	216	454	489	448	555	553
f__Comamonadaceae;g__Variovorax	149	446	520	479	545	544
f__Promicromonosporaceae;g__Cellulosimicrobium	435	286	578	538	477	355
f__Nocardiaceae;g__Nocardia	367	307	397	529	506	546
f__Archangiaceae;g__Archangium	180	189	478	292	1140	307
f__Sphaerobacteraceae;g__Sphaerobacter	235	209	347	604	552	614
f__Cytophagaceae;g__Ohtaekwangia	85	581	912	211	502	238
f__Micromonosporaceae;g__Actinoplanes	268	278	370	490	546	509
f__Caulobacteraceae;g__Brevundimonas	121	689	846	215	209	216
f__Pseudonocardiaceae;g__Prauserella	1018	442	764	17	23	19
f__Bogoriellaceae;g__Georgenia	240	124	154	673	536	510
f__Polyangiaceae;g__Sorangium	246	478	548	229	297	299
f__Bradyrhizobiaceae;g__Bosea	174	187	258	505	433	522
f__Acidimicrobiaceae;g__Acidimicrobium	158	178	215	487	465	526
f__Streptosporangiaceae;g__Planobispora	183	219	656	184	549	233
f__Sporichthyaceae;g__Sporichthya	153	147	214	488	467	469
f__Unclassified;g__Chryseolinea	64	406	680	165	383	195
f__Microbacteriaceae;g__Leifsonia	154	137	236	492	419	409
f__Streptosporangiaceae;g__Nonomuraea	262	225	277	366	333	377
f__Glycomycetaceae;g__Stackebrandtia	478	608	689	23	20	19
f__Acetobacteraceae;g__Rubritepida	123	102	177	495	437	498
f__Pseudonocardiaceae;g__Saccharothrix	275	321	438	236	258	247
f__Sandaracinaceae;g__Sandaracinus	333	593	615	57	86	83
f__Nocardioidaceae;g__Friedmanniella	183	117	68	477	350	532
f__Hyphomicrobiaceae;g__Hyphomicrobium	88	141	146	425	380	502
f__Comamonadaceae;g__Polaromonas	76	259	330	293	334	344
f__Opitutaceae;g__Opitutus	61	507	573	95	266	116
f__Caulobacteraceae;g__Caulobacter	106	206	314	335	313	320
f__Nitriliruptoraceae;g__Nitriliruptor	135	125	142	406	338	440
f__Moraxellaceae;g__Acinetobacter	509	479	501	33	31	32
f__Sphingomonadaceae;g__Novosphingobium	96	223	323	335	292	309
f__Cryptosporangiaceae;g__Cryptosporangium	174	159	177	367	332	366
f__Chitinophagaceae;g__Niastella	127	174	252	349	305	334
f__Labilitrichaceae;g__Labilithrix	137	214	426	230	254	276
f__Nocardioidaceae;g__Mumia	225	151	145	331	335	332
f__Kineosporiaceae;g__Kineococcus	78	61	156	514	239	457
f__Intrasporangiaceae;g__Intrasporangium	184	118	111	382	325	360
f__Pseudonocardiaceae;g__Saccharopolyspora	326	186	197	241	245	249
f__Cellulomonadaceae;g__Actinotalea	144	72	99	465	318	342
f__Micrococcaceae;g__Pseudarthrobacter	73	131	178	371	272	339
f__Aspergillaceae;g__Aspergillus	909	111	278	14	12	14
f__Acidimicrobiaceae;g__Ferrithrix	112	124	141	316	300	337
f__Sinobacteraceae;g__Fontimonas	148	380	476	84	157	80
f__Chitinophagaceae;g__Segetibacter	98	124	190	314	277	310
f__Pyrinomonadaceae;g__Pyrinomonas	129	205	203	201	259	275
f__Intrasporangiaceae;g__Tetrasphaera	124	92	104	326	290	322
f__Alcaligenaceae;g__Bordetella	77	156	232	261	247	251
f__Microbacteriaceae;g__Clavibacter	82	61	92	381	268	318
f__Pseudonocardiaceae;g__Alloactinosynnema	169	258	323	134	162	151
f__Sinobacteraceae;g__Solimonas	116	355	436	80	144	65
f__Acidimicrobiaceae;g__Acidithrix	101	98	132	290	255	297
f__Comamonadaceae;g__Caenimonas	32	208	256	171	266	228
f__Streptosporangiaceae;g__Microbispora	142	127	136	257	245	250
f__Unclassified;g__Kouleothrix	135	92	117	251	276	273
f__Myxococcaceae;g__Myxococcus	100	134	181	177	326	201
f__Unclassified;g__Methylibium	87	163	200	231	207	228
f__Pseudonocardiaceae;g__Lentzea	107	265	407	100	137	92
f__Rhodospirillaceae;g__Rhodocista	60	51	127	384	253	221
f__Nocardiopsaceae;g__Nocardiopsis	224	137	200	173	156	189
f__Sphingobacteriaceae;g__Pedobacter	59	87	175	261	250	244
f__Intrasporangiaceae;g__Knoellia	125	74	84	269	251	270
f__Nitrosomonadaceae;g__Nitrosospira	214	195	242	129	139	145
f__Streptosporangiaceae;g__Streptosporangium	120	111	136	214	221	222
f__Unclassified;g__Elioraea	75	63	109	263	249	263
f__Burkholderiaceae;g__Lautropia	57	87	125	278	250	223
f__Rhodospirillaceae;g__Inquilinus	86	119	152	219	214	213
f__Sinobacteraceae;g__Nevskia	120	274	312	77	143	67
f__Sphaerobacteraceae;g__Nitrolancea	105	80	133	244	195	229
f__Rhodospirillaceae;g__Dongia	181	203	123	74	262	128
f__Beijerinckiaceae;g__Beijerinckia	28	65	78	267	238	280
f__Pseudonocardiaceae;g__Kibdelosporangium	132	218	352	70	94	87
f__Pseudonocardiaceae;g__Lechevalieria	67	260	373	84	92	68
f__Cellvibrionaceae;g__Cellvibrio	64	223	579	17	17	20
f__Microbacteriaceae;g__Rathayibacter	70	57	84	266	213	228
f__Siphoviridae;g__Unclassified	7	6	7	221	376.768	291.19
f__Propionibacteriaceae;g__Microlunatus	114	68	65	234	179	245
f__Microbacteriaceae;g__Cryobacterium	72	60	89	254	202	226
f__Comamonadaceae;g__Acidovorax	51	136	180	163	183	185
f__Archangiaceae;g__Cystobacter	55	84	169	113	346	122
f__Paenibacillaceae;g__Paenibacillus	173	169	199	75	171	92
f__Chitinophagaceae;g__Chitinophaga	54	95	165	190	169	199
f__Gordoniaceae;g__Gordonia	82	55	88	224	200	219
f__Gaiellaceae;g__Gaiella	164	78	84	173	162	192
f__Opitutaceae;g__Lacunisphaera	22	272	311	55	138	54
f__Intrasporangiaceae;g__Serinicoccus	93	90	116	196	180	171
f__Kofleriaceae;g__Haliangium	52	108	205	87	283	110
f__Comamonadaceae;g__Hydrogenophaga	43	116	155	163	188	180
f__Hymenobacteraceae;g__Hymenobacter	47	83	139	199	185	188
f__Planctomycetaceae;g__Pirellula	77	112	224	118	164	140
f__Solibacteraceae;g__Candidatus Solibacter	54	103	113	162	191	210
f__Rhizobiaceae;g__Sinorhizobium	94	136	165	129	153	151
f__Rhodospirillaceae;g__Ferrovibrio	95	193	268	77	129	65
f__Erythrobacteraceae;g__Erythrobacter	48	124	183	158	154	150
f__Streptosporangiaceae;g__Microtetraspora	106	85	92	185	166	178
f__Sanguibacteraceae;g__Sanguibacter	74	50	64	246	182	181
f__Burkholderiaceae;g__Burkholderia	84	125	153	142	149	139
f__Unclassified;g__Aquincola	60	141	147	148	138	157
f__Rhodospirillaceae;g__Rhodospirillum	31	33	94	278	187	167
f__Micrococcaceae;g__Sinomonas	83	69	86	196	166	175
f__Chelatococcaceae;g__Chelatococcus	69	84	104	167	166	167
f__Acidothermaceae;g__Acidothermus	79	56	66	186	158	199
f__Glycomycetaceae;g__Glycomyces	293	172	167	34	32	43
f__Cytophagaceae;g__Spirosoma	43	72	112	180	159	174
f__Bradyrhizobiaceae;g__Variibacter	54	112	157	106	165	143
f__Xanthomonadaceae;g__Pseudoxanthomonas	49	190	351	38	67	37
f__Unclassified;g__Rubrivivax	60	117	124	150	129	145
f__Microbacteriaceae;g__Frigoribacterium	53	43	63	206	166	180
f__Pseudonocardiaceae;g__Actinokineospora	93	151	170	90	102	100
f__Microbacteriaceae;g__Curtobacterium	65	57	66	190	154	163
f__Staphylococcaceae;g__Staphylococcus	133	134	149	88	78	104
f__Cytophagaceae;g__Dyadobacter	37	65	110	163	156	153
f__Deinococcaceae;g__Deinococcus	50	67	110	157	143	157
f__Microbacteriaceae;g__Agrococcus	53	62	138	193	146	89
f__Sordariaceae;g__Sordaria	61	99	112	130	126	139
f__Intrasporangiaceae;g__Janibacter	65	48	72	171	146	161
f__Anaeromyxobacteraceae;g__Anaeromyxobacter	51	103	128	116	135	127
f__Unclassified;g__Pseudorhodoplanes	55	131	159	77	129	96
f__Streptomycetaceae;g__Streptacidiphilus	74	67	77	146	130	150
f__Hyphomicrobiaceae;g__Pelagibacterium	121	94	149	96	107	76
f__Nakamurellaceae;g__Nakamurella	81	53	62	152	134	156
f__Comamonadaceae;g__Caldimonas	49	94	119	122	103	128
f__Methylophilaceae;g__Methylovorus	75	137	276	26	54	30
f__Nitrososphaeraceae;g__Nitrososphaera	155	91	39	76	86	146
f__Unclassified;g__Ideonella	41	91	103	121	110	124
f__Frankiaceae;g__Jatrophihabitans	76	57	58	138	118	138
f__Burkholderiaceae;g__Cupriavidus	42	68	104	127	114	126
f__Nannocystaceae;g__Nannocystis	47	107	180	71	101	71
f__Unclassified;g__Rhizobacter	53	89	108	111	94	111
f__Thermomonosporaceae;g__Thermomonospora	70	48	61	137	114	135
f__Roseiflexaceae;g__Roseiflexus	65	66	68	118	122	125
f__Chitinophagaceae;g__Flavihumibacter	39	56	80	136	116	134
f__Sinobacteraceae;g__Hydrocarboniphaga	61	157	181	43	78	40
f__Micromonosporaceae;g__Dactylosporangium	47	71	109	97	132	100
f__Caldilineaceae;g__Litorilinea	53	59	72	125	118	125
f__Phyllobacteriaceae;g__Chelativorans	52	91	112	89	102	98
f__Propionibacteriaceae;g__Tessaracoccus	42	30	50	148	125	133
f__Unclassified;g__Candidatus Entotheonella	56	57	68	111	120	110
f__Rhodobacteraceae;g__Rhodobacter	32	45	58	141	102	137
f__Unclassified;g__Minicystis	55	110	120	56	97	75
f__Rhodobiaceae;g__Afifella	36	61	73	105	119	117
f__Methylophilaceae;g__Methylobacillus	50	114	225	27	52	38
f__Archangiaceae;g__Hyalangium	45	70	128	54	139	66
f__Microbacteriaceae;g__Agreia	49	31	71	130	105	113
f__Archangiaceae;g__Stigmatella	52	63	112	64	128	79
f__Tolypothrichaceae;g__Hassallia	16	104	157	52	100	66
f__Sphingomonadaceae;g__Pacificimonas	27	39	81	126	105	116
f__Isosphaeraceae;g__Singulisphaera	50	57	93	81	107	103
f__Xanthomonadaceae;g__Xanthomonas	31	89	164	62	67	75
f__Rhodobacteraceae;g__Loktanella	26	34	48	137	96	142
f__Phyllobacteriaceae;g__Aminobacter	63	90	93	73	91	72
f__Hyphomicrobiaceae;g__Rhodoplanes	36	72	86	83	101	99
f__Intrasporangiaceae;g__Terrabacter	64	39	43	112	95	122
f__Sphingobacteriaceae;g__Mucilaginibacter	33	40	84	113	103	101
f__Gemmataceae;g__Gemmata	34	66	92	66	98	108
f__Pseudonocardiaceae;g__Kutzneria	72	69	82	74	72	86
f__Ktedonobacteraceae;g__Ktedonobacter	53	40	57	102	92	108
f__Flavobacteriaceae;g__Flavobacterium	33	49	77	100	91	101
f__Rhizobiaceae;g__Ensifer	47	66	87	80	90	81
f__Gemmataceae;g__Fimbriiglobus	45	66	80	71	92	93
f__Streptosporangiaceae;g__Thermoactinospora	56	45	59	97	85	99
f__Bradyrhizobiaceae;g__Nitrobacter	38	76	110	63	72	79
f__Microbacteriaceae;g__Herbiconiux	46	34	47	115	92	97
f__Acetobacteraceae;g__Acetobacter	120	115	116	25	23	29
f__Dermacoccaceae;g__Luteipulveratus	56	40	45	105	83	99
f__Erythrobacteraceae;g__Porphyrobacter	22	47	77	107	79	95
f__Unclassified;g__Candidatus Accumulibacter	36	58	74	80	94	81
f__Methylococcaceae;g__Methylocaldum	33	63	81	74	86	79
f__Halomonadaceae;g__Halomonas	46	44	64	81	88	91
f__Promicromonosporaceae;g__Promicromonospora	55	53	55	90	79	71
f__Planctomycetaceae;g__Planctomyces	38	55	84	61	91	72
f__Comamonadaceae;g__Curvibacter	20	74	85	66	83	73
f__Xanthomonadaceae;g__Luteimonas	23	97	203	19	32	24
f__Pseudonocardiaceae;g__Thermocrispum	40	42	49	94	84	89
f__Micromonosporaceae;g__Asanoa	55	37	56	83	76	90
f__Pseudonocardiaceae;g__Yuhushiella	115	58	83	41	49	48
f__Nitrosomonadaceae;g__Nitrosomonas	29	49	62	79	90	85
f__Polyangiaceae;g__Chondromyces	49	86	92	43	68	52
f__Methylocystaceae;g__Methylopila	50	119	117	27	53	23
f__Streptomycetaceae;g__Kitasatospora	49	33	37	85	88	94
f__Beutenbergiaceae;g__Beutenbergia	59	28	18	107	76	88
f__Oxalobacteraceae;g__Herminiimonas	4	53	107	75	60	76
f__Streptosporangiaceae;g__Planomonospora	32	35	85	59	91	73
f__Acetobacteraceae;g__Acidiphilium	30	29	44	96	83	88
f__Microbacteriaceae;g__Glaciibacter	42	26	40	103	77	81
f__Propionibacteriaceae;g__Auraticoccus	39	32	34	94	76	94
f__Aurantimonadaceae;g__Aurantimonas	29	35	49	89	85	82
f__Rhodothermaceae;g__Rhodothermus	30	48	83	55	88	65
f__Microbacteriaceae;g__Mycetocola	31	22	42	106	82	85
f__Nocardiopsaceae;g__Thermobifida	48	33	44	79	75	87
f__Alcaligenaceae;g__Achromobacter	24	53	63	78	67	79
f__Rhodanobacteraceae;g__Rhodanobacter	31	72	90	52	62	56
f__Oxalobacteraceae;g__Janthinobacterium	9	29	63	94	71	90
f__Unclassified;g__Thermoanaerobaculum	43	54	55	64	66	73
f__Acidiferrobacteraceae;g__Sulfurifustis	33	64	79	45	71	61
f__Microbacteriaceae;g__Compostimonas	37	19	27	97	86	84
f__Oxalobacteraceae;g__Herbaspirillum	12	22	45	98	73	99
f__Comamonadaceae;g__Pelomonas	19	62	73	67	65	63
f__Rhodospirillaceae;g__Oceanibaculum	31	47	59	66	80	64
f__Aurantimonadaceae;g__Aureimonas	23	47	62	73	66	75
f__Corynebacteriaceae;g__Corynebacterium	37	20	26	89	77	96
f__Pseudonocardiaceae;g__Actinoalloteichus	50	48	46	67	66	66
f__Oxalobacteraceae;g__Collimonas	9	19	30	106	80	96
f__Rhizobiaceae;g__Kaistia	27	49	67	63	65	69
f__Burkholderiaceae;g__Paraburkholderia	48	68	80	48	44	47
f__Microbacteriaceae;g__Salinibacterium	19	18	35	88	91	81
f__Unclassified;g__Geminicoccus	24	26	43	88	72	78
f__Gemmataceae;g__Zavarzinella	12	42	67	56	60	91
f__Promicromonosporaceae;g__Xylanimonas	39	17	38	89	68	74
f__Phyllobacteriaceae;g__Pseudaminobacter	38	55	64	45	64	56
f__Micromonosporaceae;g__Couchioplanes	41	31	29	71	66	72
f__Microbacteriaceae;g__Cnuibacter	27	28	40	77	68	69
f__Thermomicrobiaceae;g__Thermomicrobium	34	26	38	73	64	73
f__Chthoniobacteraceae;g__Chthoniobacter	19	55	71	48	57	57
f__Methylocystaceae;g__Methylocystis	18	27	37	77	64	82
f__Rhodospirillaceae;g__Magnetospirillum	17	36	55	58	75	64
f__Pseudonocardiaceae;g__Haloechinothrix	55	28	29	60	64	66
f__Chitinophagaceae;g__Niabella	12	32	50	74	65	68
f__Pseudonocardiaceae;g__Streptoalloteichus	36	44	56	56	54	55
f__Bradyrhizobiaceae;g__Rhodopseudomonas	26	36	43	57	71	67
f__Leptolyngbyaceae;g__Leptolyngbya	34	32	40	59	67	65
f__Siphoviridae;g__Unclassified	0	0	0	20.8317	154.241	120.23
f__Thermithiobacillaceae;g__Thermithiobacillus	28	46	60	44	66	50
f__Unclassified;g__Thermobaculum	49	24	31	63	60	64
f__Thermaceae;g__Meiothermus	30	37	52	49	63	59
f__Chloroflexaceae;g__Chloroflexus	26	27	39	66	64	66
f__Phyllobacteriaceae;g__Nitratireductor	23	49	63	47	50	56
f__Catenulisporaceae;g__Catenulispora	37	21	28	64	64	72
f__Xanthomonadaceae;g__Stenotrophomonas	22	57	99	34	37	32
f__Bryobacteraceae;g__Bryobacter	16	27	36	54	64	83
f__Beijerinckiaceae;g__Methylocapsa	9	21	29	76	63	81
f__Microbacteriaceae;g__Plantibacter	22	20	30	80	59	61
f__Microbacteriaceae;g__Yonghaparkia	21	23	41	65	68	54
f__Rubricoccaceae;g__Rubrivirga	14	35	47	56	62	57
f__Zoogloeaceae;g__Thauera	17	48	56	39	56	52
f__Sphingobacteriaceae;g__Arcticibacter	19	30	40	61	58	58
f__Vibrionaceae;g__Vibrio	50	65	68	27	33	21
f__Micromonosporaceae;g__Salinispora	34	21	34	60	55	59
f__Unclassified;g__Thermorudis	33	20	32	60	58	60
f__Planctomycetaceae;g__Rhodopirellula	17	42	55	36	55	58
f__Rhodobacteraceae;g__Rhodovulum	20	37	46	52	54	53
f__Planococcaceae;g__Planomicrobium	1	4	4	137	73	38
f__Promicromonosporaceae;g__Krasilnikoviella	25	18	29	64	65	53
f__Sphingobacteriaceae;g__Sphingobacterium	43	60	46	34	37	33
f__Micromonosporaceae;g__Verrucosispora	35	25	27	58	54	51
f__Rhodobiaceae;g__Lutibaculum	24	25	40	53	48	59
f__Unclassified;g__Bauldia	27	29	43	43	53	53
f__Cellulomonadaceae;g__Oerskovia	19	9	21	82	62	54
f__Pseudonocardiaceae;g__Allokutzneria	32	34	41	45	46	49
f__Streptosporangiaceae;g__Herbidospora	27	24	30	55	44	63
f__Rhodospirillaceae;g__Caenispirillum	17	28	37	48	58	55
f__Rhizobiaceae;g__Agrobacterium	23	29	45	46	51	49
f__Burkholderiaceae;g__Ralstonia	17	33	51	49	50	40
f__Intrasporangiaceae;g__Arsenicicoccus	22	18	25	59	47	61
f__Bradyrhizobiaceae;g__Salinarimonas	18	19	26	62	50	56
f__Comamonadaceae;g__Pseudorhodoferax	12	34	47	42	53	42
f__Bifidobacteriaceae;g__Bifidobacterium	72	72	69	3	5	6
f__Ruaniaceae;g__Haloactinobacterium	36	23	30	51	38	47
f__Enterobacteriaceae;g__Escherichia	56	60	64	15	13	16
f__Phyllobacteriaceae;g__Phyllobacterium	14	25	33	36	84	31
f__Catalimonadaceae;g__Catalinimonas	17	22	39	50	51	43
f__Acidimicrobiaceae;g__Ferrimicrobium	18	19	19	52	53	58
f__Planctomycetaceae;g__Blastopirellula	27	31	43	30	45	43
f__Actinomycetaceae;g__Actinomyces	20	18	25	60	44	51
f__Siphoviridae;g__Unclassified	0	0	0	0	89.7254	126.644
f__Burkholderiaceae;g__Caballeronia	12	31	31	46	48	48
f__Rhodobacteraceae;g__Wenxinia	9	11	23	62	53	57
f__Zoogloeaceae;g__Azoarcus	16	25	36	41	51	45
f__Demequinaceae;g__Demequina	25	17	16	52	51	51
f__Myxococcaceae;g__Corallococcus	18	35	46	31	46	36
f__Rhodospirillaceae;g__Tistlia	18	22	32	49	49	41
f__Phyllobacteriaceae;g__Hoeflea	21	26	39	43	43	39
f__Oxalobacteraceae;g__Duganella	16	21	34	52	37	49
f__Cytophagaceae;g__Runella	12	24	37	44	48	42
f__Comamonadaceae;g__Rhodoferax	12	30	40	33	48	41
f__Caldilineaceae;g__Caldilinea	14	21	28	43	50	47
f__Xanthobacteraceae;g__Pseudolabrys	23	46	43	24	30	36
f__Erythrobacteraceae;g__Croceicoccus	15	25	35	47	39	40
f__Nocardiopsaceae;g__Allosalinactinospora	40	21	14	36	42	47
f__Unclassified;g__Enhydrobacter	20	27	29	43	43	38
f__Sphingomonadaceae;g__Blastomonas	7	25	33	42	44	48
f__Unclassified;g__Roseateles	12	21	34	41	40	49
f__Geobacteraceae;g__Geobacter	22	34	40	25	37	37
f__Thermomonosporaceae;g__Spirillospora	23	20	22	42	40	47
f__Cyclobacteriaceae;g__Cyclobacterium	12	28	43	34	36	41
f__Bacteroidaceae;g__Bacteroides	14	25	37	42	35	40
f__Herpetosiphonaceae;g__Herpetosiphon	18	24	25	36	38	50
f__Mycobacteriaceae;g__Hoyosella	30	13	19	47	40	42
f__Micromonosporaceae;g__Catelliglobosispora	20	20	21	45	38	47
f__Microbacteriaceae;g__Leucobacter	23	15	20	45	41	44
f__Ectothiorhodospiraceae;g__Thioalkalivibrio	13	31	39	34	33	38
f__Pseudonocardiaceae;g__Actinosynnema	16	41	55	24	23	25
f__Pseudonocardiaceae;g__Sciscionella	27	31	36	29	30	31
f__Phycisphaeraceae;g__Phycisphaera	20	32	37	23	34	37
f__Siphoviridae;g__Unclassified	9.97254	3.93388	0	61.9692	41.2356	65.246
f__Glomeraceae;g__Rhizophagus	49	47	52	14	9	11
f__Brevibacteriaceae;g__Brevibacterium	20	20	19	44	36	43
f__Dermabacteraceae;g__Brachybacterium	21	21	23	44	29	44
f__Cytophagaceae;g__Fibrisoma	13	21	30	37	43	37
f__Comamonadaceae;g__Limnohabitans	7	36	36	26	37	38
f__Micrococcaceae;g__Paenarthrobacter	22	17	20	39	32	49
f__Verrucomicrobiaceae;g__Verrucomicrobium	14	34	37	24	36	34
f__Actinopolysporaceae;g__Actinopolyspora	27	23	21	39	29	36
f__Nitrosomonadaceae;g__Nitrosovibrio	23	14	39	27	35	37
f__Nostocaceae;g__Nostoc	20	24	31	28	41	27
f__Intrasporangiaceae;g__Monashia	24	11	12	40	40	43
f__Unclassified;g__Thermobispora	19	15	17	43	34	42
f__Cyclobacteriaceae;g__Algoriphagus	6	19	29	38	39	39
f__Microbacteriaceae;g__Microterricola	16	19	24	45	32	33
f__Brucellaceae;g__Ochrobactrum	14	19	31	37	36	32
f__Rhodobacteraceae;g__Roseovarius	14	15	24	39	35	41
f__Rhodobacteraceae;g__Pseudooceanicola	21	24	32	31	31	29
f__Pyronemataceae;g__Pyronema	145	1	11	2	6	2
f__Dietziaceae;g__Dietzia	18	15	16	40	37	40
f__Chitinophagaceae;g__Filimonas	8	19	32	34	34	39
f__Streptococcaceae;g__Streptococcus	19	13	15	21	72	25
f__Enterobacteriaceae;g__Klebsiella	46	46	46	8	8	11
f__Sterolibacteriaceae;g__Methyloversatilis	13	29	31	24	34	34
f__Unclassified;g__Chloracidobacterium	18	29	23	29	30	35
f__Archangiaceae;g__Melittangium	8	10	30	21	63	31
f__Dermatophilaceae;g__Kineosphaera	22	24	24	36	25	31
f__Rhizobiaceae;g__Shinella	19	32	35	24	30	22
f__Sneathiellaceae;g__Oceanibacterium	15	21	30	30	34	32
f__Microbacteriaceae;g__Frondihabitans	15	7	9	50	38	42
f__Micrococcaceae;g__Tersicoccus	16	12	14	43	33	38
f__Planctomycetaceae;g__Schlesneria	7	20	35	31	36	26
f__Caulimoviridae;g__Petuvirus	0	0	0	56.5797	59.5287	37.8486
f__Tolypothrichaceae;g__Tolypothrix	9	30	51	23	15	25
f__Hyphomicrobiaceae;g__Prosthecomicrobium	12	22	24	33	26	35
f__Chitinophagaceae;g__Sediminibacterium	4	17	26	37	28	38
f__Micromonosporaceae;g__Actinocatenispora	17	18	20	34	26	35
f__Demequinaceae;g__Lysinimicrobium	11	8	16	45	30	38
f__Planctomycetaceae;g__Gimesia	17	13	23	30	34	30
f__Unclassified;g__Mongoliimonas	15	19	24	33	26	30
f__Methylococcaceae;g__Methylobacter	12	29	35	17	29	24
f__Rivulariaceae;g__Calothrix	16	21	26	26	27	30
f__Nocardiopsaceae;g__Marinactinospora	22	13	13	32	33	31
f__Oscillochloridaceae;g__Candidatus Chloroploca	17	12	18	33	29	34
f__Caulimoviridae;g__Badnavirus	0	0	0	74.3783	18.995	49.0073
f__Planctomycetaceae;g__Planctomicrobium	17	17	30	23	30	25
f__Flavobacteriaceae;g__Chryseobacterium	10	15	21	31	33	31
f__Xanthomonadaceae;g__Arenimonas	12	35	63	5	16	9
f__Williamsiaceae;g__Williamsia	15	9	13	35	34	34
f__Xanthobacteraceae;g__Azorhizobium	6	16	24	31	32	31
f__Streptosporangiaceae;g__Sinosporangium	17	14	13	33	30	32
f__Alteromonadaceae;g__Marinobacter	12	18	22	32	25	29
f__Ardenticatenaceae;g__Ardenticatena	14	17	23	25	20	37
f__Acidobacteriaceae;g__Edaphobacter	17	19	16	24	31	29
f__Pseudonocardiaceae;g__Actinomycetospora	21	13	11	30	27	32
f__Synechococcaceae;g__Synechococcus	18	20	22	21	26	27
f__Rhodanobacteraceae;g__Dokdonella	15	24	37	15	23	18
f__Chitinophagaceae;g__Asinibacterium	9	19	18	30	22	34
f__Intrasporangiaceae;g__Humibacillus	11	12	12	35	28	33
f__Rhodobacteraceae;g__Labrenzia	14	15	22	27	21	32
f__Comamonadaceae;g__Xenophilus	5	24	27	18	25	31
f__Caulobacteraceae;g__Asticcacaulis	7	18	32	28	18	26
f__Comamonadaceae;g__Comamonas	9	17	18	28	28	29
f__Micrococcaceae;g__Micrococcus	10	8	15	37	30	27
f__Desulfovibrionaceae;g__Desulfovibrio	11	19	24	22	24	27
f__Thermaceae;g__Thermus	10	22	20	18	33	23
f__Xanthobacteraceae;g__Starkeya	14	26	29	13	20	24
f__Unclassified;g__Leptothrix	6	18	19	27	27	29
f__Enterobacteriaceae;g__Salmonella	27	28	28	13	14	16
f__Lactobacillaceae;g__Lactobacillus	35	40	40	4	2	4
f__Flammeovirgaceae;g__Fulvivirga	4	25	39	15	26	16
f__Xanthobacteraceae;g__Labrys	10	13	17	29	28	28
f__Alcaligenaceae;g__Pigmentiphaga	10	16	19	28	23	29
f__Pseudonocardiaceae;g__Crossiella	14	18	20	23	23	27
f__Methylocystaceae;g__Methylosinus	8	7	20	29	27	33
f__Rhodospirillaceae;g__Niveispirillum	8	17	19	31	29	20
f__Planctomycetaceae;g__Fuerstia	14	12	23	22	26	27
f__Ruaniaceae;g__Ruania	14	11	9	33	27	29
f__Hyphomicrobiaceae;g__Rhodomicrobium	10	18	14	24	27	30
f__Micromonosporaceae;g__Longispora	13	15	16	26	27	25
f__Scytonemataceae;g__Scytonema	9	19	20	26	22	26
f__Oscillochloridaceae;g__Oscillochloris	11	12	11	29	27	30
f__Rhodospirillaceae;g__Nitrospirillum	8	16	22	26	23	25
f__Intrasporangiaceae;g__Kribbia	13	11	11	31	25	28
f__Nocardiaceae;g__Smaragdicoccus	13	11	17	28	24	26
f__Cordycipitaceae;g__Beauveria	7	20	24	21	27	20
f__Rhodobacteraceae;g__Oceanicola	6	12	13	35	24	27
f__Chitinophagaceae;g__Hydrobacter	10	10	12	34	23	28
f__Micromonosporaceae;g__Catenuloplanes	16	16	12	19	26	28
f__Rhodobacteraceae;g__Roseivivax	7	8	21	33	19	28
f__Xanthobacteraceae;g__Pseudoxanthobacter	9	17	22	25	22	21
f__Hyphomonadaceae;g__Hyphomonas	10	20	23	19	22	22
f__Microbacteriaceae;g__Microcella	8	5	12	32	31	27
f__Siphoviridae;g__Unclassified	0	0	0	7.98411	71.0532	34.8
f__Cellulomonadaceae;g__Sediminihabitans	12	7	6	32	27	29
f__Gloeobacteraceae;g__Gloeobacter	14	19	21	16	23	20
f__Acetobacteraceae;g__Acidisphaera	4	6	16	27	30	29
f__Unclassified;g__Reyranella	13	14	12	23	22	27
f__Chitinophagaceae;g__Parafilimonas	9	10	16	26	24	26
f__Comamonadaceae;g__Alicycliphilus	2	17	25	22	19	26
f__Limnochordaceae;g__Limnochorda	8	8	14	27	26	27
f__Xanthobacteraceae;g__Ancylobacter	12	27	30	15	13	12
f__Comamonadaceae;g__Ottowia	6	12	18	25	25	23
f__Xanthobacteraceae;g__Xanthobacter	6	19	18	19	23	23
f__Siphoviridae;g__Unclassified	0	0	0	11.0302	74.6588	21.8304
f__Beijerinckiaceae;g__Rhodoblastus	3	5	8	34	23	34
f__Dermatophilaceae;g__Mobilicoccus	14	7	8	31	22	25
f__Rhodospirillaceae;g__Tistrella	9	10	20	24	17	27
f__Flammeovirgaceae;g__Cesiribacter	6	11	17	23	21	28
f__Thiobacillaceae;g__Thiobacillus	5	17	25	16	25	18
f__Immundisolibacteraceae;g__Immundisolibacter	6	11	8	20	33	27
f__Ardenticatenaceae;g__Candidatus Promineofilum	5	10	21	19	24	26
f__Holophagaceae;g__Geothrix	13	14	19	17	23	19
f__Cytophagaceae;g__Arsenicibacter	8	7	18	26	20	25
f__Rhodobacteraceae;g__Stappia	13	16	17	23	18	17
f__Pseudomonadaceae;g__Azotobacter	13	13	18	20	22	16
f__Isosphaeraceae;g__Paludisphaera	7	11	20	15	27	21
f__Trueperaceae;g__Truepera	11	12	19	18	22	19
f__Propionibacteriaceae;g__Granulicoccus	14	13	14	24	14	21
f__Planctomycetaceae;g__Rubinisphaera	8	15	16	17	20	24
f__Beijerinckiaceae;g__Methyloferula	5	11	10	27	20	26
f__Propionibacteriaceae;g__Cutibacterium	8	7	11	26	21	26
f__Cytophagaceae;g__Siphonobacter	3	9	15	25	24	23
f__Micrococcaceae;g__Nesterenkonia	11	13	12	22	24	17
f__Sphingobacteriaceae;g__Parapedobacter	6	15	21	20	20	17
f__Rhodobacteraceae;g__Jannaschia	7	7	9	29	20	26
f__Comamonadaceae;g__Pseudacidovorax	6	14	23	16	20	19
f__Phyllobacteriaceae;g__Aliihoeflea	9	15	17	18	20	19
f__Siphoviridae;g__Che9cvirus	0	0	0	63.6016	34.0688	0
f__Chromatiaceae;g__Nitrosococcus	10	16	16	17	17	21
f__Planococcaceae;g__Planococcus	1	0	1	50	25	19
f__Rhodobacteraceae;g__Pseudorhodobacter	6	7	11	27	20	25
f__Bdellovibrionaceae;g__Bdellovibrio	3	14	15	20	26	18
f__Desulfuromonadaceae;g__Desulfuromonas	12	17	17	13	19	18
f__Unclassified;g__Methyloceanibacter	10	9	7	21	24	24
f__Flammeovirgaceae;g__Nafulsella	5	10	15	24	22	17
f__Unclassified;g__Thermopetrobacter	13	12	11	19	17	21
f__Planctomycetaceae;g__Planctopirus	8	15	18	17	19	16
f__Rhizobiaceae;g__Neorhizobium	10	17	25	12	12	16
f__Acidobacteriaceae;g__Candidatus Koribacter	6	15	17	14	22	18
f__Microcystaceae;g__Microcystis	14	12	13	15	21	17
f__Caulimoviridae;g__Unclassified	0	0	0	49.9605	16.8926	24.8206
f__Methylophilaceae;g__Methylotenera	9	20	39	4	11	8
f__Thermogemmatisporaceae;g__Thermogemmatispora	13	12	6	20	20	20
f__Phyllobacteriaceae;g__Paramesorhizobium	11	16	19	14	19	12
f__Algiphilaceae;g__Algiphilus	12	24	27	6	13	8
f__Rhodobacteraceae;g__Tranquillimonas	6	4	13	21	22	24
f__Rhodobiaceae;g__Parvibaculum	4	11	16	19	19	21
f__Sphingobacteriaceae;g__Solitalea	8	11	16	17	20	18
f__Methylocystaceae;g__Pleomorphomonas	8	11	15	19	19	18
f__Siphoviridae;g__Gaiavirus	0	0	0	0	53.5185	35.5
f__Rhodobacteraceae;g__Tropicimonas	6	7	9	24	20	23
f__Micromonosporaceae;g__Plantactinospora	10	7	11	20	18	23
f__Unclassified;g__Candidatus Vecturithrix	9	13	18	17	19	13
f__Tsukamurellaceae;g__Tsukamurella	5	8	9	26	21	19
f__Haliscomenobacteraceae;g__Haliscomenobacter	7	12	14	17	19	18
f__Alicyclobacillaceae;g__Alicyclobacillus	7	11	19	14	19	17
f__Spizellomycetaceae;g__Spizellomyces	29	29	26	1	1	0
f__Unclassified;g__Tepidimonas	4	10	16	13	21	22
f__Fimbriimonadaceae;g__Fimbriimonas	5	12	14	16	19	20
f__Sphingomonadaceae;g__Sphingorhabdus	4	13	16	18	16	19
f__Sphingomonadaceae;g__Sandarakinorhabdus	2	10	15	22	14	22
f__Unclassified;g__Thiomonas	2	17	22	13	15	16
f__Siphoviridae;g__Unclassified	7.20787	0	0	28.654	22.821	26.0981
f__Unclassified;g__Plesiomonas	29	26	29	0	0	0
f__Hyphomicrobiaceae;g__Filomicrobium	6	5	10	24	19	20
f__Acetobacteraceae;g__Acidocella	4	8	11	22	19	20
f__Clostridiales Family XVII. Incertae Sedis;g__Thermaerobacter	13	11	14	12	15	19
f__Podoviridae;g__Unclassified	0	0	0	0	55.0596	28.553
f__Siphoviridae;g__Phic31virus	0	0	0	45.4997	0	37.2008
f__Myoviridae;g__Unclassified	1.88356	14.4887	0	13.4755	43.635	8.53683
f__Intrasporangiaceae;g__Terracoccus	6	7	9	24	15	21
f__Micrococcaceae;g__Citricoccus	4	5	13	24	17	19
f__Actinospicaceae;g__Actinospica	10	7	6	21	17	21
f__Alcaligenaceae;g__Candidimonas	6	9	12	16	18	21
f__Methanosarcinaceae;g__Methanosarcina	6	9	12	17	18	20
f__Rhodobacteraceae;g__Gemmobacter	5	5	9	23	19	20
f__Rhodospirillaceae;g__Thalassospira	10	11	12	16	14	18
f__Micromonosporaceae;g__Hamadaea	10	12	13	16	15	13
f__Pseudeurotiaceae;g__Pseudogymnoascus	8	15	16	12	15	13
f__Tuberaceae;g__Tuber	64	2	7	1	3	1
f__Micrococcaceae;g__Paeniglutamicibacter	11	9	9	18	14	17
f__Comamonadaceae;g__Hylemonella	2	15	17	11	18	15
f__Lewinellaceae;g__Lewinella	4	12	12	17	17	16
f__Anaerolineaceae;g__Anaerolinea	9	4	10	18	18	18
f__Nocardiopsaceae;g__Streptomonospora	16	9	8	15	12	17
f__Rhodospirillaceae;g__Fodinicurvata	5	9	13	17	17	16
f__Unclassified;g__Candidatus Saccharimonas	3	3	8	22	24	16
f__Propionibacteriaceae;g__Propionibacterium	5	6	6	22	17	20
f__Beijerinckiaceae;g__Methylocella	1	8	10	18	18	21
f__Parvularculaceae;g__Amphiplicatus	3	11	16	15	14	17
f__Bacillaceae;g__Domibacillus	3	0	2	30	27	11
f__Dermacoccaceae;g__Dermacoccus	5	4	2	23	21	18
f__Rhodobacteraceae;g__Sulfitobacter	3	4	9	20	15	22
f__Thermoactinomycetaceae;g__Thermoactinomyces	11	6	9	13	16	18
f__Unclassified;g__Mitsuaria	3	10	13	14	17	16
f__Rhodobiaceae;g__Amorphus	6	10	11	15	15	16
f__Unclassified;g__Xylophilus	4	14	13	12	16	14
f__Vulgatibacteraceae;g__Vulgatibacter	6	15	16	8	12	16
f__Propionibacteriaceae;g__Raineyella	4	2	5	21	20	20
f__Rhodospirillaceae;g__Elstera	6	10	11	11	19	15
f__Rhodospirillaceae;g__Thalassobaculum	4	10	10	12	17	19
f__Rhodocyclaceae;g__Aromatoleum	6	10	12	14	17	13
f__Cytophagaceae;g__Flectobacillus	7	14	11	12	14	14
f__Nectriaceae;g__Fusarium	23	20	20	1	4	3
f__Sinobacteraceae;g__Polycyclovorans	9	17	21	9	7	8
f__Microbacteriaceae;g__Gryllotalpicola	10	6	6	19	15	15
f__Alcaligenaceae;g__Pusillimonas	5	11	12	17	13	13
f__Peptococcaceae;g__Desulfotomaculum	8	8	9	16	14	16
f__Unclassified;g__Rozella	25	20	24	0	0	0
f__Unclassified;g__Luteimicrobium	9	3	6	20	14	17
f__Potyviridae;g__Potyvirus	0	0	0	34.6664	6.83747	26.7905
f__Unclassified;g__Sphaerotilus	2	7	7	18	16	18
f__Mortierellaceae;g__Mortierella	17	16	18	6	6	5
f__Gordoniaceae;g__Millisia	7	9	12	16	12	12
f__Dermatophilaceae;g__Piscicoccus	8	7	10	16	12	15
f__Hyphomicrobiaceae;g__Blastochloris	7	10	19	9	13	9
f__Rhodobacteraceae;g__Defluviimonas	2	5	8	19	14	19
f__Dermacoccaceae;g__Branchiibius	8	7	8	15	12	17
f__Symbiobacteriaceae;g__Symbiobacterium	8	8	9	12	14	16
f__Hymenobacteraceae;g__Siccationidurans	5	8	11	13	15	15
f__Caulimoviridae;g__Soymovirus	0	0	0	66.307	0	0
f__Erwiniaceae;g__Pantoea	9	4	25	13	6	9
f__Burkholderiaceae;g__Pandoraea	4	12	15	10	11	14
f__Chlorobiaceae;g__Chlorobium	7	9	13	11	13	13
f__Metschnikowiaceae;g__Clavispora	3	11	8	14	13	16
f__Chromobacteriaceae;g__Pseudogulbenkiania	4	8	9	14	13	16
f__Unclassified;g__Candidatus Methylomirabilis	4	9	12	10	13	16
f__Acidobacteriaceae;g__Granulicella	6	6	12	13	15	12
f__Cytophagaceae;g__Pseudarcicella	3	8	14	13	12	14
f__Unclassified;g__Polymorphum	7	11	7	10	13	15
f__Burkholderiaceae;g__Chitinimonas	5	13	14	9	15	7
f__Microbacteriaceae;g__Pseudoclavibacter	5	4	7	17	15	14
f__Rhizobiaceae;g__Pararhizobium	3	8	9	13	14	15
f__Pucciniaceae;g__Puccinia	3	8	11	11	14	15
f__Thermoflexaceae;g__Thermoflexus	8	11	10	10	12	11
f__Brucellaceae;g__Brucella	7	7	9	9	14	15
f__Planctomycetaceae;g__Roseimaritima	5	8	13	8	13	14
f__Siphoviridae;g__Unclassified	6	6.75702	9.92825	8.9145	20.5548	8.55472
f__Rhizopodaceae;g__Rhizopus	17	16	17	3	3	4
f__Chthonomonadaceae;g__Chthonomonas	7	5	8	11	14	15
f__Rhodanobacteraceae;g__Dyella	3	14	12	8	11	12
f__Rhodospirillaceae;g__Candidatus Endolissoclinum	7	9	8	11	13	12
f__Clostridiaceae;g__Clostridium	7	7	4	13	15	13
f__Flammeovirgaceae;g__Marivirga	1	15	17	5	12	8
f__Porphyromonadaceae;g__Porphyromonas	15	15	14	5	5	4
f__Flavobacteriaceae;g__Maribacter	5	7	13	11	10	12
f__Gordoniaceae;g__Skermania	10	10	9	11	9	9
f__Aphanizomenonaceae;g__Nodularia	19	17	18	0	1	2
f__Planctomycetaceae;g__Thermogutta	5	11	11	6	12	12
f__Dermacoccaceae;g__Demetria	4	4	5	15	13	15
f__Nannocystaceae;g__Plesiocystis	11	14	14	5	6	6
f__Bradyrhizobiaceae;g__Tardiphaga	5	6	9	10	13	13
f__Alcanivoracaceae;g__Alcanivorax	6	8	12	7	13	10
f__Legionellaceae;g__Legionella	8	7	9	10	10	12
f__Ectothiorhodospiraceae;g__Oceanococcus	9	15	18	4	5	4
f__Cyclobacteriaceae;g__Cecembia	16	16	14	3	3	3
f__Flammeovirgaceae;g__Flexithrix	3	11	14	5	16	6
f__Hapalosiphonaceae;g__Fischerella	5	9	9	14	7	11
f__Cytophagaceae;g__Anditalea	6	9	9	11	10	10
f__Sphingobacteriaceae;g__Pseudosphingobacterium	6	10	7	11	10	11
f__Basidiobolaceae;g__Basidiobolus	18	18	17	0	0	0
f__Cytophagaceae;g__Fibrella	4	4	5	14	14	12
f__Oceanospirillaceae;g__Marinobacterium	7	7	6	14	8	11
f__Chlamydiaceae;g__Chlamydia	6	8	7	10	9	13
f__Acidobacteriaceae;g__Terriglobus	4	9	8	9	11	12
f__Cytophagaceae;g__Sporocytophaga	3	7	12	10	12	9
f__Phyllobacteriaceae;g__Aquamicrobium	7	9	8	9	10	10
f__Micromonosporaceae;g__Xiangella	9	7	6	11	9	10
f__Rhodobacteraceae;g__Ruegeria	5	1	6	11	12	16
f__Dermacoccaceae;g__Kytococcus	4	4	5	13	9	15
f__Unclassified;g__Aquabacterium	5	5	6	14	10	10
f__Methylococcaceae;g__Methylosarcina	9	8	8	7	10	8
f__Siphoviridae;g__Unclassified	0	0	0	42.5507	7.03251	0
f__Unclassified;g__Methylobrevis	4	4	9	7	15	10
f__Micrococcaceae;g__Glutamicibacter	3	3	10	11	9	13
f__Hahellaceae;g__Hahella	8	8	11	6	8	8
f__Rhodobacteraceae;g__Pannonibacter	7	6	10	10	9	7
f__Siphoviridae;g__Unclassified	0	0	0	27.9765	3.75778	16.6823
f__Siphoviridae;g__Unclassified	0	0	0	0	8.20496	40.1858
f__Nocardioidaceae;g__Propionicimonas	3	3	3	13	12	14
f__Aeromonadaceae;g__Aeromonas	7	12	14	4	6	5
f__Acetobacteraceae;g__Gluconobacter	5	6	7	13	7	10
f__Unclassified;g__Hartmannibacter	2	5	8	10	12	11
f__Sphingomonadaceae;g__Citromicrobium	2	5	8	11	11	11
f__Pseudoalteromonadaceae;g__Pseudoalteromonas	2	7	10	9	11	9
f__Chromatiaceae;g__Thiocapsa	6	7	8	8	11	8
f__Oscillatoriaceae;g__Oscillatoria	8	6	6	8	10	10
f__Peptococcaceae;g__Dehalobacter	7	1	1	15	11	12
f__Verrucomicrobiaceae;g__Prosthecobacter	5	6	9	8	6	13
f__Cytophagaceae;g__Candidatus Nephrothrix	3	9	11	8	9	7
f__Kordiimonadaceae;g__Kordiimonas	5	6	10	9	7	10
f__Ectothiorhodospiraceae;g__Nitrococcus	2	7	10	9	9	10
f__Acidiferrobacteraceae;g__Sulfuricaulis	8	9	8	9	6	7
f__Xanthomonadaceae;g__Thermomonas	2	11	28	2	1	2
f__Crocinitomicaceae;g__Fluviicola	2	19	22	1	1	1
f__Rhodobacteraceae;g__Pseudoruegeria	1	3	6	16	7	13
f__Microbacteriaceae;g__Humibacter	5	4	7	12	9	9
f__Microcoleaceae;g__Planktothrix	3	9	6	8	10	10
f__Rhodobacteraceae;g__Ketogulonicigenium	3	6	5	12	6	13
f__Unclassified;g__Tomitella	5	2	4	12	11	11
f__Oscillatoriaceae;g__Moorea	6	5	6	11	10	7
f__Polyporaceae;g__Ganoderma	10	10	11	5	3	6
f__Halomonadaceae;g__Chromohalobacter	6	6	5	9	7	11
f__Erysipelotrichaceae;g__Catenibacterium	4	9	10	8	6	7
f__Microbulbiferaceae;g__Microbulbifer	1	7	10	8	8	10
f__Unclassified;g__Thermoflexibacter	4	5	9	8	9	9
f__Rhodobacteraceae;g__Haematobacter	4	6	8	8	9	9
f__Leptospiraceae;g__Leptospira	8	8	6	8	6	7
f__Unclassified;g__Batrachochytrium	15	14	13	0	0	0
f__Woeseiaceae;g__Woeseia	4	12	14	2	8	2
f__Unclassified;g__Paramicrosporidium	12	10	13	3	2	2
f__Flavobacteriaceae;g__Arenibacter	3	6	10	4	11	8
f__Candidatus Brocadiaceae;g__Candidatus Jettenia	6	4	4	7	10	11
f__Rhodobacteraceae;g__Pelagibaca	5	5	4	10	9	9
f__Enterobacteriaceae;g__Enterobacter	3	6	8	10	8	7
f__Alicyclobacillaceae;g__Effusibacillus	7	5	6	9	7	8
f__Siphoviridae;g__Pepy6virus	4.04442	0	0	0	14.3587	23.4417
f__Rhodobacteraceae;g__Citreimonas	2	3	5	12	5	14
f__Chlorogloeopsidaceae;g__Chlorogloeopsis	6	8	5	8	6	8
f__Flavobacteriaceae;g__Salinimicrobium	2	13	19	1	3	2
f__Rhodanobacteraceae;g__Luteibacter	3	8	12	5	7	5
f__Candidatus Brocadiaceae;g__Candidatus Brocadia	7	3	7	6	7	10
f__Paenibacillaceae;g__Brevibacillus	5	6	9	6	9	5
f__Rhodobacteraceae;g__Pseudovibrio	6	5	9	6	6	8
f__Comamonadaceae;g__Verminephrobacter	4	5	6	9	8	8
f__Chromatiaceae;g__Thiohalocapsa	4	9	7	6	7	7
f__Rhodothermaceae;g__Longimonas	4	8	8	7	7	6
f__Rhodanobacteraceae;g__Mizugakiibacter	3	8	12	4	8	4
f__Rhodobacteraceae;g__Palleronia	4	4	4	10	8	9
f__Acidobacteriaceae;g__Silvibacterium	3	5	8	7	7	9
f__Aurantimonadaceae;g__Fulvimarina	5	5	7	8	5	9
f__Rhizobiaceae;g__Pseudorhizobium	11	3	16	2	3	3
f__Thermaceae;g__Marinithermus	5	3	6	7	11	6
f__Bacillaceae;g__Lysinibacillus	3	3	6	9	11	6
f__Rhodobacteraceae;g__Albimonas	1	4	6	11	9	7
f__Rhodospirillaceae;g__Phaeospirillum	4	4	5	8	6	11
f__Verrucomicrobiaceae;g__Haloferula	1	9	11	5	7	5
f__Oscillatoriaceae;g__Phormidium	4	4	7	8	10	5
f__Moraxellaceae;g__Perlucidibaca	3	6	5	6	10	8
f__Rubricoccaceae;g__Rubricoccus	1	4	9	8	10	6
f__Hyphomonadaceae;g__Euryhalocaulis	3	4	7	9	9	6
f__Gonapodyaceae;g__Gonapodya	12	13	12	0	0	0
f__Cellvibrionaceae;g__Teredinibacter	4	7	12	4	6	4
f__Alcaligenaceae;g__Derxia	0	6	9	8	4	10
f__Gallionellaceae;g__Sulfuricella	2	5	5	8	8	9
f__Halanaerobiaceae;g__Halothermothrix	5	6	7	6	8	5
f__Siphoviridae;g__Unclassified	0	0	0	0	36.5051	0
f__Aurantimonadaceae;g__Martelella	4	1	5	9	10	7
f__Leptolyngbyaceae;g__Phormidesmis	5	9	7	4	4	7
f__Comamonadaceae;g__Delftia	3	5	6	9	8	5
f__Dysgonamonadaceae;g__Dysgonomonas	2	7	6	8	6	7
f__Gomontiellaceae;g__Crinalium	5	3	8	6	7	7
f__Acidithiobacillaceae;g__Acidithiobacillus	4	7	7	4	6	8
f__Neisseriaceae;g__Vitreoscilla	3	7	5	8	6	7
f__Siphoviridae;g__Unclassified	0	0	0	0	21.538	14.065
f__Siphoviridae;g__Unclassified	0	0	0	35.2256	0	0
f__Unclassified;g__Solirubrum	0	0	8	8	9	10
f__Rhodobacteraceae;g__Celeribacter	2	4	8	10	4	7
f__Rhodocyclaceae;g__Azospira	1	6	9	4	9	6
f__Cytophagaceae;g__Emticicia	2	5	6	8	7	7
f__Anaerolineaceae;g__Thermanaerothrix	4	3	4	8	8	8
f__Desulfobacteraceae;g__Desulfatitalea	3	4	8	5	8	7
f__Ectothiorhodospiraceae;g__Ectothiorhodospira	4	4	7	8	7	5
f__Bradyrhizobiaceae;g__Oligotropha	5	5	7	5	7	6
f__Microbacteriaceae;g__Aurantimicrobium	4	1	4	8	7	10
f__Rhodospirillaceae;g__Rhodospira	1	4	6	6	10	7
f__Prolixibacteraceae;g__Sunxiuqinia	0	7	9	5	9	4
f__Cyclobacteriaceae;g__Echinicola	0	6	9	4	9	6
f__Ectothiorhodospiraceae;g__Halofilum	2	7	9	5	6	5
f__Chroococcaceae;g__Gloeocapsa	4	5	5	6	8	6
f__Myoviridae;g__Unclassified	0	5.1743	7.60271	4.11593	13.8124	2.83096
f__Rhodanobacteraceae;g__Rudaea	7	6	11	2	4	3
f__Chytriomycetaceae;g__Rhizoclosmatium	11	10	10	0	1	1
f__Unclassified;g__Pseudohongiella	2	4	10	4	8	5
f__Propionibacteriaceae;g__Acidipropionibacterium	4	2	4	7	7	9
f__Thermoanaerobacteraceae;g__Moorella	0	4	4	7	9	9
f__Chitinophagaceae;g__Arachidicoccus	4	2	5	6	8	8
f__Microcoleaceae;g__Trichodesmium	2	3	8	7	7	6
f__Chroococcidiopsidaceae;g__Aliterella	4	4	5	6	7	7
f__Coleofasciculaceae;g__Geitlerinema	5	6	6	5	5	6
f__Malasseziaceae;g__Malassezia	11	10	9	1	1	0
f__Isosphaeraceae;g__Isosphaera	1	4	4	10	8	5
f__Paenibacillaceae;g__Aneurinibacillus	1	0	5	9	8	9
f__Microbacteriaceae;g__Gulosibacter	4	2	4	8	7	7
f__Rhodocyclaceae;g__Propionivibrio	2	5	3	8	7	7
f__Desulfuromonadaceae;g__Pelobacter	2	6	6	5	7	6
f__Unclassified;g__Deferrisoma	4	6	6	4	5	7
f__Competibacteraceae;g__Candidatus Contendobacter	4	5	6	7	5	5
f__Siphoviridae;g__Unclassified	0	0	0	5.31803	26.0463	0
f__Cellulomonadaceae;g__Paraoerskovia	3	1	2	11	6	8
f__Parachlamydiaceae;g__Parachlamydia	3	7	9	3	5	4
f__Ignavibacteriaceae;g__Ignavibacterium	2	4	5	5	6	9
f__Shewanellaceae;g__Shewanella	2	6	9	3	6	5
f__Ectothiorhodospiraceae;g__Acidihalobacter	5	9	7	2	4	4
f__Anaerolineaceae;g__Bellilinea	5	3	2	5	8	8
f__Cytophagaceae;g__Cytophaga	3	4	5	6	7	6
f__Oscillatoriaceae;g__Lyngbya	5	5	4	4	7	6
f__Thiotrichaceae;g__Beggiatoa	3	7	3	4	7	7
f__Glomerellaceae;g__Colletotrichum	3	5	5	6	7	5
f__Siphoviridae;g__Unclassified	0	0	0	15.0102	13.3225	2.42966
f__Methylophilaceae;g__Candidatus Methylopumilus	4	6	16	1	1	2
f__Rhodobacteraceae;g__Marinibacterium	1	1	3	10	7	8
f__Botryosphaeriaceae;g__Macrophomina	9	7	7	2	0	5
f__Unclassified;g__Enhygromyxa	1	8	7	3	8	3
f__Rhodanobacteraceae;g__Frateuria	2	6	4	4	7	7
f__Unclassified;g__Candidatus Moduliflexus	2	5	7	4	5	7
f__Enterobacteriaceae;g__Trabulsiella	3	4	6	6	5	6
f__Geminiviridae;g__Begomovirus	0	0	0	9.45245	0	20.317
f__Aspergillaceae;g__Penicillium	17	3	4	1	3	1
f__Unclassified;g__Micavibrio	1	2	2	11	6	7
f__Rhodobacteraceae;g__Thioclava	2	1	6	10	5	5
f__Pseudobacteriovoracaceae;g__Pseudobacteriovorax	6	8	10	1	2	2
f__Rhodobacteraceae;g__Marinovum	1	4	4	8	6	6
f__Paludibacteraceae;g__Paludibacter	3	3	4	7	5	7
f__Jonesiaceae;g__Jonesia	5	3	5	6	4	6
f__Cyanothecaceae;g__Cyanothece	3	5	6	6	4	5
f__Baculoviridae;g__Alphabaculovirus	0	0	0	10.4748	0	18.2137
f__Opitutaceae;g__Cephaloticoccus	1	10	9	2	3	3
f__Micrococcaceae;g__Neomicrococcus	2	1	2	8	7	8
f__Micrococcaceae;g__Rothia	3	2	2	8	6	7
f__Hyphomonadaceae;g__Robiginitomaculum	2	4	3	5	6	8
f__Rhodobacteraceae;g__Yangia	2	4	4	7	3	8
f__Desulfobulbaceae;g__Desulfobulbus	1	8	5	5	5	4
f__Syntrophobacteraceae;g__Syntrophobacter	1	4	5	5	5	8
f__Prevotellaceae;g__Prevotella	1	7	6	5	5	4
f__Chromobacteriaceae;g__Chromobacterium	2	4	7	4	7	4
f__Unclassified;g__Paucibacter	2	5	5	6	5	5
f__Cunninghamellaceae;g__Absidia	8	10	9	0	0	0
f__Microbacteriaceae;g__Cryocola	4	2	2	8	4	7
f__Chitinophagaceae;g__Hydrotalea	0	3	8	6	5	5
f__Chromatiaceae;g__Lamprocystis	2	2	4	4	7	8
f__Thermoanaerobacteraceae;g__Caldanaerobacter	4	3	2	5	7	6
f__Sporomusaceae;g__Pelosinus	1	6	7	5	4	4
f__Sneathiellaceae;g__Sneathiella	2	5	7	4	4	5
f__Syntrophaceae;g__Syntrophus	4	3	4	4	5	7
f__Thiotrichaceae;g__Thiothrix	1	5	6	4	7	4
f__Flavobacteriaceae;g__Gramella	3	2	3	5	4	9
f__Unclassified;g__Bifiguratus	9	7	8	0	1	1
f__Micrococcaceae;g__Renibacterium	4	1	1	6	8	6
f__Hyphomicrobiaceae;g__Cucumibacter	2	4	4	7	5	4
f__Rhodobacteraceae;g__Dinoroseobacter	2	3	2	6	6	7
f__Methylococcaceae;g__Methylomicrobium	2	3	3	5	7	6
f__Methylococcaceae;g__Methylomonas	3	5	7	6	3	2
f__Segniliparaceae;g__Segniliparus	3	3	2	6	6	6
f__Calditrichaceae;g__Caldithrix	3	3	4	5	6	5
f__Dermocarpellaceae;g__Stanieria	4	3	4	4	6	5
f__Flavobacteriaceae;g__Seonamhaeicola	3	3	5	5	5	5
f__Alteromonadaceae;g__Paraglaciecola	5	4	5	4	4	4
f__Rhodobacteraceae;g__Ponticoccus	1	2	2	9	4	7
f__Caulimoviridae;g__Petuvirus	8	8	9	0	0	0
f__Flammeovirgaceae;g__Reichenbachiella	0	5	8	4	5	3
f__Rhodospirillaceae;g__Rhodovibrio	2	5	1	5	4	8
f__Microcoleaceae;g__Microcoleus	2	1	4	6	5	7
f__Paenibacillaceae;g__Cohnella	2	2	7	5	3	6
f__Acetobacteraceae;g__Gluconacetobacter	0	2	7	5	6	5
f__Burkholderiaceae;g__Polynucleobacter	2	4	2	4	7	6
f__Cytophagaceae;g__Flexibacter	2	4	5	6	3	5
f__Aphanothecaceae;g__Crocosphaera	4	5	6	5	2	3
f__Coleofasciculaceae;g__Coleofasciculus	3	4	2	6	6	4
f__Rhodobiaceae;g__Tepidicaulis	1	1	6	6	6	5
f__Thiotrichaceae;g__Thiomargarita	2	5	5	4	3	6
f__Flammeovirgaceae;g__Roseivirga	2	5	5	4	4	5
f__Rhodobacteraceae;g__Oceanicella	3	5	3	5	5	4
f__Rhodobacteraceae;g__Puniceibacterium	2	3	1	9	4	5
f__Rhodobacteraceae;g__Albidovulum	2	1	3	5	8	5
f__Rhodobacteraceae;g__Roseobacter	2	1	3	7	6	5
f__Unclassified;g__Terrimicrobium	2	7	5	1	6	3
f__Beutenbergiaceae;g__Serinibacter	3	2	1	6	6	6
f__Rhodobacteraceae;g__Maritimibacter	3	3	2	4	6	6
f__Rhodobacteraceae;g__Rubrimonas	2	5	5	2	4	6
f__Azonexaceae;g__Dechloromonas	2	2	5	3	6	6
f__Zoogloeaceae;g__Zoogloea	1	4	4	4	5	6
f__Cyclobacteriaceae;g__Lunatimonas	0	4	8	3	4	4
f__Microbacteriaceae;g__Okibacterium	4	1	3	7	3	5
f__Rhodospirillaceae;g__Novispirillum	2	0	0	7	7	7
f__Tannerellaceae;g__Parabacteroides	2	2	4	4	6	5
f__Unclassified;g__Candidatus Kryptonium	3	1	5	4	4	6
f__Planctomycetaceae;g__Mariniblastus	4	2	5	2	4	6
f__Kiloniellaceae;g__Kiloniella	3	4	5	3	6	2
f__Rhodocyclaceae;g__Rugosibacter	4	6	5	1	4	3
f__Desulfobacteraceae;g__Desulfobacterium	2	4	6	2	6	3
f__Candidatus Methanoperedenaceae;g__Candidatus Methanoperedens	2	3	4	4	5	5
f__Nostocaceae;g__Anabaena	3	5	5	4	3	3
f__Alteromonadaceae;g__Alishewanella	3	2	4	5	4	5
f__Yersiniaceae;g__Serratia	1	4	4	5	4	5
f__Siphoviridae;g__Unclassified	0	0	0	9.24948	6.27065	6.50643
f__Rhodanobacteraceae;g__Aquimonas	5	4	10	1	1	1
f__Catenariaceae;g__Catenaria	6	7	6	1	1	1
f__Flavobacteriaceae;g__Aequorivita	1	4	3	5	3	6
f__Flavobacteriaceae;g__Muricauda	2	3	6	4	4	3
f__Rhodobiaceae;g__Candidatus Phaeomarinobacter	3	2	2	5	6	4
f__Neisseriaceae;g__Neisseria	0	5	6	4	3	4
f__Acidobacteriaceae;g__Terracidiphilus	3	5	5	2	3	4
f__Cyclobacteriaceae;g__Aquiflexum	0	3	4	5	5	5
f__Anaerolineaceae;g__Levilinea	2	3	4	4	4	5
f__Peptostreptococcaceae;g__Clostridioides	3	2	2	5	5	5
f__Rhodospirillaceae;g__Magnetospira	3	3	3	5	4	4
f__Kickxellaceae;g__Linderina	8	7	6	0	0	0
f__Rhodothermaceae;g__Longibacter	2	2	7	1	6	3
f__Balneolaceae;g__Aliifodinibius	0	2	6	7	2	4
f__Nitrospiraceae;g__Leptospirillum	2	1	4	3	7	4
f__Rhodobacteraceae;g__Citreicella	2	0	3	6	7	3
f__Unclassified;g__Mitosporidium	6	6	7	0	1	1
f__Cytophagaceae;g__Rudanella	0	0	4	5	6	6
f__Sphingobacteriaceae;g__Olivibacter	1	1	3	6	5	5
f__Acaryochloridaceae;g__Acaryochloris	3	3	6	3	3	3
f__Candidatus Brocadiaceae;g__Candidatus Scalindua	1	2	2	6	4	6
f__Rhodospirillaceae;g__Insolitispirillum	3	1	6	4	5	2
f__Ectothiorhodospiraceae;g__Arhodomonas	4	2	3	6	3	3
f__Blastocladiaceae;g__Allomyces	6	6	6	1	1	1
f__Candidatus Brocadiaceae;g__Candidatus Kuenenia	1	3	4	5	4	4
f__Parvularculaceae;g__Parvularcula	1	3	4	5	3	5
f__Unclassified;g__Candidatus Puniceispirillum	3	1	3	5	5	4
f__Chromobacteriaceae;g__Andreprevotia	2	3	5	3	4	4
f__Desulfobacteraceae;g__Desulfococcus	3	1	3	5	5	4
f__Syntrophobacteraceae;g__Desulfacinum	4	4	3	2	5	3
f__Holophagaceae;g__Holophaga	3	4	2	4	4	4
f__Listeriaceae;g__Listeria	3	5	7	3	0	2
f__Legeriomycetaceae;g__Smittium	7	6	7	0	0	0
f__Methanosaetaceae;g__Methanothrix	3	1	2	4	4	6
f__Rhodobacteraceae;g__Nioella	1	3	2	6	4	4
f__Comamonadaceae;g__Melaminivora	1	3	4	6	3	3
f__Methylothermaceae;g__Methylohalobius	1	3	4	3	6	3
f__Cryphonectriaceae;g__Chrysoporthe	6	1	6	1	4	2
f__Flavobacteriaceae;g__Nonlabens	2	5	5	2	4	2
f__Sphingobacteriaceae;g__Pseudopedobacter	2	3	5	3	4	3
f__Thermaceae;g__Oceanithermus	1	3	2	5	5	4
f__Cohaesibacteraceae;g__Cohaesibacter	0	2	5	5	4	4
f__Chromobacteriaceae;g__Chitiniphilus	1	3	5	3	4	4
f__Sterolibacteriaceae;g__Sulfuritalea	0	4	5	2	4	5
f__Helicobacteraceae;g__Helicobacter	2	2	4	4	5	3
f__Methylococcaceae;g__Methyloterricola	1	5	4	4	4	2
f__Flavobacteriaceae;g__Elizabethkingia	0	0	2	7	5	5
f__Tilletiaceae;g__Tilletia	2	4	6	3	1	3
f__Anaerolineaceae;g__Longilinea	0	4	2	5	3	5
f__Peptococcaceae;g__Desulfosporosinus	3	5	4	2	3	2
f__Thermoanaerobacteraceae;g__Carboxydothermus	3	2	3	4	2	5
f__Unclassified;g__Methyloligella	2	2	1	5	4	5
f__Vibrionaceae;g__Photobacterium	1	4	1	5	3	5
f__Spirochaetaceae;g__Alkalispirochaeta	2	5	4	3	2	3
f__Pseudanabaenaceae;g__Pseudanabaena	4	4	4	2	2	3
f__Siphoviridae;g__Unclassified	0	0	0	15.4434	0	3.3194
f__Lichtheimiaceae;g__Lichtheimia	7	6	5	0	0	0
f__Ectothiorhodospiraceae;g__Halorhodospira	1	6	4	3	2	2
f__Competibacteraceae;g__Candidatus Competibacter	1	1	2	4	6	4
f__Phycomycetaceae;g__Phycomyces	6	6	6	0	0	0
f__Ancylistaceae;g__Conidiobolus	6	6	6	0	0	0
f__Rhodothermaceae;g__Salisaeta	1	1	4	3	5	4
f__Gallionellaceae;g__Sulfuriferula	0	3	4	2	4	5
f__Ectothiorhodospiraceae;g__Thiohalomonas	1	3	4	4	3	3
f__Yersiniaceae;g__Yersinia	1	4	4	4	3	2
f__Clavicipitaceae;g__Metarhizium	4	4	2	2	3	3
f__Hyphomonadaceae;g__Henriciella	1	1	1	4	6	4
f__Chitinophagaceae;g__Terrimonas	2	2	2	3	3	5
f__Cyclobacteriaceae;g__Indibacter	2	0	1	5	4	5
f__Flavobacteriaceae;g__Gillisia	0	3	5	3	3	3
f__Flavobacteriaceae;g__Zunongwangia	0	2	4	3	5	3
f__Parachlamydiaceae;g__Candidatus Protochlamydia	2	2	5	3	2	3
f__Symphyonemataceae;g__Mastigocladopsis	2	2	3	2	5	3
f__Neisseriaceae;g__Crenobacter	1	2	3	3	3	5
f__Halieaceae;g__Congregibacter	2	3	3	3	5	1
f__Propionibacteriaceae;g__Aestuariimicrobium	3	2	1	4	4	3
f__Chroococcaceae;g__Geminocystis	2	3	3	3	2	4
f__Sphingomonadaceae;g__Zymomonas	2	2	3	3	3	4
f__Alcaligenaceae;g__Castellaniella	1	1	3	4	4	4
f__Desulfonatronaceae;g__Desulfonatronum	2	2	4	2	4	3
f__Halieaceae;g__Halioglobus	3	3	4	0	3	4
f__Chromatiaceae;g__Marichromatium	2	2	2	3	4	4
f__Trichocomaceae;g__Rasamsonia	4	2	4	4	1	2
f__Microbotryaceae;g__Microbotryum	4	4	4	2	2	1
f__Siphoviridae;g__Unclassified	0	0	0	4.00177	0	12.0419
f__Methylophilaceae;g__Methylophilus	0	4	9	0	2	1
f__Rhodobacteraceae;g__Pontibaca	0	2	1	4	4	5
f__Chromobacteriaceae;g__Gulbenkiania	1	1	2	3	4	5
f__Pectobacteriaceae;g__Dickeya	1	3	5	2	3	2
f__Moraxellaceae;g__Psychrobacter	1	0	1	5	4	5
f__Neocallimastigaceae;g__Neocallimastix	5	4	4	1	1	1
f__Choanephoraceae;g__Choanephora	3	3	5	1	2	2
f__Prolixibacteraceae;g__Draconibacterium	0	4	4	3	4	1
f__Chlorobiaceae;g__Chlorobaculum	3	1	3	4	3	2
f__Chamaesiphonaceae;g__Chamaesiphon	0	2	3	4	4	3
f__Clostridiales Family XVII. Incertae Sedis;g__Sulfobacillus	3	3	1	2	3	4
f__Rhodobacteraceae;g__Octadecabacter	2	2	1	3	4	4
f__Acetobacteraceae;g__Komagataeibacter	1	1	2	4	4	4
f__Enterobacteriaceae;g__Cronobacter	4	4	3	1	2	2
f__Unclassified;g__Candidatus Thiodiazotropha	1	2	4	3	3	3
f__Leptospiraceae;g__Leptonema	4	4	4	2	0	2
f__Halorubraceae;g__Halorubrum	3	2	2	3	3	3
f__Siphoviridae;g__Phic31virus	0	0	0	12.2133	2.52999	1.16672
f__Cellvibrionaceae;g__Marinimicrobium	0	3	6	3	3	0
f__Cyclobacteriaceae;g__Mariniradius	0	0	3	5	3	4
f__Chlorobiaceae;g__Pelodictyon	3	2	5	2	1	2
f__Bacillaceae;g__Virgibacillus	0	1	2	3	5	4
f__Rhodobacteraceae;g__Thalassobium	1	2	1	4	5	2
f__Chromatiaceae;g__Candidatus Tenderia	2	4	5	0	3	1
f__Piscirickettsiaceae;g__Methylophaga	0	0	5	3	3	4
f__Methanomicrobiaceae;g__Methanoculleus	1	1	4	4	1	4
f__Propionibacteriaceae;g__Luteococcus	3	1	1	4	4	2
f__Nostocaceae;g__Cylindrospermum	1	2	2	3	4	3
f__Nostocaceae;g__Richelia	2	1	2	3	3	4
f__Leptolyngbyaceae;g__Nodosilinea	2	0	4	2	3	4
f__Bacillaceae;g__Parageobacillus	1	1	3	4	3	3
f__Selenomonadaceae;g__Selenomonas	3	2	2	2	4	2
f__Methylobacteriaceae;g__Neomegalonema	2	2	1	3	3	4
f__Rhodobacteraceae;g__Ahrensia	2	2	3	2	2	4
f__Rhodobacteraceae;g__Roseicitreum	1	1	2	3	4	4
f__Chromatiaceae;g__Thioflavicoccus	0	2	2	4	4	3
f__Chromatiaceae;g__Thiorhodovibrio	2	3	4	1	2	3
f__Ectothiorhodospiraceae;g__Aquisalimonas	0	3	3	4	2	3
f__Morganellaceae;g__Xenorhabdus	1	2	2	4	2	4
f__Methylococcaceae;g__Methylomagnum	2	2	3	1	4	3
f__Halomonadaceae;g__Salinicola	1	2	2	4	4	2
f__Oceanospirillaceae;g__Marinomonas	1	4	4	2	2	2
f__Oleiphilaceae;g__Oleiphilus	2	3	4	2	2	2
f__Salinisphaeraceae;g__Salinisphaera	2	1	2	4	3	3
f__Spirochaetaceae;g__Spirochaeta	3	3	4	2	1	2
f__Corynebacteriaceae;g__Turicella	2	2	2	3	3	3
f__Flavobacteriaceae;g__Algibacter	3	2	3	3	2	2
f__Rhodobacteraceae;g__Cribrihabitans	2	3	3	2	3	2
f__Rhodanobacteraceae;g__Oleiagrimonas	1	4	5	2	1	1
f__Dermatophilaceae;g__Austwickia	2	1	1	3	3	4
f__Coriobacteriaceae;g__Collinsella	0	1	3	3	3	4
f__Flavobacteriaceae;g__Salegentibacter	0	2	1	3	4	4
f__Paenibacillaceae;g__Thermobacillus	2	1	1	3	3	4
f__Thermoactinomycetaceae;g__Planifilum	1	1	2	4	3	3
f__Rhodobacteraceae;g__Leisingera	1	2	1	4	3	3
f__Rhodobacteraceae;g__Phaeobacter	2	0	2	4	3	3
f__Unclassified;g__Coccidioides	1	4	3	2	2	2
f__Coniochaetaceae;g__Coniochaeta	4	3	4	1	1	1
f__Cordycipitaceae;g__Cordyceps	2	2	2	2	2	4
f__Rhodothermaceae;g__Salinibacter	2	1	3	2	3	3
f__Hyellaceae;g__Pleurocapsa	2	2	3	2	2	3
f__Nitrospinaceae;g__Nitrospina	1	3	3	2	2	3
f__Chromobacteriaceae;g__Vogesella	0	2	3	3	3	3
f__Colwelliaceae;g__Thalassomonas	3	3	2	2	3	1
f__Unclassified;g__Thiohalobacter	1	2	3	2	3	3
f__Ophiostomataceae;g__Leptographium	5	5	3	0	0	0
f__Micrococcaceae;g__Acaricomes	2	1	0	4	3	3
f__Balneolaceae;g__Rhodohalobacter	1	2	3	1	2	4
f__Unclassified;g__Dehalogenimonas	1	1	0	4	4	3
f__Synechococcaceae;g__Cyanobium	0	3	3	4	1	2
f__Bacillaceae;g__Pontibacillus	4	2	4	1	1	1
f__Planococcaceae;g__Sporosarcina	2	0	2	4	3	2
f__Thermoanaerobacterales Family III. Incertae Sedis;g__Thermoanaerobacterium	0	0	3	4	4	2
f__Kordiimonadaceae;g__Emcibacter	3	4	3	1	1	1
f__Ferrovaceae;g__Ferrovum	1	2	2	2	2	4
f__Desulfobulbaceae;g__Desulfofustis	0	3	4	2	2	2
f__Desulfomicrobiaceae;g__Desulfomicrobium	1	1	4	1	4	2
f__Unclassified;g__Thioflexothrix	3	3	4	1	1	1
f__Propionibacteriaceae;g__Nigerium	1	2	2	3	2	3
f__Lentimicrobiaceae;g__Lentimicrobium	2	3	3	2	2	1
f__Cytophagaceae;g__Jiulongibacter	2	2	2	3	2	2
f__Rhodobacteraceae;g__Sedimentitalea	1	1	2	3	3	3
f__Chromobacteriaceae;g__Microvirgula	3	2	2	2	2	2
f__Enterobacteriaceae;g__Citrobacter	1	1	3	3	3	2
f__Spirochaetaceae;g__Treponema	3	3	3	2	1	1
f__Actinomycetaceae;g__Trueperella	0	1	2	2	4	3
f__Rikenellaceae;g__Alistipes	2	1	4	1	3	1
f__Bacillaceae;g__Oceanobacillus	1	0	2	4	3	2
f__Thermoactinomycetaceae;g__Novibacillus	1	2	1	2	2	4
f__Colwelliaceae;g__Colwellia	4	2	4	1	1	0
f__Halothiobacillaceae;g__Halothiobacillus	0	4	3	2	2	1
f__Orbaceae;g__Gilliamella	4	4	4	0	0	0
f__Sordariaceae;g__Neurospora	0	1	3	4	1	3
f__Hydrogenothermaceae;g__Persephonella	2	0	2	2	3	3
f__Flavobacteriaceae;g__Aquimarina	1	1	2	3	3	2
f__Anaerolineaceae;g__Ornatilinea	3	1	2	2	2	2
f__Nostocaceae;g__Trichormus	2	2	1	3	2	2
f__Peptostreptococcaceae;g__Tepidibacter	1	1	2	3	3	2
f__Rhodobacteraceae;g__Roseibium	0	3	3	3	1	2
f__Comamonadaceae;g__Brachymonas	0	3	2	2	3	2
f__Rhodocyclaceae;g__Azovibrio	1	0	2	3	3	3
f__Desulfohalobiaceae;g__Desulfonatronovibrio	0	2	2	3	3	2
f__Enterobacteriaceae;g__Shigella	1	2	2	2	2	3
f__Saccharospirillaceae;g__Gynuella	3	2	3	1	2	1
f__Silvanigrellaceae;g__Silvanigrella	3	3	1	1	2	2
f__Unclassified;g__Candidatus Chrysopegis	2	2	2	2	2	2
f__Herpotrichiellaceae;g__Exophiala	5	2	2	1	1	0
f__Halococcaceae;g__Halococcus	0	1	1	3	2	4
f__Dermabacteraceae;g__Devriesea	1	1	0	4	3	2
f__Flavobacteriaceae;g__Leeuwenhoekiella	0	0	1	3	4	3
f__Microcoleaceae;g__Arthrospira	2	3	4	1	1	0
f__Microcoleaceae;g__Planktothricoides	1	2	4	2	1	1
f__Planococcaceae;g__Paenisporosarcina	1	0	0	4	3	3
f__Rhodobacteraceae;g__Maribius	0	1	0	4	2	4
f__Chromatiaceae;g__Rheinheimera	0	1	4	1	2	3
f__Marasmiaceae;g__Moniliophthora	4	4	3	0	0	0
f__Polyporaceae;g__Trametes	4	3	3	0	1	0
f__Mucoraceae;g__Parasitella	4	3	4	0	0	0
f__Geminiviridae;g__Begomovirus	4	4	3	0	0	0
f__Natrialbaceae;g__Natronococcus	1	2	1	3	2	2
f__Cytophagaceae;g__Ekhidna	0	3	3	1	3	1
f__Cytophagaceae;g__Rhodonellum	0	1	3	2	3	2
f__Microcoleaceae;g__Kamptonema	1	1	1	3	2	3
f__Alicyclobacillaceae;g__Tumebacillus	1	1	1	3	2	3
f__Ruminococcaceae;g__Ruminococcus	2	3	3	1	1	1
f__Unclassified;g__Flavonifractor	1	0	3	2	2	3
f__Thermoanaerobacteraceae;g__Fervidicola	1	2	3	2	2	1
f__Kiritimatiellaceae;g__Kiritimatiella	1	1	2	1	3	3
f__Brucellaceae;g__Pseudochrobactrum	0	1	2	2	3	3
f__Rhodobacteraceae;g__Antarctobacter	1	1	1	3	3	2
f__Rhodobacteraceae;g__Lutimaribacter	0	3	1	2	2	3
f__Comamonadaceae;g__Oryzisolibacter	1	0	2	3	2	3
f__Chromobacteriaceae;g__Laribacter	1	2	2	2	1	3
f__Syntrophaceae;g__Smithella	1	3	3	1	1	2
f__Alteromonadaceae;g__Alteromonas	1	2	1	2	2	3
f__Idiomarinaceae;g__Idiomarina	1	1	3	3	2	1
f__Ectothiorhodospiraceae;g__Alkalilimnicola	1	2	1	2	3	2
f__Pectobacteriaceae;g__Pectobacterium	2	2	2	3	1	1
f__Methylococcaceae;g__Methylococcus	1	2	3	1	2	2
f__Hahellaceae;g__Endozoicomonas	0	2	1	3	3	2
f__Halomonadaceae;g__Halotalea	2	1	0	3	2	3
f__Unclassified;g__Candidatus Kapabacteria	2	3	3	1	1	1
f__Herpotrichiellaceae;g__Cladophialophora	3	2	3	1	1	1
f__Xanthomonadaceae;g__Silanimonas	1	1	5	0	2	1
f__Streptosporangiaceae;g__Sphaerimonospora	0	0	0	3	3	4
f__Bacillaceae;g__Fictibacillus	0	0	2	4	2	2
f__Rhodobacteraceae;g__Oceaniovalibus	1	0	0	4	3	2
f__Unclassified;g__Sedimenticola	1	4	2	2	1	0
f__Unclassified;g__Thermosulfidibacter	2	1	2	1	3	1
f__Bernardetiaceae;g__Bernardetia	1	1	2	3	2	1
f__Flammeovirgaceae;g__Fabibacter	1	1	2	3	2	1
f__Flavobacteriaceae;g__Cellulophaga	2	2	3	1	1	1
f__Flavobacteriaceae;g__Tamlana	1	1	1	2	2	3
f__Bacillaceae;g__Hydrogenibacillus	3	1	3	1	0	2
f__Rhodobacteraceae;g__Poseidonocella	1	1	2	3	1	2
f__Geobacteraceae;g__Geoalkalibacter	1	2	1	1	2	3
f__Pectobacteriaceae;g__Sodalis	1	2	2	2	0	3
f__Crenotrichaceae;g__Crenothrix	0	3	3	1	2	1
f__Hydrogenophilaceae;g__Tepidiphilus	2	0	0	2	3	3
f__Mariprofundaceae;g__Mariprofundus	2	2	3	1	1	1
f__Cryptococcaceae;g__Cryptococcus	2	2	2	3	1	0
f__Neocallimastigaceae;g__Piromyces	2	3	3	0	1	1
f__Mucoraceae;g__Mucor	3	2	2	1	1	1
f__Methanocellaceae;g__Methanocella	1	1	2	2	2	2
f__Dermabacteraceae;g__Dermabacter	2	1	1	2	2	2
f__Hapalosiphonaceae;g__Hapalosiphon	1	2	2	1	2	2
f__Ruminococcaceae;g__Gemmiger	1	2	2	1	2	2
f__Desulfobacteraceae;g__Desulfatibacillum	2	2	2	1	2	1
f__Ferrimonadaceae;g__Ferrimonas	1	2	2	2	1	2
f__Chromatiaceae;g__Allochromatium	2	1	2	2	1	2
f__Thermotogaceae;g__Thermotoga	2	2	1	1	2	2
f__Siphoviridae;g__Unclassified	0	0	0	3.73801	0	5.3563
f__Trichocomaceae;g__Talaromyces	6	0	3	0	0	0
f__Psathyrellaceae;g__Coprinopsis	0	1	5	0	2	1
f__Actinomycetaceae;g__Flaviflexus	0	0	1	4	3	1
f__Streptococcaceae;g__Lactococcus	0	1	1	1	4	2
f__Sporocadaceae;g__Pestalotiopsis	4	0	2	1	1	1
f__Porphyromonadaceae;g__Petrimonas	0	2	1	2	3	1
f__Cyclobacteriaceae;g__Belliella	0	0	1	2	3	3
f__Anaerolineaceae;g__Leptolinea	0	1	3	2	2	1
f__Bacillaceae;g__Anoxybacillus	0	1	1	3	2	2
f__Bacillaceae;g__Geobacillus	0	3	3	2	0	1
f__Rhodobiaceae;g__Roseospirillum	2	1	1	1	3	1
f__Hyphomonadaceae;g__Oceanicaulis	1	0	2	3	2	1
f__Rhodobacteraceae;g__Aestuariivita	1	1	2	1	1	3
f__Rhodobacteraceae;g__Natronohydrobacter	1	1	0	2	2	3
f__Rhodobacteraceae;g__Salipiger	0	0	1	2	3	3
f__Rhodobacteraceae;g__Thalassobius	1	0	2	1	3	2
f__Acetobacteraceae;g__Asaia	0	0	0	3	3	3
f__Spongiibacteraceae;g__Spongiibacter	1	3	2	1	2	0
f__Chromatiaceae;g__Imhoffiella	0	2	3	0	2	2
f__Oceanospirillaceae;g__Oleibacter	0	1	3	1	2	2
f__Pichiaceae;g__Ogataea	3	3	3	0	0	0
f__Saccharomycetaceae;g__Saccharomyces	3	3	3	0	0	0
f__Dacrymycetaceae;g__Calocera	3	3	3	0	0	0
f__Mortierellaceae;g__Lobosporangium	3	3	3	0	0	0
f__Unclassified;g__Candidatus Planktophila	1	1	2	2	2	1
f__Micrococcaceae;g__Haematomicrobium	1	1	2	2	1	2
f__Desulfurobacteriaceae;g__Desulfurobacterium	1	2	2	1	1	2
f__Flavobacteriaceae;g__Jejuia	1	1	2	1	2	2
f__Flavobacteriaceae;g__Pricia	0	1	2	2	2	2
f__Flavobacteriaceae;g__Sinomicrobium	2	2	2	1	1	1
f__Flavobacteriaceae;g__Zobellia	1	1	2	2	1	2
f__Microcoleaceae;g__Hydrocoleum	2	2	2	0	1	2
f__Thermoactinomycetaceae;g__Marininema	2	0	1	2	2	2
f__Thermoanaerobacteraceae;g__Thermoanaerobacter	2	0	1	2	2	2
f__Sporomusaceae;g__Sporomusa	1	2	1	2	2	1
f__Nitrospiraceae;g__Candidatus Magnetobacterium	2	1	1	1	2	2
f__Rhodobacteraceae;g__Salinihabitans	1	2	2	1	1	2
f__Desulfobacteraceae;g__Desulfotignum	2	1	1	2	1	2
f__Halomonadaceae;g__Kushneria	2	1	2	1	1	2
f__Rhodospirillaceae;g__Nisaea	0	1	2	4	1	0
f__Nocardioidaceae;g__Propionicicella	3	2	1	1	1	0
f__Flavobacteriaceae;g__Kriegella	0	3	3	0	2	0
f__Leptolyngbyaceae;g__Halomicronema	1	1	1	3	1	1
f__Clostridiaceae;g__Maledivibacter	2	3	2	0	0	1
f__Unclassified;g__Proteiniborus	1	1	3	1	0	2
f__Thermoanaerobacteraceae;g__Ammonifex	0	1	0	3	1	3
f__Rhodobacteraceae;g__Actibacterium	0	0	1	2	2	3
f__Rhodobacteraceae;g__Aliiroseovarius	0	0	1	2	2	3
f__Oxalobacteraceae;g__Pseudoduganella	0	1	1	2	1	3
f__Desulfarculaceae;g__Desulfocarbo	1	1	1	1	1	3
f__Pseudomonadaceae;g__Rugamonas	0	0	1	3	2	2
f__Leptospiraceae;g__Turneriella	0	1	2	1	1	3
f__Saccharomycetaceae;g__Lachancea	3	2	3	0	0	0
f__Juglanconidaceae;g__Juglanconis	1	0	3	2	2	0
f__Tilletiariaceae;g__Tilletiaria	3	2	3	0	0	0
f__Cunninghamellaceae;g__Hesseltinella	3	2	3	0	0	0
f__Siphoviridae;g__Pepy6virus	2	3	3	0	0	0
f__Streptosporangiaceae;g__Acrocarpospora	1	1	0	2	2	2
f__Flavobacteriaceae;g__Psychroserpens	1	1	2	1	2	1
f__Dehalococcoidaceae;g__Dehalococcoides	0	0	2	2	2	2
f__Pseudanabaenaceae;g__Limnothrix	1	2	2	1	1	1
f__Caldicoprobacteraceae;g__Caldicoprobacter	1	2	1	0	2	2
f__Halobacteroidaceae;g__Halonatronum	1	1	1	1	2	2
f__Thermoanaerobacteraceae;g__Desulfovirgula	1	0	1	2	2	2
f__Selenomonadaceae;g__Schwartzia	0	1	2	2	1	2
f__Sporomusaceae;g__Acetonema	1	2	0	1	2	2
f__Magnetococcaceae;g__Magnetofaba	1	2	2	1	1	1
f__Notoacmeibacteraceae;g__Notoacmeibacter	1	2	1	1	1	2
f__Rhodobacteraceae;g__Aquimixticola	0	2	1	2	1	2
f__Rhodobacteraceae;g__Nesiotobacter	0	1	1	2	2	2
f__Rhodobacteraceae;g__Pseudophaeobacter	1	2	1	2	1	1
f__Rhodobacteraceae;g__Thiobacimonas	0	1	1	2	2	2
f__Rhodospirillaceae;g__Limimonas	1	2	1	2	0	2
f__Alcaligenaceae;g__Orrella	0	2	2	0	2	2
f__Zoogloeaceae;g__Uliginosibacterium	1	1	1	1	2	2
f__Spongiibacteraceae;g__Dasania	1	2	2	0	2	1
f__Ectothiorhodospiraceae;g__Thiohalospira	0	1	2	2	1	2
f__Oceanospirillaceae;g__Oleispira	1	1	2	2	1	1
f__Spirochaetaceae;g__Salinispira	1	1	1	2	2	1
f__Herpotrichiellaceae;g__Phialophora	2	2	1	1	1	1
f__Lasiosphaeriaceae;g__Podospora	2	1	2	0	1	2
f__Unclassified;g__Madurella	1	0	1	2	2	2
f__Pisolithaceae;g__Pisolithus	1	2	2	1	1	1
f__Rhodobacteraceae;g__Sagittula	1	0	4	0	1	1
f__Xenococcaceae;g__Xenococcus	1	0	3	1	2	0
f__Bacillaceae;g__Gracilibacillus	0	0	1	2	3	1
f__Rhodobacteraceae;g__Litoreibacter	0	0	0	3	1	3
f__Rhodobacteraceae;g__Maliponia	0	0	0	3	2	2
f__Azonexaceae;g__Azonexus	0	2	3	0	1	1
f__Polyangiaceae;g__Polyangium	0	1	2	1	3	0
f__Unclassified;g__Gallaecimonas	0	2	3	1	0	1
f__Saccotheciaceae;g__Aureobasidium	3	2	2	0	0	0
f__Schizosaccharomycetaceae;g__Schizosaccharomyces	3	3	1	0	0	0
f__Haloferacaceae;g__Haloferax	1	1	2	1	2	0
f__Dysgonamonadaceae;g__Proteiniphilum	0	1	2	0	2	2
f__Marinilabiliaceae;g__Thermophagus	1	0	1	2	1	2
f__Prolixibacteraceae;g__Mariniphaga	0	1	1	1	2	2
f__Chitinophagaceae;g__Crenotalea	1	2	0	2	0	2
f__Chitinophagaceae;g__Thermoflavifilum	1	1	2	1	1	1
f__Chlorobiaceae;g__Chloroherpeton	1	1	1	2	0	2
f__Gloeomargaritaceae;g__Gloeomargarita	1	1	1	1	1	2
f__Aphanizomenonaceae;g__Cylindrospermopsis	1	1	2	1	1	1
f__Synechococcaceae;g__Thermosynechococcus	2	1	1	0	2	1
f__Bacillaceae;g__Quasibacillus	1	1	0	1	2	2
f__Planococcaceae;g__Solibacillus	1	0	1	2	1	2
f__Peptococcaceae;g__Candidatus Desulforudis	1	2	2	1	0	1
f__Syntrophomonadaceae;g__Syntrophothermus	1	1	2	1	1	1
f__Halanaerobiaceae;g__Halanaerobium	0	0	1	2	2	2
f__Thermoanaerobacteraceae;g__Caldanaerobius	1	1	1	1	2	1
f__Thermoanaerobacteraceae;g__Tepidanaerobacter	1	2	1	1	1	1
f__Veillonellaceae;g__Megasphaera	1	2	2	0	1	1
f__Micropepsaceae;g__Rhizomicrobium	0	2	1	1	1	2
f__Methylocystaceae;g__Terasakiella	0	2	1	1	2	1
f__Rhodobacteraceae;g__Boseongicola	0	1	1	2	1	2
f__Rhodobacteraceae;g__Oceanibulbus	0	2	1	2	1	1
f__Rhodobacteraceae;g__Pelagicola	0	1	2	1	1	2
f__Acetobacteraceae;g__Granulibacter	1	0	0	2	2	2
f__Rhodospirillaceae;g__Magnetovibrio	0	1	1	2	1	2
f__Alcaligenaceae;g__Alcaligenes	0	1	1	1	2	2
f__Burkholderiaceae;g__Robbsia	2	1	1	1	1	1
f__Chromobacteriaceae;g__Chitinilyticum	1	1	2	1	1	1
f__Syntrophaceae;g__Desulfomonile	1	0	1	2	1	2
f__Halieaceae;g__Haliea	0	0	1	2	2	2
f__Morganellaceae;g__Providencia	0	1	0	2	2	2
f__Halomonadaceae;g__Aidingimonas	1	0	1	1	2	2
f__Rhodanobacteraceae;g__Metallibacterium	1	1	2	1	2	0
f__Thermodesulfobacteriaceae;g__Thermodesulfatator	1	1	2	1	0	2
f__Unclassified;g__Petrotoga	1	0	0	2	2	2
f__Sympoventuriaceae;g__Verruconis	0	1	1	2	2	1
f__Ajellomycetaceae;g__Blastomyces	2	1	1	0	2	1
f__Lipomycetaceae;g__Lipomyces	1	2	2	1	0	1
f__Chaetomiaceae;g__Chaetomium	2	2	1	0	1	1
f__Mycenaceae;g__Mycena	2	1	2	1	0	1
f__Sporidiobolaceae;g__Rhodotorula	2	2	1	1	1	0
f__Tubulinosematidae;g__Anncaliia	0	2	0	2	1	2
f__Orbiliaceae;g__Arthrobotrys	4	1	1	0	0	0
f__Unclassified;g__Candidatus Cloacimonas	0	1	0	0	2	3
f__Aphanizomenonaceae;g__Aphanizomenon	0	0	1	3	1	1
f__Rhodobacteraceae;g__Roseisalinus	0	0	0	3	1	2
f__Rhodobacteraceae;g__Shimia	0	0	0	3	1	2
f__Ectothiorhodospiraceae;g__Spiribacter	0	1	3	0	1	1
f__Hypocreaceae;g__Trichoderma	3	2	1	0	0	0
f__Sphaerobolaceae;g__Sphaerobolus	0	3	2	0	0	1
f__Trichosporonaceae;g__Cutaneotrichosporon	1	3	2	0	0	0
f__Glycomycetaceae;g__Haloglycomyces	0	1	1	1	1	2
f__Microbacteriaceae;g__Candidatus Aquiluna	1	0	0	2	1	2
f__Propionibacteriaceae;g__Propionimicrobium	1	0	0	2	2	1
f__Propionibacteriaceae;g__Pseudopropionibacterium	0	0	1	1	2	2
f__Atopobiaceae;g__Olsenella	0	1	0	2	2	1
f__Unclassified;g__Candidatus Symbiothrix	0	1	1	1	2	1
f__Marinilabiliaceae;g__Anaerophaga	1	0	1	1	1	2
f__Crocinitomicaceae;g__Crocinitomix	1	2	2	0	1	0
f__Flavobacteriaceae;g__Flaviramulus	2	0	1	1	1	1
f__Flavobacteriaceae;g__Gelidibacter	1	0	1	2	1	1
f__Schleiferiaceae;g__Schleiferia	0	2	1	0	1	2
f__Balneolaceae;g__Balneola	0	0	2	1	1	2
f__Desertifilaceae;g__Desertifilum	0	1	2	1	2	0
f__Paenibacillaceae;g__Gorillibacterium	0	1	1	2	2	0
f__Staphylococcaceae;g__Salinicoccus	1	1	2	1	0	1
f__Selenomonadaceae;g__Anaerovibrio	0	1	2	1	1	1
f__Planctomycetaceae;g__Rubripirellula	1	1	1	1	2	0
f__Rhodobacteraceae;g__Jhaorihella	1	1	0	1	2	1
f__Rhodobacteraceae;g__Lentibacter	0	0	1	2	1	2
f__Alcaligenaceae;g__Advenella	0	0	1	1	2	2
f__Comamonadaceae;g__Diaphorobacter	0	0	1	2	2	1
f__Chromobacteriaceae;g__Aquaspirillum	2	1	2	0	1	0
f__Chromobacteriaceae;g__Leeia	0	2	2	0	1	1
f__Gallionellaceae;g__Gallionella	0	0	1	2	1	2
f__Desulfarculaceae;g__Dethiosulfatarculus	0	1	1	2	0	2
f__Desulfobacteraceae;g__Desulforegula	1	2	0	1	1	1
f__Desulfohalobiaceae;g__Desulfonauticus	1	2	2	0	1	0
f__Polyangiaceae;g__Pajaroellobacter	0	1	2	1	0	2
f__Syntrophobacteraceae;g__Thermodesulforhabdus	0	1	1	1	2	1
f__Alteromonadaceae;g__Glaciecola	0	1	1	2	1	1
f__Spongiibacteraceae;g__Oceanicoccus	2	2	1	0	1	0
f__Methylococcaceae;g__Methylovulum	0	0	1	1	2	2
f__Oceanospirillaceae;g__Motiliproteus	0	1	1	1	1	2
f__Piscirickettsiaceae;g__Cycloclasticus	2	1	1	0	1	1
f__Opitutaceae;g__Didymococcus	0	1	2	1	1	1
f__Mycosphaerellaceae;g__Zymoseptoria	2	2	2	0	0	0
f__Argynnaceae;g__Lepidopterella	1	1	2	0	1	1
f__Ajellomycetaceae;g__Histoplasma	2	1	2	1	0	0
f__Saccharomycetaceae;g__Torulaspora	2	2	2	0	0	0
f__Cuniculitremaceae;g__Kockovaella	2	2	2	0	0	0
f__Unclassified;g__Wallemia	2	2	2	0	0	0
f__Unclassified;g__Pseudoloma	2	2	2	0	0	0
f__Kickxellaceae;g__Coemansia	2	2	2	0	0	0
f__Natrialbaceae;g__Haloterrigena	1	1	1	1	1	1
f__Eggerthellaceae;g__Eggerthella	1	1	1	1	1	1
f__Anaerolineaceae;g__Brevefilum	1	1	1	1	1	1
f__Deferribacteraceae;g__Denitrovibrio	1	1	1	1	1	1
f__Peptoniphilaceae;g__Peptoniphilus	1	1	1	1	1	1
f__Comamonadaceae;g__Simplicispira	1	1	1	1	1	1
f__Campylobacteraceae;g__Arcobacter	1	1	1	1	1	1
f__Cellvibrionaceae;g__Gilvimarinus	0	0	4	0	1	0
f__Chroococcidiopsidaceae;g__Chroococcidiopsis	0	0	0	1	1	3
f__Methanobacteriaceae;g__Methanobacterium	1	1	2	1	0	0
f__Methanosarcinaceae;g__Methanolobus	0	0	0	2	1	2
f__Acidobacteriaceae;g__Bryocella	0	1	2	0	1	1
f__Microscillaceae;g__Microscilla	0	1	2	1	1	0
f__Flavobacteriaceae;g__Cloacibacterium	1	1	0	0	2	1
f__Flavobacteriaceae;g__Lutibacter	2	1	0	1	1	0
f__Flavobacteriaceae;g__Polaribacter	0	0	1	1	1	2
f__Criblamydiaceae;g__Criblamydia	2	1	2	0	0	0
f__Cyanobacteriaceae;g__Cyanobacterium	2	2	1	0	0	0
f__Fortieaceae;g__Fortiea	0	1	1	1	0	2
f__Leptolyngbyaceae;g__Neosynechococcus	0	0	0	2	1	2
f__Merismopediaceae;g__Synechocystis	2	1	1	1	0	0
f__Prochloraceae;g__Prochlorococcus	2	2	1	0	0	0
f__Pseudanabaenaceae;g__Prochlorothrix	2	0	1	0	1	1
f__Fibrobacteraceae;g__Fibrobacter	0	0	0	2	2	1
f__Alicyclobacillaceae;g__Kyrpidia	1	1	0	0	2	1
f__Unclassified;g__Exiguobacterium	0	0	0	1	2	2
f__Sporomusaceae;g__Sporolituus	1	0	0	2	1	1
f__Nitrospiraceae;g__Thermodesulfovibrio	1	2	2	0	0	0
f__Rhodobacteraceae;g__Brevirhabdus	0	1	0	1	2	1
f__Rhodobacteraceae;g__Tropicibacter	0	0	1	2	0	2
f__Desulfarculaceae;g__Desulfarculus	0	1	2	0	0	2
f__Desulfobacteraceae;g__Desulfatirhabdium	1	1	1	0	2	0
f__Cellvibrionaceae;g__Saccharophagus	0	1	0	1	1	2
f__Wenzhouxiangellaceae;g__Wenzhouxiangella	1	1	1	0	2	0
f__Hahellaceae;g__Zooshikella	0	1	2	1	0	1
f__Thiotrichaceae;g__Achromatium	0	2	1	0	1	1
f__Thiotrichaceae;g__Candidatus Marithrix	0	0	1	2	1	1
f__Vibrionaceae;g__Enterovibrio	1	2	2	0	0	0
f__Bacteriovoracaceae;g__Bacteriovorax	1	0	0	2	1	1
f__Halobacteriovoraceae;g__Halobacteriovorax	0	2	1	0	1	1
f__Mycosphaerellaceae;g__Cercospora	1	1	2	0	0	1
f__Didymellaceae;g__Ascochyta	1	0	0	2	1	1
f__Pleosporaceae;g__Pyrenophora	0	0	0	2	1	2
f__Peltigeraceae;g__Peltigera	1	0	1	1	2	0
f__Pneumocystidaceae;g__Pneumocystis	2	1	2	0	0	0
f__Saccharomycetaceae;g__Tetrapisispora	1	2	1	1	0	0
f__Saccharomycodaceae;g__Hanseniaspora	2	1	2	0	0	0
f__Unclassified;g__Nadsonia	1	2	2	0	0	0
f__Hymenochaetaceae;g__Phellinus	2	2	1	0	0	0
f__Hydnodontaceae;g__Sistotremastrum	2	2	1	0	0	0
f__Mixiaceae;g__Mixia	2	1	2	0	0	0
f__Tremellaceae;g__Tremella	2	2	1	0	0	0
f__Baculoviridae;g__Alphabaculovirus	2	2	1	0	0	0
f__Archaeoglobaceae;g__Geoglobus	1	1	1	1	0	1
f__Actinomycetaceae;g__Arcanobacterium	1	1	0	1	1	1
f__Marinilabiliaceae;g__Labilibacter	0	1	1	1	1	1
f__Flavobacteriaceae;g__Winogradskyella	0	1	1	1	1	1
f__Flavobacteriaceae;g__Xanthomarina	0	1	1	1	1	1
f__Aphanothecaceae;g__Rubidibacter	1	1	0	1	1	1
f__Chitinispirillaceae;g__Chitinispirillum	1	1	0	1	1	1
f__Bacillaceae;g__Lentibacillus	0	1	1	1	1	1
f__Thermoactinomycetaceae;g__Lihuaxuella	0	1	1	1	1	1
f__Thermoactinomycetaceae;g__Melghirimyces	1	1	1	1	0	1
f__Clostridiaceae;g__Candidatus Arthromitus	0	1	1	1	1	1
f__Ruminococcaceae;g__Faecalibacterium	1	1	1	0	1	1
f__Natranaerobiaceae;g__Natranaerobius	0	1	1	1	1	1
f__Acidaminococcaceae;g__Phascolarctobacterium	1	1	0	1	1	1
f__Comamonadaceae;g__Lampropedia	1	1	1	1	1	0
f__Sutterellaceae;g__Sutterella	1	0	1	1	1	1
f__Chromobacteriaceae;g__Formivibrio	0	1	1	1	1	1
f__Chromobacteriaceae;g__Jeongeupia	1	0	1	1	1	1
f__Desulfobulbaceae;g__Desulfurivibrio	1	1	0	1	1	1
f__Desulfomicrobiaceae;g__Desulfoplanes	1	0	1	1	1	1
f__Desulfovibrionaceae;g__Pseudodesulfovibrio	1	1	1	1	1	0
f__Syntrophaceae;g__Desulfobacca	1	1	1	1	0	1
f__Unclassified;g__Sulfurovum	0	1	1	1	1	1
f__Chromatiaceae;g__Candidatus Thiosymbion	0	1	1	1	1	1
f__Chromatiaceae;g__Thiorhodococcus	1	1	1	0	1	1
f__Ectothiorhodospiraceae;g__Thiorhodospira	1	1	1	0	1	1
f__Enterobacteriaceae;g__Leclercia	0	1	1	1	1	1
f__Unclassified;g__Thiohalorhabdus	1	0	1	1	1	1
f__Unclassified;g__Marinitoga	1	0	1	1	1	1
f__Phaffomycetaceae;g__Komagataella	1	1	1	0	1	1
f__Fistulinaceae;g__Fistulina	0	1	1	1	1	1
f__Ustilaginaceae;g__Sporisorium	1	1	1	1	0	1
f__Chromobacteriaceae;g__Paludibacterium	0	3	1	0	0	0
f__Unclassified;g__Timonella	0	0	0	2	2	0
f__Flammeovirgaceae;g__Flammeovirga	0	1	2	0	0	1
f__Flavobacteriaceae;g__Tenacibaculum	0	0	0	2	1	1
f__Haliscomenobacteraceae;g__Phaeodactylibacter	0	2	2	0	0	0
f__Chlorobiaceae;g__Prosthecochloris	2	0	2	0	0	0
f__Coleofasciculaceae;g__Roseofilum	0	2	1	0	1	0
f__Bacillaceae;g__Caldalkalibacillus	0	0	1	0	2	1
f__Bacillaceae;g__Salimicrobium	0	0	0	1	2	1
f__Paenibacillaceae;g__Saccharibacillus	0	0	0	1	1	2
f__Clostridiales Family XVI. Incertae Sedis;g__Carboxydocella	2	0	1	0	0	1
f__Hyphomonadaceae;g__Hirschia	2	1	1	0	0	0
f__Rhodobacteraceae;g__Mameliella	0	1	2	1	0	0
f__Rhodospirillaceae;g__Pararhodospirillum	0	0	1	1	0	2
f__Rickettsiaceae;g__Rickettsia	2	1	1	0	0	0
f__Oxalobacteraceae;g__Oxalobacter	0	0	0	2	1	1
f__Desulfuromonadaceae;g__Malonomonas	0	0	1	0	1	2
f__Morganellaceae;g__Photorhabdus	0	0	1	0	2	1
f__Debaryomycetaceae;g__Candida	2	1	1	0	0	0
f__Unclassified;g__Kuraishia	0	2	2	0	0	0
f__Valsaceae;g__Valsa	2	1	1	0	0	0
f__Schizophyllaceae;g__Schizophyllum	2	1	1	0	0	0
f__Ceratobasidiaceae;g__Rhizoctonia	1	2	1	0	0	0
f__Syncephalastraceae;g__Syncephalastrum	2	1	1	0	0	0
f__Sulfolobaceae;g__Sulfolobus	0	0	1	1	1	1
f__Haloarculaceae;g__Haloarcula	0	0	1	1	1	1
f__Methanosarcinaceae;g__Methanomethylovorans	1	0	0	1	1	1
f__Unclassified;g__Aciduliprofundum	0	1	1	1	0	1
f__Actinomycetaceae;g__Mobiluncus	1	0	0	1	1	1
f__Microbacteriaceae;g__Rhodoluna	1	1	1	1	0	0
f__Tannerellaceae;g__Tannerella	0	0	1	1	1	1
f__Bernardetiaceae;g__Hugenholtzia	1	0	0	1	1	1
f__Flavobacteriaceae;g__Bizionia	1	1	1	1	0	0
f__Flavobacteriaceae;g__Robiginitalea	0	0	1	1	1	1
f__Saprospiraceae;g__Saprospira	1	0	1	1	1	0
f__Hyellaceae;g__Myxosarcina	1	1	0	0	1	1
f__Pseudanabaenaceae;g__Alkalinema	1	1	1	1	0	0
f__Synechococcaceae;g__Dactylococcopsis	0	0	1	1	1	1
f__Bacillaceae;g__Anaerobacillus	0	1	0	1	1	1
f__Planococcaceae;g__Kurthia	1	1	1	0	0	1
f__Sporolactobacillaceae;g__Sporolactobacillus	0	1	0	1	1	1
f__Enterococcaceae;g__Tetragenococcus	1	0	0	1	1	1
f__Clostridiaceae;g__Fervidicella	0	1	1	0	1	1
f__Eubacteriaceae;g__Eubacterium	1	0	0	1	1	1
f__Heliobacteriaceae;g__Heliobacterium	1	1	0	0	1	1
f__Lachnospiraceae;g__Anaerobium	1	1	0	1	1	0
f__Lachnospiraceae;g__Butyrivibrio	0	1	0	1	1	1
f__Peptococcaceae;g__Desulfurispora	1	0	0	1	1	1
f__Peptostreptococcaceae;g__Paeniclostridium	0	0	1	1	1	1
f__Ruminococcaceae;g__Ruminiclostridium	0	1	1	0	1	1
f__Syntrophomonadaceae;g__Syntrophomonas	0	1	1	0	1	1
f__Unclassified;g__Pseudoflavonifractor	1	0	0	1	1	1
f__Halobacteroidaceae;g__Orenia	1	0	1	0	1	1
f__Thermoanaerobacteraceae;g__Calderihabitans	0	0	1	1	1	1
f__Thermoanaerobacterales Family III. Incertae Sedis;g__Syntrophaceticus	0	0	1	1	1	1
f__Thermoanaerobacterales Family IV. Incertae Sedis;g__Mahella	0	0	1	1	1	1
f__Gottschalkiaceae;g__Gottschalkia	0	1	1	0	1	1
f__Melioribacteraceae;g__Melioribacter	0	1	0	1	1	1
f__Candidatus Paracaedibacteraceae;g__Candidatus Paracaedibacter	0	0	1	1	1	1
f__Bartonellaceae;g__Bartonella	1	0	0	1	1	1
f__Rhodobacteraceae;g__Paenirhodobacter	0	1	1	1	1	0
f__Acetobacteraceae;g__Acidomonas	0	1	0	1	1	1
f__Neisseriaceae;g__Amantichitinum	1	0	0	1	1	1
f__Gallionellaceae;g__Ferriphaselus	0	0	1	1	1	1
f__Desulfobulbaceae;g__Desulfopila	0	1	1	0	1	1
f__Desulfovibrionaceae;g__Bilophila	0	1	0	1	1	1
f__Geobacteraceae;g__Geopsychrobacter	0	1	1	0	1	1
f__Succinivibrionaceae;g__Succinivibrio	0	1	0	1	1	1
f__Chromatiaceae;g__Candidatus Nitrosoglobus	1	0	0	1	1	1
f__Granulosicoccaceae;g__Granulosicoccus	0	1	0	1	1	1
f__Enterobacteriaceae;g__Izhakiella	0	0	1	1	1	1
f__Enterobacteriaceae;g__Kluyvera	1	1	1	0	0	1
f__Enterobacteriaceae;g__Metakosakonia	0	0	1	1	1	1
f__Methylococcaceae;g__Methylogaea	0	1	0	1	1	1
f__Oceanospirillaceae;g__Oceanospirillum	1	0	1	0	1	1
f__Unclassified;g__Terasakiispira	0	1	0	1	1	1
f__Vibrionaceae;g__Salinivibrio	1	0	0	1	1	1
f__Synergistaceae;g__Fretibacterium	0	1	1	0	1	1
f__Botryosphaeriaceae;g__Neofusicoccum	1	0	0	1	1	1
f__Elaphomycetaceae;g__Elaphomyces	0	1	0	1	1	1
f__Trigonopsidaceae;g__Tortispora	1	1	1	0	1	0
f__Ophiocordycipitaceae;g__Ophiocordyceps	1	0	0	1	1	1
f__Agaricaceae;g__Agaricus	0	1	1	1	1	0
f__Physalacriaceae;g__Cylindrobasidium	1	1	0	0	1	1
f__Methanomassiliicoccaceae;g__Methanomassiliicoccus	0	1	0	0	0	2
f__Hapalosiphonaceae;g__Mastigocoleus	0	2	1	0	0	0
f__Enterococcaceae;g__Enterococcus	2	0	0	1	0	0
f__Thermoanaerobacteraceae;g__Thermacetogenium	0	0	0	0	2	1
f__Sporomusaceae;g__Anaerosporomusa	1	0	0	0	0	2
f__Magnetococcaceae;g__Magnetococcus	0	0	0	1	0	2
f__Hyphomonadaceae;g__Maricaulis	0	0	0	1	2	0
f__Sphingomonadaceae;g__Rhizorhabdus	0	0	0	0	2	1
f__Comamonadaceae;g__Candidatus Symbiobacter	0	2	1	0	0	0
f__Cellvibrionaceae;g__Marinagarivorans	0	1	2	0	0	0
f__Alcanivoracaceae;g__Marinicella	0	0	0	1	0	2
f__Piscirickettsiaceae;g__Thiomicrospira	0	2	1	0	0	0
f__Pleosporaceae;g__Bipolaris	2	0	1	0	0	0
f__Pyrodictiaceae;g__Pyrodictium	1	0	0	1	0	1
f__Thermoproteaceae;g__Thermoproteus	0	0	1	1	1	0
f__Haloferacaceae;g__Halogranum	0	1	1	0	0	1
f__Halorubraceae;g__Candidatus Halobonum	1	0	0	0	1	1
f__Natrialbaceae;g__Natrialba	0	1	1	0	1	0
f__Unclassified;g__Candidatus Nitrosotalea	1	1	0	0	0	1
f__Actinomycetaceae;g__Actinobaculum	0	0	1	1	0	1
f__Bifidobacteriaceae;g__Alloscardovia	0	0	0	1	1	1
f__Coriobacteriaceae;g__Senegalimassilia	1	0	1	0	0	1
f__Eggerthellaceae;g__Enterorhabdus	0	0	1	0	1	1
f__Eggerthellaceae;g__Gordonibacter	0	0	0	1	1	1
f__Aquificaceae;g__Thermocrinis	0	1	1	0	0	1
f__Odoribacteraceae;g__Butyricimonas	0	0	1	1	1	0
f__Marinilabiliaceae;g__Alkaliflexus	1	1	1	0	0	0
f__Flavobacteriaceae;g__Capnocytophaga	0	0	0	1	1	1
f__Flavobacteriaceae;g__Formosa	0	1	1	0	0	1
f__Flavobacteriaceae;g__Pseudozobellia	1	0	0	1	1	0
f__Flavobacteriaceae;g__Pustulibacterium	0	1	0	0	1	1
f__Flavobacteriaceae;g__Wenyingzhuangia	0	0	0	1	1	1
f__Unclassified;g__Candidatus Acetothermum	1	0	0	1	0	1
f__Oscillatoriaceae;g__Limnoraphis	1	1	1	0	0	0
f__Hydrococcaceae;g__Hydrococcus	0	0	0	1	1	1
f__Bacillaceae;g__Halobacillus	0	0	0	1	1	1
f__Bacillaceae;g__Salsuginibacillus	0	0	0	1	1	1
f__Planococcaceae;g__Jeotgalibacillus	0	1	1	0	1	0
f__Thermoactinomycetaceae;g__Seinonella	1	1	1	0	0	0
f__Aerococcaceae;g__Abiotrophia	1	1	1	0	0	0
f__Aerococcaceae;g__Facklamia	0	0	1	1	0	1
f__Carnobacteriaceae;g__Alkalibacterium	0	0	0	1	1	1
f__Clostridiaceae;g__Caldisalinibacter	0	1	1	0	1	0
f__Clostridiaceae;g__Geosporobacter	0	1	1	0	0	1
f__Clostridiaceae;g__Lactonifactor	0	0	1	1	0	1
f__Clostridiales Family XII. Incertae Sedis;g__Acidaminobacter	0	0	1	1	0	1
f__Eubacteriaceae;g__Anaerofustis	1	1	1	0	0	0
f__Lachnospiraceae;g__Blautia	0	0	1	0	1	1
f__Lachnospiraceae;g__Lachnoclostridium	1	1	1	0	0	0
f__Lachnospiraceae;g__Tyzzerella	1	0	1	1	0	0
f__Peptococcaceae;g__Thermincola	0	1	1	0	0	1
f__Ruminococcaceae;g__Angelakisella	0	1	0	1	1	0
f__Thermoanaerobacteraceae;g__Thermanaeromonas	0	1	1	0	0	1
f__Erysipelotrichaceae;g__Erysipelatoclostridium	1	0	0	1	0	1
f__Acidaminococcaceae;g__Succiniclasticum	0	1	1	0	1	0
f__Selenomonadaceae;g__Propionispira	0	0	0	1	1	1
f__Sporomusaceae;g__Anaeroarcus	1	1	1	0	0	0
f__Sporomusaceae;g__Propionispora	0	1	1	1	0	0
f__Tissierellaceae;g__Anaerosalibacter	0	0	0	1	1	1
f__Fusobacteriaceae;g__Cetobacterium	1	1	1	0	0	0
f__Caulobacteraceae;g__Woodsholea	1	1	0	0	1	0
f__Rhodobacteraceae;g__Falsirhodobacter	0	0	0	1	1	1
f__Rhodobacteraceae;g__Halocynthiibacter	1	0	1	0	0	1
f__Rhodobacteraceae;g__Litorimicrobium	0	0	1	1	0	1
f__Acetobacteraceae;g__Kozakia	0	0	0	1	1	1
f__Rhodospirillaceae;g__Haematospirillum	1	0	1	0	1	0
f__Anaplasmataceae;g__Wolbachia	0	0	0	1	1	1
f__Burkholderiaceae;g__Candidatus Glomeribacter	0	1	1	0	0	1
f__Comamonadaceae;g__Giesbergeria	1	0	1	0	0	1
f__Chromobacteriaceae;g__Aquitalea	0	1	0	1	0	1
f__Chromobacteriaceae;g__Deefgea	0	0	0	1	1	1
f__Neisseriaceae;g__Alysiella	0	0	0	1	1	1
f__Sterolibacteriaceae;g__Sterolibacterium	0	1	1	0	1	0
f__Rhodocyclaceae;g__Candidatus Dactylopiibacterium	0	0	0	1	1	1
f__Desulfobacteraceae;g__Desulfatiglans	0	0	1	0	1	1
f__Desulfobacteraceae;g__Desulfobacula	1	1	1	0	0	0
f__Desulfobacteraceae;g__Desulfosarcina	0	1	1	0	1	0
f__Desulfurellaceae;g__Hippea	0	0	1	1	1	0
f__Unclassified;g__Nitratifractor	0	0	1	0	1	1
f__Acidiferrobacteraceae;g__Acidiferrobacter	1	0	1	0	1	0
f__Aeromonadaceae;g__Oceanimonas	0	0	0	1	1	1
f__Aeromonadaceae;g__Zobellella	0	1	1	0	0	1
f__Alteromonadaceae;g__Gayadomonas	0	0	0	1	1	1
f__Alteromonadaceae;g__Mangrovitalea	0	1	1	0	0	1
f__Cardiobacteriaceae;g__Cardiobacterium	0	0	0	1	1	1
f__Erwiniaceae;g__Buchnera	0	0	0	1	1	1
f__Morganellaceae;g__Morganella	1	1	1	0	0	0
f__Coxiellaceae;g__Coxiella	0	1	0	0	1	1
f__Halomonadaceae;g__Cobetia	0	0	0	1	1	1
f__Oceanospirillaceae;g__Nitrincola	0	1	1	0	0	1
f__Oceanospirillaceae;g__Thalassolituus	1	1	1	0	0	0
f__Pasteurellaceae;g__Mannheimia	0	0	1	1	0	1
f__Piscirickettsiaceae;g__Hydrogenovibrio	0	1	0	1	1	0
f__Unclassified;g__Candidatus Thioglobus	0	0	0	1	1	1
f__Unclassified;g__Thiolapillus	1	0	0	1	1	0
f__Kosmotogaceae;g__Mesotoga	1	1	1	0	0	0
f__Methylacidiphilaceae;g__Methylacidiphilum	1	1	1	0	0	0
f__Puniceicoccaceae;g__Coraliomargarita	0	1	0	0	1	1
f__Mycosphaerellaceae;g__Pseudocercospora	1	1	1	0	0	0
f__Leptosphaeriaceae;g__Leptosphaeria	1	1	1	0	0	0
f__Gloniaceae;g__Cenococcum	0	0	0	1	1	1
f__Ajellomycetaceae;g__Emmonsia	1	1	1	0	0	0
f__Onygenaceae;g__Uncinocarpus	1	1	1	0	0	0
f__Unclassified;g__Paracoccidioides	0	0	0	1	1	1
f__Erysiphaceae;g__Erysiphe	1	1	1	0	0	0
f__Sclerotiniaceae;g__Sclerotinia	1	0	1	0	1	0
f__Neolectaceae;g__Neolecta	1	1	1	0	0	0
f__Orbiliaceae;g__Dactylellina	1	1	1	0	0	0
f__Debaryomycetaceae;g__Spathaspora	1	1	1	0	0	0
f__Dipodascaceae;g__Galactomyces	1	1	1	0	0	0
f__Phaffomycetaceae;g__Wickerhamomyces	1	1	1	0	0	0
f__Pichiaceae;g__Pichia	1	1	1	0	0	0
f__Saccharomycetaceae;g__Eremothecium	1	1	1	0	0	0
f__Saccharomycetaceae;g__Nakaseomyces	1	1	1	0	0	0
f__Saccharomycetaceae;g__Zygosaccharomyces	1	1	1	0	0	0
f__Cordycipitaceae;g__Isaria	1	1	1	0	0	0
f__Nectriaceae;g__Neonectria	1	1	1	0	0	0
f__Stachybotryaceae;g__Stachybotrys	1	1	1	0	0	0
f__Magnaporthaceae;g__Gaeumannomyces	1	1	1	0	0	0
f__Magnaporthaceae;g__Magnaporthe	1	1	1	0	0	0
f__Microascaceae;g__Scedosporium	1	0	1	0	1	0
f__Chaetomiaceae;g__Thielavia	1	1	1	0	0	0
f__Agaricaceae;g__Leucoagaricus	1	1	1	0	0	0
f__Lyophyllaceae;g__Hypsizygus	1	1	1	0	0	0
f__Omphalotaceae;g__Lentinula	1	1	1	0	0	0
f__Strophariaceae;g__Hypholoma	1	1	1	0	0	0
f__Amylocorticiaceae;g__Plicaturopsis	1	1	1	0	0	0
f__Auriculariaceae;g__Auricularia	1	1	1	0	0	0
f__Coniophoraceae;g__Coniophora	1	1	1	0	0	0
f__Botryobasidiaceae;g__Botryobasidium	0	1	0	1	0	1
f__Cantharellaceae;g__Cantharellus	1	0	0	1	1	0
f__Hymenochaetaceae;g__Fomitiporia	1	1	1	0	0	0
f__Dacryobolaceae;g__Postia	1	1	1	0	0	0
f__Gelatoporiaceae;g__Obba	0	0	0	1	1	1
f__Unclassified;g__Fibroporia	1	1	1	0	0	0
f__Serendipitaceae;g__Serendipita	1	1	1	0	0	0
f__Sporidiobolaceae;g__Sporidiobolus	0	1	0	1	0	1
f__Melampsoraceae;g__Melampsora	1	1	1	0	0	0
f__Pucciniaceae;g__Uromyces	1	1	1	0	0	0
f__Naemateliaceae;g__Naematelia	0	1	0	0	1	1
f__Ustilaginaceae;g__Pseudozyma	1	1	1	0	0	0
f__Enterocytozoonidae;g__Enterocytozoon	0	0	0	1	1	1
f__Enterocytozoonidae;g__Enterospora	1	1	1	0	0	0
f__Eggerthellaceae;g__Denitrobacterium	0	0	0	0	0	2
f__Flavobacteriaceae;g__Joostella	0	0	0	2	0	0
f__Cellvibrionaceae;g__Simiduia	0	0	2	0	0	0
f__Enterobacteriaceae;g__Siccibacter	0	0	2	0	0	0
f__Helotiaceae;g__Glarea	2	0	0	0	0	0
f__Xylonomycetaceae;g__Xylona	2	0	0	0	0	0
f__Halobacteriaceae;g__Haladaptatus	0	0	0	0	1	1
f__Methanomicrobiaceae;g__Methanofollis	0	0	1	0	0	1
f__Methanomicrobiaceae;g__Methanolacinia	0	0	1	0	1	0
f__Thermococcaceae;g__Thermococcus	0	0	0	1	1	0
f__Nitrosopumilaceae;g__Nitrosopumilus	0	0	0	1	0	1
f__Unclassified;g__Candidatus Caldiarchaeum	0	1	1	0	0	0
f__Actinomycetaceae;g__Actinotignum	0	0	0	1	1	0
f__Dermabacteraceae;g__Helcobacillus	0	1	1	0	0	0
f__Aquificaceae;g__Aquifex	0	0	0	1	0	1
f__Barnesiellaceae;g__Barnesiella	0	1	0	1	0	0
f__Rikenellaceae;g__Millionella	1	0	1	0	0	0
f__Williamwhitmaniaceae;g__Williamwhitmania	0	0	1	0	1	0
f__Cyclobacteriaceae;g__Nitritalea	0	1	1	0	0	0
f__Microscillaceae;g__Eisenibacter	0	0	0	0	1	1
f__Flavobacteriaceae;g__Altibacter	0	0	0	1	0	1
f__Flavobacteriaceae;g__Bergeyella	0	0	1	0	1	0
f__Flavobacteriaceae;g__Gilvibacter	0	1	1	0	0	0
f__Flavobacteriaceae;g__Psychroflexus	0	0	0	1	0	1
f__Saprospiraceae;g__Aureispira	0	0	0	1	1	0
f__Balneolaceae;g__Gracilimonas	0	1	1	0	0	0
f__Unclassified;g__Candidatus Kryptobacter	0	1	1	0	0	0
f__Chroococcaceae;g__Chroogloeocystis	0	0	0	0	1	1
f__Merismopediaceae;g__Aphanocapsa	1	0	1	0	0	0
f__Bacillaceae;g__Aeribacillus	0	0	0	1	0	1
f__Bacillaceae;g__Psychrobacillus	0	0	0	1	0	1
f__Bacillaceae;g__Sediminibacillus	0	0	0	1	1	0
f__Planococcaceae;g__Bhargavaea	0	0	1	0	0	1
f__Thermoactinomycetaceae;g__Kroppenstedtia	0	0	0	1	0	1
f__Thermoactinomycetaceae;g__Risungbinella	0	0	0	1	0	1
f__Carnobacteriaceae;g__Carnobacterium	0	0	0	1	0	1
f__Leuconostocaceae;g__Leuconostoc	0	0	1	0	1	0
f__Clostridiales Family XII. Incertae Sedis;g__Fusibacter	0	0	0	0	1	1
f__Clostridiales Family XIII. Incertae Sedis;g__Anaerovorax	0	1	0	1	0	0
f__Clostridiales Family XIII. Incertae Sedis;g__Mogibacterium	0	1	1	0	0	0
f__Lachnospiraceae;g__Anaerocolumna	0	1	0	0	0	1
f__Ruminococcaceae;g__Anaerofilum	0	1	1	0	0	0
f__Syntrophomonadaceae;g__Dethiobacter	0	0	0	1	1	0
f__Halobacteroidaceae;g__Acetohalobium	0	0	0	1	0	1
f__Thermoanaerobacterales Family III. Incertae Sedis;g__Caldicellulosiruptor	0	0	0	1	0	1
f__Leptotrichiaceae;g__Leptotrichia	0	0	1	0	0	1
f__Unclassified;g__Candidatus Nucleicultrix	0	0	0	1	1	0
f__Pelagibacteraceae;g__Candidatus Pelagibacter	0	0	1	0	0	1
f__Hyphomicrobiaceae;g__Maritalea	0	0	1	1	0	0
f__Hyphomonadaceae;g__Ponticaulis	0	0	0	0	1	1
f__Rhodobacteraceae;g__Donghicola	0	0	0	1	1	0
f__Rhodobacteraceae;g__Monaibacterium	1	0	0	0	0	1
f__Rhodobacteraceae;g__Nereida	0	0	1	1	0	0
f__Rhodobacteraceae;g__Pseudopelagicola	0	0	0	1	0	1
f__Rhodobacteraceae;g__Roseibaca	0	0	0	1	0	1
f__Rhodobacteraceae;g__Sediminimonas	0	1	0	0	0	1
f__Rhodobacteraceae;g__Thalassobacter	0	0	0	1	0	1
f__Rhodobacteraceae;g__Thalassococcus	0	0	1	1	0	0
f__Acetobacteraceae;g__Commensalibacter	0	0	0	1	0	1
f__Acetobacteraceae;g__Neoasaia	0	0	1	0	1	0
f__Alcaligenaceae;g__Kerstersia	0	0	0	1	1	0
f__Alcaligenaceae;g__Oligella	0	0	1	1	0	0
f__Burkholderiaceae;g__Limnobacter	0	0	0	1	1	0
f__Neisseriaceae;g__Eikenella	0	0	1	0	1	0
f__Desulfobulbaceae;g__Desulfotalea	0	1	1	0	0	0
f__Desulfohalobiaceae;g__Desulfovermiculus	0	0	0	1	0	1
f__Desulfovibrionaceae;g__Halodesulfovibrio	0	1	0	0	1	0
f__Desulfuromonadaceae;g__Desulfuromusa	0	0	0	1	0	1
f__Syntrophorhabdaceae;g__Syntrophorhabdus	0	0	1	0	0	1
f__Unclassified;g__Dissulfuribacter	0	0	1	0	0	1
f__Campylobacteraceae;g__Campylobacter	0	0	1	1	0	0
f__Helicobacteraceae;g__Sulfuricurvum	0	0	0	1	1	0
f__Unclassified;g__Nitratiruptor	1	1	0	0	0	0
f__Alteromonadaceae;g__Aliagarivorans	0	1	1	0	0	0
f__Alteromonadaceae;g__Salinimonas	0	0	1	1	0	0
f__Alteromonadaceae;g__Tamilnaduibacter	0	0	0	1	0	1
f__Psychromonadaceae;g__Psychromonas	0	0	0	1	1	0
f__Cellvibrionaceae;g__Agarilytica	0	0	0	1	0	1
f__Cellvibrionaceae;g__Candidatus Endobugula	0	1	0	0	1	0
f__Budviciaceae;g__Budvicia	0	1	1	0	0	0
f__Enterobacteriaceae;g__Candidatus Regiella	0	0	0	1	0	1
f__Morganellaceae;g__Proteus	0	0	1	1	0	0
f__Methylococcaceae;g__Methylomarinum	0	1	0	0	1	0
f__Halomonadaceae;g__Halovibrio	0	0	0	1	0	1
f__Oceanospirillaceae;g__Amphritea	0	1	0	0	0	1
f__Oceanospirillaceae;g__Bacterioplanes	0	0	1	0	1	0
f__Oceanospirillaceae;g__Neptunomonas	0	1	1	0	0	0
f__Pasteurellaceae;g__Bibersteinia	1	0	0	0	1	0
f__Pasteurellaceae;g__Gallibacterium	0	0	0	0	1	1
f__Piscirickettsiaceae;g__Piscirickettsia	0	1	1	0	0	0
f__Brachyspiraceae;g__Brachyspira	0	1	0	0	1	0
f__Spirochaetaceae;g__Marispirochaeta	0	0	1	0	1	0
f__Synergistaceae;g__Thermovirga	0	0	0	0	1	1
f__Fervidobacteriaceae;g__Thermosipho	0	0	0	0	1	1
f__Akkermansiaceae;g__Akkermansia	0	0	0	0	1	1
f__Rubritaleaceae;g__Rubritalea	0	0	1	1	0	0
f__Botryosphaeriaceae;g__Diplodia	1	0	1	0	0	0
f__Pleosporaceae;g__Stemphylium	0	0	1	0	0	1
f__Aspergillaceae;g__Penicilliopsis	1	0	1	0	0	0
f__Dipodascaceae;g__Yarrowia	1	1	0	0	0	0
f__Saccharomycetaceae;g__Naumovozyma	0	0	0	0	1	1
f__Saccharomycetaceae;g__Pachysolen	1	0	1	0	0	0
f__Gnomoniaceae;g__Ophiognomonia	1	0	1	0	0	0
f__Clavicipitaceae;g__Torrubiella	1	0	1	0	0	0
f__Ophiocordycipitaceae;g__Purpureocillium	1	1	0	0	0	0
f__Magnaporthaceae;g__Magnaporthiopsis	1	0	1	0	0	0
f__Protomycetaceae;g__Protomyces	0	1	0	0	0	1
f__Unclassified;g__Saitoella	0	0	0	1	0	1
f__Pluteaceae;g__Volvariella	0	0	0	0	1	1
f__Tricholomataceae;g__Laccaria	0	0	1	0	0	1
f__Punctulariaceae;g__Punctularia	1	0	1	0	0	0
f__Trichosporonaceae;g__Trichosporon	1	1	0	0	0	0
f__Ustilaginaceae;g__Melanopsichium	1	1	0	0	0	0
f__Ustilaginaceae;g__Ustilago	1	1	0	0	0	0
f__Unikaryonidae;g__Encephalitozoon	1	0	1	0	0	0
f__Legeriomycetaceae;g__Zancudomyces	1	1	0	0	0	0
f__Archaeoglobaceae;g__Archaeoglobus	0	0	0	0	0	1
f__Haloferacaceae;g__Haloplanus	0	0	0	0	0	1
f__Methanobacteriaceae;g__Methanobrevibacter	0	1	0	0	0	0
f__Methanoregulaceae;g__Methanolinea	0	0	0	0	0	1
f__Bifidobacteriaceae;g__Gardnerella	0	0	0	0	1	0
f__Dermatophilaceae;g__Dermatophilus	0	0	0	1	0	0
f__Cytophagaceae;g__Leadbetterella	0	0	1	0	0	0
f__Flavobacteriaceae;g__Empedobacter	0	1	0	0	0	0
f__Flavobacteriaceae;g__Flagellimonas	0	1	0	0	0	0
f__Flavobacteriaceae;g__Imtechella	0	0	1	0	0	0
f__Flavobacteriaceae;g__Lacinutrix	0	0	1	0	0	0
f__Flavobacteriaceae;g__Myroides	0	0	0	1	0	0
f__Flavobacteriaceae;g__Ulvibacter	0	0	1	0	0	0
f__Aphanizomenonaceae;g__Dolichospermum	0	0	1	0	0	0
f__Prochloraceae;g__Prochloron	0	0	0	1	0	0
f__Deferribacteraceae;g__Calditerrivibrio	0	0	0	0	0	1
f__Bacillaceae;g__Numidum	0	0	0	0	1	0
f__Bacillaceae;g__Paucisalibacillus	0	0	0	0	1	0
f__Thermoactinomycetaceae;g__Paludifilum	0	0	1	0	0	0
f__Unclassified;g__Acidibacillus	0	1	0	0	0	0
f__Carnobacteriaceae;g__Marinilactibacillus	0	0	1	0	0	0
f__Clostridiaceae;g__Tindallia	0	0	0	1	0	0
f__Eubacteriaceae;g__Intestinibacillus	0	0	1	0	0	0
f__Lachnospiraceae;g__Herbinix	1	0	0	0	0	0
f__Peptococcaceae;g__Pelotomaculum	0	0	0	0	0	1
f__Peptostreptococcaceae;g__Asaccharospora	0	0	0	1	0	0
f__Ruminococcaceae;g__Subdoligranulum	0	0	1	0	0	0
f__Veillonellaceae;g__Veillonella	0	0	0	1	0	0
f__Peptoniphilaceae;g__Parvimonas	1	0	0	0	0	0
f__Fusobacteriaceae;g__Fusobacterium	0	0	0	0	1	0
f__Leptotrichiaceae;g__Streptobacillus	0	0	1	0	0	0
f__Rhodobacteraceae;g__Amylibacter	0	0	0	0	0	1
f__Rhodobacteraceae;g__Nautella	0	0	0	1	0	0
f__Rhodobacteraceae;g__Rhodobaca	0	0	0	1	0	0
f__Rhodobacteraceae;g__Roseinatronobacter	0	0	0	0	0	1
f__Rhodobacteraceae;g__Tateyamaria	0	0	0	1	0	0
f__Burkholderiaceae;g__Paucimonas	0	0	0	0	0	1
f__Unclassified;g__Eleftheria	0	0	0	0	1	0
f__Neisseriaceae;g__Snodgrassella	0	0	1	0	0	0
f__Gallionellaceae;g__Sideroxydans	0	0	1	0	0	0
f__Geobacteraceae;g__Geothermobacter	0	0	1	0	0	0
f__Myxococcaceae;g__Pyxidicoccus	0	0	1	0	0	0
f__Chromatiaceae;g__Thiocystis	0	0	0	1	0	0
f__Enterobacteriaceae;g__Cedecea	0	0	0	0	0	1
f__Pectobacteriaceae;g__Brenneria	0	0	1	0	0	0
f__Methylococcaceae;g__Methyloglobulus	0	0	1	0	0	0
f__Oceanospirillaceae;g__Oceanobacter	0	0	1	0	0	0
f__Saccharospirillaceae;g__Reinekea	0	0	0	0	0	1
f__Moraxellaceae;g__Moraxella	0	0	0	0	0	1
f__Vibrionaceae;g__Grimontia	0	0	0	0	1	0
f__Thermodesulfobacteriaceae;g__Thermodesulfobacterium	1	0	0	0	0	0
f__Thermodesulfobacteriaceae;g__Thermosulfurimonas	0	0	0	0	1	0
f__Didymosphaeriaceae;g__Paraphaeosphaeria	1	0	0	0	0	0
f__Pleosporaceae;g__Pithomyces	1	0	0	0	0	0
f__Herpotrichiellaceae;g__Fonsecaea	1	0	0	0	0	0
f__Thermoascaceae;g__Byssochlamys	1	0	0	0	0	0
f__Trichocomaceae;g__Thermomyces	1	0	0	0	0	0
f__Unclassified;g__Phaeomoniella	1	0	0	0	0	0
f__Sclerotiniaceae;g__Botrytis	1	0	0	0	0	0
f__Unclassified;g__Rhynchosporium	1	0	0	0	0	0
f__Orbiliaceae;g__Drechslerella	1	0	0	0	0	0
f__Pyronemataceae;g__Lasiobolidium	1	0	0	0	0	0
f__Clavicipitaceae;g__Epichloe	0	0	0	1	0	0
f__Ophiocordycipitaceae;g__Tolypocladium	1	0	0	0	0	0
f__Hypoxylaceae;g__Hypoxylon	1	0	0	0	0	0
f__Physalacriaceae;g__Armillaria	1	0	0	0	0	0
f__Paxillaceae;g__Paxillus	0	0	1	0	0	0
