# Supplementary material for: Functional annotation of rhizospheric phageome of the wild plant species Moringa oleifera
Source: Front Microbiol. 2023 May 16;14:1166148. doi: 10.3389/fmicb.2023.1166148 (PMC10227523; doi:10.3389/fmicb.2023.1166148)
Supplement: Supplementary file 1 [file Data_Sheet_1.zip › Table S17.xlsx]

## Sheet: Table S17
Table S17. Mean abundance of non-redundant genes at the family/genus levels for bacteria harboring phages in soil, e.g., bulk (S) and rhizosphere (R), microbiomes of Moringa oleifera.
Family/genus	S	R
f__Bacillaceae;g__Bacillus	279	1263
f__Streptomycetaceae;g__Streptomyces	1568.67	6710.67
f__Mycobacteriaceae;g__Mycobacterium	3207.33	9953.67
f__Nocardiaceae;g__Rhodococcus	589.667	1254
f__Pseudomonadaceae;g__Pseudomonas	471	1033
