# Supplementary material for: Functional annotation of rhizospheric phageome of the wild plant species Moringa oleifera
Source: Front Microbiol. 2023 May 16;14:1166148. doi: 10.3389/fmicb.2023.1166148 (PMC10227523; doi:10.3389/fmicb.2023.1166148)
Supplement: Supplementary file 1 [file Data_Sheet_1.zip › Table S18.xlsx]

## Sheet: Table S18
Table S18. Query and subject IDs of non-redundant antibiotic resistance genes (ARGs) in soil, e.g., bulk (S) and rhizosphere (R), microbiomes of Moringa oleifera.
Query ID	Subject_id	ARG	Description
NOVO_MIX_1000481	ARO:3000816	mtrA	MtrA is a transcriptional activator of the MtrCDE multidrug efflux pump of Neisseria gonorrhoeae.
NOVO_MIX_1001853	ARO:3001300	myrA	myrA is a methyltransferase found in Micromonospora griseorubida and confers resistance to mycinamicin, tylosin and lincosamides. Specifically, this enzyme adds a methyl group to guanosine 748 (E. coli numbering) of 23S ribosomal RNA. MyrA is found in the mycinamicin biosynthetic cluster and is one mechanism by which M. griseorubida protects itself from self-destruction when producing this macrol…
NOVO_MIX_100205	ARO:3003748	oleC	oleC is an ABC transporter isolated from Streptomyces antibioticus and is involved in oleandomycin secretion.
NOVO_MIX_1007458	ARO:3003748	oleC	oleC is an ABC transporter isolated from Streptomyces antibioticus and is involved in oleandomycin secretion.
NOVO_MIX_1016722	ARO:3002525	AAC(2')-Ic	AAC(2')-Ic is a chromosomal-encoded aminoglycoside acetyltransferase in M. tuberculosis and M. bovis
NOVO_MIX_1018725	ARO:3000828	baeR	BaeR is a response regulator that promotes the expression of MdtABC and AcrD efflux complexes.
NOVO_MIX_1022197	ARO:3003318	Streptomyces rishiriensis parY mutant conferring resistance to aminocoumarin	point mutation on the Streptomyces rishiriensis parY resulting in aminocoumarin resistance
NOVO_MIX_102601	ARO:3003948	efrA	efrA is a part of the EfrAB efflux pump, and both efrA and efrB are necessary to confer drug resistance.
NOVO_MIX_1033410	ARO:3000504	golS	GolS is a regulator activated by the presence of gold, and promotes the expression of the MdsABC efflux pump.
NOVO_MIX_1045971	ARO:3004107	Pseudomonas aeruginosa soxR	SoxR is a redox-sensitive transcriptional activator that induces expression of a small regulon that includes the RND efflux pump-encoding operon mexGHI-opmD. SoxR was shown to be activated by pyocyanin.
NOVO_MIX_1058098	ARO:3000198	FosX	FosX is an enzyme used to confer resistance to fosfomycin. It's dependent on the cofactor, manganese (II), and uses water to generate a vicinal diol.
NOVO_MIX_1060266	ARO:3000504	golS	GolS is a regulator activated by the presence of gold, and promotes the expression of the MdsABC efflux pump.
NOVO_MIX_1065836	ARO:3000816	mtrA	MtrA is a transcriptional activator of the MtrCDE multidrug efflux pump of Neisseria gonorrhoeae.
NOVO_MIX_1066291	ARO:3003318	Streptomyces rishiriensis parY mutant conferring resistance to aminocoumarin	point mutation on the Streptomyces rishiriensis parY resulting in aminocoumarin resistance
NOVO_MIX_1069699	ARO:3000816	mtrA	MtrA is a transcriptional activator of the MtrCDE multidrug efflux pump of Neisseria gonorrhoeae.
NOVO_MIX_1071374	ARO:3002522	novA	A type III ABC transporter, identified on the novobiocin biosynthetic gene cluster, involved in the transport and resistance of novobiocin.
NOVO_MIX_1087360	ARO:3002930	vanRO	vanRO is a vanR variant found in the vanO gene cluster
NOVO_MIX_1106659	ARO:3000245	RbpA	RNA-polymerase binding protein which confers resistance to rifampin.
NOVO_MIX_1109798	ARO:3003318	Streptomyces rishiriensis parY mutant conferring resistance to aminocoumarin	point mutation on the Streptomyces rishiriensis parY resulting in aminocoumarin resistance
NOVO_MIX_1120373	ARO:3000504	golS	GolS is a regulator activated by the presence of gold, and promotes the expression of the MdsABC efflux pump.
NOVO_MIX_1121369	ARO:3003318	Streptomyces rishiriensis parY mutant conferring resistance to aminocoumarin	point mutation on the Streptomyces rishiriensis parY resulting in aminocoumarin resistance
NOVO_MIX_1123016	ARO:3003748	oleC	oleC is an ABC transporter isolated from Streptomyces antibioticus and is involved in oleandomycin secretion.
NOVO_MIX_1131729	ARO:3000816	mtrA	MtrA is a transcriptional activator of the MtrCDE multidrug efflux pump of Neisseria gonorrhoeae.
NOVO_MIX_1133563	ARO:3002893	tcr3	tcr3 is a tetracycline efflux pump that confers self-resistance to Streptomyces aureofaciens
NOVO_MIX_1139784	ARO:3000789	mdsA	MdsA is the membrane fusion protein of the multidrug and metal efflux complex MdsABC.
NOVO_MIX_1141129	ARO:3002930	vanRO	vanRO is a vanR variant found in the vanO gene cluster
NOVO_MIX_1154727	ARO:3003961	farA	farA is the membrane fusion protein that is part of the farAB efflux pump.
NOVO_MIX_1155554	ARO:3000828	baeR	BaeR is a response regulator that promotes the expression of MdtABC and AcrD efflux complexes.
NOVO_MIX_1160188	ARO:3003748	oleC	oleC is an ABC transporter isolated from Streptomyces antibioticus and is involved in oleandomycin secretion.
NOVO_MIX_1160729	ARO:3002522	novA	A type III ABC transporter, identified on the novobiocin biosynthetic gene cluster, involved in the transport and resistance of novobiocin.
NOVO_MIX_116641	ARO:3000816	mtrA	MtrA is a transcriptional activator of the MtrCDE multidrug efflux pump of Neisseria gonorrhoeae.
NOVO_MIX_1171947	ARO:3002522	novA	A type III ABC transporter, identified on the novobiocin biosynthetic gene cluster, involved in the transport and resistance of novobiocin.
NOVO_MIX_1174399	ARO:3001303	ErmO	ErmO is a methyltransferase found in the spiramycin producer Streptomyces ambofaciens. Like other Erm enzymes, it catalyzes the methylation of A2058 of the 23S ribosomal RNA. Specifically, this enzyme transfers only one methyl group. The gene is responsible for self-resistance to spiramycin.
NOVO_MIX_1178947	ARO:3003962	farB	farB is the cytoplasmic transporter protein that is part of the farAB efflux pump. farB corresponds to 3 loci in Pseudomonas aeruginosa PAO1 and 3 loci in Pseudomonas aeruginosa LESB58.
NOVO_MIX_1179070	ARO:3003748	oleC	oleC is an ABC transporter isolated from Streptomyces antibioticus and is involved in oleandomycin secretion.
NOVO_MIX_1183730	ARO:3002846	arr-1	arr-1 is a chromosome-encoded ribosyltransferase found in Mycobacterium smegmatis
NOVO_MIX_1185081	ARO:3004107	Pseudomonas aeruginosa soxR	SoxR is a redox-sensitive transcriptional activator that induces expression of a small regulon that includes the RND efflux pump-encoding operon mexGHI-opmD. SoxR was shown to be activated by pyocyanin.
NOVO_MIX_1185502	ARO:3002522	novA	A type III ABC transporter, identified on the novobiocin biosynthetic gene cluster, involved in the transport and resistance of novobiocin.
NOVO_MIX_1185562	ARO:3000603	Erm(41)	Erm41 confers MLSb phenotype.
NOVO_MIX_1185870	ARO:3003730	Bifidobacterium ileS conferring resistance to mupirocin	Bifidobacteria have an intrinsically resistant form of ileS (isoleucyl-tRNA synthetase) that confers resistance to mupirocin.
NOVO_MIX_1192756	ARO:3000816	mtrA	MtrA is a transcriptional activator of the MtrCDE multidrug efflux pump of Neisseria gonorrhoeae.
NOVO_MIX_1195378	ARO:3001805	OXA-198	OXA-198 is a beta-lactamase found in Pseudomonas aeruginosa
NOVO_MIX_1199739	ARO:3000504	golS	GolS is a regulator activated by the presence of gold, and promotes the expression of the MdsABC efflux pump.
NOVO_MIX_1200636	ARO:3003577	ugd	PmrE is required for the synthesis and transfer of 4-amino-4-deoxy-L-arabinose (Ara4N) to Lipid A, which allows gram-negative bacteria to resist the antimicrobial activity of cationic antimicrobial peptides and antibiotics such as polymyxin
NOVO_MIX_1205331	ARO:3003748	oleC	oleC is an ABC transporter isolated from Streptomyces antibioticus and is involved in oleandomycin secretion.
NOVO_MIX_1207015	ARO:3003841	kdpE	kdpE is a transcriptional activator that is part of the two-component system KdpD/KdpE that is studied for its regulatory role in potassium transport and has been identified as an adaptive regulator involved in the virulence and intracellular survival of pathogenic bacteria. kdpE regulates a range of virulence loci through direct promoter binding.
NOVO_MIX_1213345	ARO:3004103	QepA2	QepA2 is a plasmid-mediated quinolone resistance pump found in an Escherichia coli isolate from France
NOVO_MIX_1215943	ARO:3002846	arr-1	arr-1 is a chromosome-encoded ribosyltransferase found in Mycobacterium smegmatis
NOVO_MIX_1221594	ARO:3003841	kdpE	kdpE is a transcriptional activator that is part of the two-component system KdpD/KdpE that is studied for its regulatory role in potassium transport and has been identified as an adaptive regulator involved in the virulence and intracellular survival of pathogenic bacteria. kdpE regulates a range of virulence loci through direct promoter binding.
NOVO_MIX_1229742	ARO:3000504	golS	GolS is a regulator activated by the presence of gold, and promotes the expression of the MdsABC efflux pump.
NOVO_MIX_1231917	ARO:3002705	floR	floR is a plasmid or chromosome-encoded chloramphenicol exporter that is found in Bordetella bronchiseptica, Escherichia coli, Klebsiella pneumoniae,
NOVO_MIX_1232305	ARO:3002846	arr-1	arr-1 is a chromosome-encoded ribosyltransferase found in Mycobacterium smegmatis
NOVO_MIX_1240144	ARO:3003730	Bifidobacterium ileS conferring resistance to mupirocin	Bifidobacteria have an intrinsically resistant form of ileS (isoleucyl-tRNA synthetase) that confers resistance to mupirocin.
NOVO_MIX_1242630	ARO:3000504	golS	GolS is a regulator activated by the presence of gold, and promotes the expression of the MdsABC efflux pump.
NOVO_MIX_1244130	ARO:3000816	mtrA	MtrA is a transcriptional activator of the MtrCDE multidrug efflux pump of Neisseria gonorrhoeae.
NOVO_MIX_1247542	ARO:3002930	vanRO	vanRO is a vanR variant found in the vanO gene cluster
NOVO_MIX_1260798	ARO:3003720	SPG-1	SPG-1 is a subclass B3 metallo-beta lactamase isolated from Sphingomonas sp.
NOVO_MIX_1262811	ARO:3000504	golS	GolS is a regulator activated by the presence of gold, and promotes the expression of the MdsABC efflux pump.
NOVO_MIX_1267351	ARO:3003105	dfrA3	dfrA3 is an integron-encoded dihydrofolate reductase found in Escherichia coli
NOVO_MIX_1271074	ARO:3004107	Pseudomonas aeruginosa soxR	SoxR is a redox-sensitive transcriptional activator that induces expression of a small regulon that includes the RND efflux pump-encoding operon mexGHI-opmD. SoxR was shown to be activated by pyocyanin.
NOVO_MIX_1273770	ARO:3001300	myrA	myrA is a methyltransferase found in Micromonospora griseorubida and confers resistance to mycinamicin, tylosin and lincosamides. Specifically, this enzyme adds a methyl group to guanosine 748 (E. coli numbering) of 23S ribosomal RNA. MyrA is found in the mycinamicin biosynthetic cluster and is one mechanism by which M. griseorubida protects itself from self-destruction when producing this macrol…
NOVO_MIX_1280226	ARO:3002846	arr-1	arr-1 is a chromosome-encoded ribosyltransferase found in Mycobacterium smegmatis
NOVO_MIX_1285872	ARO:3002539	AAC(3)-IV	AAC(3)-IV is a plasmid-encoded aminoglycoside acetyltransferase in E. coli, C. jejuni and P. stutzeri
NOVO_MIX_1287852	ARO:3003841	kdpE	kdpE is a transcriptional activator that is part of the two-component system KdpD/KdpE that is studied for its regulatory role in potassium transport and has been identified as an adaptive regulator involved in the virulence and intracellular survival of pathogenic bacteria. kdpE regulates a range of virulence loci through direct promoter binding.
NOVO_MIX_1289792	ARO:3004077	PmpM	PmpM is a multidrug efflux pump belonging to the MATE family of Pseudomonas aeruginosa. PmpM is an H+ drug antiporter and is the first reported case of an H+ coupled efflux pump in the MATE family. PmpM confers resistance to fluoroquinolones, fradiomycin, benzalkonium chloride, chlorhexidine gluconate, ethidium bromide, tetraphenylphosphonium chloride (TPPCl), and rhodamine 6G.
NOVO_MIX_1290322	ARO:3003318	Streptomyces rishiriensis parY mutant conferring resistance to aminocoumarin	point mutation on the Streptomyces rishiriensis parY resulting in aminocoumarin resistance
NOVO_MIX_1291641	ARO:3000504	golS	GolS is a regulator activated by the presence of gold, and promotes the expression of the MdsABC efflux pump.
NOVO_MIX_129328	ARO:3002948	vanHO	vanHO is a vanH variant in the vanO gene cluster
NOVO_MIX_1299150	ARO:3004107	Pseudomonas aeruginosa soxR	SoxR is a redox-sensitive transcriptional activator that induces expression of a small regulon that includes the RND efflux pump-encoding operon mexGHI-opmD. SoxR was shown to be activated by pyocyanin.
NOVO_MIX_1299918	ARO:3002244	CARB-5	CARB-5 is a beta-lactamase found in Acinetobacter calcoaceticus
NOVO_MIX_1300089	ARO:3002849	arr-4	arr-4 is an integron-encoded ribosyltransferase found in Pseudomonas aeruginosa
NOVO_MIX_130239	ARO:3003748	oleC	oleC is an ABC transporter isolated from Streptomyces antibioticus and is involved in oleandomycin secretion.
NOVO_MIX_1302659	ARO:3002593	AAC(6')-Ib-SK	AAC(6')-Ib-SK is a chromosomal-encoded aminoglycoside acetyltransferase in Streptomyces kanamyceticus
NOVO_MIX_1313069	ARO:3000794	mdtC	MdtC is a transporter that forms a heteromultimer complex with MdtB to form a multidrug transporter. MdtBC is part of the MdtABC-TolC efflux complex. In the absence of MdtB, MdtC can form a homomultimer complex that results in a functioning efflux complex with a narrower drug specificity. mdtC corresponds to 3 loci in Pseudomonas aeruginosa PAO1 (gene name: muxC/muxB) and 3 loci in Pseudomonas ae…
NOVO_MIX_1315425	ARO:3003748	oleC	oleC is an ABC transporter isolated from Streptomyces antibioticus and is involved in oleandomycin secretion.
NOVO_MIX_1315676	ARO:3000816	mtrA	MtrA is a transcriptional activator of the MtrCDE multidrug efflux pump of Neisseria gonorrhoeae.
NOVO_MIX_1315909	ARO:3000816	mtrA	MtrA is a transcriptional activator of the MtrCDE multidrug efflux pump of Neisseria gonorrhoeae.
NOVO_MIX_1315972	ARO:3000816	mtrA	MtrA is a transcriptional activator of the MtrCDE multidrug efflux pump of Neisseria gonorrhoeae.
NOVO_MIX_131623	ARO:3000816	mtrA	MtrA is a transcriptional activator of the MtrCDE multidrug efflux pump of Neisseria gonorrhoeae.
NOVO_MIX_1319284	ARO:3000816	mtrA	MtrA is a transcriptional activator of the MtrCDE multidrug efflux pump of Neisseria gonorrhoeae.
NOVO_MIX_1329244	ARO:3003748	oleC	oleC is an ABC transporter isolated from Streptomyces antibioticus and is involved in oleandomycin secretion.
NOVO_MIX_1333560	ARO:3000828	baeR	BaeR is a response regulator that promotes the expression of MdtABC and AcrD efflux complexes.
NOVO_MIX_1337374	ARO:3002534	AAC(3)-IIb	AAC(3)-IIb is an aminoglycoside acetyltransferase in E. coli, A. faecalis and S. marcescens
NOVO_MIX_1341744	ARO:3003841	kdpE	kdpE is a transcriptional activator that is part of the two-component system KdpD/KdpE that is studied for its regulatory role in potassium transport and has been identified as an adaptive regulator involved in the virulence and intracellular survival of pathogenic bacteria. kdpE regulates a range of virulence loci through direct promoter binding.
NOVO_MIX_1345959	ARO:3000853	AIM-1	AIM-1 is an Ambler class B beta-lactamase that hydrolyzes most beta-lactams except aztreonam and ceftazidime. It was isolated from Pseudomonas aeruginosa and was the first subclass B3 mobile-elements encoded beta-lactamase discovered.
NOVO_MIX_1348508	ARO:3000816	mtrA	MtrA is a transcriptional activator of the MtrCDE multidrug efflux pump of Neisseria gonorrhoeae.
NOVO_MIX_1353295	ARO:3000501	rpoB2	Due to gene duplication, the genomes of Nocardia species include both rifampin-sensitive beta-subunit of RNA polymerase (rpoB) and rifampin-resistant beta-subunit of RNA polymerase (rpoB2) genes, with ~88% similarity between the two gene products. Expression of the rpoB2 variant results in replacement of rifampin sensitivity with rifampin resistance.
NOVO_MIX_135918	ARO:3000245	RbpA	RNA-polymerase binding protein which confers resistance to rifampin.
NOVO_MIX_1361475	ARO:3001300	myrA	myrA is a methyltransferase found in Micromonospora griseorubida and confers resistance to mycinamicin, tylosin and lincosamides. Specifically, this enzyme adds a methyl group to guanosine 748 (E. coli numbering) of 23S ribosomal RNA. MyrA is found in the mycinamicin biosynthetic cluster and is one mechanism by which M. griseorubida protects itself from self-destruction when producing this macrol…
NOVO_MIX_1373878	ARO:3000816	mtrA	MtrA is a transcriptional activator of the MtrCDE multidrug efflux pump of Neisseria gonorrhoeae.
NOVO_MIX_1388207	ARO:3003730	Bifidobacterium ileS conferring resistance to mupirocin	Bifidobacteria have an intrinsically resistant form of ileS (isoleucyl-tRNA synthetase) that confers resistance to mupirocin.
NOVO_MIX_1388950	ARO:3000379	OprM	OprM is an outer membrane factor protein found in Pseudomonas aeruginosa and Burkholderia vietnamiensis. It is part of the MexAB-OprM, MexVW-OprM, MexXY-OprM and the AmrAB-OprM complex.
NOVO_MIX_139154	ARO:3003318	Streptomyces rishiriensis parY mutant conferring resistance to aminocoumarin	point mutation on the Streptomyces rishiriensis parY resulting in aminocoumarin resistance
NOVO_MIX_139518	ARO:3001300	myrA	myrA is a methyltransferase found in Micromonospora griseorubida and confers resistance to mycinamicin, tylosin and lincosamides. Specifically, this enzyme adds a methyl group to guanosine 748 (E. coli numbering) of 23S ribosomal RNA. MyrA is found in the mycinamicin biosynthetic cluster and is one mechanism by which M. griseorubida protects itself from self-destruction when producing this macrol…
NOVO_MIX_1401269	ARO:3002539	AAC(3)-IV	AAC(3)-IV is a plasmid-encoded aminoglycoside acetyltransferase in E. coli, C. jejuni and P. stutzeri
NOVO_MIX_1401270	ARO:3000504	golS	GolS is a regulator activated by the presence of gold, and promotes the expression of the MdsABC efflux pump.
NOVO_MIX_1403924	ARO:3000245	RbpA	RNA-polymerase binding protein which confers resistance to rifampin.
NOVO_MIX_1406627	ARO:3002884	iri	iri is a monooxygenase that confers resistance to rifampin found in Rhodococcus equi
NOVO_MIX_1410226	ARO:3003665	NmcR	NmcR is a homolog of the LysR regulator found in Enterobacter cloacae that contribute to the regulation of NmcA beta-lactamase
NOVO_MIX_1416429	ARO:3003841	kdpE	kdpE is a transcriptional activator that is part of the two-component system KdpD/KdpE that is studied for its regulatory role in potassium transport and has been identified as an adaptive regulator involved in the virulence and intracellular survival of pathogenic bacteria. kdpE regulates a range of virulence loci through direct promoter binding.
NOVO_MIX_1418983	ARO:3003748	oleC	oleC is an ABC transporter isolated from Streptomyces antibioticus and is involved in oleandomycin secretion.
NOVO_MIX_1421196	ARO:3002930	vanRO	vanRO is a vanR variant found in the vanO gene cluster
NOVO_MIX_1421971	ARO:3004042	Enterobacter cloacae acrA	AcrA is a subunit of the AcrAB-TolC multidrug efflux system that in E. cloacae.
NOVO_MIX_1422389	ARO:3000816	mtrA	MtrA is a transcriptional activator of the MtrCDE multidrug efflux pump of Neisseria gonorrhoeae.
NOVO_MIX_1427489	ARO:3004107	Pseudomonas aeruginosa soxR	SoxR is a redox-sensitive transcriptional activator that induces expression of a small regulon that includes the RND efflux pump-encoding operon mexGHI-opmD. SoxR was shown to be activated by pyocyanin.
NOVO_MIX_1429106	ARO:3000501	rpoB2	Due to gene duplication, the genomes of Nocardia species include both rifampin-sensitive beta-subunit of RNA polymerase (rpoB) and rifampin-resistant beta-subunit of RNA polymerase (rpoB2) genes, with ~88% similarity between the two gene products. Expression of the rpoB2 variant results in replacement of rifampin sensitivity with rifampin resistance.
NOVO_MIX_142927	ARO:3000816	mtrA	MtrA is a transcriptional activator of the MtrCDE multidrug efflux pump of Neisseria gonorrhoeae.
NOVO_MIX_143331	ARO:3002893	tcr3	tcr3 is a tetracycline efflux pump that confers self-resistance to Streptomyces aureofaciens
NOVO_MIX_1445274	ARO:3000198	FosX	FosX is an enzyme used to confer resistance to fosfomycin. It's dependent on the cofactor, manganese (II), and uses water to generate a vicinal diol.
NOVO_MIX_1445485	ARO:3002522	novA	A type III ABC transporter, identified on the novobiocin biosynthetic gene cluster, involved in the transport and resistance of novobiocin.
NOVO_MIX_1446716	ARO:3003748	oleC	oleC is an ABC transporter isolated from Streptomyces antibioticus and is involved in oleandomycin secretion.
NOVO_MIX_1447607	ARO:3004042	Enterobacter cloacae acrA	AcrA is a subunit of the AcrAB-TolC multidrug efflux system that in E. cloacae.
NOVO_MIX_1458500	ARO:3002524	AAC(2')-Ib	AAC(2')-Ib is a chromosomal-encoded aminoglycoside acetyltransferase in M. fortuitum and A. baumannii
NOVO_MIX_146167	ARO:3003030	MexV	MexV is the membrane fusion protein of the MexVW-OprM multidrug efflux complex.
NOVO_MIX_1465332	ARO:3003105	dfrA3	dfrA3 is an integron-encoded dihydrofolate reductase found in Escherichia coli
NOVO_MIX_14681	ARO:3003665	NmcR	NmcR is a homolog of the LysR regulator found in Enterobacter cloacae that contribute to the regulation of NmcA beta-lactamase
NOVO_MIX_1470422	ARO:3002930	vanRO	vanRO is a vanR variant found in the vanO gene cluster
NOVO_MIX_1474028	ARO:3003841	kdpE	kdpE is a transcriptional activator that is part of the two-component system KdpD/KdpE that is studied for its regulatory role in potassium transport and has been identified as an adaptive regulator involved in the virulence and intracellular survival of pathogenic bacteria. kdpE regulates a range of virulence loci through direct promoter binding.
NOVO_MIX_1477419	ARO:3000816	mtrA	MtrA is a transcriptional activator of the MtrCDE multidrug efflux pump of Neisseria gonorrhoeae.
NOVO_MIX_1480502	ARO:3003748	oleC	oleC is an ABC transporter isolated from Streptomyces antibioticus and is involved in oleandomycin secretion.
NOVO_MIX_1486119	ARO:3004107	Pseudomonas aeruginosa soxR	SoxR is a redox-sensitive transcriptional activator that induces expression of a small regulon that includes the RND efflux pump-encoding operon mexGHI-opmD. SoxR was shown to be activated by pyocyanin.
NOVO_MIX_1491609	ARO:3004107	Pseudomonas aeruginosa soxR	SoxR is a redox-sensitive transcriptional activator that induces expression of a small regulon that includes the RND efflux pump-encoding operon mexGHI-opmD. SoxR was shown to be activated by pyocyanin.
NOVO_MIX_1498807	ARO:3003841	kdpE	kdpE is a transcriptional activator that is part of the two-component system KdpD/KdpE that is studied for its regulatory role in potassium transport and has been identified as an adaptive regulator involved in the virulence and intracellular survival of pathogenic bacteria. kdpE regulates a range of virulence loci through direct promoter binding.
NOVO_MIX_1499136	ARO:3002605	aadA5	aadA5 is an aminoglycoside nucleotidyltransferase gene encoded by plasmids, transposons and integrons in E. coli, K. pneumoniae, Kluyvera georgiana, P. aeruginosa and E. cloacae
NOVO_MIX_1500636	ARO:3002941	vanSO	vanSO is a vanS variant found in the vanO gene cluster
NOVO_MIX_1502593	ARO:3002884	iri	iri is a monooxygenase that confers resistance to rifampin found in Rhodococcus equi
NOVO_MIX_1503483	ARO:3000444	rphA	The enzymatic inactivation of rifampin by phosphorylation at the 21-OH position.
NOVO_MIX_1506835	ARO:3001300	myrA	myrA is a methyltransferase found in Micromonospora griseorubida and confers resistance to mycinamicin, tylosin and lincosamides. Specifically, this enzyme adds a methyl group to guanosine 748 (E. coli numbering) of 23S ribosomal RNA. MyrA is found in the mycinamicin biosynthetic cluster and is one mechanism by which M. griseorubida protects itself from self-destruction when producing this macrol…
NOVO_MIX_1508689	ARO:3002593	AAC(6')-Ib-SK	AAC(6')-Ib-SK is a chromosomal-encoded aminoglycoside acetyltransferase in Streptomyces kanamyceticus
NOVO_MIX_1509133	ARO:3000768	abeS	AbeS in an efflux pump of the SMR family of transporters found in Acinetobacter baumannii.
NOVO_MIX_1509557	ARO:3004143	AxyX	AxyX is the inner membrane transporter of the AxyXY-OprZ efflux pump system in Achromobacter spp.
NOVO_MIX_1518247	ARO:3000816	mtrA	MtrA is a transcriptional activator of the MtrCDE multidrug efflux pump of Neisseria gonorrhoeae.
NOVO_MIX_1519183	ARO:3002539	AAC(3)-IV	AAC(3)-IV is a plasmid-encoded aminoglycoside acetyltransferase in E. coli, C. jejuni and P. stutzeri
NOVO_MIX_1521398	ARO:3000606	FEZ-1	FEZ-1 is an Ambler class B MBL; subclass B3 first isolated from Legionella gormanii. It has activity against a broad range of beta-lactams and is only active with two Zn(II) ions in the active site.
NOVO_MIX_1523506	ARO:3000504	golS	GolS is a regulator activated by the presence of gold, and promotes the expression of the MdsABC efflux pump.
NOVO_MIX_1523624	ARO:3003748	oleC	oleC is an ABC transporter isolated from Streptomyces antibioticus and is involved in oleandomycin secretion.
NOVO_MIX_1525378	ARO:3000501	rpoB2	Due to gene duplication, the genomes of Nocardia species include both rifampin-sensitive beta-subunit of RNA polymerase (rpoB) and rifampin-resistant beta-subunit of RNA polymerase (rpoB2) genes, with ~88% similarity between the two gene products. Expression of the rpoB2 variant results in replacement of rifampin sensitivity with rifampin resistance.
NOVO_MIX_1525668	ARO:3000377	MexA	MexA is the membrane fusion protein of the MexAB-OprM multidrug efflux complex.
NOVO_MIX_1525702	ARO:3000816	mtrA	MtrA is a transcriptional activator of the MtrCDE multidrug efflux pump of Neisseria gonorrhoeae.
NOVO_MIX_15303	ARO:3000504	golS	GolS is a regulator activated by the presence of gold, and promotes the expression of the MdsABC efflux pump.
NOVO_MIX_153079	ARO:3003922	oqxA	RND efflux pump conferring resistance to fluoroquinolone
NOVO_MIX_1536582	ARO:3000504	golS	GolS is a regulator activated by the presence of gold, and promotes the expression of the MdsABC efflux pump.
NOVO_MIX_1537514	ARO:3000816	mtrA	MtrA is a transcriptional activator of the MtrCDE multidrug efflux pump of Neisseria gonorrhoeae.
NOVO_MIX_1544684	ARO:3003967	lfrA	lfrA is involved in the active efflux of quinolones and is found in Mycobacterium smegmatis. lfrA corresponds to 2 loci in Pseudomonas aeruginosa PAO1 and 2 loci in Pseudomonas aeruginosa LESB58.
NOVO_MIX_1546745	ARO:3000778	adeG	AdeG is the inner membrane transporter of the AdeFGH multidrug efflux complex.
NOVO_MIX_1547543	ARO:3002539	AAC(3)-IV	AAC(3)-IV is a plasmid-encoded aminoglycoside acetyltransferase in E. coli, C. jejuni and P. stutzeri
NOVO_MIX_1550679	ARO:3000620	adeL	AdeL is a regulator of AdeFGH in Acinetobacter baumannii. AdeL mutations are associated with AdeFGH overexpression and multidrug resistance.
NOVO_MIX_1554260	ARO:3001300	myrA	myrA is a methyltransferase found in Micromonospora griseorubida and confers resistance to mycinamicin, tylosin and lincosamides. Specifically, this enzyme adds a methyl group to guanosine 748 (E. coli numbering) of 23S ribosomal RNA. MyrA is found in the mycinamicin biosynthetic cluster and is one mechanism by which M. griseorubida protects itself from self-destruction when producing this macrol…
NOVO_MIX_1559403	ARO:3002884	iri	iri is a monooxygenase that confers resistance to rifampin found in Rhodococcus equi
NOVO_MIX_1563383	ARO:3002705	floR	floR is a plasmid or chromosome-encoded chloramphenicol exporter that is found in Bordetella bronchiseptica, Escherichia coli, Klebsiella pneumoniae,
NOVO_MIX_1569662	ARO:3003748	oleC	oleC is an ABC transporter isolated from Streptomyces antibioticus and is involved in oleandomycin secretion.
NOVO_MIX_1574956	ARO:3003748	oleC	oleC is an ABC transporter isolated from Streptomyces antibioticus and is involved in oleandomycin secretion.
NOVO_MIX_1575147	ARO:3002524	AAC(2')-Ib	AAC(2')-Ib is a chromosomal-encoded aminoglycoside acetyltransferase in M. fortuitum and A. baumannii
NOVO_MIX_1580319	ARO:3003730	Bifidobacterium ileS conferring resistance to mupirocin	Bifidobacteria have an intrinsically resistant form of ileS (isoleucyl-tRNA synthetase) that confers resistance to mupirocin.
NOVO_MIX_1587603	ARO:3000816	mtrA	MtrA is a transcriptional activator of the MtrCDE multidrug efflux pump of Neisseria gonorrhoeae.
NOVO_MIX_1591686	ARO:3003105	dfrA3	dfrA3 is an integron-encoded dihydrofolate reductase found in Escherichia coli
NOVO_MIX_159574	ARO:3003836	qacH	qacH is a subunit of the qac multidrug efflux pump in Vibrio cholerae
NOVO_MIX_1602380	ARO:3000816	mtrA	MtrA is a transcriptional activator of the MtrCDE multidrug efflux pump of Neisseria gonorrhoeae.
NOVO_MIX_1602496	ARO:3004107	Pseudomonas aeruginosa soxR	SoxR is a redox-sensitive transcriptional activator that induces expression of a small regulon that includes the RND efflux pump-encoding operon mexGHI-opmD. SoxR was shown to be activated by pyocyanin.
NOVO_MIX_1649402	ARO:3002522	novA	A type III ABC transporter, identified on the novobiocin biosynthetic gene cluster, involved in the transport and resistance of novobiocin.
NOVO_MIX_1649535	ARO:3003967	lfrA	lfrA is involved in the active efflux of quinolones and is found in Mycobacterium smegmatis. lfrA corresponds to 2 loci in Pseudomonas aeruginosa PAO1 and 2 loci in Pseudomonas aeruginosa LESB58.
NOVO_MIX_1649555	ARO:3003692	MexJ	mexJ is the membrane fusion protein of the MexJK multidrug efflux protein.
NOVO_MIX_1652941	ARO:3002522	novA	A type III ABC transporter, identified on the novobiocin biosynthetic gene cluster, involved in the transport and resistance of novobiocin.
NOVO_MIX_1655071	ARO:3000816	mtrA	MtrA is a transcriptional activator of the MtrCDE multidrug efflux pump of Neisseria gonorrhoeae.
NOVO_MIX_1656910	ARO:3003748	oleC	oleC is an ABC transporter isolated from Streptomyces antibioticus and is involved in oleandomycin secretion.
NOVO_MIX_1660113	ARO:3004073	MuxA	MuxA is a membrane fusion protein component of the efflux pump system MuxABC-OpmB in Pseudomonas aeruginosa.
NOVO_MIX_1662523	ARO:3002850	arr-5	arr-5 is an integron-encoded ribosyltransferase found in Pseudomonas aeruginosa
NOVO_MIX_1665974	ARO:3003730	Bifidobacterium ileS conferring resistance to mupirocin	Bifidobacteria have an intrinsically resistant form of ileS (isoleucyl-tRNA synthetase) that confers resistance to mupirocin.
NOVO_MIX_1670046	ARO:3004107	Pseudomonas aeruginosa soxR	SoxR is a redox-sensitive transcriptional activator that induces expression of a small regulon that includes the RND efflux pump-encoding operon mexGHI-opmD. SoxR was shown to be activated by pyocyanin.
NOVO_MIX_1672327	ARO:3004361	sul4	sul4 is a dihydropteroate synthase gene and mobile sulfonamide resistance gene shown to confer resistance when expressed in E. coli.
NOVO_MIX_1673905	ARO:3002535	AAC(3)-IIc	AAC(3)-IIc is a plasmid-encoded aminoglycoside acetyltransferase in E. coli and P. aeruginosa
NOVO_MIX_1681595	ARO:3003105	dfrA3	dfrA3 is an integron-encoded dihydrofolate reductase found in Escherichia coli
NOVO_MIX_168383	ARO:3003318	Streptomyces rishiriensis parY mutant conferring resistance to aminocoumarin	point mutation on the Streptomyces rishiriensis parY resulting in aminocoumarin resistance
NOVO_MIX_1693236	ARO:3004103	QepA2	QepA2 is a plasmid-mediated quinolone resistance pump found in an Escherichia coli isolate from France
NOVO_MIX_1694436	ARO:3004107	Pseudomonas aeruginosa soxR	SoxR is a redox-sensitive transcriptional activator that induces expression of a small regulon that includes the RND efflux pump-encoding operon mexGHI-opmD. SoxR was shown to be activated by pyocyanin.
NOVO_MIX_1694745	ARO:3004043	Escherichia coli acrA	AcrA is a subunit of the AcrAB-TolC multidrug efflux system that in E. coli.
NOVO_MIX_1701276	ARO:3003948	efrA	efrA is a part of the EfrAB efflux pump, and both efrA and efrB are necessary to confer drug resistance.
NOVO_MIX_17116	ARO:3002482	LRA-1	LRA-1 is a beta-lactamase isolated from soil samples in Alaska
NOVO_MIX_1711728	ARO:3002522	novA	A type III ABC transporter, identified on the novobiocin biosynthetic gene cluster, involved in the transport and resistance of novobiocin.
NOVO_MIX_1715703	ARO:3003577	ugd	PmrE is required for the synthesis and transfer of 4-amino-4-deoxy-L-arabinose (Ara4N) to Lipid A, which allows gram-negative bacteria to resist the antimicrobial activity of cationic antimicrobial peptides and antibiotics such as polymyxin
NOVO_MIX_1716494	ARO:3002930	vanRO	vanRO is a vanR variant found in the vanO gene cluster
NOVO_MIX_1720636	ARO:3000816	mtrA	MtrA is a transcriptional activator of the MtrCDE multidrug efflux pump of Neisseria gonorrhoeae.
NOVO_MIX_1724540	ARO:3000816	mtrA	MtrA is a transcriptional activator of the MtrCDE multidrug efflux pump of Neisseria gonorrhoeae.
NOVO_MIX_1729644	ARO:3000816	mtrA	MtrA is a transcriptional activator of the MtrCDE multidrug efflux pump of Neisseria gonorrhoeae.
NOVO_MIX_1730257	ARO:3000245	RbpA	RNA-polymerase binding protein which confers resistance to rifampin.
NOVO_MIX_1731712	ARO:3003841	kdpE	kdpE is a transcriptional activator that is part of the two-component system KdpD/KdpE that is studied for its regulatory role in potassium transport and has been identified as an adaptive regulator involved in the virulence and intracellular survival of pathogenic bacteria. kdpE regulates a range of virulence loci through direct promoter binding.
NOVO_MIX_1737289	ARO:3002522	novA	A type III ABC transporter, identified on the novobiocin biosynthetic gene cluster, involved in the transport and resistance of novobiocin.
NOVO_MIX_17397	ARO:3002930	vanRO	vanRO is a vanR variant found in the vanO gene cluster
NOVO_MIX_1740596	ARO:3003748	oleC	oleC is an ABC transporter isolated from Streptomyces antibioticus and is involved in oleandomycin secretion.
NOVO_MIX_1748946	ARO:3000816	mtrA	MtrA is a transcriptional activator of the MtrCDE multidrug efflux pump of Neisseria gonorrhoeae.
NOVO_MIX_175039	ARO:3003962	farB	farB is the cytoplasmic transporter protein that is part of the farAB efflux pump. farB corresponds to 3 loci in Pseudomonas aeruginosa PAO1 and 3 loci in Pseudomonas aeruginosa LESB58.
NOVO_MIX_1754921	ARO:3000768	abeS	AbeS in an efflux pump of the SMR family of transporters found in Acinetobacter baumannii.
NOVO_MIX_1759751	ARO:3000851	THIN-B	THIN-B, isolated from Janthinobacterium lividum, hydrolyzes a broad spectrum of beta-lactams including penicillins, cephalosporins, and carbapenems.
NOVO_MIX_1762453	ARO:3002522	novA	A type III ABC transporter, identified on the novobiocin biosynthetic gene cluster, involved in the transport and resistance of novobiocin.
NOVO_MIX_1764685	ARO:3002522	novA	A type III ABC transporter, identified on the novobiocin biosynthetic gene cluster, involved in the transport and resistance of novobiocin.
NOVO_MIX_1767171	ARO:3002930	vanRO	vanRO is a vanR variant found in the vanO gene cluster
NOVO_MIX_1768637	ARO:3002522	novA	A type III ABC transporter, identified on the novobiocin biosynthetic gene cluster, involved in the transport and resistance of novobiocin.
NOVO_MIX_1771666	ARO:3002930	vanRO	vanRO is a vanR variant found in the vanO gene cluster
NOVO_MIX_1784734	ARO:3003730	Bifidobacterium ileS conferring resistance to mupirocin	Bifidobacteria have an intrinsically resistant form of ileS (isoleucyl-tRNA synthetase) that confers resistance to mupirocin.
NOVO_MIX_1788729	ARO:3002531	AAC(3)-Ic	AAC(3)-Ic is an integron-encoded aminoglycoside acetyltransferase in P. aeruginosa
NOVO_MIX_1788835	ARO:3002705	floR	floR is a plasmid or chromosome-encoded chloramphenicol exporter that is found in Bordetella bronchiseptica, Escherichia coli, Klebsiella pneumoniae,
NOVO_MIX_1792864	ARO:3000828	baeR	BaeR is a response regulator that promotes the expression of MdtABC and AcrD efflux complexes.
NOVO_MIX_1794323	ARO:3004107	Pseudomonas aeruginosa soxR	SoxR is a redox-sensitive transcriptional activator that induces expression of a small regulon that includes the RND efflux pump-encoding operon mexGHI-opmD. SoxR was shown to be activated by pyocyanin.
NOVO_MIX_1794599	ARO:3000504	golS	GolS is a regulator activated by the presence of gold, and promotes the expression of the MdsABC efflux pump.
NOVO_MIX_1798424	ARO:3000828	baeR	BaeR is a response regulator that promotes the expression of MdtABC and AcrD efflux complexes.
NOVO_MIX_1806763	ARO:3004107	Pseudomonas aeruginosa soxR	SoxR is a redox-sensitive transcriptional activator that induces expression of a small regulon that includes the RND efflux pump-encoding operon mexGHI-opmD. SoxR was shown to be activated by pyocyanin.
NOVO_MIX_1808216	ARO:3000504	golS	GolS is a regulator activated by the presence of gold, and promotes the expression of the MdsABC efflux pump.
NOVO_MIX_1811184	ARO:3000504	golS	GolS is a regulator activated by the presence of gold, and promotes the expression of the MdsABC efflux pump.
NOVO_MIX_1811925	ARO:3001772	OXA-59	OXA-59 is a beta-lactamase found in Burkholderia pseudomallei
NOVO_MIX_1814749	ARO:3000504	golS	GolS is a regulator activated by the presence of gold, and promotes the expression of the MdsABC efflux pump.
NOVO_MIX_1817300	ARO:3003010	ceoB	ceoB is a cytoplasmic membrane component of the CeoAB-OpcM efflux pump
NOVO_MIX_1825500	ARO:3002563	AAC(6')-Isa	AAC(6')-Isa is a plasmid-encoded aminoglycoside acetyltransferase in Streptomyces albulus
NOVO_MIX_18278	ARO:3004103	QepA2	QepA2 is a plasmid-mediated quinolone resistance pump found in an Escherichia coli isolate from France
NOVO_MIX_1831189	ARO:3003748	oleC	oleC is an ABC transporter isolated from Streptomyces antibioticus and is involved in oleandomycin secretion.
NOVO_MIX_1833993	ARO:3000620	adeL	AdeL is a regulator of AdeFGH in Acinetobacter baumannii. AdeL mutations are associated with AdeFGH overexpression and multidrug resistance.
NOVO_MIX_1842659	ARO:3003955	efpA	efpA is an MFS transporter found in Mycobacterium tuberculosis.
NOVO_MIX_1849016	ARO:3002539	AAC(3)-IV	AAC(3)-IV is a plasmid-encoded aminoglycoside acetyltransferase in E. coli, C. jejuni and P. stutzeri
NOVO_MIX_1849569	ARO:3000800	MexC	MexC is the membrane fusion protein of the MexCD-OprJ multidrug efflux complex.
NOVO_MIX_1851873	ARO:3004361	sul4	sul4 is a dihydropteroate synthase gene and mobile sulfonamide resistance gene shown to confer resistance when expressed in E. coli.
NOVO_MIX_1854553	ARO:3001300	myrA	myrA is a methyltransferase found in Micromonospora griseorubida and confers resistance to mycinamicin, tylosin and lincosamides. Specifically, this enzyme adds a methyl group to guanosine 748 (E. coli numbering) of 23S ribosomal RNA. MyrA is found in the mycinamicin biosynthetic cluster and is one mechanism by which M. griseorubida protects itself from self-destruction when producing this macrol…
NOVO_MIX_1855076	ARO:3003105	dfrA3	dfrA3 is an integron-encoded dihydrofolate reductase found in Escherichia coli
NOVO_MIX_185541	ARO:3002522	novA	A type III ABC transporter, identified on the novobiocin biosynthetic gene cluster, involved in the transport and resistance of novobiocin.
NOVO_MIX_1855647	ARO:3002849	arr-4	arr-4 is an integron-encoded ribosyltransferase found in Pseudomonas aeruginosa
NOVO_MIX_1862681	ARO:3002537	AAC(3)-IIIb	AAC(3)-IIIb is an aminoglycoside acetyltransferase in P. aeruginosa
NOVO_MIX_1867525	ARO:3000245	RbpA	RNA-polymerase binding protein which confers resistance to rifampin.
NOVO_MIX_1871823	ARO:3002569	AAC(6')-Iy	AAC(6')-Iy is a chromosomal-encoded aminoglycoside acetyltransferase in S. enteritidis and S. enterica. Regulatory mutation required to increase expression of this chromosomally-encoded gene for resistance. In the specific system, aminoglycoside resistance was due to a transcriptional fusion secondary to a chromosomal deletion in which the downstream aac(6')-Iy gene was placed under the control o…
NOVO_MIX_1883082	ARO:3000793	mdtB	MdtB is a transporter that forms a heteromultimer complex with MdtC to form a multidrug transporter. MdtBC is part of the MdtABC-TolC efflux complex.
NOVO_MIX_1883752	ARO:3002524	AAC(2')-Ib	AAC(2')-Ib is a chromosomal-encoded aminoglycoside acetyltransferase in M. fortuitum and A. baumannii
NOVO_MIX_1884982	ARO:3002857	dfrA26	dfrA26 is an integron-encoded dihydrofolate reductase found in Escherichia coli
NOVO_MIX_1893356	ARO:3000501	rpoB2	Due to gene duplication, the genomes of Nocardia species include both rifampin-sensitive beta-subunit of RNA polymerase (rpoB) and rifampin-resistant beta-subunit of RNA polymerase (rpoB2) genes, with ~88% similarity between the two gene products. Expression of the rpoB2 variant results in replacement of rifampin sensitivity with rifampin resistance.
NOVO_MIX_1901465	ARO:3003748	oleC	oleC is an ABC transporter isolated from Streptomyces antibioticus and is involved in oleandomycin secretion.
NOVO_MIX_1904595	ARO:3003841	kdpE	kdpE is a transcriptional activator that is part of the two-component system KdpD/KdpE that is studied for its regulatory role in potassium transport and has been identified as an adaptive regulator involved in the virulence and intracellular survival of pathogenic bacteria. kdpE regulates a range of virulence loci through direct promoter binding.
NOVO_MIX_1905543	ARO:3000504	golS	GolS is a regulator activated by the presence of gold, and promotes the expression of the MdsABC efflux pump.
NOVO_MIX_1906378	ARO:3003010	ceoB	ceoB is a cytoplasmic membrane component of the CeoAB-OpcM efflux pump
NOVO_MIX_193140	ARO:3000768	abeS	AbeS in an efflux pump of the SMR family of transporters found in Acinetobacter baumannii.
NOVO_MIX_193308	ARO:3000816	mtrA	MtrA is a transcriptional activator of the MtrCDE multidrug efflux pump of Neisseria gonorrhoeae.
NOVO_MIX_1935186	ARO:3002522	novA	A type III ABC transporter, identified on the novobiocin biosynthetic gene cluster, involved in the transport and resistance of novobiocin.
NOVO_MIX_1937860	ARO:3000245	RbpA	RNA-polymerase binding protein which confers resistance to rifampin.
NOVO_MIX_1938374	ARO:3003565	R39	Class A beta-lactamase found in Actinomadura R39
NOVO_MIX_1948452	ARO:3002522	novA	A type III ABC transporter, identified on the novobiocin biosynthetic gene cluster, involved in the transport and resistance of novobiocin.
NOVO_MIX_1952120	ARO:3004107	Pseudomonas aeruginosa soxR	SoxR is a redox-sensitive transcriptional activator that induces expression of a small regulon that includes the RND efflux pump-encoding operon mexGHI-opmD. SoxR was shown to be activated by pyocyanin.
NOVO_MIX_1955336	ARO:3002522	novA	A type III ABC transporter, identified on the novobiocin biosynthetic gene cluster, involved in the transport and resistance of novobiocin.
NOVO_MIX_1958790	ARO:3002848	arr-3	arr-3 is a plasmid-encoded ribosyltransferase found in Vibrio fluvialis
NOVO_MIX_1959639	ARO:3003836	qacH	qacH is a subunit of the qac multidrug efflux pump in Vibrio cholerae
NOVO_MIX_1960000	ARO:3000816	mtrA	MtrA is a transcriptional activator of the MtrCDE multidrug efflux pump of Neisseria gonorrhoeae.
NOVO_MIX_1962227	ARO:3000777	adeF	AdeF is the membrane fusion protein of the multidrug efflux complex AdeFGH.
NOVO_MIX_196563	ARO:3002930	vanRO	vanRO is a vanR variant found in the vanO gene cluster
NOVO_MIX_1968200	ARO:3000816	mtrA	MtrA is a transcriptional activator of the MtrCDE multidrug efflux pump of Neisseria gonorrhoeae.
NOVO_MIX_196978	ARO:3003923	oqxB	RND efflux pump conferring resistance to fluoroquinolone
NOVO_MIX_1971030	ARO:3003105	dfrA3	dfrA3 is an integron-encoded dihydrofolate reductase found in Escherichia coli
NOVO_MIX_1976638	ARO:3000816	mtrA	MtrA is a transcriptional activator of the MtrCDE multidrug efflux pump of Neisseria gonorrhoeae.
NOVO_MIX_1979349	ARO:3002522	novA	A type III ABC transporter, identified on the novobiocin biosynthetic gene cluster, involved in the transport and resistance of novobiocin.
NOVO_MIX_1984423	ARO:3000504	golS	GolS is a regulator activated by the presence of gold, and promotes the expression of the MdsABC efflux pump.
NOVO_MIX_1986761	ARO:3002849	arr-4	arr-4 is an integron-encoded ribosyltransferase found in Pseudomonas aeruginosa
NOVO_MIX_1990074	ARO:3000504	golS	GolS is a regulator activated by the presence of gold, and promotes the expression of the MdsABC efflux pump.
NOVO_MIX_1993144	ARO:3002482	LRA-1	LRA-1 is a beta-lactamase isolated from soil samples in Alaska
NOVO_MIX_1993400	ARO:3000245	RbpA	RNA-polymerase binding protein which confers resistance to rifampin.
NOVO_MIX_1994468	ARO:3000501	rpoB2	Due to gene duplication, the genomes of Nocardia species include both rifampin-sensitive beta-subunit of RNA polymerase (rpoB) and rifampin-resistant beta-subunit of RNA polymerase (rpoB2) genes, with ~88% similarity between the two gene products. Expression of the rpoB2 variant results in replacement of rifampin sensitivity with rifampin resistance.
NOVO_MIX_1994577	ARO:3003841	kdpE	kdpE is a transcriptional activator that is part of the two-component system KdpD/KdpE that is studied for its regulatory role in potassium transport and has been identified as an adaptive regulator involved in the virulence and intracellular survival of pathogenic bacteria. kdpE regulates a range of virulence loci through direct promoter binding.
NOVO_MIX_1997432	ARO:3000504	golS	GolS is a regulator activated by the presence of gold, and promotes the expression of the MdsABC efflux pump.
NOVO_MIX_1997547	ARO:3002531	AAC(3)-Ic	AAC(3)-Ic is an integron-encoded aminoglycoside acetyltransferase in P. aeruginosa
NOVO_MIX_2000876	ARO:3002930	vanRO	vanRO is a vanR variant found in the vanO gene cluster
NOVO_MIX_2001698	ARO:3002489	LRA-10	LRA-10 is a beta-lactamase isolated from soil samples in Alaska
NOVO_MIX_2015981	ARO:3000805	OprN	OprN is the outer membrane channel component of the MexEF-OprN multidrug efflux complex.
NOVO_MIX_2017449	ARO:3003318	Streptomyces rishiriensis parY mutant conferring resistance to aminocoumarin	point mutation on the Streptomyces rishiriensis parY resulting in aminocoumarin resistance
NOVO_MIX_2019480	ARO:3000245	RbpA	RNA-polymerase binding protein which confers resistance to rifampin.
NOVO_MIX_2027225	ARO:3000805	OprN	OprN is the outer membrane channel component of the MexEF-OprN multidrug efflux complex.
NOVO_MIX_202748	ARO:3000499	AcrE	AcrE is a membrane fusion protein, similar to AcrA.
NOVO_MIX_2030150	ARO:3003748	oleC	oleC is an ABC transporter isolated from Streptomyces antibioticus and is involved in oleandomycin secretion.
NOVO_MIX_2031093	ARO:3003748	oleC	oleC is an ABC transporter isolated from Streptomyces antibioticus and is involved in oleandomycin secretion.
NOVO_MIX_203412	ARO:3003841	kdpE	kdpE is a transcriptional activator that is part of the two-component system KdpD/KdpE that is studied for its regulatory role in potassium transport and has been identified as an adaptive regulator involved in the virulence and intracellular survival of pathogenic bacteria. kdpE regulates a range of virulence loci through direct promoter binding.
NOVO_MIX_2037400	ARO:3002954	vanXO	vanXO is a vanX variant found in the vanO gene cluster
NOVO_MIX_2038653	ARO:3003578	PmrF	PmrF is required for the synthesis and transfer of 4-amino-4-deoxy-L-arabinose (Ara4N) to Lipid A, which allows gram-negative bacteria to resist the antimicrobial activity of cationic antimicrobial peptides and antibiotics such as polymyxin. pmrF corresponds to 1 locus in Pseudomonas aeruginosa PAO1 and 1 locus in Pseudomonas aeruginosa LESB58.
NOVO_MIX_2039504	ARO:3003841	kdpE	kdpE is a transcriptional activator that is part of the two-component system KdpD/KdpE that is studied for its regulatory role in potassium transport and has been identified as an adaptive regulator involved in the virulence and intracellular survival of pathogenic bacteria. kdpE regulates a range of virulence loci through direct promoter binding.
NOVO_MIX_2044895	ARO:3000816	mtrA	MtrA is a transcriptional activator of the MtrCDE multidrug efflux pump of Neisseria gonorrhoeae.
NOVO_MIX_2051679	ARO:3000245	RbpA	RNA-polymerase binding protein which confers resistance to rifampin.
NOVO_MIX_205242	ARO:3004107	Pseudomonas aeruginosa soxR	SoxR is a redox-sensitive transcriptional activator that induces expression of a small regulon that includes the RND efflux pump-encoding operon mexGHI-opmD. SoxR was shown to be activated by pyocyanin.
NOVO_MIX_2052426	ARO:3004107	Pseudomonas aeruginosa soxR	SoxR is a redox-sensitive transcriptional activator that induces expression of a small regulon that includes the RND efflux pump-encoding operon mexGHI-opmD. SoxR was shown to be activated by pyocyanin.
NOVO_MIX_2056424	ARO:3000245	RbpA	RNA-polymerase binding protein which confers resistance to rifampin.
NOVO_MIX_206445	ARO:3000816	mtrA	MtrA is a transcriptional activator of the MtrCDE multidrug efflux pump of Neisseria gonorrhoeae.
NOVO_MIX_2068756	ARO:3002930	vanRO	vanRO is a vanR variant found in the vanO gene cluster
NOVO_MIX_206892	ARO:3004107	Pseudomonas aeruginosa soxR	SoxR is a redox-sensitive transcriptional activator that induces expression of a small regulon that includes the RND efflux pump-encoding operon mexGHI-opmD. SoxR was shown to be activated by pyocyanin.
NOVO_MIX_2072230	ARO:3000816	mtrA	MtrA is a transcriptional activator of the MtrCDE multidrug efflux pump of Neisseria gonorrhoeae.
NOVO_MIX_2074440	ARO:3000838	arlR	ArlR is a response regulator that binds to the norA promoter to activate expression. ArlR must first be phosphorylated by ArlS.
NOVO_MIX_2076406	ARO:3004107	Pseudomonas aeruginosa soxR	SoxR is a redox-sensitive transcriptional activator that induces expression of a small regulon that includes the RND efflux pump-encoding operon mexGHI-opmD. SoxR was shown to be activated by pyocyanin.
NOVO_MIX_2079899	ARO:3004107	Pseudomonas aeruginosa soxR	SoxR is a redox-sensitive transcriptional activator that induces expression of a small regulon that includes the RND efflux pump-encoding operon mexGHI-opmD. SoxR was shown to be activated by pyocyanin.
NOVO_MIX_2081111	ARO:3002522	novA	A type III ABC transporter, identified on the novobiocin biosynthetic gene cluster, involved in the transport and resistance of novobiocin.
NOVO_MIX_2081625	ARO:3000801	MexD	MexD is the multidrug inner membrane transporter of the MexCD-OprJ complex.
NOVO_MIX_2085824	ARO:3002492	LRA-18	LRA-18 is a beta-lactamase isolated from soil samples in Alaska
NOVO_MIX_2088620	ARO:3003841	kdpE	kdpE is a transcriptional activator that is part of the two-component system KdpD/KdpE that is studied for its regulatory role in potassium transport and has been identified as an adaptive regulator involved in the virulence and intracellular survival of pathogenic bacteria. kdpE regulates a range of virulence loci through direct promoter binding.
NOVO_MIX_209401	ARO:3000504	golS	GolS is a regulator activated by the presence of gold, and promotes the expression of the MdsABC efflux pump.
NOVO_MIX_2096033	ARO:3003318	Streptomyces rishiriensis parY mutant conferring resistance to aminocoumarin	point mutation on the Streptomyces rishiriensis parY resulting in aminocoumarin resistance
NOVO_MIX_2096490	ARO:3002847	arr-2	arr-2 is an integron-encoded ribosyltransferase found in Pseudomonas aeruginosa
NOVO_MIX_2102180	ARO:3000379	OprM	OprM is an outer membrane factor protein found in Pseudomonas aeruginosa and Burkholderia vietnamiensis. It is part of the MexAB-OprM, MexVW-OprM, MexXY-OprM and the AmrAB-OprM complex.
NOVO_MIX_2104236	ARO:3002930	vanRO	vanRO is a vanR variant found in the vanO gene cluster
NOVO_MIX_2108548	ARO:3002522	novA	A type III ABC transporter, identified on the novobiocin biosynthetic gene cluster, involved in the transport and resistance of novobiocin.
NOVO_MIX_2109313	ARO:3004107	Pseudomonas aeruginosa soxR	SoxR is a redox-sensitive transcriptional activator that induces expression of a small regulon that includes the RND efflux pump-encoding operon mexGHI-opmD. SoxR was shown to be activated by pyocyanin.
NOVO_MIX_212658	ARO:3000803	MexE	MexE is the membrane fusion protein of the MexEF-OprN multidrug efflux complex.
NOVO_MIX_2129221	ARO:3002522	novA	A type III ABC transporter, identified on the novobiocin biosynthetic gene cluster, involved in the transport and resistance of novobiocin.
NOVO_MIX_2135938	ARO:3000504	golS	GolS is a regulator activated by the presence of gold, and promotes the expression of the MdsABC efflux pump.
NOVO_MIX_2137285	ARO:3003922	oqxA	RND efflux pump conferring resistance to fluoroquinolone
NOVO_MIX_2149839	ARO:3000504	golS	GolS is a regulator activated by the presence of gold, and promotes the expression of the MdsABC efflux pump.
NOVO_MIX_2150424	ARO:3000816	mtrA	MtrA is a transcriptional activator of the MtrCDE multidrug efflux pump of Neisseria gonorrhoeae.
NOVO_MIX_2151708	ARO:3001805	OXA-198	OXA-198 is a beta-lactamase found in Pseudomonas aeruginosa
NOVO_MIX_2164841	ARO:3002941	vanSO	vanSO is a vanS variant found in the vanO gene cluster
NOVO_MIX_2168007	ARO:3002941	vanSO	vanSO is a vanS variant found in the vanO gene cluster
NOVO_MIX_2168454	ARO:3002522	novA	A type III ABC transporter, identified on the novobiocin biosynthetic gene cluster, involved in the transport and resistance of novobiocin.
NOVO_MIX_2178520	ARO:3001407	OXA-12	OXA-12 is a beta-lactamase found in Aeromonas jandaei
NOVO_MIX_2178598	ARO:3003071	mphE	mphE is a macrolide phosphotransferase that phosphorylates macrolides in GTP- dependent manner at 2'-OH hydroxyl of desosamine sugar of macrolides.
NOVO_MIX_2184096	ARO:3000816	mtrA	MtrA is a transcriptional activator of the MtrCDE multidrug efflux pump of Neisseria gonorrhoeae.
NOVO_MIX_218487	ARO:3000853	AIM-1	AIM-1 is an Ambler class B beta-lactamase that hydrolyzes most beta-lactams except aztreonam and ceftazidime. It was isolated from Pseudomonas aeruginosa and was the first subclass B3 mobile-elements encoded beta-lactamase discovered.
NOVO_MIX_2186827	ARO:3002531	AAC(3)-Ic	AAC(3)-Ic is an integron-encoded aminoglycoside acetyltransferase in P. aeruginosa
NOVO_MIX_2196432	ARO:3002884	iri	iri is a monooxygenase that confers resistance to rifampin found in Rhodococcus equi
NOVO_MIX_2203789	ARO:3004107	Pseudomonas aeruginosa soxR	SoxR is a redox-sensitive transcriptional activator that induces expression of a small regulon that includes the RND efflux pump-encoding operon mexGHI-opmD. SoxR was shown to be activated by pyocyanin.
NOVO_MIX_2216634	ARO:3000794	mdtC	MdtC is a transporter that forms a heteromultimer complex with MdtB to form a multidrug transporter. MdtBC is part of the MdtABC-TolC efflux complex. In the absence of MdtB, MdtC can form a homomultimer complex that results in a functioning efflux complex with a narrower drug specificity. mdtC corresponds to 3 loci in Pseudomonas aeruginosa PAO1 (gene name: muxC/muxB) and 3 loci in Pseudomonas ae…
NOVO_MIX_2218056	ARO:3000816	mtrA	MtrA is a transcriptional activator of the MtrCDE multidrug efflux pump of Neisseria gonorrhoeae.
NOVO_MIX_2218245	ARO:3003047	qacB	qacB is a subunit of the qac multidrug efflux pump
NOVO_MIX_2222843	ARO:3003748	oleC	oleC is an ABC transporter isolated from Streptomyces antibioticus and is involved in oleandomycin secretion.
NOVO_MIX_2223725	ARO:3000816	mtrA	MtrA is a transcriptional activator of the MtrCDE multidrug efflux pump of Neisseria gonorrhoeae.
NOVO_MIX_2224887	ARO:3004107	Pseudomonas aeruginosa soxR	SoxR is a redox-sensitive transcriptional activator that induces expression of a small regulon that includes the RND efflux pump-encoding operon mexGHI-opmD. SoxR was shown to be activated by pyocyanin.
NOVO_MIX_222511	ARO:3003018	dfrA22	dfrA22 is an integron-encoded dihydrofolate reductase found in Salmonella enterica
NOVO_MIX_2225596	ARO:3004107	Pseudomonas aeruginosa soxR	SoxR is a redox-sensitive transcriptional activator that induces expression of a small regulon that includes the RND efflux pump-encoding operon mexGHI-opmD. SoxR was shown to be activated by pyocyanin.
NOVO_MIX_2226519	ARO:3000816	mtrA	MtrA is a transcriptional activator of the MtrCDE multidrug efflux pump of Neisseria gonorrhoeae.
NOVO_MIX_2230065	ARO:3003836	qacH	qacH is a subunit of the qac multidrug efflux pump in Vibrio cholerae
NOVO_MIX_2230950	ARO:3002600	AAC(3)-Ib/AAC(6')-Ib''	AAC(3)-Ib/AAC(6')-Ib'' is an integron-encoded aminoglycoside acetyltransferase in P. aeruginosa
NOVO_MIX_2231780	ARO:3004107	Pseudomonas aeruginosa soxR	SoxR is a redox-sensitive transcriptional activator that induces expression of a small regulon that includes the RND efflux pump-encoding operon mexGHI-opmD. SoxR was shown to be activated by pyocyanin.
NOVO_MIX_2246740	ARO:3004107	Pseudomonas aeruginosa soxR	SoxR is a redox-sensitive transcriptional activator that induces expression of a small regulon that includes the RND efflux pump-encoding operon mexGHI-opmD. SoxR was shown to be activated by pyocyanin.
NOVO_MIX_2247027	ARO:3000816	mtrA	MtrA is a transcriptional activator of the MtrCDE multidrug efflux pump of Neisseria gonorrhoeae.
NOVO_MIX_2256348	ARO:3003748	oleC	oleC is an ABC transporter isolated from Streptomyces antibioticus and is involved in oleandomycin secretion.
NOVO_MIX_2258916	ARO:3002565	AAC(6')-Iu	AAC(6')-Iu is a chromosomal-encoded aminoglycoside acetyltransferase in Acinetobacter genomosp. 17
NOVO_MIX_2263876	ARO:3000602	Erm(39)	ErmD confers MLSb phenotype.
NOVO_MIX_2265454	ARO:3004107	Pseudomonas aeruginosa soxR	SoxR is a redox-sensitive transcriptional activator that induces expression of a small regulon that includes the RND efflux pump-encoding operon mexGHI-opmD. SoxR was shown to be activated by pyocyanin.
NOVO_MIX_2267233	ARO:3000790	mdsB	MdsB is the inner membrane transporter of the multidrug and metal efflux complex MdsABC. mdsB corresponds to 1 locus in Pseudomonas aeruginosa PAO1 (gene name: mexQ) and 2 loci in Pseudomonas aeruginosa LESB58.
NOVO_MIX_2277735	ARO:3002524	AAC(2')-Ib	AAC(2')-Ib is a chromosomal-encoded aminoglycoside acetyltransferase in M. fortuitum and A. baumannii
NOVO_MIX_2278227	ARO:3002846	arr-1	arr-1 is a chromosome-encoded ribosyltransferase found in Mycobacterium smegmatis
NOVO_MIX_2281695	ARO:3000851	THIN-B	THIN-B, isolated from Janthinobacterium lividum, hydrolyzes a broad spectrum of beta-lactams including penicillins, cephalosporins, and carbapenems.
NOVO_MIX_2288526	ARO:3000768	abeS	AbeS in an efflux pump of the SMR family of transporters found in Acinetobacter baumannii.
NOVO_MIX_2300426	ARO:3000504	golS	GolS is a regulator activated by the presence of gold, and promotes the expression of the MdsABC efflux pump.
NOVO_MIX_2300964	ARO:3002522	novA	A type III ABC transporter, identified on the novobiocin biosynthetic gene cluster, involved in the transport and resistance of novobiocin.
NOVO_MIX_2300983	ARO:3002930	vanRO	vanRO is a vanR variant found in the vanO gene cluster
NOVO_MIX_2301652	ARO:3002930	vanRO	vanRO is a vanR variant found in the vanO gene cluster
NOVO_MIX_2303088	ARO:3000838	arlR	ArlR is a response regulator that binds to the norA promoter to activate expression. ArlR must first be phosphorylated by ArlS.
NOVO_MIX_2312219	ARO:3002930	vanRO	vanRO is a vanR variant found in the vanO gene cluster
NOVO_MIX_2323066	ARO:3000816	mtrA	MtrA is a transcriptional activator of the MtrCDE multidrug efflux pump of Neisseria gonorrhoeae.
NOVO_MIX_2340520	ARO:3003720	SPG-1	SPG-1 is a subclass B3 metallo-beta lactamase isolated from Sphingomonas sp.
NOVO_MIX_2343559	ARO:3000379	OprM	OprM is an outer membrane factor protein found in Pseudomonas aeruginosa and Burkholderia vietnamiensis. It is part of the MexAB-OprM, MexVW-OprM, MexXY-OprM and the AmrAB-OprM complex.
NOVO_MIX_236321	ARO:3002846	arr-1	arr-1 is a chromosome-encoded ribosyltransferase found in Mycobacterium smegmatis
NOVO_MIX_2365955	ARO:3002846	arr-1	arr-1 is a chromosome-encoded ribosyltransferase found in Mycobacterium smegmatis
NOVO_MIX_236692	ARO:3000491	acrD	AcrD is an aminoglycoside efflux pump expressed in E. coli. Its expression can be induced by indole, and is regulated by baeRS and cpxAR.
NOVO_MIX_2369827	ARO:3003962	farB	farB is the cytoplasmic transporter protein that is part of the farAB efflux pump. farB corresponds to 3 loci in Pseudomonas aeruginosa PAO1 and 3 loci in Pseudomonas aeruginosa LESB58.
NOVO_MIX_2374308	ARO:3000851	THIN-B	THIN-B, isolated from Janthinobacterium lividum, hydrolyzes a broad spectrum of beta-lactams including penicillins, cephalosporins, and carbapenems.
NOVO_MIX_2377926	ARO:3002659	APH(6)-Ic	APH(6)-Ic is a transposon-encoded aminoglycoside phosphotransferase in S. enterica, P. aeruginosa and E. coli
NOVO_MIX_2381091	ARO:3004361	sul4	sul4 is a dihydropteroate synthase gene and mobile sulfonamide resistance gene shown to confer resistance when expressed in E. coli.
NOVO_MIX_2381816	ARO:3000805	OprN	OprN is the outer membrane channel component of the MexEF-OprN multidrug efflux complex.
NOVO_MIX_2383699	ARO:3002659	APH(6)-Ic	APH(6)-Ic is a transposon-encoded aminoglycoside phosphotransferase in S. enterica, P. aeruginosa and E. coli
NOVO_MIX_2386508	ARO:3003841	kdpE	kdpE is a transcriptional activator that is part of the two-component system KdpD/KdpE that is studied for its regulatory role in potassium transport and has been identified as an adaptive regulator involved in the virulence and intracellular survival of pathogenic bacteria. kdpE regulates a range of virulence loci through direct promoter binding.
NOVO_MIX_2388616	ARO:3000504	golS	GolS is a regulator activated by the presence of gold, and promotes the expression of the MdsABC efflux pump.
NOVO_MIX_2389657	ARO:3000504	golS	GolS is a regulator activated by the presence of gold, and promotes the expression of the MdsABC efflux pump.
NOVO_MIX_2390702	ARO:3003748	oleC	oleC is an ABC transporter isolated from Streptomyces antibioticus and is involved in oleandomycin secretion.
NOVO_MIX_2391439	ARO:3002539	AAC(3)-IV	AAC(3)-IV is a plasmid-encoded aminoglycoside acetyltransferase in E. coli, C. jejuni and P. stutzeri
NOVO_MIX_2391652	ARO:3002539	AAC(3)-IV	AAC(3)-IV is a plasmid-encoded aminoglycoside acetyltransferase in E. coli, C. jejuni and P. stutzeri
NOVO_MIX_2393	ARO:3000504	golS	GolS is a regulator activated by the presence of gold, and promotes the expression of the MdsABC efflux pump.
NOVO_MIX_2393308	ARO:3002522	novA	A type III ABC transporter, identified on the novobiocin biosynthetic gene cluster, involved in the transport and resistance of novobiocin.
NOVO_MIX_2407188	ARO:3004042	Enterobacter cloacae acrA	AcrA is a subunit of the AcrAB-TolC multidrug efflux system that in E. cloacae.
NOVO_MIX_2410197	ARO:3002557	AAC(6')-Ij	AAC(6')-Ij is a chromosomal-encoded aminoglycoside acetyltransferase in Acinetobacter genomosp. 13
NOVO_MIX_2420134	ARO:3003105	dfrA3	dfrA3 is an integron-encoded dihydrofolate reductase found in Escherichia coli
NOVO_MIX_2422294	ARO:3002941	vanSO	vanSO is a vanS variant found in the vanO gene cluster
NOVO_MIX_2431545	ARO:3000816	mtrA	MtrA is a transcriptional activator of the MtrCDE multidrug efflux pump of Neisseria gonorrhoeae.
NOVO_MIX_243257	ARO:3000504	golS	GolS is a regulator activated by the presence of gold, and promotes the expression of the MdsABC efflux pump.
NOVO_MIX_2432749	ARO:3000805	OprN	OprN is the outer membrane channel component of the MexEF-OprN multidrug efflux complex.
NOVO_MIX_2449342	ARO:3001081	SHV-23	SHV-23 is an extended-spectrum beta-lactamase that has been found in clinical isolates.
NOVO_MIX_2450628	ARO:3002930	vanRO	vanRO is a vanR variant found in the vanO gene cluster
NOVO_MIX_2455833	ARO:3002658	APH(6)-Ib	APH(6)-Ib is a chromosomal-encoded aminoglycoside phosphotransferase in S. glaucescens
NOVO_MIX_2458006	ARO:3000778	adeG	AdeG is the inner membrane transporter of the AdeFGH multidrug efflux complex.
NOVO_MIX_2463721	ARO:3003105	dfrA3	dfrA3 is an integron-encoded dihydrofolate reductase found in Escherichia coli
NOVO_MIX_2465329	ARO:3000504	golS	GolS is a regulator activated by the presence of gold, and promotes the expression of the MdsABC efflux pump.
NOVO_MIX_247162	ARO:3003748	oleC	oleC is an ABC transporter isolated from Streptomyces antibioticus and is involved in oleandomycin secretion.
NOVO_MIX_2477862	ARO:3002531	AAC(3)-Ic	AAC(3)-Ic is an integron-encoded aminoglycoside acetyltransferase in P. aeruginosa
NOVO_MIX_247887	ARO:3002930	vanRO	vanRO is a vanR variant found in the vanO gene cluster
NOVO_MIX_2484446	ARO:3000816	mtrA	MtrA is a transcriptional activator of the MtrCDE multidrug efflux pump of Neisseria gonorrhoeae.
NOVO_MIX_2484493	ARO:3002930	vanRO	vanRO is a vanR variant found in the vanO gene cluster
NOVO_MIX_2485321	ARO:3001300	myrA	myrA is a methyltransferase found in Micromonospora griseorubida and confers resistance to mycinamicin, tylosin and lincosamides. Specifically, this enzyme adds a methyl group to guanosine 748 (E. coli numbering) of 23S ribosomal RNA. MyrA is found in the mycinamicin biosynthetic cluster and is one mechanism by which M. griseorubida protects itself from self-destruction when producing this macrol…
NOVO_MIX_2489364	ARO:3000816	mtrA	MtrA is a transcriptional activator of the MtrCDE multidrug efflux pump of Neisseria gonorrhoeae.
NOVO_MIX_2489729	ARO:3003564	EXO-1	Class A beta-lactamase found in Streptomyces albus G
NOVO_MIX_249057	ARO:3004043	Escherichia coli acrA	AcrA is a subunit of the AcrAB-TolC multidrug efflux system that in E. coli.
NOVO_MIX_2493036	ARO:3003577	ugd	PmrE is required for the synthesis and transfer of 4-amino-4-deoxy-L-arabinose (Ara4N) to Lipid A, which allows gram-negative bacteria to resist the antimicrobial activity of cationic antimicrobial peptides and antibiotics such as polymyxin
NOVO_MIX_2499087	ARO:3002578	AAC(6')-Ib7	AAC(6')-Ib7 is a plasmid-encoded aminoglycoside acetyltransferase in E. cloacae and C. freundii
NOVO_MIX_2504102	ARO:3003748	oleC	oleC is an ABC transporter isolated from Streptomyces antibioticus and is involved in oleandomycin secretion.
NOVO_MIX_2507456	ARO:3001300	myrA	myrA is a methyltransferase found in Micromonospora griseorubida and confers resistance to mycinamicin, tylosin and lincosamides. Specifically, this enzyme adds a methyl group to guanosine 748 (E. coli numbering) of 23S ribosomal RNA. MyrA is found in the mycinamicin biosynthetic cluster and is one mechanism by which M. griseorubida protects itself from self-destruction when producing this macrol…
NOVO_MIX_2507966	ARO:3002846	arr-1	arr-1 is a chromosome-encoded ribosyltransferase found in Mycobacterium smegmatis
NOVO_MIX_2515277	ARO:3003748	oleC	oleC is an ABC transporter isolated from Streptomyces antibioticus and is involved in oleandomycin secretion.
NOVO_MIX_2527456	ARO:3000816	mtrA	MtrA is a transcriptional activator of the MtrCDE multidrug efflux pump of Neisseria gonorrhoeae.
NOVO_MIX_2528156	ARO:3000504	golS	GolS is a regulator activated by the presence of gold, and promotes the expression of the MdsABC efflux pump.
NOVO_MIX_2528870	ARO:3000816	mtrA	MtrA is a transcriptional activator of the MtrCDE multidrug efflux pump of Neisseria gonorrhoeae.
NOVO_MIX_2530501	ARO:3000794	mdtC	MdtC is a transporter that forms a heteromultimer complex with MdtB to form a multidrug transporter. MdtBC is part of the MdtABC-TolC efflux complex. In the absence of MdtB, MdtC can form a homomultimer complex that results in a functioning efflux complex with a narrower drug specificity. mdtC corresponds to 3 loci in Pseudomonas aeruginosa PAO1 (gene name: muxC/muxB) and 3 loci in Pseudomonas ae…
NOVO_MIX_2533389	ARO:3002941	vanSO	vanSO is a vanS variant found in the vanO gene cluster
NOVO_MIX_2533390	ARO:3002930	vanRO	vanRO is a vanR variant found in the vanO gene cluster
NOVO_MIX_253819	ARO:3003318	Streptomyces rishiriensis parY mutant conferring resistance to aminocoumarin	point mutation on the Streptomyces rishiriensis parY resulting in aminocoumarin resistance
NOVO_MIX_2540775	ARO:3000245	RbpA	RNA-polymerase binding protein which confers resistance to rifampin.
NOVO_MIX_2548551	ARO:3003841	kdpE	kdpE is a transcriptional activator that is part of the two-component system KdpD/KdpE that is studied for its regulatory role in potassium transport and has been identified as an adaptive regulator involved in the virulence and intracellular survival of pathogenic bacteria. kdpE regulates a range of virulence loci through direct promoter binding.
NOVO_MIX_2550698	ARO:3000245	RbpA	RNA-polymerase binding protein which confers resistance to rifampin.
NOVO_MIX_2553667	ARO:3002884	iri	iri is a monooxygenase that confers resistance to rifampin found in Rhodococcus equi
NOVO_MIX_2564309	ARO:3003748	oleC	oleC is an ABC transporter isolated from Streptomyces antibioticus and is involved in oleandomycin secretion.
NOVO_MIX_2564873	ARO:3000501	rpoB2	Due to gene duplication, the genomes of Nocardia species include both rifampin-sensitive beta-subunit of RNA polymerase (rpoB) and rifampin-resistant beta-subunit of RNA polymerase (rpoB2) genes, with ~88% similarity between the two gene products. Expression of the rpoB2 variant results in replacement of rifampin sensitivity with rifampin resistance.
NOVO_MIX_2566259	ARO:3002553	AAC(6')-If	AAC(6')-If is a plasmid-encoded aminoglycoside acetyltransferase in E. cloacae
NOVO_MIX_2569090	ARO:3001805	OXA-198	OXA-198 is a beta-lactamase found in Pseudomonas aeruginosa
NOVO_MIX_2569098	ARO:3002511	LRA-12	LRA-12 is a beta-lactamase isolated from soil samples in Alaska
NOVO_MIX_2574656	ARO:3004107	Pseudomonas aeruginosa soxR	SoxR is a redox-sensitive transcriptional activator that induces expression of a small regulon that includes the RND efflux pump-encoding operon mexGHI-opmD. SoxR was shown to be activated by pyocyanin.
NOVO_MIX_2586513	ARO:3000800	MexC	MexC is the membrane fusion protein of the MexCD-OprJ multidrug efflux complex.
NOVO_MIX_2591098	ARO:3000816	mtrA	MtrA is a transcriptional activator of the MtrCDE multidrug efflux pump of Neisseria gonorrhoeae.
NOVO_MIX_2596965	ARO:3002522	novA	A type III ABC transporter, identified on the novobiocin biosynthetic gene cluster, involved in the transport and resistance of novobiocin.
NOVO_MIX_2611016	ARO:3000377	MexA	MexA is the membrane fusion protein of the MexAB-OprM multidrug efflux complex.
NOVO_MIX_2611656	ARO:3003105	dfrA3	dfrA3 is an integron-encoded dihydrofolate reductase found in Escherichia coli
NOVO_MIX_2616365	ARO:3003948	efrA	efrA is a part of the EfrAB efflux pump, and both efrA and efrB are necessary to confer drug resistance.
NOVO_MIX_2627511	ARO:3002850	arr-5	arr-5 is an integron-encoded ribosyltransferase found in Pseudomonas aeruginosa
NOVO_MIX_2629942	ARO:3002492	LRA-18	LRA-18 is a beta-lactamase isolated from soil samples in Alaska
NOVO_MIX_2642322	ARO:3000803	MexE	MexE is the membrane fusion protein of the MexEF-OprN multidrug efflux complex.
NOVO_MIX_264641	ARO:3000504	golS	GolS is a regulator activated by the presence of gold, and promotes the expression of the MdsABC efflux pump.
NOVO_MIX_265288	ARO:3002539	AAC(3)-IV	AAC(3)-IV is a plasmid-encoded aminoglycoside acetyltransferase in E. coli, C. jejuni and P. stutzeri
NOVO_MIX_2655843	ARO:3000620	adeL	AdeL is a regulator of AdeFGH in Acinetobacter baumannii. AdeL mutations are associated with AdeFGH overexpression and multidrug resistance.
NOVO_MIX_2656971	ARO:3002941	vanSO	vanSO is a vanS variant found in the vanO gene cluster
NOVO_MIX_2656972	ARO:3002930	vanRO	vanRO is a vanR variant found in the vanO gene cluster
NOVO_MIX_2662196	ARO:3000816	mtrA	MtrA is a transcriptional activator of the MtrCDE multidrug efflux pump of Neisseria gonorrhoeae.
NOVO_MIX_2667263	ARO:3000501	rpoB2	Due to gene duplication, the genomes of Nocardia species include both rifampin-sensitive beta-subunit of RNA polymerase (rpoB) and rifampin-resistant beta-subunit of RNA polymerase (rpoB2) genes, with ~88% similarity between the two gene products. Expression of the rpoB2 variant results in replacement of rifampin sensitivity with rifampin resistance.
NOVO_MIX_2671324	ARO:3000444	rphA	The enzymatic inactivation of rifampin by phosphorylation at the 21-OH position.
NOVO_MIX_2672313	ARO:3003748	oleC	oleC is an ABC transporter isolated from Streptomyces antibioticus and is involved in oleandomycin secretion.
NOVO_MIX_2678946	ARO:3003318	Streptomyces rishiriensis parY mutant conferring resistance to aminocoumarin	point mutation on the Streptomyces rishiriensis parY resulting in aminocoumarin resistance
NOVO_MIX_2684919	ARO:3002513	LRA-19	LRA-19 is a beta-lactamase isolated from soil samples in Alaska
NOVO_MIX_2692662	ARO:3003318	Streptomyces rishiriensis parY mutant conferring resistance to aminocoumarin	point mutation on the Streptomyces rishiriensis parY resulting in aminocoumarin resistance
NOVO_MIX_2696085	ARO:3000779	adeH	AdeH is the outer membrane channel protein of the AdeFGH multidrug efflux complex.
NOVO_MIX_2696435	ARO:3004107	Pseudomonas aeruginosa soxR	SoxR is a redox-sensitive transcriptional activator that induces expression of a small regulon that includes the RND efflux pump-encoding operon mexGHI-opmD. SoxR was shown to be activated by pyocyanin.
NOVO_MIX_272409	ARO:3000518	CRP	CRP is a global regulator that represses MdtEF multidrug efflux pump expression.
NOVO_MIX_2726259	ARO:3004054	Pseudomonas aeruginosa CpxR	CpxR is directly involved in activation of expression of RND efflux pump MexAB-OprM in P. aeruginosa. CpxR is required to enhance mexAB-oprM expression and drug resistance, in the absence of repressor MexR.
NOVO_MIX_2728050	ARO:3002539	AAC(3)-IV	AAC(3)-IV is a plasmid-encoded aminoglycoside acetyltransferase in E. coli, C. jejuni and P. stutzeri
NOVO_MIX_2730345	ARO:3002468	LEN-21	LEN-21 is a beta-lactamase found in Klebsiella pneumoniae
NOVO_MIX_2733166	ARO:3004107	Pseudomonas aeruginosa soxR	SoxR is a redox-sensitive transcriptional activator that induces expression of a small regulon that includes the RND efflux pump-encoding operon mexGHI-opmD. SoxR was shown to be activated by pyocyanin.
NOVO_MIX_2739352	ARO:3000504	golS	GolS is a regulator activated by the presence of gold, and promotes the expression of the MdsABC efflux pump.
NOVO_MIX_2739431	ARO:3003748	oleC	oleC is an ABC transporter isolated from Streptomyces antibioticus and is involved in oleandomycin secretion.
NOVO_MIX_2741434	ARO:3003318	Streptomyces rishiriensis parY mutant conferring resistance to aminocoumarin	point mutation on the Streptomyces rishiriensis parY resulting in aminocoumarin resistance
NOVO_MIX_2743672	ARO:3003962	farB	farB is the cytoplasmic transporter protein that is part of the farAB efflux pump. farB corresponds to 3 loci in Pseudomonas aeruginosa PAO1 and 3 loci in Pseudomonas aeruginosa LESB58.
NOVO_MIX_2748264	ARO:3004107	Pseudomonas aeruginosa soxR	SoxR is a redox-sensitive transcriptional activator that induces expression of a small regulon that includes the RND efflux pump-encoding operon mexGHI-opmD. SoxR was shown to be activated by pyocyanin.
NOVO_MIX_2756060	ARO:3004042	Enterobacter cloacae acrA	AcrA is a subunit of the AcrAB-TolC multidrug efflux system that in E. cloacae.
NOVO_MIX_2759755	ARO:3003748	oleC	oleC is an ABC transporter isolated from Streptomyces antibioticus and is involved in oleandomycin secretion.
NOVO_MIX_2764056	ARO:3000816	mtrA	MtrA is a transcriptional activator of the MtrCDE multidrug efflux pump of Neisseria gonorrhoeae.
NOVO_MIX_27677	ARO:3003748	oleC	oleC is an ABC transporter isolated from Streptomyces antibioticus and is involved in oleandomycin secretion.
NOVO_MIX_2771527	ARO:3002846	arr-1	arr-1 is a chromosome-encoded ribosyltransferase found in Mycobacterium smegmatis
NOVO_MIX_2773061	ARO:3002884	iri	iri is a monooxygenase that confers resistance to rifampin found in Rhodococcus equi
NOVO_MIX_2774312	ARO:3002483	LRA-5	LRA-5 is a beta-lactamase isolated from soil samples in Alaska
NOVO_MIX_2777196	ARO:3001300	myrA	myrA is a methyltransferase found in Micromonospora griseorubida and confers resistance to mycinamicin, tylosin and lincosamides. Specifically, this enzyme adds a methyl group to guanosine 748 (E. coli numbering) of 23S ribosomal RNA. MyrA is found in the mycinamicin biosynthetic cluster and is one mechanism by which M. griseorubida protects itself from self-destruction when producing this macrol…
NOVO_MIX_2779377	ARO:3000245	RbpA	RNA-polymerase binding protein which confers resistance to rifampin.
NOVO_MIX_2786965	ARO:3000504	golS	GolS is a regulator activated by the presence of gold, and promotes the expression of the MdsABC efflux pump.
NOVO_MIX_2802759	ARO:3002704	fexA	fexA is a plasmid-encoded chloramphenicol exporter that is found in Staphylococcus lentus
NOVO_MIX_2803106	ARO:3002522	novA	A type III ABC transporter, identified on the novobiocin biosynthetic gene cluster, involved in the transport and resistance of novobiocin.
NOVO_MIX_2809498	ARO:3003748	oleC	oleC is an ABC transporter isolated from Streptomyces antibioticus and is involved in oleandomycin secretion.
NOVO_MIX_2816291	ARO:3000816	mtrA	MtrA is a transcriptional activator of the MtrCDE multidrug efflux pump of Neisseria gonorrhoeae.
NOVO_MIX_2823722	ARO:3000816	mtrA	MtrA is a transcriptional activator of the MtrCDE multidrug efflux pump of Neisseria gonorrhoeae.
NOVO_MIX_2825949	ARO:3003565	R39	Class A beta-lactamase found in Actinomadura R39
NOVO_MIX_2827962	ARO:3002571	AAC(6')-Iaa	AAC(6')-Iaa is a chromosomal-encoded aminoglycoside acetyltransferase in S. typhimurium
NOVO_MIX_282817	ARO:3002522	novA	A type III ABC transporter, identified on the novobiocin biosynthetic gene cluster, involved in the transport and resistance of novobiocin.
NOVO_MIX_2828778	ARO:3004107	Pseudomonas aeruginosa soxR	SoxR is a redox-sensitive transcriptional activator that induces expression of a small regulon that includes the RND efflux pump-encoding operon mexGHI-opmD. SoxR was shown to be activated by pyocyanin.
NOVO_MIX_2828802	ARO:3000444	rphA	The enzymatic inactivation of rifampin by phosphorylation at the 21-OH position.
NOVO_MIX_2833632	ARO:3000816	mtrA	MtrA is a transcriptional activator of the MtrCDE multidrug efflux pump of Neisseria gonorrhoeae.
NOVO_MIX_2842602	ARO:3002941	vanSO	vanSO is a vanS variant found in the vanO gene cluster
NOVO_MIX_2843828	ARO:3002482	LRA-1	LRA-1 is a beta-lactamase isolated from soil samples in Alaska
NOVO_MIX_285236	ARO:3000504	golS	GolS is a regulator activated by the presence of gold, and promotes the expression of the MdsABC efflux pump.
NOVO_MIX_285650	ARO:3003577	ugd	PmrE is required for the synthesis and transfer of 4-amino-4-deoxy-L-arabinose (Ara4N) to Lipid A, which allows gram-negative bacteria to resist the antimicrobial activity of cationic antimicrobial peptides and antibiotics such as polymyxin
NOVO_MIX_2864484	ARO:3000504	golS	GolS is a regulator activated by the presence of gold, and promotes the expression of the MdsABC efflux pump.
NOVO_MIX_2867559	ARO:3004107	Pseudomonas aeruginosa soxR	SoxR is a redox-sensitive transcriptional activator that induces expression of a small regulon that includes the RND efflux pump-encoding operon mexGHI-opmD. SoxR was shown to be activated by pyocyanin.
NOVO_MIX_2868625	ARO:3002941	vanSO	vanSO is a vanS variant found in the vanO gene cluster
NOVO_MIX_2874642	ARO:3002539	AAC(3)-IV	AAC(3)-IV is a plasmid-encoded aminoglycoside acetyltransferase in E. coli, C. jejuni and P. stutzeri
NOVO_MIX_2879071	ARO:3000602	Erm(39)	ErmD confers MLSb phenotype.
NOVO_MIX_287948	ARO:3000378	MexB	MexB is the inner membrane multidrug exporter of the efflux complex MexAB-OprM.
NOVO_MIX_2879718	ARO:3003010	ceoB	ceoB is a cytoplasmic membrane component of the CeoAB-OpcM efflux pump
NOVO_MIX_2884015	ARO:3002849	arr-4	arr-4 is an integron-encoded ribosyltransferase found in Pseudomonas aeruginosa
NOVO_MIX_2901757	ARO:3000504	golS	GolS is a regulator activated by the presence of gold, and promotes the expression of the MdsABC efflux pump.
NOVO_MIX_2905713	ARO:3002930	vanRO	vanRO is a vanR variant found in the vanO gene cluster
NOVO_MIX_2913960	ARO:3000379	OprM	OprM is an outer membrane factor protein found in Pseudomonas aeruginosa and Burkholderia vietnamiensis. It is part of the MexAB-OprM, MexVW-OprM, MexXY-OprM and the AmrAB-OprM complex.
NOVO_MIX_2914149	ARO:3002930	vanRO	vanRO is a vanR variant found in the vanO gene cluster
NOVO_MIX_2918451	ARO:3000816	mtrA	MtrA is a transcriptional activator of the MtrCDE multidrug efflux pump of Neisseria gonorrhoeae.
NOVO_MIX_2922290	ARO:3003681	TriC	TriC is a resistance nodulation cell division (RND) transporter that is a part of TriABC-OpmH, a triclosan-specific efflux protein.
NOVO_MIX_2928441	ARO:3004107	Pseudomonas aeruginosa soxR	SoxR is a redox-sensitive transcriptional activator that induces expression of a small regulon that includes the RND efflux pump-encoding operon mexGHI-opmD. SoxR was shown to be activated by pyocyanin.
NOVO_MIX_2929705	ARO:3000518	CRP	CRP is a global regulator that represses MdtEF multidrug efflux pump expression.
NOVO_MIX_2932943	ARO:3002600	AAC(3)-Ib/AAC(6')-Ib''	AAC(3)-Ib/AAC(6')-Ib'' is an integron-encoded aminoglycoside acetyltransferase in P. aeruginosa
NOVO_MIX_2945490	ARO:3002522	novA	A type III ABC transporter, identified on the novobiocin biosynthetic gene cluster, involved in the transport and resistance of novobiocin.
NOVO_MIX_2946009	ARO:3003105	dfrA3	dfrA3 is an integron-encoded dihydrofolate reductase found in Escherichia coli
NOVO_MIX_2947299	ARO:3004107	Pseudomonas aeruginosa soxR	SoxR is a redox-sensitive transcriptional activator that induces expression of a small regulon that includes the RND efflux pump-encoding operon mexGHI-opmD. SoxR was shown to be activated by pyocyanin.
NOVO_MIX_2954648	ARO:3000816	mtrA	MtrA is a transcriptional activator of the MtrCDE multidrug efflux pump of Neisseria gonorrhoeae.
NOVO_MIX_2955934	ARO:3000504	golS	GolS is a regulator activated by the presence of gold, and promotes the expression of the MdsABC efflux pump.
NOVO_MIX_2962574	ARO:3000816	mtrA	MtrA is a transcriptional activator of the MtrCDE multidrug efflux pump of Neisseria gonorrhoeae.
NOVO_MIX_2963517	ARO:3002563	AAC(6')-Isa	AAC(6')-Isa is a plasmid-encoded aminoglycoside acetyltransferase in Streptomyces albulus
NOVO_MIX_2964638	ARO:3000245	RbpA	RNA-polymerase binding protein which confers resistance to rifampin.
NOVO_MIX_296698	ARO:3001300	myrA	myrA is a methyltransferase found in Micromonospora griseorubida and confers resistance to mycinamicin, tylosin and lincosamides. Specifically, this enzyme adds a methyl group to guanosine 748 (E. coli numbering) of 23S ribosomal RNA. MyrA is found in the mycinamicin biosynthetic cluster and is one mechanism by which M. griseorubida protects itself from self-destruction when producing this macrol…
NOVO_MIX_2967784	ARO:3000816	mtrA	MtrA is a transcriptional activator of the MtrCDE multidrug efflux pump of Neisseria gonorrhoeae.
NOVO_MIX_2976137	ARO:3000816	mtrA	MtrA is a transcriptional activator of the MtrCDE multidrug efflux pump of Neisseria gonorrhoeae.
NOVO_MIX_297708	ARO:3002941	vanSO	vanSO is a vanS variant found in the vanO gene cluster
NOVO_MIX_2986252	ARO:3002941	vanSO	vanSO is a vanS variant found in the vanO gene cluster
NOVO_MIX_2995912	ARO:3002557	AAC(6')-Ij	AAC(6')-Ij is a chromosomal-encoded aminoglycoside acetyltransferase in Acinetobacter genomosp. 13
NOVO_MIX_299954	ARO:3003841	kdpE	kdpE is a transcriptional activator that is part of the two-component system KdpD/KdpE that is studied for its regulatory role in potassium transport and has been identified as an adaptive regulator involved in the virulence and intracellular survival of pathogenic bacteria. kdpE regulates a range of virulence loci through direct promoter binding.
NOVO_MIX_3004804	ARO:3002538	AAC(3)-IIIc	AAC(3)-IIIc is an aminoglycoside acetyltransferase in P. aeruginosa
NOVO_MIX_3011181	ARO:3003105	dfrA3	dfrA3 is an integron-encoded dihydrofolate reductase found in Escherichia coli
NOVO_MIX_3013713	ARO:3004073	MuxA	MuxA is a membrane fusion protein component of the efflux pump system MuxABC-OpmB in Pseudomonas aeruginosa.
NOVO_MIX_3014716	ARO:3002941	vanSO	vanSO is a vanS variant found in the vanO gene cluster
NOVO_MIX_3015916	ARO:3000504	golS	GolS is a regulator activated by the presence of gold, and promotes the expression of the MdsABC efflux pump.
NOVO_MIX_3019003	ARO:3003730	Bifidobacterium ileS conferring resistance to mupirocin	Bifidobacteria have an intrinsically resistant form of ileS (isoleucyl-tRNA synthetase) that confers resistance to mupirocin.
NOVO_MIX_3022277	ARO:3002941	vanSO	vanSO is a vanS variant found in the vanO gene cluster
NOVO_MIX_3028039	ARO:3003318	Streptomyces rishiriensis parY mutant conferring resistance to aminocoumarin	point mutation on the Streptomyces rishiriensis parY resulting in aminocoumarin resistance
NOVO_MIX_3038982	ARO:3002593	AAC(6')-Ib-SK	AAC(6')-Ib-SK is a chromosomal-encoded aminoglycoside acetyltransferase in Streptomyces kanamyceticus
NOVO_MIX_3051798	ARO:3000816	mtrA	MtrA is a transcriptional activator of the MtrCDE multidrug efflux pump of Neisseria gonorrhoeae.
NOVO_MIX_3052992	ARO:3000816	mtrA	MtrA is a transcriptional activator of the MtrCDE multidrug efflux pump of Neisseria gonorrhoeae.
NOVO_MIX_3057571	ARO:3000379	OprM	OprM is an outer membrane factor protein found in Pseudomonas aeruginosa and Burkholderia vietnamiensis. It is part of the MexAB-OprM, MexVW-OprM, MexXY-OprM and the AmrAB-OprM complex.
NOVO_MIX_3057718	ARO:3000816	mtrA	MtrA is a transcriptional activator of the MtrCDE multidrug efflux pump of Neisseria gonorrhoeae.
NOVO_MIX_3063500	ARO:3004042	Enterobacter cloacae acrA	AcrA is a subunit of the AcrAB-TolC multidrug efflux system that in E. cloacae.
NOVO_MIX_3065840	ARO:3004107	Pseudomonas aeruginosa soxR	SoxR is a redox-sensitive transcriptional activator that induces expression of a small regulon that includes the RND efflux pump-encoding operon mexGHI-opmD. SoxR was shown to be activated by pyocyanin.
NOVO_MIX_3073684	ARO:3000805	OprN	OprN is the outer membrane channel component of the MexEF-OprN multidrug efflux complex.
NOVO_MIX_3085592	ARO:3000816	mtrA	MtrA is a transcriptional activator of the MtrCDE multidrug efflux pump of Neisseria gonorrhoeae.
NOVO_MIX_3092184	ARO:3002538	AAC(3)-IIIc	AAC(3)-IIIc is an aminoglycoside acetyltransferase in P. aeruginosa
NOVO_MIX_3092193	ARO:3003836	qacH	qacH is a subunit of the qac multidrug efflux pump in Vibrio cholerae
NOVO_MIX_3093052	ARO:3002846	arr-1	arr-1 is a chromosome-encoded ribosyltransferase found in Mycobacterium smegmatis
NOVO_MIX_3093160	ARO:3002544	AAC(3)-Xa	AAC(3)-Xa is a chromosomal-encoded aminoglycoside acetyltransferase in Streptomyces griseus
NOVO_MIX_3095443	ARO:3002482	LRA-1	LRA-1 is a beta-lactamase isolated from soil samples in Alaska
NOVO_MIX_3097022	ARO:3003841	kdpE	kdpE is a transcriptional activator that is part of the two-component system KdpD/KdpE that is studied for its regulatory role in potassium transport and has been identified as an adaptive regulator involved in the virulence and intracellular survival of pathogenic bacteria. kdpE regulates a range of virulence loci through direct promoter binding.
NOVO_MIX_3106223	ARO:3002659	APH(6)-Ic	APH(6)-Ic is a transposon-encoded aminoglycoside phosphotransferase in S. enterica, P. aeruginosa and E. coli
NOVO_MIX_3111715	ARO:3004107	Pseudomonas aeruginosa soxR	SoxR is a redox-sensitive transcriptional activator that induces expression of a small regulon that includes the RND efflux pump-encoding operon mexGHI-opmD. SoxR was shown to be activated by pyocyanin.
NOVO_MIX_3123874	ARO:3000816	mtrA	MtrA is a transcriptional activator of the MtrCDE multidrug efflux pump of Neisseria gonorrhoeae.
NOVO_MIX_312775	ARO:3000816	mtrA	MtrA is a transcriptional activator of the MtrCDE multidrug efflux pump of Neisseria gonorrhoeae.
NOVO_MIX_3130355	ARO:3003748	oleC	oleC is an ABC transporter isolated from Streptomyces antibioticus and is involved in oleandomycin secretion.
NOVO_MIX_3130865	ARO:3003748	oleC	oleC is an ABC transporter isolated from Streptomyces antibioticus and is involved in oleandomycin secretion.
NOVO_MIX_3145947	ARO:3004107	Pseudomonas aeruginosa soxR	SoxR is a redox-sensitive transcriptional activator that induces expression of a small regulon that includes the RND efflux pump-encoding operon mexGHI-opmD. SoxR was shown to be activated by pyocyanin.
NOVO_MIX_3146602	ARO:3003748	oleC	oleC is an ABC transporter isolated from Streptomyces antibioticus and is involved in oleandomycin secretion.
NOVO_MIX_3148009	ARO:3001413	OXA-18	OXA-18 is a beta-lactamase found in P. aeruginosa and Rickettsia.
NOVO_MIX_3152002	ARO:3000768	abeS	AbeS in an efflux pump of the SMR family of transporters found in Acinetobacter baumannii.
NOVO_MIX_3155089	ARO:3002539	AAC(3)-IV	AAC(3)-IV is a plasmid-encoded aminoglycoside acetyltransferase in E. coli, C. jejuni and P. stutzeri
NOVO_MIX_3161739	ARO:3000504	golS	GolS is a regulator activated by the presence of gold, and promotes the expression of the MdsABC efflux pump.
NOVO_MIX_3164592	ARO:3004107	Pseudomonas aeruginosa soxR	SoxR is a redox-sensitive transcriptional activator that induces expression of a small regulon that includes the RND efflux pump-encoding operon mexGHI-opmD. SoxR was shown to be activated by pyocyanin.
NOVO_MIX_316638	ARO:3002482	LRA-1	LRA-1 is a beta-lactamase isolated from soil samples in Alaska
NOVO_MIX_3168407	ARO:3000828	baeR	BaeR is a response regulator that promotes the expression of MdtABC and AcrD efflux complexes.
NOVO_MIX_3171433	ARO:3000816	mtrA	MtrA is a transcriptional activator of the MtrCDE multidrug efflux pump of Neisseria gonorrhoeae.
NOVO_MIX_3173831	ARO:3003984	BahA	Bacitracin amidohydrolase found in Paenibacillus sp. LC231, an isolated strain of Paenibacillus from Lechuguilla Cave, NM, USA. Confers resistance by bacitracin inactivation through amidohydrolysis. Described by Pawlowski et al. 2016.
NOVO_MIX_3174970	ARO:3004043	Escherichia coli acrA	AcrA is a subunit of the AcrAB-TolC multidrug efflux system that in E. coli.
NOVO_MIX_3191644	ARO:3002522	novA	A type III ABC transporter, identified on the novobiocin biosynthetic gene cluster, involved in the transport and resistance of novobiocin.
NOVO_MIX_320417	ARO:3003841	kdpE	kdpE is a transcriptional activator that is part of the two-component system KdpD/KdpE that is studied for its regulatory role in potassium transport and has been identified as an adaptive regulator involved in the virulence and intracellular survival of pathogenic bacteria. kdpE regulates a range of virulence loci through direct promoter binding.
NOVO_MIX_3206304	ARO:3003105	dfrA3	dfrA3 is an integron-encoded dihydrofolate reductase found in Escherichia coli
NOVO_MIX_3207753	ARO:3000504	golS	GolS is a regulator activated by the presence of gold, and promotes the expression of the MdsABC efflux pump.
NOVO_MIX_321170	ARO:3003841	kdpE	kdpE is a transcriptional activator that is part of the two-component system KdpD/KdpE that is studied for its regulatory role in potassium transport and has been identified as an adaptive regulator involved in the virulence and intracellular survival of pathogenic bacteria. kdpE regulates a range of virulence loci through direct promoter binding.
NOVO_MIX_3213816	ARO:3002846	arr-1	arr-1 is a chromosome-encoded ribosyltransferase found in Mycobacterium smegmatis
NOVO_MIX_3226151	ARO:3000816	mtrA	MtrA is a transcriptional activator of the MtrCDE multidrug efflux pump of Neisseria gonorrhoeae.
NOVO_MIX_3226380	ARO:3003955	efpA	efpA is an MFS transporter found in Mycobacterium tuberculosis.
NOVO_MIX_3229966	ARO:3003318	Streptomyces rishiriensis parY mutant conferring resistance to aminocoumarin	point mutation on the Streptomyces rishiriensis parY resulting in aminocoumarin resistance
NOVO_MIX_3234659	ARO:3003105	dfrA3	dfrA3 is an integron-encoded dihydrofolate reductase found in Escherichia coli
NOVO_MIX_3235965	ARO:3002930	vanRO	vanRO is a vanR variant found in the vanO gene cluster
NOVO_MIX_3243090	ARO:3002922	vanRC	vanRC is a vanR variant found in the vanC gene cluster
NOVO_MIX_3249142	ARO:3000245	RbpA	RNA-polymerase binding protein which confers resistance to rifampin.
NOVO_MIX_3253231	ARO:3000768	abeS	AbeS in an efflux pump of the SMR family of transporters found in Acinetobacter baumannii.
NOVO_MIX_3262261	ARO:3004107	Pseudomonas aeruginosa soxR	SoxR is a redox-sensitive transcriptional activator that induces expression of a small regulon that includes the RND efflux pump-encoding operon mexGHI-opmD. SoxR was shown to be activated by pyocyanin.
NOVO_MIX_3273988	ARO:3003841	kdpE	kdpE is a transcriptional activator that is part of the two-component system KdpD/KdpE that is studied for its regulatory role in potassium transport and has been identified as an adaptive regulator involved in the virulence and intracellular survival of pathogenic bacteria. kdpE regulates a range of virulence loci through direct promoter binding.
NOVO_MIX_3274834	ARO:3002616	aadA16	aadA16 is an aminoglycoside nucleotidyltransferase gene encoded by plasmids and integrons in E. coli, V. cholerae and K. pneumoniae
NOVO_MIX_3279048	ARO:3002941	vanSO	vanSO is a vanS variant found in the vanO gene cluster
NOVO_MIX_3285649	ARO:3003105	dfrA3	dfrA3 is an integron-encoded dihydrofolate reductase found in Escherichia coli
NOVO_MIX_3288632	ARO:3002530	AAC(3)-Ib	AAC(3)-Ib is an integron-encoded aminoglycoside acetyltransferase in P. aeruginosa
NOVO_MIX_3295621	ARO:3003748	oleC	oleC is an ABC transporter isolated from Streptomyces antibioticus and is involved in oleandomycin secretion.
NOVO_MIX_3302682	ARO:3004054	Pseudomonas aeruginosa CpxR	CpxR is directly involved in activation of expression of RND efflux pump MexAB-OprM in P. aeruginosa. CpxR is required to enhance mexAB-oprM expression and drug resistance, in the absence of repressor MexR.
NOVO_MIX_3304573	ARO:3002930	vanRO	vanRO is a vanR variant found in the vanO gene cluster
NOVO_MIX_3305820	ARO:3002941	vanSO	vanSO is a vanS variant found in the vanO gene cluster
NOVO_MIX_3306026	ARO:3003992	rphB	rphB is a rifampin phosphotransferase protein found in Paenibacillus sp. LC231, a strain of Paenibacillus isolated from Lechuguilla Cave, NM, USA. Confers resistance to rifamycin antibiotics, specifically rifampin, through rifampin inactivation. Described by Pawlowski et al. 2016.
NOVO_MIX_3320813	ARO:3000816	mtrA	MtrA is a transcriptional activator of the MtrCDE multidrug efflux pump of Neisseria gonorrhoeae.
NOVO_MIX_332124	ARO:3000501	rpoB2	Due to gene duplication, the genomes of Nocardia species include both rifampin-sensitive beta-subunit of RNA polymerase (rpoB) and rifampin-resistant beta-subunit of RNA polymerase (rpoB2) genes, with ~88% similarity between the two gene products. Expression of the rpoB2 variant results in replacement of rifampin sensitivity with rifampin resistance.
NOVO_MIX_3321800	ARO:3003948	efrA	efrA is a part of the EfrAB efflux pump, and both efrA and efrB are necessary to confer drug resistance.
NOVO_MIX_3332675	ARO:3003105	dfrA3	dfrA3 is an integron-encoded dihydrofolate reductase found in Escherichia coli
NOVO_MIX_3339936	ARO:3003748	oleC	oleC is an ABC transporter isolated from Streptomyces antibioticus and is involved in oleandomycin secretion.
NOVO_MIX_3344265	ARO:3003018	dfrA22	dfrA22 is an integron-encoded dihydrofolate reductase found in Salmonella enterica
NOVO_MIX_3349292	ARO:3000816	mtrA	MtrA is a transcriptional activator of the MtrCDE multidrug efflux pump of Neisseria gonorrhoeae.
NOVO_MIX_3353272	ARO:3000245	RbpA	RNA-polymerase binding protein which confers resistance to rifampin.
NOVO_MIX_3353795	ARO:3002600	AAC(3)-Ib/AAC(6')-Ib''	AAC(3)-Ib/AAC(6')-Ib'' is an integron-encoded aminoglycoside acetyltransferase in P. aeruginosa
NOVO_MIX_3358758	ARO:3000074	emrB	emrB is a translocase in the emrB -TolC efflux protein in E. coli. It recognizes substrates including carbonyl cyanide m-chlorophenylhydrazone (CCCP), nalidixic acid, and thioloactomycin.
NOVO_MIX_337524	ARO:3000245	RbpA	RNA-polymerase binding protein which confers resistance to rifampin.
NOVO_MIX_3383932	ARO:3002600	AAC(3)-Ib/AAC(6')-Ib''	AAC(3)-Ib/AAC(6')-Ib'' is an integron-encoded aminoglycoside acetyltransferase in P. aeruginosa
NOVO_MIX_3387116	ARO:3002941	vanSO	vanSO is a vanS variant found in the vanO gene cluster
NOVO_MIX_3396705	ARO:3002522	novA	A type III ABC transporter, identified on the novobiocin biosynthetic gene cluster, involved in the transport and resistance of novobiocin.
NOVO_MIX_3397317	ARO:3002848	arr-3	arr-3 is a plasmid-encoded ribosyltransferase found in Vibrio fluvialis
NOVO_MIX_3401012	ARO:3002524	AAC(2')-Ib	AAC(2')-Ib is a chromosomal-encoded aminoglycoside acetyltransferase in M. fortuitum and A. baumannii
NOVO_MIX_3403517	ARO:3002522	novA	A type III ABC transporter, identified on the novobiocin biosynthetic gene cluster, involved in the transport and resistance of novobiocin.
NOVO_MIX_3408134	ARO:3002522	novA	A type III ABC transporter, identified on the novobiocin biosynthetic gene cluster, involved in the transport and resistance of novobiocin.
NOVO_MIX_3416907	ARO:3000816	mtrA	MtrA is a transcriptional activator of the MtrCDE multidrug efflux pump of Neisseria gonorrhoeae.
NOVO_MIX_3419527	ARO:3000074	emrB	emrB is a translocase in the emrB -TolC efflux protein in E. coli. It recognizes substrates including carbonyl cyanide m-chlorophenylhydrazone (CCCP), nalidixic acid, and thioloactomycin.
NOVO_MIX_3429796	ARO:3004107	Pseudomonas aeruginosa soxR	SoxR is a redox-sensitive transcriptional activator that induces expression of a small regulon that includes the RND efflux pump-encoding operon mexGHI-opmD. SoxR was shown to be activated by pyocyanin.
NOVO_MIX_3433420	ARO:3003748	oleC	oleC is an ABC transporter isolated from Streptomyces antibioticus and is involved in oleandomycin secretion.
NOVO_MIX_3434966	ARO:3003562	blaF	Class A beta-lactamase found in Mycobacterium fortuitum
NOVO_MIX_3440649	ARO:3003841	kdpE	kdpE is a transcriptional activator that is part of the two-component system KdpD/KdpE that is studied for its regulatory role in potassium transport and has been identified as an adaptive regulator involved in the virulence and intracellular survival of pathogenic bacteria. kdpE regulates a range of virulence loci through direct promoter binding.
NOVO_MIX_3443461	ARO:3000504	golS	GolS is a regulator activated by the presence of gold, and promotes the expression of the MdsABC efflux pump.
NOVO_MIX_3444263	ARO:3002930	vanRO	vanRO is a vanR variant found in the vanO gene cluster
NOVO_MIX_344447	ARO:3003967	lfrA	lfrA is involved in the active efflux of quinolones and is found in Mycobacterium smegmatis. lfrA corresponds to 2 loci in Pseudomonas aeruginosa PAO1 and 2 loci in Pseudomonas aeruginosa LESB58.
NOVO_MIX_3448672	ARO:3002930	vanRO	vanRO is a vanR variant found in the vanO gene cluster
NOVO_MIX_3450742	ARO:3000816	mtrA	MtrA is a transcriptional activator of the MtrCDE multidrug efflux pump of Neisseria gonorrhoeae.
NOVO_MIX_3457466	ARO:3002524	AAC(2')-Ib	AAC(2')-Ib is a chromosomal-encoded aminoglycoside acetyltransferase in M. fortuitum and A. baumannii
NOVO_MIX_3458625	ARO:3003841	kdpE	kdpE is a transcriptional activator that is part of the two-component system KdpD/KdpE that is studied for its regulatory role in potassium transport and has been identified as an adaptive regulator involved in the virulence and intracellular survival of pathogenic bacteria. kdpE regulates a range of virulence loci through direct promoter binding.
NOVO_MIX_3467797	ARO:3004107	Pseudomonas aeruginosa soxR	SoxR is a redox-sensitive transcriptional activator that induces expression of a small regulon that includes the RND efflux pump-encoding operon mexGHI-opmD. SoxR was shown to be activated by pyocyanin.
NOVO_MIX_3472211	ARO:3000504	golS	GolS is a regulator activated by the presence of gold, and promotes the expression of the MdsABC efflux pump.
NOVO_MIX_3478723	ARO:3000504	golS	GolS is a regulator activated by the presence of gold, and promotes the expression of the MdsABC efflux pump.
NOVO_MIX_3481373	ARO:3000816	mtrA	MtrA is a transcriptional activator of the MtrCDE multidrug efflux pump of Neisseria gonorrhoeae.
NOVO_MIX_3484112	ARO:3002522	novA	A type III ABC transporter, identified on the novobiocin biosynthetic gene cluster, involved in the transport and resistance of novobiocin.
NOVO_MIX_3491929	ARO:3000816	mtrA	MtrA is a transcriptional activator of the MtrCDE multidrug efflux pump of Neisseria gonorrhoeae.
NOVO_MIX_3495760	ARO:3000504	golS	GolS is a regulator activated by the presence of gold, and promotes the expression of the MdsABC efflux pump.
NOVO_MIX_3495843	ARO:3003748	oleC	oleC is an ABC transporter isolated from Streptomyces antibioticus and is involved in oleandomycin secretion.
NOVO_MIX_3500316	ARO:3002846	arr-1	arr-1 is a chromosome-encoded ribosyltransferase found in Mycobacterium smegmatis
NOVO_MIX_3522902	ARO:3000504	golS	GolS is a regulator activated by the presence of gold, and promotes the expression of the MdsABC efflux pump.
NOVO_MIX_3526006	ARO:3003748	oleC	oleC is an ABC transporter isolated from Streptomyces antibioticus and is involved in oleandomycin secretion.
NOVO_MIX_352754	ARO:3003748	oleC	oleC is an ABC transporter isolated from Streptomyces antibioticus and is involved in oleandomycin secretion.
NOVO_MIX_3534981	ARO:3002531	AAC(3)-Ic	AAC(3)-Ic is an integron-encoded aminoglycoside acetyltransferase in P. aeruginosa
NOVO_MIX_353670	ARO:3000816	mtrA	MtrA is a transcriptional activator of the MtrCDE multidrug efflux pump of Neisseria gonorrhoeae.
NOVO_MIX_3539950	ARO:3000602	Erm(39)	ErmD confers MLSb phenotype.
NOVO_MIX_3548679	ARO:3000768	abeS	AbeS in an efflux pump of the SMR family of transporters found in Acinetobacter baumannii.
NOVO_MIX_3549680	ARO:3004107	Pseudomonas aeruginosa soxR	SoxR is a redox-sensitive transcriptional activator that induces expression of a small regulon that includes the RND efflux pump-encoding operon mexGHI-opmD. SoxR was shown to be activated by pyocyanin.
NOVO_MIX_3554236	ARO:3001769	OXA-42	OXA-42 is a beta-lactamase found in Burkholderia pseudomallei
NOVO_MIX_3554874	ARO:3003748	oleC	oleC is an ABC transporter isolated from Streptomyces antibioticus and is involved in oleandomycin secretion.
NOVO_MIX_3558189	ARO:3004361	sul4	sul4 is a dihydropteroate synthase gene and mobile sulfonamide resistance gene shown to confer resistance when expressed in E. coli.
NOVO_MIX_3563260	ARO:3003318	Streptomyces rishiriensis parY mutant conferring resistance to aminocoumarin	point mutation on the Streptomyces rishiriensis parY resulting in aminocoumarin resistance
NOVO_MIX_3565108	ARO:3002941	vanSO	vanSO is a vanS variant found in the vanO gene cluster
NOVO_MIX_3568614	ARO:3000504	golS	GolS is a regulator activated by the presence of gold, and promotes the expression of the MdsABC efflux pump.
NOVO_MIX_357020	ARO:3000245	RbpA	RNA-polymerase binding protein which confers resistance to rifampin.
NOVO_MIX_3571551	ARO:3003841	kdpE	kdpE is a transcriptional activator that is part of the two-component system KdpD/KdpE that is studied for its regulatory role in potassium transport and has been identified as an adaptive regulator involved in the virulence and intracellular survival of pathogenic bacteria. kdpE regulates a range of virulence loci through direct promoter binding.
NOVO_MIX_3571767	ARO:3002541	AAC(3)-VIIa	AAC(3)-VIIa is a chromosomal-encoded aminoglycoside acetyltransferase in Streptomyces rimosus
NOVO_MIX_3575907	ARO:3004043	Escherichia coli acrA	AcrA is a subunit of the AcrAB-TolC multidrug efflux system that in E. coli.
NOVO_MIX_3576777	ARO:3002539	AAC(3)-IV	AAC(3)-IV is a plasmid-encoded aminoglycoside acetyltransferase in E. coli, C. jejuni and P. stutzeri
NOVO_MIX_3577788	ARO:3000444	rphA	The enzymatic inactivation of rifampin by phosphorylation at the 21-OH position.
NOVO_MIX_3583616	ARO:3000778	adeG	AdeG is the inner membrane transporter of the AdeFGH multidrug efflux complex.
NOVO_MIX_3584503	ARO:3000789	mdsA	MdsA is the membrane fusion protein of the multidrug and metal efflux complex MdsABC.
NOVO_MIX_3586046	ARO:3002539	AAC(3)-IV	AAC(3)-IV is a plasmid-encoded aminoglycoside acetyltransferase in E. coli, C. jejuni and P. stutzeri
NOVO_MIX_3588784	ARO:3000784	cmeB	CmeB is the inner membrane transporter the CmeABC multidrug efflux complex.
NOVO_MIX_3593316	ARO:3000074	emrB	emrB is a translocase in the emrB -TolC efflux protein in E. coli. It recognizes substrates including carbonyl cyanide m-chlorophenylhydrazone (CCCP), nalidixic acid, and thioloactomycin.
NOVO_MIX_3601278	ARO:3003318	Streptomyces rishiriensis parY mutant conferring resistance to aminocoumarin	point mutation on the Streptomyces rishiriensis parY resulting in aminocoumarin resistance
NOVO_MIX_3607052	ARO:3000816	mtrA	MtrA is a transcriptional activator of the MtrCDE multidrug efflux pump of Neisseria gonorrhoeae.
NOVO_MIX_3622279	ARO:3002539	AAC(3)-IV	AAC(3)-IV is a plasmid-encoded aminoglycoside acetyltransferase in E. coli, C. jejuni and P. stutzeri
NOVO_MIX_3623282	ARO:3004107	Pseudomonas aeruginosa soxR	SoxR is a redox-sensitive transcriptional activator that induces expression of a small regulon that includes the RND efflux pump-encoding operon mexGHI-opmD. SoxR was shown to be activated by pyocyanin.
NOVO_MIX_3631402	ARO:3001181	SHV-137	SHV-137 is a beta-lactamase.
NOVO_MIX_3632653	ARO:3003841	kdpE	kdpE is a transcriptional activator that is part of the two-component system KdpD/KdpE that is studied for its regulatory role in potassium transport and has been identified as an adaptive regulator involved in the virulence and intracellular survival of pathogenic bacteria. kdpE regulates a range of virulence loci through direct promoter binding.
NOVO_MIX_3639397	ARO:3004107	Pseudomonas aeruginosa soxR	SoxR is a redox-sensitive transcriptional activator that induces expression of a small regulon that includes the RND efflux pump-encoding operon mexGHI-opmD. SoxR was shown to be activated by pyocyanin.
NOVO_MIX_3644858	ARO:3002522	novA	A type III ABC transporter, identified on the novobiocin biosynthetic gene cluster, involved in the transport and resistance of novobiocin.
NOVO_MIX_3645035	ARO:3002524	AAC(2')-Ib	AAC(2')-Ib is a chromosomal-encoded aminoglycoside acetyltransferase in M. fortuitum and A. baumannii
NOVO_MIX_3645802	ARO:3003730	Bifidobacterium ileS conferring resistance to mupirocin	Bifidobacteria have an intrinsically resistant form of ileS (isoleucyl-tRNA synthetase) that confers resistance to mupirocin.
NOVO_MIX_3655966	ARO:3000816	mtrA	MtrA is a transcriptional activator of the MtrCDE multidrug efflux pump of Neisseria gonorrhoeae.
NOVO_MIX_3656219	ARO:3003720	SPG-1	SPG-1 is a subclass B3 metallo-beta lactamase isolated from Sphingomonas sp.
NOVO_MIX_365846	ARO:3003705	mexN	MexN is the inner membrane transporter of the MexMN-OprM multidrug efflux complex.
NOVO_MIX_3658461	ARO:3000245	RbpA	RNA-polymerase binding protein which confers resistance to rifampin.
NOVO_MIX_3664692	ARO:3000816	mtrA	MtrA is a transcriptional activator of the MtrCDE multidrug efflux pump of Neisseria gonorrhoeae.
NOVO_MIX_3676429	ARO:3002846	arr-1	arr-1 is a chromosome-encoded ribosyltransferase found in Mycobacterium smegmatis
NOVO_MIX_3677245	ARO:3004107	Pseudomonas aeruginosa soxR	SoxR is a redox-sensitive transcriptional activator that induces expression of a small regulon that includes the RND efflux pump-encoding operon mexGHI-opmD. SoxR was shown to be activated by pyocyanin.
NOVO_MIX_3684952	ARO:3000803	MexE	MexE is the membrane fusion protein of the MexEF-OprN multidrug efflux complex.
NOVO_MIX_3690860	ARO:3000778	adeG	AdeG is the inner membrane transporter of the AdeFGH multidrug efflux complex.
NOVO_MIX_36941	ARO:3002658	APH(6)-Ib	APH(6)-Ib is a chromosomal-encoded aminoglycoside phosphotransferase in S. glaucescens
NOVO_MIX_3699692	ARO:3000816	mtrA	MtrA is a transcriptional activator of the MtrCDE multidrug efflux pump of Neisseria gonorrhoeae.
NOVO_MIX_3710837	ARO:3003105	dfrA3	dfrA3 is an integron-encoded dihydrofolate reductase found in Escherichia coli
NOVO_MIX_3711546	ARO:3004054	Pseudomonas aeruginosa CpxR	CpxR is directly involved in activation of expression of RND efflux pump MexAB-OprM in P. aeruginosa. CpxR is required to enhance mexAB-oprM expression and drug resistance, in the absence of repressor MexR.
NOVO_MIX_3715409	ARO:3003922	oqxA	RND efflux pump conferring resistance to fluoroquinolone
NOVO_MIX_3715716	ARO:3003730	Bifidobacterium ileS conferring resistance to mupirocin	Bifidobacteria have an intrinsically resistant form of ileS (isoleucyl-tRNA synthetase) that confers resistance to mupirocin.
NOVO_MIX_371676	ARO:3003318	Streptomyces rishiriensis parY mutant conferring resistance to aminocoumarin	point mutation on the Streptomyces rishiriensis parY resulting in aminocoumarin resistance
NOVO_MIX_3723019	ARO:3002930	vanRO	vanRO is a vanR variant found in the vanO gene cluster
NOVO_MIX_3724805	ARO:3002914	vanJ	vanJ is a novel membrane protein that confers resistance to teicoplanin and its derivatives in Streptomyces coelicolor by recycling undecaprenol pyrophosphate during cell wall biosynthesis.
NOVO_MIX_3730846	ARO:3000828	baeR	BaeR is a response regulator that promotes the expression of MdtABC and AcrD efflux complexes.
NOVO_MIX_3735734	ARO:3003748	oleC	oleC is an ABC transporter isolated from Streptomyces antibioticus and is involved in oleandomycin secretion.
NOVO_MIX_3737296	ARO:3004107	Pseudomonas aeruginosa soxR	SoxR is a redox-sensitive transcriptional activator that induces expression of a small regulon that includes the RND efflux pump-encoding operon mexGHI-opmD. SoxR was shown to be activated by pyocyanin.
NOVO_MIX_3744090	ARO:3000504	golS	GolS is a regulator activated by the presence of gold, and promotes the expression of the MdsABC efflux pump.
NOVO_MIX_3753907	ARO:3003748	oleC	oleC is an ABC transporter isolated from Streptomyces antibioticus and is involved in oleandomycin secretion.
NOVO_MIX_3757791	ARO:3000816	mtrA	MtrA is a transcriptional activator of the MtrCDE multidrug efflux pump of Neisseria gonorrhoeae.
NOVO_MIX_3761147	ARO:3003105	dfrA3	dfrA3 is an integron-encoded dihydrofolate reductase found in Escherichia coli
NOVO_MIX_3765840	ARO:3000816	mtrA	MtrA is a transcriptional activator of the MtrCDE multidrug efflux pump of Neisseria gonorrhoeae.
NOVO_MIX_3767780	ARO:3003748	oleC	oleC is an ABC transporter isolated from Streptomyces antibioticus and is involved in oleandomycin secretion.
NOVO_MIX_3770086	ARO:3002930	vanRO	vanRO is a vanR variant found in the vanO gene cluster
NOVO_MIX_3770740	ARO:3001900	CTX-M-38	CTX-M-38 is a beta-lactamase found in Escherichia coli
NOVO_MIX_3774090	ARO:3003564	EXO-1	Class A beta-lactamase found in Streptomyces albus G
NOVO_MIX_3776228	ARO:3000518	CRP	CRP is a global regulator that represses MdtEF multidrug efflux pump expression.
NOVO_MIX_3777762	ARO:3002941	vanSO	vanSO is a vanS variant found in the vanO gene cluster
NOVO_MIX_3784982	ARO:3003748	oleC	oleC is an ABC transporter isolated from Streptomyces antibioticus and is involved in oleandomycin secretion.
NOVO_MIX_3787056	ARO:3000816	mtrA	MtrA is a transcriptional activator of the MtrCDE multidrug efflux pump of Neisseria gonorrhoeae.
NOVO_MIX_3796824	ARO:3003720	SPG-1	SPG-1 is a subclass B3 metallo-beta lactamase isolated from Sphingomonas sp.
NOVO_MIX_3806805	ARO:3000245	RbpA	RNA-polymerase binding protein which confers resistance to rifampin.
NOVO_MIX_3812321	ARO:3002522	novA	A type III ABC transporter, identified on the novobiocin biosynthetic gene cluster, involved in the transport and resistance of novobiocin.
NOVO_MIX_3819490	ARO:3003748	oleC	oleC is an ABC transporter isolated from Streptomyces antibioticus and is involved in oleandomycin secretion.
NOVO_MIX_3823792	ARO:3000803	MexE	MexE is the membrane fusion protein of the MexEF-OprN multidrug efflux complex.
NOVO_MIX_3829695	ARO:3003841	kdpE	kdpE is a transcriptional activator that is part of the two-component system KdpD/KdpE that is studied for its regulatory role in potassium transport and has been identified as an adaptive regulator involved in the virulence and intracellular survival of pathogenic bacteria. kdpE regulates a range of virulence loci through direct promoter binding.
NOVO_MIX_3830703	ARO:3001300	myrA	myrA is a methyltransferase found in Micromonospora griseorubida and confers resistance to mycinamicin, tylosin and lincosamides. Specifically, this enzyme adds a methyl group to guanosine 748 (E. coli numbering) of 23S ribosomal RNA. MyrA is found in the mycinamicin biosynthetic cluster and is one mechanism by which M. griseorubida protects itself from self-destruction when producing this macrol…
NOVO_MIX_3838912	ARO:3003948	efrA	efrA is a part of the EfrAB efflux pump, and both efrA and efrB are necessary to confer drug resistance.
NOVO_MIX_3839010	ARO:3003967	lfrA	lfrA is involved in the active efflux of quinolones and is found in Mycobacterium smegmatis. lfrA corresponds to 2 loci in Pseudomonas aeruginosa PAO1 and 2 loci in Pseudomonas aeruginosa LESB58.
NOVO_MIX_3844785	ARO:3002522	novA	A type III ABC transporter, identified on the novobiocin biosynthetic gene cluster, involved in the transport and resistance of novobiocin.
NOVO_MIX_3845072	ARO:3002659	APH(6)-Ic	APH(6)-Ic is a transposon-encoded aminoglycoside phosphotransferase in S. enterica, P. aeruginosa and E. coli
NOVO_MIX_3847151	ARO:3002982	amrA	amrA is the efflux pump subunit of the AmrAB-OprM multidrug efflux complex. amrA corresponds to 1 locus in Pseudomonas aeruginosa PAO1 and 1 locus in Pseudomonas aeruginosa LESB58.
NOVO_MIX_3848280	ARO:3000816	mtrA	MtrA is a transcriptional activator of the MtrCDE multidrug efflux pump of Neisseria gonorrhoeae.
NOVO_MIX_3862409	ARO:3003727	vanKI	VanKI is a peptidoglycan bridge formation protein also known as FemAB that is part of the VanI glycopeptide resistance gene cluster.
NOVO_MIX_3869311	ARO:3002930	vanRO	vanRO is a vanR variant found in the vanO gene cluster
NOVO_MIX_3877098	ARO:3002522	novA	A type III ABC transporter, identified on the novobiocin biosynthetic gene cluster, involved in the transport and resistance of novobiocin.
NOVO_MIX_3884358	ARO:3002659	APH(6)-Ic	APH(6)-Ic is a transposon-encoded aminoglycoside phosphotransferase in S. enterica, P. aeruginosa and E. coli
NOVO_MIX_3885750	ARO:3004107	Pseudomonas aeruginosa soxR	SoxR is a redox-sensitive transcriptional activator that induces expression of a small regulon that includes the RND efflux pump-encoding operon mexGHI-opmD. SoxR was shown to be activated by pyocyanin.
NOVO_MIX_3887381	ARO:3002522	novA	A type III ABC transporter, identified on the novobiocin biosynthetic gene cluster, involved in the transport and resistance of novobiocin.
NOVO_MIX_3891037	ARO:3003841	kdpE	kdpE is a transcriptional activator that is part of the two-component system KdpD/KdpE that is studied for its regulatory role in potassium transport and has been identified as an adaptive regulator involved in the virulence and intracellular survival of pathogenic bacteria. kdpE regulates a range of virulence loci through direct promoter binding.
NOVO_MIX_3892169	ARO:3002531	AAC(3)-Ic	AAC(3)-Ic is an integron-encoded aminoglycoside acetyltransferase in P. aeruginosa
NOVO_MIX_3898946	ARO:3004042	Enterobacter cloacae acrA	AcrA is a subunit of the AcrAB-TolC multidrug efflux system that in E. cloacae.
NOVO_MIX_3906957	ARO:3003730	Bifidobacterium ileS conferring resistance to mupirocin	Bifidobacteria have an intrinsically resistant form of ileS (isoleucyl-tRNA synthetase) that confers resistance to mupirocin.
NOVO_MIX_3908158	ARO:3003748	oleC	oleC is an ABC transporter isolated from Streptomyces antibioticus and is involved in oleandomycin secretion.
NOVO_MIX_3908755	ARO:3003064	ykkD	ykkD is an SMR-type protein that is a subunit of the ykkCD efflux pump
NOVO_MIX_391081	ARO:3003841	kdpE	kdpE is a transcriptional activator that is part of the two-component system KdpD/KdpE that is studied for its regulatory role in potassium transport and has been identified as an adaptive regulator involved in the virulence and intracellular survival of pathogenic bacteria. kdpE regulates a range of virulence loci through direct promoter binding.
NOVO_MIX_3917306	ARO:3003748	oleC	oleC is an ABC transporter isolated from Streptomyces antibioticus and is involved in oleandomycin secretion.
NOVO_MIX_3920662	ARO:3003748	oleC	oleC is an ABC transporter isolated from Streptomyces antibioticus and is involved in oleandomycin secretion.
NOVO_MIX_3927533	ARO:3003967	lfrA	lfrA is involved in the active efflux of quinolones and is found in Mycobacterium smegmatis. lfrA corresponds to 2 loci in Pseudomonas aeruginosa PAO1 and 2 loci in Pseudomonas aeruginosa LESB58.
NOVO_MIX_3943929	ARO:3000245	RbpA	RNA-polymerase binding protein which confers resistance to rifampin.
NOVO_MIX_3945037	ARO:3002705	floR	floR is a plasmid or chromosome-encoded chloramphenicol exporter that is found in Bordetella bronchiseptica, Escherichia coli, Klebsiella pneumoniae,
NOVO_MIX_3950557	ARO:3002529	AAC(3)-Id	AAC(3)-Id is an aminoglycoside acetyltransferase encoded by genomic islands and integrons in S. enterica, P. mirabilis and Vibrio fluvialis
NOVO_MIX_397096	ARO:3003730	Bifidobacterium ileS conferring resistance to mupirocin	Bifidobacteria have an intrinsically resistant form of ileS (isoleucyl-tRNA synthetase) that confers resistance to mupirocin.
NOVO_MIX_409052	ARO:3000501	rpoB2	Due to gene duplication, the genomes of Nocardia species include both rifampin-sensitive beta-subunit of RNA polymerase (rpoB) and rifampin-resistant beta-subunit of RNA polymerase (rpoB2) genes, with ~88% similarity between the two gene products. Expression of the rpoB2 variant results in replacement of rifampin sensitivity with rifampin resistance.
NOVO_MIX_410753	ARO:3000504	golS	GolS is a regulator activated by the presence of gold, and promotes the expression of the MdsABC efflux pump.
NOVO_MIX_420717	ARO:3000245	RbpA	RNA-polymerase binding protein which confers resistance to rifampin.
NOVO_MIX_424493	ARO:3002849	arr-4	arr-4 is an integron-encoded ribosyltransferase found in Pseudomonas aeruginosa
NOVO_MIX_424826	ARO:3004107	Pseudomonas aeruginosa soxR	SoxR is a redox-sensitive transcriptional activator that induces expression of a small regulon that includes the RND efflux pump-encoding operon mexGHI-opmD. SoxR was shown to be activated by pyocyanin.
NOVO_MIX_426704	ARO:3002611	aadA11	aadA11 is an integron-encoded aminoglycoside nucleotidyltransferase gene in E. coli and P. aeruginosa
NOVO_MIX_429505	ARO:3000816	mtrA	MtrA is a transcriptional activator of the MtrCDE multidrug efflux pump of Neisseria gonorrhoeae.
NOVO_MIX_429531	ARO:3002530	AAC(3)-Ib	AAC(3)-Ib is an integron-encoded aminoglycoside acetyltransferase in P. aeruginosa
NOVO_MIX_43121	ARO:3000802	OprJ	OprJ is the outer membrane channel component of the MexCD-OprJ multidrug efflux complex.
NOVO_MIX_432188	ARO:3002531	AAC(3)-Ic	AAC(3)-Ic is an integron-encoded aminoglycoside acetyltransferase in P. aeruginosa
NOVO_MIX_434625	ARO:3002948	vanHO	vanHO is a vanH variant in the vanO gene cluster
NOVO_MIX_438976	ARO:3000828	baeR	BaeR is a response regulator that promotes the expression of MdtABC and AcrD efflux complexes.
NOVO_MIX_441248	ARO:3000504	golS	GolS is a regulator activated by the presence of gold, and promotes the expression of the MdsABC efflux pump.
NOVO_MIX_441667	ARO:3004054	Pseudomonas aeruginosa CpxR	CpxR is directly involved in activation of expression of RND efflux pump MexAB-OprM in P. aeruginosa. CpxR is required to enhance mexAB-oprM expression and drug resistance, in the absence of repressor MexR.
NOVO_MIX_455366	ARO:3000501	rpoB2	Due to gene duplication, the genomes of Nocardia species include both rifampin-sensitive beta-subunit of RNA polymerase (rpoB) and rifampin-resistant beta-subunit of RNA polymerase (rpoB2) genes, with ~88% similarity between the two gene products. Expression of the rpoB2 variant results in replacement of rifampin sensitivity with rifampin resistance.
NOVO_MIX_461092	ARO:3000816	mtrA	MtrA is a transcriptional activator of the MtrCDE multidrug efflux pump of Neisseria gonorrhoeae.
NOVO_MIX_462362	ARO:3002522	novA	A type III ABC transporter, identified on the novobiocin biosynthetic gene cluster, involved in the transport and resistance of novobiocin.
NOVO_MIX_463551	ARO:3003748	oleC	oleC is an ABC transporter isolated from Streptomyces antibioticus and is involved in oleandomycin secretion.
NOVO_MIX_472511	ARO:3000504	golS	GolS is a regulator activated by the presence of gold, and promotes the expression of the MdsABC efflux pump.
NOVO_MIX_473606	ARO:3003748	oleC	oleC is an ABC transporter isolated from Streptomyces antibioticus and is involved in oleandomycin secretion.
NOVO_MIX_478274	ARO:3003967	lfrA	lfrA is involved in the active efflux of quinolones and is found in Mycobacterium smegmatis. lfrA corresponds to 2 loci in Pseudomonas aeruginosa PAO1 and 2 loci in Pseudomonas aeruginosa LESB58.
NOVO_MIX_479144	ARO:3002930	vanRO	vanRO is a vanR variant found in the vanO gene cluster
NOVO_MIX_483990	ARO:3004107	Pseudomonas aeruginosa soxR	SoxR is a redox-sensitive transcriptional activator that induces expression of a small regulon that includes the RND efflux pump-encoding operon mexGHI-opmD. SoxR was shown to be activated by pyocyanin.
NOVO_MIX_492120	ARO:3002941	vanSO	vanSO is a vanS variant found in the vanO gene cluster
NOVO_MIX_497442	ARO:3002487	LRA-8	LRA-8 is a beta-lactamase isolated from soil samples in Alaska
NOVO_MIX_498535	ARO:3002846	arr-1	arr-1 is a chromosome-encoded ribosyltransferase found in Mycobacterium smegmatis
NOVO_MIX_50683	ARO:3003693	MexK	mexK is the inner membrane resistance-nodulation-cell division (RND) transporter in the MexJK multidrug efflux protein.
NOVO_MIX_511921	ARO:3003748	oleC	oleC is an ABC transporter isolated from Streptomyces antibioticus and is involved in oleandomycin secretion.
NOVO_MIX_516	ARO:3004107	Pseudomonas aeruginosa soxR	SoxR is a redox-sensitive transcriptional activator that induces expression of a small regulon that includes the RND efflux pump-encoding operon mexGHI-opmD. SoxR was shown to be activated by pyocyanin.
NOVO_MIX_522766	ARO:3002884	iri	iri is a monooxygenase that confers resistance to rifampin found in Rhodococcus equi
NOVO_MIX_534985	ARO:3004107	Pseudomonas aeruginosa soxR	SoxR is a redox-sensitive transcriptional activator that induces expression of a small regulon that includes the RND efflux pump-encoding operon mexGHI-opmD. SoxR was shown to be activated by pyocyanin.
NOVO_MIX_541605	ARO:3003748	oleC	oleC is an ABC transporter isolated from Streptomyces antibioticus and is involved in oleandomycin secretion.
NOVO_MIX_552649	ARO:3001413	OXA-18	OXA-18 is a beta-lactamase found in P. aeruginosa and Rickettsia.
NOVO_MIX_553065	ARO:3000501	rpoB2	Due to gene duplication, the genomes of Nocardia species include both rifampin-sensitive beta-subunit of RNA polymerase (rpoB) and rifampin-resistant beta-subunit of RNA polymerase (rpoB2) genes, with ~88% similarity between the two gene products. Expression of the rpoB2 variant results in replacement of rifampin sensitivity with rifampin resistance.
NOVO_MIX_554096	ARO:3002884	iri	iri is a monooxygenase that confers resistance to rifampin found in Rhodococcus equi
NOVO_MIX_55751	ARO:3002522	novA	A type III ABC transporter, identified on the novobiocin biosynthetic gene cluster, involved in the transport and resistance of novobiocin.
NOVO_MIX_561353	ARO:3003318	Streptomyces rishiriensis parY mutant conferring resistance to aminocoumarin	point mutation on the Streptomyces rishiriensis parY resulting in aminocoumarin resistance
NOVO_MIX_568250	ARO:3000504	golS	GolS is a regulator activated by the presence of gold, and promotes the expression of the MdsABC efflux pump.
NOVO_MIX_573822	ARO:3000816	mtrA	MtrA is a transcriptional activator of the MtrCDE multidrug efflux pump of Neisseria gonorrhoeae.
NOVO_MIX_576006	ARO:3004107	Pseudomonas aeruginosa soxR	SoxR is a redox-sensitive transcriptional activator that induces expression of a small regulon that includes the RND efflux pump-encoding operon mexGHI-opmD. SoxR was shown to be activated by pyocyanin.
NOVO_MIX_578171	ARO:3003720	SPG-1	SPG-1 is a subclass B3 metallo-beta lactamase isolated from Sphingomonas sp.
NOVO_MIX_579734	ARO:3001300	myrA	myrA is a methyltransferase found in Micromonospora griseorubida and confers resistance to mycinamicin, tylosin and lincosamides. Specifically, this enzyme adds a methyl group to guanosine 748 (E. coli numbering) of 23S ribosomal RNA. MyrA is found in the mycinamicin biosynthetic cluster and is one mechanism by which M. griseorubida protects itself from self-destruction when producing this macrol…
NOVO_MIX_580093	ARO:3002884	iri	iri is a monooxygenase that confers resistance to rifampin found in Rhodococcus equi
NOVO_MIX_580960	ARO:3000853	AIM-1	AIM-1 is an Ambler class B beta-lactamase that hydrolyzes most beta-lactams except aztreonam and ceftazidime. It was isolated from Pseudomonas aeruginosa and was the first subclass B3 mobile-elements encoded beta-lactamase discovered.
NOVO_MIX_583313	ARO:3000504	golS	GolS is a regulator activated by the presence of gold, and promotes the expression of the MdsABC efflux pump.
NOVO_MIX_58593	ARO:3003841	kdpE	kdpE is a transcriptional activator that is part of the two-component system KdpD/KdpE that is studied for its regulatory role in potassium transport and has been identified as an adaptive regulator involved in the virulence and intracellular survival of pathogenic bacteria. kdpE regulates a range of virulence loci through direct promoter binding.
NOVO_MIX_593574	ARO:3002891	otr(A)	otr(A) is an oxytetracycline resistance ribosomal protection protein found in Streptomyces rimosus
NOVO_MIX_602978	ARO:3001769	OXA-42	OXA-42 is a beta-lactamase found in Burkholderia pseudomallei
NOVO_MIX_60624	ARO:3003748	oleC	oleC is an ABC transporter isolated from Streptomyces antibioticus and is involved in oleandomycin secretion.
NOVO_MIX_609252	ARO:3003720	SPG-1	SPG-1 is a subclass B3 metallo-beta lactamase isolated from Sphingomonas sp.
NOVO_MIX_60960	ARO:3000444	rphA	The enzymatic inactivation of rifampin by phosphorylation at the 21-OH position.
NOVO_MIX_610388	ARO:3002524	AAC(2')-Ib	AAC(2')-Ib is a chromosomal-encoded aminoglycoside acetyltransferase in M. fortuitum and A. baumannii
NOVO_MIX_612504	ARO:3004107	Pseudomonas aeruginosa soxR	SoxR is a redox-sensitive transcriptional activator that induces expression of a small regulon that includes the RND efflux pump-encoding operon mexGHI-opmD. SoxR was shown to be activated by pyocyanin.
NOVO_MIX_614532	ARO:3002489	LRA-10	LRA-10 is a beta-lactamase isolated from soil samples in Alaska
NOVO_MIX_615040	ARO:3000816	mtrA	MtrA is a transcriptional activator of the MtrCDE multidrug efflux pump of Neisseria gonorrhoeae.
NOVO_MIX_616410	ARO:3000090	Bla1	Bla1 is a chromosomal-encoded beta-lactamase, found in Bacillus anthracis, which hydrolyzes penicillins.
NOVO_MIX_617337	ARO:3002522	novA	A type III ABC transporter, identified on the novobiocin biosynthetic gene cluster, involved in the transport and resistance of novobiocin.
NOVO_MIX_618745	ARO:3000377	MexA	MexA is the membrane fusion protein of the MexAB-OprM multidrug efflux complex.
NOVO_MIX_623989	ARO:3000504	golS	GolS is a regulator activated by the presence of gold, and promotes the expression of the MdsABC efflux pump.
NOVO_MIX_635201	ARO:3003922	oqxA	RND efflux pump conferring resistance to fluoroquinolone
NOVO_MIX_643111	ARO:3002558	AAC(6')-Ik	AAC(6')-Ik is a chromosomal-encoded aminoglycoside acetyltransferase in Acinetobacter sp.
NOVO_MIX_643561	ARO:3000816	mtrA	MtrA is a transcriptional activator of the MtrCDE multidrug efflux pump of Neisseria gonorrhoeae.
NOVO_MIX_646105	ARO:3000828	baeR	BaeR is a response regulator that promotes the expression of MdtABC and AcrD efflux complexes.
NOVO_MIX_649381	ARO:3002600	AAC(3)-Ib/AAC(6')-Ib''	AAC(3)-Ib/AAC(6')-Ib'' is an integron-encoded aminoglycoside acetyltransferase in P. aeruginosa
NOVO_MIX_653684	ARO:3003010	ceoB	ceoB is a cytoplasmic membrane component of the CeoAB-OpcM efflux pump
NOVO_MIX_654560	ARO:3003693	MexK	mexK is the inner membrane resistance-nodulation-cell division (RND) transporter in the MexJK multidrug efflux protein.
NOVO_MIX_65474	ARO:3004043	Escherichia coli acrA	AcrA is a subunit of the AcrAB-TolC multidrug efflux system that in E. coli.
NOVO_MIX_663788	ARO:3000504	golS	GolS is a regulator activated by the presence of gold, and promotes the expression of the MdsABC efflux pump.
NOVO_MIX_673909	ARO:3001413	OXA-18	OXA-18 is a beta-lactamase found in P. aeruginosa and Rickettsia.
NOVO_MIX_674976	ARO:3002930	vanRO	vanRO is a vanR variant found in the vanO gene cluster
NOVO_MIX_675844	ARO:3004107	Pseudomonas aeruginosa soxR	SoxR is a redox-sensitive transcriptional activator that induces expression of a small regulon that includes the RND efflux pump-encoding operon mexGHI-opmD. SoxR was shown to be activated by pyocyanin.
NOVO_MIX_676548	ARO:3004107	Pseudomonas aeruginosa soxR	SoxR is a redox-sensitive transcriptional activator that induces expression of a small regulon that includes the RND efflux pump-encoding operon mexGHI-opmD. SoxR was shown to be activated by pyocyanin.
NOVO_MIX_689340	ARO:3000816	mtrA	MtrA is a transcriptional activator of the MtrCDE multidrug efflux pump of Neisseria gonorrhoeae.
NOVO_MIX_690151	ARO:3003318	Streptomyces rishiriensis parY mutant conferring resistance to aminocoumarin	point mutation on the Streptomyces rishiriensis parY resulting in aminocoumarin resistance
NOVO_MIX_691830	ARO:3000800	MexC	MexC is the membrane fusion protein of the MexCD-OprJ multidrug efflux complex.
NOVO_MIX_69189	ARO:3001424	OXA-29	OXA-29 is a beta-lactamase found in Legionella gormanii
NOVO_MIX_69475	ARO:3000816	mtrA	MtrA is a transcriptional activator of the MtrCDE multidrug efflux pump of Neisseria gonorrhoeae.
NOVO_MIX_699346	ARO:3000800	MexC	MexC is the membrane fusion protein of the MexCD-OprJ multidrug efflux complex.
NOVO_MIX_699456	ARO:3004107	Pseudomonas aeruginosa soxR	SoxR is a redox-sensitive transcriptional activator that induces expression of a small regulon that includes the RND efflux pump-encoding operon mexGHI-opmD. SoxR was shown to be activated by pyocyanin.
NOVO_MIX_701771	ARO:3002529	AAC(3)-Id	AAC(3)-Id is an aminoglycoside acetyltransferase encoded by genomic islands and integrons in S. enterica, P. mirabilis and Vibrio fluvialis
NOVO_MIX_70527	ARO:3002424	OKP-A-7	OKP-A-7 is a beta-lactamase found in Klebsiella pneumoniae
NOVO_MIX_709297	ARO:3002539	AAC(3)-IV	AAC(3)-IV is a plasmid-encoded aminoglycoside acetyltransferase in E. coli, C. jejuni and P. stutzeri
NOVO_MIX_709472	ARO:3003564	EXO-1	Class A beta-lactamase found in Streptomyces albus G
NOVO_MIX_710457	ARO:3002593	AAC(6')-Ib-SK	AAC(6')-Ib-SK is a chromosomal-encoded aminoglycoside acetyltransferase in Streptomyces kanamyceticus
NOVO_MIX_716066	ARO:3003748	oleC	oleC is an ABC transporter isolated from Streptomyces antibioticus and is involved in oleandomycin secretion.
NOVO_MIX_717999	ARO:3002492	LRA-18	LRA-18 is a beta-lactamase isolated from soil samples in Alaska
NOVO_MIX_718519	ARO:3004043	Escherichia coli acrA	AcrA is a subunit of the AcrAB-TolC multidrug efflux system that in E. coli.
NOVO_MIX_725877	ARO:3002522	novA	A type III ABC transporter, identified on the novobiocin biosynthetic gene cluster, involved in the transport and resistance of novobiocin.
NOVO_MIX_727500	ARO:3004107	Pseudomonas aeruginosa soxR	SoxR is a redox-sensitive transcriptional activator that induces expression of a small regulon that includes the RND efflux pump-encoding operon mexGHI-opmD. SoxR was shown to be activated by pyocyanin.
NOVO_MIX_740814	ARO:3000816	mtrA	MtrA is a transcriptional activator of the MtrCDE multidrug efflux pump of Neisseria gonorrhoeae.
NOVO_MIX_741379	ARO:3004107	Pseudomonas aeruginosa soxR	SoxR is a redox-sensitive transcriptional activator that induces expression of a small regulon that includes the RND efflux pump-encoding operon mexGHI-opmD. SoxR was shown to be activated by pyocyanin.
NOVO_MIX_750533	ARO:3000803	MexE	MexE is the membrane fusion protein of the MexEF-OprN multidrug efflux complex.
NOVO_MIX_751473	ARO:3000606	FEZ-1	FEZ-1 is an Ambler class B MBL; subclass B3 first isolated from Legionella gormanii. It has activity against a broad range of beta-lactams and is only active with two Zn(II) ions in the active site.
NOVO_MIX_753915	ARO:3002930	vanRO	vanRO is a vanR variant found in the vanO gene cluster
NOVO_MIX_75770	ARO:3003948	efrA	efrA is a part of the EfrAB efflux pump, and both efrA and efrB are necessary to confer drug resistance.
NOVO_MIX_76512	ARO:3004107	Pseudomonas aeruginosa soxR	SoxR is a redox-sensitive transcriptional activator that induces expression of a small regulon that includes the RND efflux pump-encoding operon mexGHI-opmD. SoxR was shown to be activated by pyocyanin.
NOVO_MIX_766225	ARO:3003018	dfrA22	dfrA22 is an integron-encoded dihydrofolate reductase found in Salmonella enterica
NOVO_MIX_766486	ARO:3004107	Pseudomonas aeruginosa soxR	SoxR is a redox-sensitive transcriptional activator that induces expression of a small regulon that includes the RND efflux pump-encoding operon mexGHI-opmD. SoxR was shown to be activated by pyocyanin.
NOVO_MIX_778307	ARO:3004107	Pseudomonas aeruginosa soxR	SoxR is a redox-sensitive transcriptional activator that induces expression of a small regulon that includes the RND efflux pump-encoding operon mexGHI-opmD. SoxR was shown to be activated by pyocyanin.
NOVO_MIX_793073	ARO:3003748	oleC	oleC is an ABC transporter isolated from Streptomyces antibioticus and is involved in oleandomycin secretion.
NOVO_MIX_802387	ARO:3004074	MuxB	MuxB is one of the two necessary RND components in the Pseudomonas aeruginosa efflux pump system MuxABC-OpmB.
NOVO_MIX_802763	ARO:3002930	vanRO	vanRO is a vanR variant found in the vanO gene cluster
NOVO_MIX_817139	ARO:3002522	novA	A type III ABC transporter, identified on the novobiocin biosynthetic gene cluster, involved in the transport and resistance of novobiocin.
NOVO_MIX_825677	ARO:3002930	vanRO	vanRO is a vanR variant found in the vanO gene cluster
NOVO_MIX_833608	ARO:3000501	rpoB2	Due to gene duplication, the genomes of Nocardia species include both rifampin-sensitive beta-subunit of RNA polymerase (rpoB) and rifampin-resistant beta-subunit of RNA polymerase (rpoB2) genes, with ~88% similarity between the two gene products. Expression of the rpoB2 variant results in replacement of rifampin sensitivity with rifampin resistance.
NOVO_MIX_837921	ARO:3002849	arr-4	arr-4 is an integron-encoded ribosyltransferase found in Pseudomonas aeruginosa
NOVO_MIX_839110	ARO:3000816	mtrA	MtrA is a transcriptional activator of the MtrCDE multidrug efflux pump of Neisseria gonorrhoeae.
NOVO_MIX_840715	ARO:3002530	AAC(3)-Ib	AAC(3)-Ib is an integron-encoded aminoglycoside acetyltransferase in P. aeruginosa
NOVO_MIX_840983	ARO:3000504	golS	GolS is a regulator activated by the presence of gold, and promotes the expression of the MdsABC efflux pump.
NOVO_MIX_841851	ARO:3002930	vanRO	vanRO is a vanR variant found in the vanO gene cluster
NOVO_MIX_844872	ARO:3000245	RbpA	RNA-polymerase binding protein which confers resistance to rifampin.
NOVO_MIX_850803	ARO:3002928	vanRM	vanRM is a vanR variant found in the vanM gene cluster
NOVO_MIX_850837	ARO:3002925	vanRF	vanRF is a vanR variant found in the vanF gene cluster
NOVO_MIX_851762	ARO:3000504	golS	GolS is a regulator activated by the presence of gold, and promotes the expression of the MdsABC efflux pump.
NOVO_MIX_854099	ARO:3002930	vanRO	vanRO is a vanR variant found in the vanO gene cluster
NOVO_MIX_855882	ARO:3002529	AAC(3)-Id	AAC(3)-Id is an aminoglycoside acetyltransferase encoded by genomic islands and integrons in S. enterica, P. mirabilis and Vibrio fluvialis
NOVO_MIX_856207	ARO:3003841	kdpE	kdpE is a transcriptional activator that is part of the two-component system KdpD/KdpE that is studied for its regulatory role in potassium transport and has been identified as an adaptive regulator involved in the virulence and intracellular survival of pathogenic bacteria. kdpE regulates a range of virulence loci through direct promoter binding.
NOVO_MIX_860038	ARO:3000504	golS	GolS is a regulator activated by the presence of gold, and promotes the expression of the MdsABC efflux pump.
NOVO_MIX_862720	ARO:3000245	RbpA	RNA-polymerase binding protein which confers resistance to rifampin.
NOVO_MIX_867732	ARO:3000504	golS	GolS is a regulator activated by the presence of gold, and promotes the expression of the MdsABC efflux pump.
NOVO_MIX_870456	ARO:3003318	Streptomyces rishiriensis parY mutant conferring resistance to aminocoumarin	point mutation on the Streptomyces rishiriensis parY resulting in aminocoumarin resistance
NOVO_MIX_879380	ARO:3004107	Pseudomonas aeruginosa soxR	SoxR is a redox-sensitive transcriptional activator that induces expression of a small regulon that includes the RND efflux pump-encoding operon mexGHI-opmD. SoxR was shown to be activated by pyocyanin.
NOVO_MIX_880376	ARO:3004107	Pseudomonas aeruginosa soxR	SoxR is a redox-sensitive transcriptional activator that induces expression of a small regulon that includes the RND efflux pump-encoding operon mexGHI-opmD. SoxR was shown to be activated by pyocyanin.
NOVO_MIX_882336	ARO:3003318	Streptomyces rishiriensis parY mutant conferring resistance to aminocoumarin	point mutation on the Streptomyces rishiriensis parY resulting in aminocoumarin resistance
NOVO_MIX_885049	ARO:3004107	Pseudomonas aeruginosa soxR	SoxR is a redox-sensitive transcriptional activator that induces expression of a small regulon that includes the RND efflux pump-encoding operon mexGHI-opmD. SoxR was shown to be activated by pyocyanin.
NOVO_MIX_895372	ARO:3004074	MuxB	MuxB is one of the two necessary RND components in the Pseudomonas aeruginosa efflux pump system MuxABC-OpmB.
NOVO_MIX_903875	ARO:3000816	mtrA	MtrA is a transcriptional activator of the MtrCDE multidrug efflux pump of Neisseria gonorrhoeae.
NOVO_MIX_906947	ARO:3002849	arr-4	arr-4 is an integron-encoded ribosyltransferase found in Pseudomonas aeruginosa
NOVO_MIX_910312	ARO:3001424	OXA-29	OXA-29 is a beta-lactamase found in Legionella gormanii
NOVO_MIX_912426	ARO:3002846	arr-1	arr-1 is a chromosome-encoded ribosyltransferase found in Mycobacterium smegmatis
NOVO_MIX_91450	ARO:3000816	mtrA	MtrA is a transcriptional activator of the MtrCDE multidrug efflux pump of Neisseria gonorrhoeae.
NOVO_MIX_924960	ARO:3003748	oleC	oleC is an ABC transporter isolated from Streptomyces antibioticus and is involved in oleandomycin secretion.
NOVO_MIX_926322	ARO:3003105	dfrA3	dfrA3 is an integron-encoded dihydrofolate reductase found in Escherichia coli
NOVO_MIX_92808	ARO:3004107	Pseudomonas aeruginosa soxR	SoxR is a redox-sensitive transcriptional activator that induces expression of a small regulon that includes the RND efflux pump-encoding operon mexGHI-opmD. SoxR was shown to be activated by pyocyanin.
NOVO_MIX_929044	ARO:3002549	AAC(6')-Ic	AAC(6')-Ic is a chromosomal-encoded aminoglycoside acetyltransferase in S. marcescens
NOVO_MIX_951361	ARO:3000816	mtrA	MtrA is a transcriptional activator of the MtrCDE multidrug efflux pump of Neisseria gonorrhoeae.
NOVO_MIX_95159	ARO:3002524	AAC(2')-Ib	AAC(2')-Ib is a chromosomal-encoded aminoglycoside acetyltransferase in M. fortuitum and A. baumannii
NOVO_MIX_957193	ARO:3004074	MuxB	MuxB is one of the two necessary RND components in the Pseudomonas aeruginosa efflux pump system MuxABC-OpmB.
NOVO_MIX_958229	ARO:3000504	golS	GolS is a regulator activated by the presence of gold, and promotes the expression of the MdsABC efflux pump.
NOVO_MIX_964017	ARO:3002891	otr(A)	otr(A) is an oxytetracycline resistance ribosomal protection protein found in Streptomyces rimosus
NOVO_MIX_974120	ARO:3000816	mtrA	MtrA is a transcriptional activator of the MtrCDE multidrug efflux pump of Neisseria gonorrhoeae.
NOVO_MIX_978125	ARO:3004361	sul4	sul4 is a dihydropteroate synthase gene and mobile sulfonamide resistance gene shown to confer resistance when expressed in E. coli.
NOVO_MIX_984699	ARO:3003748	oleC	oleC is an ABC transporter isolated from Streptomyces antibioticus and is involved in oleandomycin secretion.
NOVO_MIX_98838	ARO:3000245	RbpA	RNA-polymerase binding protein which confers resistance to rifampin.
NOVO_MIX_992855	ARO:3003318	Streptomyces rishiriensis parY mutant conferring resistance to aminocoumarin	point mutation on the Streptomyces rishiriensis parY resulting in aminocoumarin resistance
NOVO_MIX_995787	ARO:3004107	Pseudomonas aeruginosa soxR	SoxR is a redox-sensitive transcriptional activator that induces expression of a small regulon that includes the RND efflux pump-encoding operon mexGHI-opmD. SoxR was shown to be activated by pyocyanin.
P1R1_10433	ARO:3000501	rpoB2	Due to gene duplication, the genomes of Nocardia species include both rifampin-sensitive beta-subunit of RNA polymerase (rpoB) and rifampin-resistant beta-subunit of RNA polymerase (rpoB2) genes, with ~88% similarity between the two gene products. Expression of the rpoB2 variant results in replacement of rifampin sensitivity with rifampin resistance.
P1R1_111752	ARO:3002524	AAC(2')-Ib	AAC(2')-Ib is a chromosomal-encoded aminoglycoside acetyltransferase in M. fortuitum and A. baumannii
P1R1_112540	ARO:3004107	Pseudomonas aeruginosa soxR	SoxR is a redox-sensitive transcriptional activator that induces expression of a small regulon that includes the RND efflux pump-encoding operon mexGHI-opmD. SoxR was shown to be activated by pyocyanin.
P1R1_113222	ARO:3003748	oleC	oleC is an ABC transporter isolated from Streptomyces antibioticus and is involved in oleandomycin secretion.
P1R1_11341	ARO:3002987	bcrA	bcrA is an ABC transporter found in Bacillus licheniformis that confers bacitracin resistance
P1R1_11343	ARO:3002925	vanRF	vanRF is a vanR variant found in the vanF gene cluster
P1R1_114039	ARO:3002914	vanJ	vanJ is a novel membrane protein that confers resistance to teicoplanin and its derivatives in Streptomyces coelicolor by recycling undecaprenol pyrophosphate during cell wall biosynthesis.
P1R1_115083	ARO:3002674	Clostridium butyricum catB	catB is a chromosome-encoded variant of the cat gene found in Clostridium butyricum
P1R1_115200	ARO:3000090	Bla1	Bla1 is a chromosomal-encoded beta-lactamase, found in Bacillus anthracis, which hydrolyzes penicillins.
P1R1_115224	ARO:3003111	lsaB	LsaB is an ABC-F subfamily protein expressed in Staphylococcus sciuri. It confers resistance to clindamycin.
P1R1_115251	ARO:3002924	vanRE	vanRE is a vanR variant found in the vanE gene cluster
P1R1_118022	ARO:3002914	vanJ	vanJ is a novel membrane protein that confers resistance to teicoplanin and its derivatives in Streptomyces coelicolor by recycling undecaprenol pyrophosphate during cell wall biosynthesis.
P1R1_118556	ARO:3003841	kdpE	kdpE is a transcriptional activator that is part of the two-component system KdpD/KdpE that is studied for its regulatory role in potassium transport and has been identified as an adaptive regulator involved in the virulence and intracellular survival of pathogenic bacteria. kdpE regulates a range of virulence loci through direct promoter binding.
P1R1_13095	ARO:3003730	Bifidobacterium ileS conferring resistance to mupirocin	Bifidobacteria have an intrinsically resistant form of ileS (isoleucyl-tRNA synthetase) that confers resistance to mupirocin.
P1R1_137771	ARO:3002930	vanRO	vanRO is a vanR variant found in the vanO gene cluster
P1R1_141385	ARO:3003250	bcrC	bcrC is an undecaprenyl pyrophosphate phosphatase that has a role in bacitracin resistance if it is overexpressed. It is isolated from Bacillus subtilis.
P1R1_142523	ARO:3004361	sul4	sul4 is a dihydropteroate synthase gene and mobile sulfonamide resistance gene shown to confer resistance when expressed in E. coli.
P1R1_143480	ARO:3002824	ErmV	ErmV is a plasmid-mediated methyltransferase found in Streptomyces viridochromogenes
P1R1_158542	ARO:3004189	Bla2	Bla2 is a chromosomal-encoded beta-lactamase, found in Bacillus anthracis, which has penicillin, cephalosporin, and carbapenem-hydrolizing abilities.
P1R1_158547	ARO:3003748	oleC	oleC is an ABC transporter isolated from Streptomyces antibioticus and is involved in oleandomycin secretion.
P1R1_159310	ARO:3000504	golS	GolS is a regulator activated by the presence of gold, and promotes the expression of the MdsABC efflux pump.
P1R1_170280	ARO:3002926	vanRG	vanRG is a vanR variant found in the vanG gene cluster
P1R1_171922	ARO:3000816	mtrA	MtrA is a transcriptional activator of the MtrCDE multidrug efflux pump of Neisseria gonorrhoeae.
P1R1_173125	ARO:3002926	vanRG	vanRG is a vanR variant found in the vanG gene cluster
P1R1_183377	ARO:3002930	vanRO	vanRO is a vanR variant found in the vanO gene cluster
P1R1_202502	ARO:3003992	rphB	rphB is a rifampin phosphotransferase protein found in Paenibacillus sp. LC231, a strain of Paenibacillus isolated from Lechuguilla Cave, NM, USA. Confers resistance to rifamycin antibiotics, specifically rifampin, through rifampin inactivation. Described by Pawlowski et al. 2016.
P1R1_207395	ARO:3004361	sul4	sul4 is a dihydropteroate synthase gene and mobile sulfonamide resistance gene shown to confer resistance when expressed in E. coli.
P1R1_215026	ARO:3003730	Bifidobacterium ileS conferring resistance to mupirocin	Bifidobacteria have an intrinsically resistant form of ileS (isoleucyl-tRNA synthetase) that confers resistance to mupirocin.
P1R1_215182	ARO:3000501	rpoB2	Due to gene duplication, the genomes of Nocardia species include both rifampin-sensitive beta-subunit of RNA polymerase (rpoB) and rifampin-resistant beta-subunit of RNA polymerase (rpoB2) genes, with ~88% similarity between the two gene products. Expression of the rpoB2 variant results in replacement of rifampin sensitivity with rifampin resistance.
P1R1_216196	ARO:3000816	mtrA	MtrA is a transcriptional activator of the MtrCDE multidrug efflux pump of Neisseria gonorrhoeae.
P1R1_223725	ARO:3002914	vanJ	vanJ is a novel membrane protein that confers resistance to teicoplanin and its derivatives in Streptomyces coelicolor by recycling undecaprenol pyrophosphate during cell wall biosynthesis.
P1R1_227258	ARO:3003841	kdpE	kdpE is a transcriptional activator that is part of the two-component system KdpD/KdpE that is studied for its regulatory role in potassium transport and has been identified as an adaptive regulator involved in the virulence and intracellular survival of pathogenic bacteria. kdpE regulates a range of virulence loci through direct promoter binding.
P1R1_235486	ARO:3000816	mtrA	MtrA is a transcriptional activator of the MtrCDE multidrug efflux pump of Neisseria gonorrhoeae.
P1R1_250409	ARO:3002925	vanRF	vanRF is a vanR variant found in the vanF gene cluster
P1R1_26922	ARO:3000463	gimA	A macrolide glycosyltransferase encoded by the gimA gene in Streptomyces ambofaciens, a natural producer of the macrolide antibiotic spiramycin. Chalcomycin, methymycin, tylosin, pikromycin, rosaramicin, oleandomycin, josamycin, and carbomycin are preferred substrates of gimA glycosyltransferase, while erythromycin and spiramycin have notably low binding affinities. GimA may be able to inactivate…
P1R1_276729	ARO:3003072	Bacillus Cluster A intrinsic mph	Bacillus Cluster A mph are chromosomally-encoded macrolide phosphotransferases that inactivate 14- and 15-membered macrolides such as erythromycin, clarithromycin, azithromycin.
P1R1_279478	ARO:3002963	vanZF	vanZF is a vanZ variant found in the vanF gene cluster
P1R1_281765	ARO:3000444	rphA	The enzymatic inactivation of rifampin by phosphorylation at the 21-OH position.
P1R1_287071	ARO:3004107	Pseudomonas aeruginosa soxR	SoxR is a redox-sensitive transcriptional activator that induces expression of a small regulon that includes the RND efflux pump-encoding operon mexGHI-opmD. SoxR was shown to be activated by pyocyanin.
P1R1_30601	ARO:3000816	mtrA	MtrA is a transcriptional activator of the MtrCDE multidrug efflux pump of Neisseria gonorrhoeae.
P1R1_31908	ARO:3004054	Pseudomonas aeruginosa CpxR	CpxR is directly involved in activation of expression of RND efflux pump MexAB-OprM in P. aeruginosa. CpxR is required to enhance mexAB-oprM expression and drug resistance, in the absence of repressor MexR.
P1R1_331607	ARO:3003031	MexW	MexW is the RND-type membrane protein of the efflux complex MexVW-OprM.
P1R1_40371	ARO:3000816	mtrA	MtrA is a transcriptional activator of the MtrCDE multidrug efflux pump of Neisseria gonorrhoeae.
P1R1_45489	ARO:3000444	rphA	The enzymatic inactivation of rifampin by phosphorylation at the 21-OH position.
P1R1_4626	ARO:3003841	kdpE	kdpE is a transcriptional activator that is part of the two-component system KdpD/KdpE that is studied for its regulatory role in potassium transport and has been identified as an adaptive regulator involved in the virulence and intracellular survival of pathogenic bacteria. kdpE regulates a range of virulence loci through direct promoter binding.
P1R1_47426	ARO:3002928	vanRM	vanRM is a vanR variant found in the vanM gene cluster
P1R1_47427	ARO:3002939	vanSM	vanSM is a vanS variant found in the vanM gene cluster
P1R1_47428	ARO:3002958	vanYF	vanYF is a vanY variant found in the vanF gene cluster
P1R1_50987	ARO:3002930	vanRO	vanRO is a vanR variant found in the vanO gene cluster
P1R1_60593	ARO:3000501	rpoB2	Due to gene duplication, the genomes of Nocardia species include both rifampin-sensitive beta-subunit of RNA polymerase (rpoB) and rifampin-resistant beta-subunit of RNA polymerase (rpoB2) genes, with ~88% similarity between the two gene products. Expression of the rpoB2 variant results in replacement of rifampin sensitivity with rifampin resistance.
P1R1_63770	ARO:3002522	novA	A type III ABC transporter, identified on the novobiocin biosynthetic gene cluster, involved in the transport and resistance of novobiocin.
P1R1_76496	ARO:3003841	kdpE	kdpE is a transcriptional activator that is part of the two-component system KdpD/KdpE that is studied for its regulatory role in potassium transport and has been identified as an adaptive regulator involved in the virulence and intracellular survival of pathogenic bacteria. kdpE regulates a range of virulence loci through direct promoter binding.
P1R1_78244	ARO:3004107	Pseudomonas aeruginosa soxR	SoxR is a redox-sensitive transcriptional activator that induces expression of a small regulon that includes the RND efflux pump-encoding operon mexGHI-opmD. SoxR was shown to be activated by pyocyanin.
P1R1_81992	ARO:3003063	ykkC	ykkC is an SMR-type protein that is a subunit of the ykkCD efflux pump
P1R1_81993	ARO:3003064	ykkD	ykkD is an SMR-type protein that is a subunit of the ykkCD efflux pump
P1R1_83280	ARO:3000172	FosB	A thiol transferase that leads to the resistance of fosfomycin. Contrasting FosA, FosB is dependent on the cofactor Magnesium (II) and uses either bacillithiol or L-cysteine to open up the epoxide ring of fosfomycin.
P1R1_83421	ARO:3000521	Staphylococcus mupA conferring resistance to mupirocin	An alternative isoleucyl-tRNA synthetase conferring resistance to mupirocin.
P1R1_83447	ARO:3002868	dfrG	dfrG is a plasmid-encoded dihydrofolate reductase found in Staphylococcus aureus
P1R1_917	ARO:3000816	mtrA	MtrA is a transcriptional activator of the MtrCDE multidrug efflux pump of Neisseria gonorrhoeae.
P1R1_93122	ARO:3002522	novA	A type III ABC transporter, identified on the novobiocin biosynthetic gene cluster, involved in the transport and resistance of novobiocin.
P1R2_119554	ARO:3003748	oleC	oleC is an ABC transporter isolated from Streptomyces antibioticus and is involved in oleandomycin secretion.
P1R2_1271	ARO:3000444	rphA	The enzymatic inactivation of rifampin by phosphorylation at the 21-OH position.
P1R2_134149	ARO:3004107	Pseudomonas aeruginosa soxR	SoxR is a redox-sensitive transcriptional activator that induces expression of a small regulon that includes the RND efflux pump-encoding operon mexGHI-opmD. SoxR was shown to be activated by pyocyanin.
P1R2_152772	ARO:3003564	EXO-1	Class A beta-lactamase found in Streptomyces albus G
P1R2_160136	ARO:3004107	Pseudomonas aeruginosa soxR	SoxR is a redox-sensitive transcriptional activator that induces expression of a small regulon that includes the RND efflux pump-encoding operon mexGHI-opmD. SoxR was shown to be activated by pyocyanin.
P1R2_163009	ARO:3002930	vanRO	vanRO is a vanR variant found in the vanO gene cluster
P1R2_170157	ARO:3002846	arr-1	arr-1 is a chromosome-encoded ribosyltransferase found in Mycobacterium smegmatis
P1R2_180176	ARO:3000504	golS	GolS is a regulator activated by the presence of gold, and promotes the expression of the MdsABC efflux pump.
P1R2_180544	ARO:3004107	Pseudomonas aeruginosa soxR	SoxR is a redox-sensitive transcriptional activator that induces expression of a small regulon that includes the RND efflux pump-encoding operon mexGHI-opmD. SoxR was shown to be activated by pyocyanin.
P1R2_200985	ARO:3003961	farA	farA is the membrane fusion protein that is part of the farAB efflux pump.
P1R2_201991	ARO:3000803	MexE	MexE is the membrane fusion protein of the MexEF-OprN multidrug efflux complex.
P1R2_209604	ARO:3003318	Streptomyces rishiriensis parY mutant conferring resistance to aminocoumarin	point mutation on the Streptomyces rishiriensis parY resulting in aminocoumarin resistance
P1R2_210352	ARO:3003105	dfrA3	dfrA3 is an integron-encoded dihydrofolate reductase found in Escherichia coli
P1R2_218004	ARO:3004043	Escherichia coli acrA	AcrA is a subunit of the AcrAB-TolC multidrug efflux system that in E. coli.
P1R2_236240	ARO:3003010	ceoB	ceoB is a cytoplasmic membrane component of the CeoAB-OpcM efflux pump
P1R2_245844	ARO:3000504	golS	GolS is a regulator activated by the presence of gold, and promotes the expression of the MdsABC efflux pump.
P1R2_250603	ARO:3004107	Pseudomonas aeruginosa soxR	SoxR is a redox-sensitive transcriptional activator that induces expression of a small regulon that includes the RND efflux pump-encoding operon mexGHI-opmD. SoxR was shown to be activated by pyocyanin.
P1R2_250928	ARO:3000606	FEZ-1	FEZ-1 is an Ambler class B MBL; subclass B3 first isolated from Legionella gormanii. It has activity against a broad range of beta-lactams and is only active with two Zn(II) ions in the active site.
P1R2_252600	ARO:3000504	golS	GolS is a regulator activated by the presence of gold, and promotes the expression of the MdsABC efflux pump.
P1R2_253298	ARO:3000800	MexC	MexC is the membrane fusion protein of the MexCD-OprJ multidrug efflux complex.
P1R2_257298	ARO:3000816	mtrA	MtrA is a transcriptional activator of the MtrCDE multidrug efflux pump of Neisseria gonorrhoeae.
P1R2_26063	ARO:3000504	golS	GolS is a regulator activated by the presence of gold, and promotes the expression of the MdsABC efflux pump.
P1R2_261993	ARO:3002537	AAC(3)-IIIb	AAC(3)-IIIb is an aminoglycoside acetyltransferase in P. aeruginosa
P1R2_263075	ARO:3000444	rphA	The enzymatic inactivation of rifampin by phosphorylation at the 21-OH position.
P1R2_268574	ARO:3003992	rphB	rphB is a rifampin phosphotransferase protein found in Paenibacillus sp. LC231, a strain of Paenibacillus isolated from Lechuguilla Cave, NM, USA. Confers resistance to rifamycin antibiotics, specifically rifampin, through rifampin inactivation. Described by Pawlowski et al. 2016.
P1R2_273862	ARO:3002824	ErmV	ErmV is a plasmid-mediated methyltransferase found in Streptomyces viridochromogenes
P1R2_276254	ARO:3002914	vanJ	vanJ is a novel membrane protein that confers resistance to teicoplanin and its derivatives in Streptomyces coelicolor by recycling undecaprenol pyrophosphate during cell wall biosynthesis.
P1R2_27755	ARO:3000504	golS	GolS is a regulator activated by the presence of gold, and promotes the expression of the MdsABC efflux pump.
P1R2_288394	ARO:3004107	Pseudomonas aeruginosa soxR	SoxR is a redox-sensitive transcriptional activator that induces expression of a small regulon that includes the RND efflux pump-encoding operon mexGHI-opmD. SoxR was shown to be activated by pyocyanin.
P1R2_308246	ARO:3000620	adeL	AdeL is a regulator of AdeFGH in Acinetobacter baumannii. AdeL mutations are associated with AdeFGH overexpression and multidrug resistance.
P1R2_312892	ARO:3003748	oleC	oleC is an ABC transporter isolated from Streptomyces antibioticus and is involved in oleandomycin secretion.
P1R2_316020	ARO:3004361	sul4	sul4 is a dihydropteroate synthase gene and mobile sulfonamide resistance gene shown to confer resistance when expressed in E. coli.
P1R2_39215	ARO:3002539	AAC(3)-IV	AAC(3)-IV is a plasmid-encoded aminoglycoside acetyltransferase in E. coli, C. jejuni and P. stutzeri
P1R2_49541	ARO:3004142	OprZ	OprZ is the outer membrane component of the AxyXY-OprZ efflux pump system in Achromobacter spp.
P1R2_49600	ARO:3003948	efrA	efrA is a part of the EfrAB efflux pump, and both efrA and efrB are necessary to confer drug resistance.
P1R2_70451	ARO:3002528	AAC(3)-Ia	AAC(3)-Ia is an aminoglycoside acetyltransferase encoded by plasmids, transposons, integrons in S. marcescens, E. coli, Acinetobacter baumannii, Klebsiella pneumoniae, Klebsiella oxytoca, P. aeruginosa, Salmonella typhimurium and Proteus mirabilis
P1R2_83902	ARO:3000504	golS	GolS is a regulator activated by the presence of gold, and promotes the expression of the MdsABC efflux pump.
P1R2_86009	ARO:3002930	vanRO	vanRO is a vanR variant found in the vanO gene cluster
P1R2_95529	ARO:3004054	Pseudomonas aeruginosa CpxR	CpxR is directly involved in activation of expression of RND efflux pump MexAB-OprM in P. aeruginosa. CpxR is required to enhance mexAB-oprM expression and drug resistance, in the absence of repressor MexR.
P1R3_115374	ARO:3003841	kdpE	kdpE is a transcriptional activator that is part of the two-component system KdpD/KdpE that is studied for its regulatory role in potassium transport and has been identified as an adaptive regulator involved in the virulence and intracellular survival of pathogenic bacteria. kdpE regulates a range of virulence loci through direct promoter binding.
P1R3_124389	ARO:3000504	golS	GolS is a regulator activated by the presence of gold, and promotes the expression of the MdsABC efflux pump.
P1R3_129937	ARO:3002511	LRA-12	LRA-12 is a beta-lactamase isolated from soil samples in Alaska
P1R3_13306	ARO:3000794	mdtC	MdtC is a transporter that forms a heteromultimer complex with MdtB to form a multidrug transporter. MdtBC is part of the MdtABC-TolC efflux complex. In the absence of MdtB, MdtC can form a homomultimer complex that results in a functioning efflux complex with a narrower drug specificity. mdtC corresponds to 3 loci in Pseudomonas aeruginosa PAO1 (gene name: muxC/muxB) and 3 loci in Pseudomonas ae…
P1R3_145255	ARO:3003704	mexM	mexM is the membrane fusion protein of the MexMN-OprM multidrug efflux complex.
P1R3_146902	ARO:3000518	CRP	CRP is a global regulator that represses MdtEF multidrug efflux pump expression.
P1R3_147376	ARO:3000502	AcrF	AcrF is a inner membrane transporter, similar to AcrB.
P1R3_155632	ARO:3003748	oleC	oleC is an ABC transporter isolated from Streptomyces antibioticus and is involved in oleandomycin secretion.
P1R3_16249	ARO:3000504	golS	GolS is a regulator activated by the presence of gold, and promotes the expression of the MdsABC efflux pump.
P1R3_178964	ARO:3000504	golS	GolS is a regulator activated by the presence of gold, and promotes the expression of the MdsABC efflux pump.
P1R3_179384	ARO:3000816	mtrA	MtrA is a transcriptional activator of the MtrCDE multidrug efflux pump of Neisseria gonorrhoeae.
P1R3_179698	ARO:3003748	oleC	oleC is an ABC transporter isolated from Streptomyces antibioticus and is involved in oleandomycin secretion.
P1R3_186063	ARO:3004054	Pseudomonas aeruginosa CpxR	CpxR is directly involved in activation of expression of RND efflux pump MexAB-OprM in P. aeruginosa. CpxR is required to enhance mexAB-oprM expression and drug resistance, in the absence of repressor MexR.
P1R3_18744	ARO:3003730	Bifidobacterium ileS conferring resistance to mupirocin	Bifidobacteria have an intrinsically resistant form of ileS (isoleucyl-tRNA synthetase) that confers resistance to mupirocin.
P1R3_195148	ARO:3002638	APH(3'')-Ia	APH(3'')-Ia is a chromosomal-encoded aminoglycoside phosphotransferase in S. griseus
P1R3_198728	ARO:3000378	MexB	MexB is the inner membrane multidrug exporter of the efflux complex MexAB-OprM.
P1R3_216221	ARO:3002987	bcrA	bcrA is an ABC transporter found in Bacillus licheniformis that confers bacitracin resistance
P1R3_220493	ARO:3002522	novA	A type III ABC transporter, identified on the novobiocin biosynthetic gene cluster, involved in the transport and resistance of novobiocin.
P1R3_229859	ARO:3003962	farB	farB is the cytoplasmic transporter protein that is part of the farAB efflux pump. farB corresponds to 3 loci in Pseudomonas aeruginosa PAO1 and 3 loci in Pseudomonas aeruginosa LESB58.
P1R3_234772	ARO:3000816	mtrA	MtrA is a transcriptional activator of the MtrCDE multidrug efflux pump of Neisseria gonorrhoeae.
P1R3_244331	ARO:3002567	AAC(6')-Iw	AAC(6')-Iw is a chromosomal-encoded aminoglycoside acetyltransferase in Acinetobacter sp.
P1R3_246154	ARO:3002482	LRA-1	LRA-1 is a beta-lactamase isolated from soil samples in Alaska
P1R3_246965	ARO:3003748	oleC	oleC is an ABC transporter isolated from Streptomyces antibioticus and is involved in oleandomycin secretion.
P1R3_248735	ARO:3000504	golS	GolS is a regulator activated by the presence of gold, and promotes the expression of the MdsABC efflux pump.
P1R3_253954	ARO:3002539	AAC(3)-IV	AAC(3)-IV is a plasmid-encoded aminoglycoside acetyltransferase in E. coli, C. jejuni and P. stutzeri
P1R3_262964	ARO:3003665	NmcR	NmcR is a homolog of the LysR regulator found in Enterobacter cloacae that contribute to the regulation of NmcA beta-lactamase
P1R3_267272	ARO:3000379	OprM	OprM is an outer membrane factor protein found in Pseudomonas aeruginosa and Burkholderia vietnamiensis. It is part of the MexAB-OprM, MexVW-OprM, MexXY-OprM and the AmrAB-OprM complex.
P1R3_272773	ARO:3004107	Pseudomonas aeruginosa soxR	SoxR is a redox-sensitive transcriptional activator that induces expression of a small regulon that includes the RND efflux pump-encoding operon mexGHI-opmD. SoxR was shown to be activated by pyocyanin.
P1R3_274607	ARO:3002530	AAC(3)-Ib	AAC(3)-Ib is an integron-encoded aminoglycoside acetyltransferase in P. aeruginosa
P1R3_277034	ARO:3003034	mexX	MexX is the membrane fusion protein of the MexXY-OprM multidrug efflux complex.
P1R3_278906	ARO:3004107	Pseudomonas aeruginosa soxR	SoxR is a redox-sensitive transcriptional activator that induces expression of a small regulon that includes the RND efflux pump-encoding operon mexGHI-opmD. SoxR was shown to be activated by pyocyanin.
P1R3_280651	ARO:3000504	golS	GolS is a regulator activated by the presence of gold, and promotes the expression of the MdsABC efflux pump.
P1R3_289620	ARO:3000504	golS	GolS is a regulator activated by the presence of gold, and promotes the expression of the MdsABC efflux pump.
P1R3_304793	ARO:3002884	iri	iri is a monooxygenase that confers resistance to rifampin found in Rhodococcus equi
P1R3_306139	ARO:3000074	emrB	emrB is a translocase in the emrB -TolC efflux protein in E. coli. It recognizes substrates including carbonyl cyanide m-chlorophenylhydrazone (CCCP), nalidixic acid, and thioloactomycin.
P1R3_308789	ARO:3002930	vanRO	vanRO is a vanR variant found in the vanO gene cluster
P1R3_311117	ARO:3000501	rpoB2	Due to gene duplication, the genomes of Nocardia species include both rifampin-sensitive beta-subunit of RNA polymerase (rpoB) and rifampin-resistant beta-subunit of RNA polymerase (rpoB2) genes, with ~88% similarity between the two gene products. Expression of the rpoB2 variant results in replacement of rifampin sensitivity with rifampin resistance.
P1R3_319789	ARO:3002607	aadA7	aadA7 is an integron-encoded aminoglycoside nucleotidyltransferase gene in V. fluvialis, P. aeruginosa, E. coli, V. cholerae and S. enterica
P1R3_321845	ARO:3002930	vanRO	vanRO is a vanR variant found in the vanO gene cluster
P1R3_332850	ARO:3002641	APH(3')-Ia	APH(3')-Ia is a transposon-encoded aminoglycoside phosphotransferase in E. coli and S. enterica. It is identical at the protein sequence to APH(3')-Ic, an aminoglycoside phosphotransferase encoded by plasmids, transposons and genomic islands in K. pneumoniae, A. baumannii, S. marcescens, Corynebacterium spp., Photobacterium spp. and Citrobacter spp.
P1R3_3622	ARO:3003748	oleC	oleC is an ABC transporter isolated from Streptomyces antibioticus and is involved in oleandomycin secretion.
P1R3_3855	ARO:3003748	oleC	oleC is an ABC transporter isolated from Streptomyces antibioticus and is involved in oleandomycin secretion.
P1R3_53685	ARO:3004043	Escherichia coli acrA	AcrA is a subunit of the AcrAB-TolC multidrug efflux system that in E. coli.
P1R3_63371	ARO:3004054	Pseudomonas aeruginosa CpxR	CpxR is directly involved in activation of expression of RND efflux pump MexAB-OprM in P. aeruginosa. CpxR is required to enhance mexAB-oprM expression and drug resistance, in the absence of repressor MexR.
P1R3_65528	ARO:3002522	novA	A type III ABC transporter, identified on the novobiocin biosynthetic gene cluster, involved in the transport and resistance of novobiocin.
P1R3_77144	ARO:3000851	THIN-B	THIN-B, isolated from Janthinobacterium lividum, hydrolyzes a broad spectrum of beta-lactams including penicillins, cephalosporins, and carbapenems.
P1R3_95574	ARO:3000620	adeL	AdeL is a regulator of AdeFGH in Acinetobacter baumannii. AdeL mutations are associated with AdeFGH overexpression and multidrug resistance.
P1R3_98409	ARO:3004043	Escherichia coli acrA	AcrA is a subunit of the AcrAB-TolC multidrug efflux system that in E. coli.
P1S1_104421	ARO:3000800	MexC	MexC is the membrane fusion protein of the MexCD-OprJ multidrug efflux complex.
P1S1_107675	ARO:3000816	mtrA	MtrA is a transcriptional activator of the MtrCDE multidrug efflux pump of Neisseria gonorrhoeae.
P1S1_107775	ARO:3000245	RbpA	RNA-polymerase binding protein which confers resistance to rifampin.
P1S1_116159	ARO:3002524	AAC(2')-Ib	AAC(2')-Ib is a chromosomal-encoded aminoglycoside acetyltransferase in M. fortuitum and A. baumannii
P1S1_116231	ARO:3002600	AAC(3)-Ib/AAC(6')-Ib''	AAC(3)-Ib/AAC(6')-Ib'' is an integron-encoded aminoglycoside acetyltransferase in P. aeruginosa
P1S1_118698	ARO:3000816	mtrA	MtrA is a transcriptional activator of the MtrCDE multidrug efflux pump of Neisseria gonorrhoeae.
P1S1_122157	ARO:3000853	AIM-1	AIM-1 is an Ambler class B beta-lactamase that hydrolyzes most beta-lactams except aztreonam and ceftazidime. It was isolated from Pseudomonas aeruginosa and was the first subclass B3 mobile-elements encoded beta-lactamase discovered.
P1S1_123146	ARO:3004074	MuxB	MuxB is one of the two necessary RND components in the Pseudomonas aeruginosa efflux pump system MuxABC-OpmB.
P1S1_124278	ARO:3003318	Streptomyces rishiriensis parY mutant conferring resistance to aminocoumarin	point mutation on the Streptomyces rishiriensis parY resulting in aminocoumarin resistance
P1S1_129939	ARO:3003318	Streptomyces rishiriensis parY mutant conferring resistance to aminocoumarin	point mutation on the Streptomyces rishiriensis parY resulting in aminocoumarin resistance
P1S1_134775	ARO:3000501	rpoB2	Due to gene duplication, the genomes of Nocardia species include both rifampin-sensitive beta-subunit of RNA polymerase (rpoB) and rifampin-resistant beta-subunit of RNA polymerase (rpoB2) genes, with ~88% similarity between the two gene products. Expression of the rpoB2 variant results in replacement of rifampin sensitivity with rifampin resistance.
P1S1_140356	ARO:3002930	vanRO	vanRO is a vanR variant found in the vanO gene cluster
P1S1_140582	ARO:3003748	oleC	oleC is an ABC transporter isolated from Streptomyces antibioticus and is involved in oleandomycin secretion.
P1S1_141240	ARO:3003948	efrA	efrA is a part of the EfrAB efflux pump, and both efrA and efrB are necessary to confer drug resistance.
P1S1_141907	ARO:3003681	TriC	TriC is a resistance nodulation cell division (RND) transporter that is a part of TriABC-OpmH, a triclosan-specific efflux protein.
P1S1_152308	ARO:3003841	kdpE	kdpE is a transcriptional activator that is part of the two-component system KdpD/KdpE that is studied for its regulatory role in potassium transport and has been identified as an adaptive regulator involved in the virulence and intracellular survival of pathogenic bacteria. kdpE regulates a range of virulence loci through direct promoter binding.
P1S1_160893	ARO:3003955	efpA	efpA is an MFS transporter found in Mycobacterium tuberculosis.
P1S1_163858	ARO:3000816	mtrA	MtrA is a transcriptional activator of the MtrCDE multidrug efflux pump of Neisseria gonorrhoeae.
P1S1_16522	ARO:3003748	oleC	oleC is an ABC transporter isolated from Streptomyces antibioticus and is involved in oleandomycin secretion.
P1S1_167547	ARO:3000448	QepA1	QepA1 is a plasmid-mediated efflux pump in E. coli, shown to contribute to fluoroquinolone resistance. It is regulated by sox genes, also known as global stress regulators.
P1S1_172050	ARO:3000198	FosX	FosX is an enzyme used to confer resistance to fosfomycin. It's dependent on the cofactor, manganese (II), and uses water to generate a vicinal diol.
P1S1_174002	ARO:3004107	Pseudomonas aeruginosa soxR	SoxR is a redox-sensitive transcriptional activator that induces expression of a small regulon that includes the RND efflux pump-encoding operon mexGHI-opmD. SoxR was shown to be activated by pyocyanin.
P1S1_174503	ARO:3000816	mtrA	MtrA is a transcriptional activator of the MtrCDE multidrug efflux pump of Neisseria gonorrhoeae.
P1S1_179579	ARO:3003748	oleC	oleC is an ABC transporter isolated from Streptomyces antibioticus and is involved in oleandomycin secretion.
P1S1_180385	ARO:3000816	mtrA	MtrA is a transcriptional activator of the MtrCDE multidrug efflux pump of Neisseria gonorrhoeae.
P1S1_192217	ARO:3002593	AAC(6')-Ib-SK	AAC(6')-Ib-SK is a chromosomal-encoded aminoglycoside acetyltransferase in Streptomyces kanamyceticus
P1S1_195368	ARO:3002846	arr-1	arr-1 is a chromosome-encoded ribosyltransferase found in Mycobacterium smegmatis
P1S1_195384	ARO:3001300	myrA	myrA is a methyltransferase found in Micromonospora griseorubida and confers resistance to mycinamicin, tylosin and lincosamides. Specifically, this enzyme adds a methyl group to guanosine 748 (E. coli numbering) of 23S ribosomal RNA. MyrA is found in the mycinamicin biosynthetic cluster and is one mechanism by which M. griseorubida protects itself from self-destruction when producing this macrol…
P1S1_200420	ARO:3000501	rpoB2	Due to gene duplication, the genomes of Nocardia species include both rifampin-sensitive beta-subunit of RNA polymerase (rpoB) and rifampin-resistant beta-subunit of RNA polymerase (rpoB2) genes, with ~88% similarity between the two gene products. Expression of the rpoB2 variant results in replacement of rifampin sensitivity with rifampin resistance.
P1S1_207066	ARO:3000768	abeS	AbeS in an efflux pump of the SMR family of transporters found in Acinetobacter baumannii.
P1S1_207304	ARO:3002539	AAC(3)-IV	AAC(3)-IV is a plasmid-encoded aminoglycoside acetyltransferase in E. coli, C. jejuni and P. stutzeri
P1S1_207704	ARO:3002522	novA	A type III ABC transporter, identified on the novobiocin biosynthetic gene cluster, involved in the transport and resistance of novobiocin.
P1S1_20916	ARO:3000816	mtrA	MtrA is a transcriptional activator of the MtrCDE multidrug efflux pump of Neisseria gonorrhoeae.
P1S1_213630	ARO:3003841	kdpE	kdpE is a transcriptional activator that is part of the two-component system KdpD/KdpE that is studied for its regulatory role in potassium transport and has been identified as an adaptive regulator involved in the virulence and intracellular survival of pathogenic bacteria. kdpE regulates a range of virulence loci through direct promoter binding.
P1S1_233773	ARO:3002930	vanRO	vanRO is a vanR variant found in the vanO gene cluster
P1S1_233774	ARO:3002941	vanSO	vanSO is a vanS variant found in the vanO gene cluster
P1S1_236701	ARO:3000379	OprM	OprM is an outer membrane factor protein found in Pseudomonas aeruginosa and Burkholderia vietnamiensis. It is part of the MexAB-OprM, MexVW-OprM, MexXY-OprM and the AmrAB-OprM complex.
P1S1_241756	ARO:3002525	AAC(2')-Ic	AAC(2')-Ic is a chromosomal-encoded aminoglycoside acetyltransferase in M. tuberculosis and M. bovis
P1S1_253845	ARO:3004107	Pseudomonas aeruginosa soxR	SoxR is a redox-sensitive transcriptional activator that induces expression of a small regulon that includes the RND efflux pump-encoding operon mexGHI-opmD. SoxR was shown to be activated by pyocyanin.
P1S1_25910	ARO:3003841	kdpE	kdpE is a transcriptional activator that is part of the two-component system KdpD/KdpE that is studied for its regulatory role in potassium transport and has been identified as an adaptive regulator involved in the virulence and intracellular survival of pathogenic bacteria. kdpE regulates a range of virulence loci through direct promoter binding.
P1S1_269791	ARO:3000816	mtrA	MtrA is a transcriptional activator of the MtrCDE multidrug efflux pump of Neisseria gonorrhoeae.
P1S1_270801	ARO:3000501	rpoB2	Due to gene duplication, the genomes of Nocardia species include both rifampin-sensitive beta-subunit of RNA polymerase (rpoB) and rifampin-resistant beta-subunit of RNA polymerase (rpoB2) genes, with ~88% similarity between the two gene products. Expression of the rpoB2 variant results in replacement of rifampin sensitivity with rifampin resistance.
P1S1_271619	ARO:3003018	dfrA22	dfrA22 is an integron-encoded dihydrofolate reductase found in Salmonella enterica
P1S1_276699	ARO:3003981	tetB(48)	Tetracycline resistant TetB(48) efflux pump found in Paenibacillus sp. LC231, a strain of Paenibacillus isolated from Lechuguilla Cave, NM, USA. Described by Pawlowski et al. 2016.
P1S1_276878	ARO:3002522	novA	A type III ABC transporter, identified on the novobiocin biosynthetic gene cluster, involved in the transport and resistance of novobiocin.
P1S1_278106	ARO:3002522	novA	A type III ABC transporter, identified on the novobiocin biosynthetic gene cluster, involved in the transport and resistance of novobiocin.
P1S1_28234	ARO:3000816	mtrA	MtrA is a transcriptional activator of the MtrCDE multidrug efflux pump of Neisseria gonorrhoeae.
P1S1_28380	ARO:3003948	efrA	efrA is a part of the EfrAB efflux pump, and both efrA and efrB are necessary to confer drug resistance.
P1S1_284816	ARO:3003318	Streptomyces rishiriensis parY mutant conferring resistance to aminocoumarin	point mutation on the Streptomyces rishiriensis parY resulting in aminocoumarin resistance
P1S1_28499	ARO:3000816	mtrA	MtrA is a transcriptional activator of the MtrCDE multidrug efflux pump of Neisseria gonorrhoeae.
P1S1_286646	ARO:3002525	AAC(2')-Ic	AAC(2')-Ic is a chromosomal-encoded aminoglycoside acetyltransferase in M. tuberculosis and M. bovis
P1S1_289973	ARO:3002484	LRA-13	LRA-13 is a class D/class C fusion bifunctional beta-lactamase isolated from soil samples in Alaska.
P1S1_290151	ARO:3004107	Pseudomonas aeruginosa soxR	SoxR is a redox-sensitive transcriptional activator that induces expression of a small regulon that includes the RND efflux pump-encoding operon mexGHI-opmD. SoxR was shown to be activated by pyocyanin.
P1S1_292882	ARO:3003105	dfrA3	dfrA3 is an integron-encoded dihydrofolate reductase found in Escherichia coli
P1S1_299563	ARO:3002549	AAC(6')-Ic	AAC(6')-Ic is a chromosomal-encoded aminoglycoside acetyltransferase in S. marcescens
P1S1_304250	ARO:3003841	kdpE	kdpE is a transcriptional activator that is part of the two-component system KdpD/KdpE that is studied for its regulatory role in potassium transport and has been identified as an adaptive regulator involved in the virulence and intracellular survival of pathogenic bacteria. kdpE regulates a range of virulence loci through direct promoter binding.
P1S1_315396	ARO:3002930	vanRO	vanRO is a vanR variant found in the vanO gene cluster
P1S1_320528	ARO:3000504	golS	GolS is a regulator activated by the presence of gold, and promotes the expression of the MdsABC efflux pump.
P1S1_328012	ARO:3002522	novA	A type III ABC transporter, identified on the novobiocin biosynthetic gene cluster, involved in the transport and resistance of novobiocin.
P1S1_329221	ARO:3000816	mtrA	MtrA is a transcriptional activator of the MtrCDE multidrug efflux pump of Neisseria gonorrhoeae.
P1S1_330062	ARO:3000816	mtrA	MtrA is a transcriptional activator of the MtrCDE multidrug efflux pump of Neisseria gonorrhoeae.
P1S1_330137	ARO:3003318	Streptomyces rishiriensis parY mutant conferring resistance to aminocoumarin	point mutation on the Streptomyces rishiriensis parY resulting in aminocoumarin resistance
P1S1_335686	ARO:3000504	golS	GolS is a regulator activated by the presence of gold, and promotes the expression of the MdsABC efflux pump.
P1S1_339001	ARO:3003748	oleC	oleC is an ABC transporter isolated from Streptomyces antibioticus and is involved in oleandomycin secretion.
P1S1_339339	ARO:3003105	dfrA3	dfrA3 is an integron-encoded dihydrofolate reductase found in Escherichia coli
P1S1_356095	ARO:3002522	novA	A type III ABC transporter, identified on the novobiocin biosynthetic gene cluster, involved in the transport and resistance of novobiocin.
P1S1_357325	ARO:3000504	golS	GolS is a regulator activated by the presence of gold, and promotes the expression of the MdsABC efflux pump.
P1S1_361063	ARO:3004107	Pseudomonas aeruginosa soxR	SoxR is a redox-sensitive transcriptional activator that induces expression of a small regulon that includes the RND efflux pump-encoding operon mexGHI-opmD. SoxR was shown to be activated by pyocyanin.
P1S1_366296	ARO:3000444	rphA	The enzymatic inactivation of rifampin by phosphorylation at the 21-OH position.
P1S1_371364	ARO:3002930	vanRO	vanRO is a vanR variant found in the vanO gene cluster
P1S1_379494	ARO:3003105	dfrA3	dfrA3 is an integron-encoded dihydrofolate reductase found in Escherichia coli
P1S1_379798	ARO:3002884	iri	iri is a monooxygenase that confers resistance to rifampin found in Rhodococcus equi
P1S1_38005	ARO:3001300	myrA	myrA is a methyltransferase found in Micromonospora griseorubida and confers resistance to mycinamicin, tylosin and lincosamides. Specifically, this enzyme adds a methyl group to guanosine 748 (E. coli numbering) of 23S ribosomal RNA. MyrA is found in the mycinamicin biosynthetic cluster and is one mechanism by which M. griseorubida protects itself from self-destruction when producing this macrol…
P1S1_380589	ARO:3004107	Pseudomonas aeruginosa soxR	SoxR is a redox-sensitive transcriptional activator that induces expression of a small regulon that includes the RND efflux pump-encoding operon mexGHI-opmD. SoxR was shown to be activated by pyocyanin.
P1S1_384843	ARO:3003748	oleC	oleC is an ABC transporter isolated from Streptomyces antibioticus and is involved in oleandomycin secretion.
P1S1_385293	ARO:3002930	vanRO	vanRO is a vanR variant found in the vanO gene cluster
P1S1_388568	ARO:3004107	Pseudomonas aeruginosa soxR	SoxR is a redox-sensitive transcriptional activator that induces expression of a small regulon that includes the RND efflux pump-encoding operon mexGHI-opmD. SoxR was shown to be activated by pyocyanin.
P1S1_393525	ARO:3002893	tcr3	tcr3 is a tetracycline efflux pump that confers self-resistance to Streptomyces aureofaciens
P1S1_399580	ARO:3003967	lfrA	lfrA is involved in the active efflux of quinolones and is found in Mycobacterium smegmatis. lfrA corresponds to 2 loci in Pseudomonas aeruginosa PAO1 and 2 loci in Pseudomonas aeruginosa LESB58.
P1S1_412566	ARO:3002522	novA	A type III ABC transporter, identified on the novobiocin biosynthetic gene cluster, involved in the transport and resistance of novobiocin.
P1S1_416588	ARO:3002930	vanRO	vanRO is a vanR variant found in the vanO gene cluster
P1S1_416799	ARO:3000504	golS	GolS is a regulator activated by the presence of gold, and promotes the expression of the MdsABC efflux pump.
P1S1_418801	ARO:3000816	mtrA	MtrA is a transcriptional activator of the MtrCDE multidrug efflux pump of Neisseria gonorrhoeae.
P1S1_419789	ARO:3003748	oleC	oleC is an ABC transporter isolated from Streptomyces antibioticus and is involved in oleandomycin secretion.
P1S1_421409	ARO:3003730	Bifidobacterium ileS conferring resistance to mupirocin	Bifidobacteria have an intrinsically resistant form of ileS (isoleucyl-tRNA synthetase) that confers resistance to mupirocin.
P1S1_423393	ARO:3004107	Pseudomonas aeruginosa soxR	SoxR is a redox-sensitive transcriptional activator that induces expression of a small regulon that includes the RND efflux pump-encoding operon mexGHI-opmD. SoxR was shown to be activated by pyocyanin.
P1S1_425064	ARO:3003318	Streptomyces rishiriensis parY mutant conferring resistance to aminocoumarin	point mutation on the Streptomyces rishiriensis parY resulting in aminocoumarin resistance
P1S1_428811	ARO:3004361	sul4	sul4 is a dihydropteroate synthase gene and mobile sulfonamide resistance gene shown to confer resistance when expressed in E. coli.
P1S1_435637	ARO:3002524	AAC(2')-Ib	AAC(2')-Ib is a chromosomal-encoded aminoglycoside acetyltransferase in M. fortuitum and A. baumannii
P1S1_436058	ARO:3003748	oleC	oleC is an ABC transporter isolated from Streptomyces antibioticus and is involved in oleandomycin secretion.
P1S1_437967	ARO:3000816	mtrA	MtrA is a transcriptional activator of the MtrCDE multidrug efflux pump of Neisseria gonorrhoeae.
P1S1_444870	ARO:3000504	golS	GolS is a regulator activated by the presence of gold, and promotes the expression of the MdsABC efflux pump.
P1S1_44760	ARO:3003071	mphE	mphE is a macrolide phosphotransferase that phosphorylates macrolides in GTP- dependent manner at 2'-OH hydroxyl of desosamine sugar of macrolides.
P1S1_453229	ARO:3000816	mtrA	MtrA is a transcriptional activator of the MtrCDE multidrug efflux pump of Neisseria gonorrhoeae.
P1S1_455533	ARO:3003018	dfrA22	dfrA22 is an integron-encoded dihydrofolate reductase found in Salmonella enterica
P1S1_455617	ARO:3000816	mtrA	MtrA is a transcriptional activator of the MtrCDE multidrug efflux pump of Neisseria gonorrhoeae.
P1S1_46422	ARO:3000816	mtrA	MtrA is a transcriptional activator of the MtrCDE multidrug efflux pump of Neisseria gonorrhoeae.
P1S1_467985	ARO:3000504	golS	GolS is a regulator activated by the presence of gold, and promotes the expression of the MdsABC efflux pump.
P1S1_470476	ARO:3000816	mtrA	MtrA is a transcriptional activator of the MtrCDE multidrug efflux pump of Neisseria gonorrhoeae.
P1S1_479989	ARO:3000245	RbpA	RNA-polymerase binding protein which confers resistance to rifampin.
P1S1_482517	ARO:3002524	AAC(2')-Ib	AAC(2')-Ib is a chromosomal-encoded aminoglycoside acetyltransferase in M. fortuitum and A. baumannii
P1S1_482940	ARO:3000245	RbpA	RNA-polymerase binding protein which confers resistance to rifampin.
P1S1_488501	ARO:3000501	rpoB2	Due to gene duplication, the genomes of Nocardia species include both rifampin-sensitive beta-subunit of RNA polymerase (rpoB) and rifampin-resistant beta-subunit of RNA polymerase (rpoB2) genes, with ~88% similarity between the two gene products. Expression of the rpoB2 variant results in replacement of rifampin sensitivity with rifampin resistance.
P1S1_500475	ARO:3000816	mtrA	MtrA is a transcriptional activator of the MtrCDE multidrug efflux pump of Neisseria gonorrhoeae.
P1S1_505723	ARO:3000816	mtrA	MtrA is a transcriptional activator of the MtrCDE multidrug efflux pump of Neisseria gonorrhoeae.
P1S1_50605	ARO:3004107	Pseudomonas aeruginosa soxR	SoxR is a redox-sensitive transcriptional activator that induces expression of a small regulon that includes the RND efflux pump-encoding operon mexGHI-opmD. SoxR was shown to be activated by pyocyanin.
P1S1_514885	ARO:3002525	AAC(2')-Ic	AAC(2')-Ic is a chromosomal-encoded aminoglycoside acetyltransferase in M. tuberculosis and M. bovis
P1S1_515316	ARO:3001300	myrA	myrA is a methyltransferase found in Micromonospora griseorubida and confers resistance to mycinamicin, tylosin and lincosamides. Specifically, this enzyme adds a methyl group to guanosine 748 (E. coli numbering) of 23S ribosomal RNA. MyrA is found in the mycinamicin biosynthetic cluster and is one mechanism by which M. griseorubida protects itself from self-destruction when producing this macrol…
P1S1_518301	ARO:3000198	FosX	FosX is an enzyme used to confer resistance to fosfomycin. It's dependent on the cofactor, manganese (II), and uses water to generate a vicinal diol.
P1S1_519213	ARO:3004107	Pseudomonas aeruginosa soxR	SoxR is a redox-sensitive transcriptional activator that induces expression of a small regulon that includes the RND efflux pump-encoding operon mexGHI-opmD. SoxR was shown to be activated by pyocyanin.
P1S1_522834	ARO:3000816	mtrA	MtrA is a transcriptional activator of the MtrCDE multidrug efflux pump of Neisseria gonorrhoeae.
P1S1_526977	ARO:3004107	Pseudomonas aeruginosa soxR	SoxR is a redox-sensitive transcriptional activator that induces expression of a small regulon that includes the RND efflux pump-encoding operon mexGHI-opmD. SoxR was shown to be activated by pyocyanin.
P1S1_527655	ARO:3002549	AAC(6')-Ic	AAC(6')-Ic is a chromosomal-encoded aminoglycoside acetyltransferase in S. marcescens
P1S1_528599	ARO:3000816	mtrA	MtrA is a transcriptional activator of the MtrCDE multidrug efflux pump of Neisseria gonorrhoeae.
P1S1_529567	ARO:3000816	mtrA	MtrA is a transcriptional activator of the MtrCDE multidrug efflux pump of Neisseria gonorrhoeae.
P1S1_530223	ARO:3002930	vanRO	vanRO is a vanR variant found in the vanO gene cluster
P1S1_530259	ARO:3002522	novA	A type III ABC transporter, identified on the novobiocin biosynthetic gene cluster, involved in the transport and resistance of novobiocin.
P1S1_535126	ARO:3004107	Pseudomonas aeruginosa soxR	SoxR is a redox-sensitive transcriptional activator that induces expression of a small regulon that includes the RND efflux pump-encoding operon mexGHI-opmD. SoxR was shown to be activated by pyocyanin.
P1S1_545070	ARO:3000800	MexC	MexC is the membrane fusion protein of the MexCD-OprJ multidrug efflux complex.
P1S1_549908	ARO:3002930	vanRO	vanRO is a vanR variant found in the vanO gene cluster
P1S1_550048	ARO:3003967	lfrA	lfrA is involved in the active efflux of quinolones and is found in Mycobacterium smegmatis. lfrA corresponds to 2 loci in Pseudomonas aeruginosa PAO1 and 2 loci in Pseudomonas aeruginosa LESB58.
P1S1_550651	ARO:3002884	iri	iri is a monooxygenase that confers resistance to rifampin found in Rhodococcus equi
P1S1_556757	ARO:3003665	NmcR	NmcR is a homolog of the LysR regulator found in Enterobacter cloacae that contribute to the regulation of NmcA beta-lactamase
P1S1_55803	ARO:3001300	myrA	myrA is a methyltransferase found in Micromonospora griseorubida and confers resistance to mycinamicin, tylosin and lincosamides. Specifically, this enzyme adds a methyl group to guanosine 748 (E. coli numbering) of 23S ribosomal RNA. MyrA is found in the mycinamicin biosynthetic cluster and is one mechanism by which M. griseorubida protects itself from self-destruction when producing this macrol…
P1S1_55886	ARO:3003318	Streptomyces rishiriensis parY mutant conferring resistance to aminocoumarin	point mutation on the Streptomyces rishiriensis parY resulting in aminocoumarin resistance
P1S1_560431	ARO:3000794	mdtC	MdtC is a transporter that forms a heteromultimer complex with MdtB to form a multidrug transporter. MdtBC is part of the MdtABC-TolC efflux complex. In the absence of MdtB, MdtC can form a homomultimer complex that results in a functioning efflux complex with a narrower drug specificity. mdtC corresponds to 3 loci in Pseudomonas aeruginosa PAO1 (gene name: muxC/muxB) and 3 loci in Pseudomonas ae…
P1S1_56240	ARO:3004073	MuxA	MuxA is a membrane fusion protein component of the efflux pump system MuxABC-OpmB in Pseudomonas aeruginosa.
P1S1_563226	ARO:3000501	rpoB2	Due to gene duplication, the genomes of Nocardia species include both rifampin-sensitive beta-subunit of RNA polymerase (rpoB) and rifampin-resistant beta-subunit of RNA polymerase (rpoB2) genes, with ~88% similarity between the two gene products. Expression of the rpoB2 variant results in replacement of rifampin sensitivity with rifampin resistance.
P1S1_567664	ARO:3000245	RbpA	RNA-polymerase binding protein which confers resistance to rifampin.
P1S1_567947	ARO:3000245	RbpA	RNA-polymerase binding protein which confers resistance to rifampin.
P1S1_56940	ARO:3002522	novA	A type III ABC transporter, identified on the novobiocin biosynthetic gene cluster, involved in the transport and resistance of novobiocin.
P1S1_570395	ARO:3003841	kdpE	kdpE is a transcriptional activator that is part of the two-component system KdpD/KdpE that is studied for its regulatory role in potassium transport and has been identified as an adaptive regulator involved in the virulence and intracellular survival of pathogenic bacteria. kdpE regulates a range of virulence loci through direct promoter binding.
P1S1_570462	ARO:3000504	golS	GolS is a regulator activated by the presence of gold, and promotes the expression of the MdsABC efflux pump.
P1S1_570638	ARO:3000768	abeS	AbeS in an efflux pump of the SMR family of transporters found in Acinetobacter baumannii.
P1S1_573617	ARO:3001300	myrA	myrA is a methyltransferase found in Micromonospora griseorubida and confers resistance to mycinamicin, tylosin and lincosamides. Specifically, this enzyme adds a methyl group to guanosine 748 (E. coli numbering) of 23S ribosomal RNA. MyrA is found in the mycinamicin biosynthetic cluster and is one mechanism by which M. griseorubida protects itself from self-destruction when producing this macrol…
P1S1_579741	ARO:3000816	mtrA	MtrA is a transcriptional activator of the MtrCDE multidrug efflux pump of Neisseria gonorrhoeae.
P1S1_58764	ARO:3003318	Streptomyces rishiriensis parY mutant conferring resistance to aminocoumarin	point mutation on the Streptomyces rishiriensis parY resulting in aminocoumarin resistance
P1S1_593049	ARO:3002522	novA	A type III ABC transporter, identified on the novobiocin biosynthetic gene cluster, involved in the transport and resistance of novobiocin.
P1S1_606427	ARO:3003748	oleC	oleC is an ABC transporter isolated from Streptomyces antibioticus and is involved in oleandomycin secretion.
P1S1_614235	ARO:3000816	mtrA	MtrA is a transcriptional activator of the MtrCDE multidrug efflux pump of Neisseria gonorrhoeae.
P1S1_616303	ARO:3003577	ugd	PmrE is required for the synthesis and transfer of 4-amino-4-deoxy-L-arabinose (Ara4N) to Lipid A, which allows gram-negative bacteria to resist the antimicrobial activity of cationic antimicrobial peptides and antibiotics such as polymyxin
P1S1_61669	ARO:3003841	kdpE	kdpE is a transcriptional activator that is part of the two-component system KdpD/KdpE that is studied for its regulatory role in potassium transport and has been identified as an adaptive regulator involved in the virulence and intracellular survival of pathogenic bacteria. kdpE regulates a range of virulence loci through direct promoter binding.
P1S1_624840	ARO:3003318	Streptomyces rishiriensis parY mutant conferring resistance to aminocoumarin	point mutation on the Streptomyces rishiriensis parY resulting in aminocoumarin resistance
P1S1_631579	ARO:3003730	Bifidobacterium ileS conferring resistance to mupirocin	Bifidobacteria have an intrinsically resistant form of ileS (isoleucyl-tRNA synthetase) that confers resistance to mupirocin.
P1S1_638925	ARO:3003948	efrA	efrA is a part of the EfrAB efflux pump, and both efrA and efrB are necessary to confer drug resistance.
P1S1_647192	ARO:3000198	FosX	FosX is an enzyme used to confer resistance to fosfomycin. It's dependent on the cofactor, manganese (II), and uses water to generate a vicinal diol.
P1S1_651603	ARO:3002538	AAC(3)-IIIc	AAC(3)-IIIc is an aminoglycoside acetyltransferase in P. aeruginosa
P1S1_656910	ARO:3003948	efrA	efrA is a part of the EfrAB efflux pump, and both efrA and efrB are necessary to confer drug resistance.
P1S1_659965	ARO:3000504	golS	GolS is a regulator activated by the presence of gold, and promotes the expression of the MdsABC efflux pump.
P1S1_660364	ARO:3003841	kdpE	kdpE is a transcriptional activator that is part of the two-component system KdpD/KdpE that is studied for its regulatory role in potassium transport and has been identified as an adaptive regulator involved in the virulence and intracellular survival of pathogenic bacteria. kdpE regulates a range of virulence loci through direct promoter binding.
P1S1_664168	ARO:3002941	vanSO	vanSO is a vanS variant found in the vanO gene cluster
P1S1_666382	ARO:3003016	dfrA20	dfrA20 is a plasmid-encoded dihydrofolate reductase found in Pasteurella multocida
P1S1_669502	ARO:3000245	RbpA	RNA-polymerase binding protein which confers resistance to rifampin.
P1S1_672462	ARO:3003318	Streptomyces rishiriensis parY mutant conferring resistance to aminocoumarin	point mutation on the Streptomyces rishiriensis parY resulting in aminocoumarin resistance
P1S1_67511	ARO:3001769	OXA-42	OXA-42 is a beta-lactamase found in Burkholderia pseudomallei
P1S1_676385	ARO:3000816	mtrA	MtrA is a transcriptional activator of the MtrCDE multidrug efflux pump of Neisseria gonorrhoeae.
P1S1_676869	ARO:3001300	myrA	myrA is a methyltransferase found in Micromonospora griseorubida and confers resistance to mycinamicin, tylosin and lincosamides. Specifically, this enzyme adds a methyl group to guanosine 748 (E. coli numbering) of 23S ribosomal RNA. MyrA is found in the mycinamicin biosynthetic cluster and is one mechanism by which M. griseorubida protects itself from self-destruction when producing this macrol…
P1S1_67888	ARO:3002848	arr-3	arr-3 is a plasmid-encoded ribosyltransferase found in Vibrio fluvialis
P1S1_680746	ARO:3001300	myrA	myrA is a methyltransferase found in Micromonospora griseorubida and confers resistance to mycinamicin, tylosin and lincosamides. Specifically, this enzyme adds a methyl group to guanosine 748 (E. coli numbering) of 23S ribosomal RNA. MyrA is found in the mycinamicin biosynthetic cluster and is one mechanism by which M. griseorubida protects itself from self-destruction when producing this macrol…
P1S1_681116	ARO:3000501	rpoB2	Due to gene duplication, the genomes of Nocardia species include both rifampin-sensitive beta-subunit of RNA polymerase (rpoB) and rifampin-resistant beta-subunit of RNA polymerase (rpoB2) genes, with ~88% similarity between the two gene products. Expression of the rpoB2 variant results in replacement of rifampin sensitivity with rifampin resistance.
P1S1_683236	ARO:3003748	oleC	oleC is an ABC transporter isolated from Streptomyces antibioticus and is involved in oleandomycin secretion.
P1S1_694283	ARO:3002987	bcrA	bcrA is an ABC transporter found in Bacillus licheniformis that confers bacitracin resistance
P1S1_698210	ARO:3003748	oleC	oleC is an ABC transporter isolated from Streptomyces antibioticus and is involved in oleandomycin secretion.
P1S1_698951	ARO:3004107	Pseudomonas aeruginosa soxR	SoxR is a redox-sensitive transcriptional activator that induces expression of a small regulon that includes the RND efflux pump-encoding operon mexGHI-opmD. SoxR was shown to be activated by pyocyanin.
P1S1_707511	ARO:3002522	novA	A type III ABC transporter, identified on the novobiocin biosynthetic gene cluster, involved in the transport and resistance of novobiocin.
P1S1_721350	ARO:3000504	golS	GolS is a regulator activated by the presence of gold, and promotes the expression of the MdsABC efflux pump.
P1S1_723759	ARO:3002987	bcrA	bcrA is an ABC transporter found in Bacillus licheniformis that confers bacitracin resistance
P1S1_729334	ARO:3000378	MexB	MexB is the inner membrane multidrug exporter of the efflux complex MexAB-OprM.
P1S1_731786	ARO:3000501	rpoB2	Due to gene duplication, the genomes of Nocardia species include both rifampin-sensitive beta-subunit of RNA polymerase (rpoB) and rifampin-resistant beta-subunit of RNA polymerase (rpoB2) genes, with ~88% similarity between the two gene products. Expression of the rpoB2 variant results in replacement of rifampin sensitivity with rifampin resistance.
P1S1_7428	ARO:3000816	mtrA	MtrA is a transcriptional activator of the MtrCDE multidrug efflux pump of Neisseria gonorrhoeae.
P1S1_74534	ARO:3003748	oleC	oleC is an ABC transporter isolated from Streptomyces antibioticus and is involved in oleandomycin secretion.
P1S1_747095	ARO:3000816	mtrA	MtrA is a transcriptional activator of the MtrCDE multidrug efflux pump of Neisseria gonorrhoeae.
P1S1_748709	ARO:3000816	mtrA	MtrA is a transcriptional activator of the MtrCDE multidrug efflux pump of Neisseria gonorrhoeae.
P1S1_75592	ARO:3002524	AAC(2')-Ib	AAC(2')-Ib is a chromosomal-encoded aminoglycoside acetyltransferase in M. fortuitum and A. baumannii
P1S1_763543	ARO:3004143	AxyX	AxyX is the inner membrane transporter of the AxyXY-OprZ efflux pump system in Achromobacter spp.
P1S1_763743	ARO:3003105	dfrA3	dfrA3 is an integron-encoded dihydrofolate reductase found in Escherichia coli
P1S1_771019	ARO:3000816	mtrA	MtrA is a transcriptional activator of the MtrCDE multidrug efflux pump of Neisseria gonorrhoeae.
P1S1_775309	ARO:3003748	oleC	oleC is an ABC transporter isolated from Streptomyces antibioticus and is involved in oleandomycin secretion.
P1S1_77553	ARO:3000816	mtrA	MtrA is a transcriptional activator of the MtrCDE multidrug efflux pump of Neisseria gonorrhoeae.
P1S1_782085	ARO:3002522	novA	A type III ABC transporter, identified on the novobiocin biosynthetic gene cluster, involved in the transport and resistance of novobiocin.
P1S1_782190	ARO:3003748	oleC	oleC is an ABC transporter isolated from Streptomyces antibioticus and is involved in oleandomycin secretion.
P1S1_784968	ARO:3000245	RbpA	RNA-polymerase binding protein which confers resistance to rifampin.
P1S1_786166	ARO:3003018	dfrA22	dfrA22 is an integron-encoded dihydrofolate reductase found in Salmonella enterica
P1S1_788865	ARO:3000816	mtrA	MtrA is a transcriptional activator of the MtrCDE multidrug efflux pump of Neisseria gonorrhoeae.
P1S1_789776	ARO:3000816	mtrA	MtrA is a transcriptional activator of the MtrCDE multidrug efflux pump of Neisseria gonorrhoeae.
P1S1_797785	ARO:3000816	mtrA	MtrA is a transcriptional activator of the MtrCDE multidrug efflux pump of Neisseria gonorrhoeae.
P1S1_798703	ARO:3000816	mtrA	MtrA is a transcriptional activator of the MtrCDE multidrug efflux pump of Neisseria gonorrhoeae.
P1S1_80377	ARO:3004107	Pseudomonas aeruginosa soxR	SoxR is a redox-sensitive transcriptional activator that induces expression of a small regulon that includes the RND efflux pump-encoding operon mexGHI-opmD. SoxR was shown to be activated by pyocyanin.
P1S1_805461	ARO:3000816	mtrA	MtrA is a transcriptional activator of the MtrCDE multidrug efflux pump of Neisseria gonorrhoeae.
P1S1_806435	ARO:3002549	AAC(6')-Ic	AAC(6')-Ic is a chromosomal-encoded aminoglycoside acetyltransferase in S. marcescens
P1S1_813317	ARO:3000816	mtrA	MtrA is a transcriptional activator of the MtrCDE multidrug efflux pump of Neisseria gonorrhoeae.
P1S1_813985	ARO:3004107	Pseudomonas aeruginosa soxR	SoxR is a redox-sensitive transcriptional activator that induces expression of a small regulon that includes the RND efflux pump-encoding operon mexGHI-opmD. SoxR was shown to be activated by pyocyanin.
P1S1_81820	ARO:3000501	rpoB2	Due to gene duplication, the genomes of Nocardia species include both rifampin-sensitive beta-subunit of RNA polymerase (rpoB) and rifampin-resistant beta-subunit of RNA polymerase (rpoB2) genes, with ~88% similarity between the two gene products. Expression of the rpoB2 variant results in replacement of rifampin sensitivity with rifampin resistance.
P1S1_824484	ARO:3002522	novA	A type III ABC transporter, identified on the novobiocin biosynthetic gene cluster, involved in the transport and resistance of novobiocin.
P1S1_825228	ARO:3000816	mtrA	MtrA is a transcriptional activator of the MtrCDE multidrug efflux pump of Neisseria gonorrhoeae.
P1S1_82745	ARO:3002941	vanSO	vanSO is a vanS variant found in the vanO gene cluster
P1S1_82746	ARO:3002930	vanRO	vanRO is a vanR variant found in the vanO gene cluster
P1S1_828808	ARO:3002567	AAC(6')-Iw	AAC(6')-Iw is a chromosomal-encoded aminoglycoside acetyltransferase in Acinetobacter sp.
P1S1_829551	ARO:3003748	oleC	oleC is an ABC transporter isolated from Streptomyces antibioticus and is involved in oleandomycin secretion.
P1S1_830093	ARO:3000816	mtrA	MtrA is a transcriptional activator of the MtrCDE multidrug efflux pump of Neisseria gonorrhoeae.
P1S1_830173	ARO:3002849	arr-4	arr-4 is an integron-encoded ribosyltransferase found in Pseudomonas aeruginosa
P1S1_83205	ARO:3000816	mtrA	MtrA is a transcriptional activator of the MtrCDE multidrug efflux pump of Neisseria gonorrhoeae.
P1S1_87021	ARO:3002930	vanRO	vanRO is a vanR variant found in the vanO gene cluster
P1S1_87022	ARO:3002941	vanSO	vanSO is a vanS variant found in the vanO gene cluster
P1S1_92035	ARO:3000816	mtrA	MtrA is a transcriptional activator of the MtrCDE multidrug efflux pump of Neisseria gonorrhoeae.
P1S1_948	ARO:3003748	oleC	oleC is an ABC transporter isolated from Streptomyces antibioticus and is involved in oleandomycin secretion.
P1S1_96336	ARO:3002690	Streptomyces lividans cmlR	cmlR is a plasmid or chromosome-encoded chloramphenicol resistance determinant (putative transmembrane protein) that is found in Escherichia coli and Streptomyces lividans
P1S1_97878	ARO:3000816	mtrA	MtrA is a transcriptional activator of the MtrCDE multidrug efflux pump of Neisseria gonorrhoeae.
P1S1_98605	ARO:3001300	myrA	myrA is a methyltransferase found in Micromonospora griseorubida and confers resistance to mycinamicin, tylosin and lincosamides. Specifically, this enzyme adds a methyl group to guanosine 748 (E. coli numbering) of 23S ribosomal RNA. MyrA is found in the mycinamicin biosynthetic cluster and is one mechanism by which M. griseorubida protects itself from self-destruction when producing this macrol…
P1S2_102407	ARO:3002522	novA	A type III ABC transporter, identified on the novobiocin biosynthetic gene cluster, involved in the transport and resistance of novobiocin.
P1S2_104914	ARO:3000444	rphA	The enzymatic inactivation of rifampin by phosphorylation at the 21-OH position.
P1S2_114247	ARO:3000816	mtrA	MtrA is a transcriptional activator of the MtrCDE multidrug efflux pump of Neisseria gonorrhoeae.
P1S2_136888	ARO:3000501	rpoB2	Due to gene duplication, the genomes of Nocardia species include both rifampin-sensitive beta-subunit of RNA polymerase (rpoB) and rifampin-resistant beta-subunit of RNA polymerase (rpoB2) genes, with ~88% similarity between the two gene products. Expression of the rpoB2 variant results in replacement of rifampin sensitivity with rifampin resistance.
P1S2_138153	ARO:3003967	lfrA	lfrA is involved in the active efflux of quinolones and is found in Mycobacterium smegmatis. lfrA corresponds to 2 loci in Pseudomonas aeruginosa PAO1 and 2 loci in Pseudomonas aeruginosa LESB58.
P1S2_139484	ARO:3002893	tcr3	tcr3 is a tetracycline efflux pump that confers self-resistance to Streptomyces aureofaciens
P1S2_154066	ARO:3000501	rpoB2	Due to gene duplication, the genomes of Nocardia species include both rifampin-sensitive beta-subunit of RNA polymerase (rpoB) and rifampin-resistant beta-subunit of RNA polymerase (rpoB2) genes, with ~88% similarity between the two gene products. Expression of the rpoB2 variant results in replacement of rifampin sensitivity with rifampin resistance.
P1S2_154322	ARO:3000816	mtrA	MtrA is a transcriptional activator of the MtrCDE multidrug efflux pump of Neisseria gonorrhoeae.
P1S2_156186	ARO:3000816	mtrA	MtrA is a transcriptional activator of the MtrCDE multidrug efflux pump of Neisseria gonorrhoeae.
P1S2_162262	ARO:3000816	mtrA	MtrA is a transcriptional activator of the MtrCDE multidrug efflux pump of Neisseria gonorrhoeae.
P1S2_175533	ARO:3002522	novA	A type III ABC transporter, identified on the novobiocin biosynthetic gene cluster, involved in the transport and resistance of novobiocin.
P1S2_176621	ARO:3002930	vanRO	vanRO is a vanR variant found in the vanO gene cluster
P1S2_189893	ARO:3001300	myrA	myrA is a methyltransferase found in Micromonospora griseorubida and confers resistance to mycinamicin, tylosin and lincosamides. Specifically, this enzyme adds a methyl group to guanosine 748 (E. coli numbering) of 23S ribosomal RNA. MyrA is found in the mycinamicin biosynthetic cluster and is one mechanism by which M. griseorubida protects itself from self-destruction when producing this macrol…
P1S2_192847	ARO:3003748	oleC	oleC is an ABC transporter isolated from Streptomyces antibioticus and is involved in oleandomycin secretion.
P1S2_220206	ARO:3000245	RbpA	RNA-polymerase binding protein which confers resistance to rifampin.
P1S2_224036	ARO:3002846	arr-1	arr-1 is a chromosome-encoded ribosyltransferase found in Mycobacterium smegmatis
P1S2_225742	ARO:3003748	oleC	oleC is an ABC transporter isolated from Streptomyces antibioticus and is involved in oleandomycin secretion.
P1S2_23556	ARO:3004054	Pseudomonas aeruginosa CpxR	CpxR is directly involved in activation of expression of RND efflux pump MexAB-OprM in P. aeruginosa. CpxR is required to enhance mexAB-oprM expression and drug resistance, in the absence of repressor MexR.
P1S2_240965	ARO:3002941	vanSO	vanSO is a vanS variant found in the vanO gene cluster
P1S2_241066	ARO:3000504	golS	GolS is a regulator activated by the presence of gold, and promotes the expression of the MdsABC efflux pump.
P1S2_269675	ARO:3002530	AAC(3)-Ib	AAC(3)-Ib is an integron-encoded aminoglycoside acetyltransferase in P. aeruginosa
P1S2_275949	ARO:3004107	Pseudomonas aeruginosa soxR	SoxR is a redox-sensitive transcriptional activator that induces expression of a small regulon that includes the RND efflux pump-encoding operon mexGHI-opmD. SoxR was shown to be activated by pyocyanin.
P1S2_282155	ARO:3003748	oleC	oleC is an ABC transporter isolated from Streptomyces antibioticus and is involved in oleandomycin secretion.
P1S2_299919	ARO:3000816	mtrA	MtrA is a transcriptional activator of the MtrCDE multidrug efflux pump of Neisseria gonorrhoeae.
P1S2_319596	ARO:3000816	mtrA	MtrA is a transcriptional activator of the MtrCDE multidrug efflux pump of Neisseria gonorrhoeae.
P1S2_323704	ARO:3000816	mtrA	MtrA is a transcriptional activator of the MtrCDE multidrug efflux pump of Neisseria gonorrhoeae.
P1S2_335106	ARO:3004107	Pseudomonas aeruginosa soxR	SoxR is a redox-sensitive transcriptional activator that induces expression of a small regulon that includes the RND efflux pump-encoding operon mexGHI-opmD. SoxR was shown to be activated by pyocyanin.
P1S2_339870	ARO:3003841	kdpE	kdpE is a transcriptional activator that is part of the two-component system KdpD/KdpE that is studied for its regulatory role in potassium transport and has been identified as an adaptive regulator involved in the virulence and intracellular survival of pathogenic bacteria. kdpE regulates a range of virulence loci through direct promoter binding.
P1S2_373446	ARO:3000816	mtrA	MtrA is a transcriptional activator of the MtrCDE multidrug efflux pump of Neisseria gonorrhoeae.
P1S2_376766	ARO:3000816	mtrA	MtrA is a transcriptional activator of the MtrCDE multidrug efflux pump of Neisseria gonorrhoeae.
P1S2_379132	ARO:3000816	mtrA	MtrA is a transcriptional activator of the MtrCDE multidrug efflux pump of Neisseria gonorrhoeae.
P1S2_401668	ARO:3000816	mtrA	MtrA is a transcriptional activator of the MtrCDE multidrug efflux pump of Neisseria gonorrhoeae.
P1S2_404943	ARO:3000816	mtrA	MtrA is a transcriptional activator of the MtrCDE multidrug efflux pump of Neisseria gonorrhoeae.
P1S2_417413	ARO:3003748	oleC	oleC is an ABC transporter isolated from Streptomyces antibioticus and is involved in oleandomycin secretion.
P1S2_424312	ARO:3000816	mtrA	MtrA is a transcriptional activator of the MtrCDE multidrug efflux pump of Neisseria gonorrhoeae.
P1S2_42520	ARO:3004107	Pseudomonas aeruginosa soxR	SoxR is a redox-sensitive transcriptional activator that induces expression of a small regulon that includes the RND efflux pump-encoding operon mexGHI-opmD. SoxR was shown to be activated by pyocyanin.
P1S2_436280	ARO:3000816	mtrA	MtrA is a transcriptional activator of the MtrCDE multidrug efflux pump of Neisseria gonorrhoeae.
P1S2_455559	ARO:3000504	golS	GolS is a regulator activated by the presence of gold, and promotes the expression of the MdsABC efflux pump.
P1S2_469518	ARO:3003318	Streptomyces rishiriensis parY mutant conferring resistance to aminocoumarin	point mutation on the Streptomyces rishiriensis parY resulting in aminocoumarin resistance
P1S2_480476	ARO:3000499	AcrE	AcrE is a membrane fusion protein, similar to AcrA.
P1S2_481831	ARO:3003318	Streptomyces rishiriensis parY mutant conferring resistance to aminocoumarin	point mutation on the Streptomyces rishiriensis parY resulting in aminocoumarin resistance
P1S2_488622	ARO:3002522	novA	A type III ABC transporter, identified on the novobiocin biosynthetic gene cluster, involved in the transport and resistance of novobiocin.
P1S2_500991	ARO:3000501	rpoB2	Due to gene duplication, the genomes of Nocardia species include both rifampin-sensitive beta-subunit of RNA polymerase (rpoB) and rifampin-resistant beta-subunit of RNA polymerase (rpoB2) genes, with ~88% similarity between the two gene products. Expression of the rpoB2 variant results in replacement of rifampin sensitivity with rifampin resistance.
P1S2_501765	ARO:3003318	Streptomyces rishiriensis parY mutant conferring resistance to aminocoumarin	point mutation on the Streptomyces rishiriensis parY resulting in aminocoumarin resistance
P1S2_6127	ARO:3002849	arr-4	arr-4 is an integron-encoded ribosyltransferase found in Pseudomonas aeruginosa
P1S2_68183	ARO:3004107	Pseudomonas aeruginosa soxR	SoxR is a redox-sensitive transcriptional activator that induces expression of a small regulon that includes the RND efflux pump-encoding operon mexGHI-opmD. SoxR was shown to be activated by pyocyanin.
P1S2_87905	ARO:3003748	oleC	oleC is an ABC transporter isolated from Streptomyces antibioticus and is involved in oleandomycin secretion.
P1S3_102478	ARO:3003105	dfrA3	dfrA3 is an integron-encoded dihydrofolate reductase found in Escherichia coli
P1S3_107525	ARO:3004107	Pseudomonas aeruginosa soxR	SoxR is a redox-sensitive transcriptional activator that induces expression of a small regulon that includes the RND efflux pump-encoding operon mexGHI-opmD. SoxR was shown to be activated by pyocyanin.
P1S3_110305	ARO:3000816	mtrA	MtrA is a transcriptional activator of the MtrCDE multidrug efflux pump of Neisseria gonorrhoeae.
P1S3_117524	ARO:3000816	mtrA	MtrA is a transcriptional activator of the MtrCDE multidrug efflux pump of Neisseria gonorrhoeae.
P1S3_121398	ARO:3002549	AAC(6')-Ic	AAC(6')-Ic is a chromosomal-encoded aminoglycoside acetyltransferase in S. marcescens
P1S3_121456	ARO:3000816	mtrA	MtrA is a transcriptional activator of the MtrCDE multidrug efflux pump of Neisseria gonorrhoeae.
P1S3_148558	ARO:3003841	kdpE	kdpE is a transcriptional activator that is part of the two-component system KdpD/KdpE that is studied for its regulatory role in potassium transport and has been identified as an adaptive regulator involved in the virulence and intracellular survival of pathogenic bacteria. kdpE regulates a range of virulence loci through direct promoter binding.
P1S3_156688	ARO:3000816	mtrA	MtrA is a transcriptional activator of the MtrCDE multidrug efflux pump of Neisseria gonorrhoeae.
P1S3_158008	ARO:3003748	oleC	oleC is an ABC transporter isolated from Streptomyces antibioticus and is involved in oleandomycin secretion.
P1S3_158308	ARO:3000816	mtrA	MtrA is a transcriptional activator of the MtrCDE multidrug efflux pump of Neisseria gonorrhoeae.
P1S3_160389	ARO:3002848	arr-3	arr-3 is a plasmid-encoded ribosyltransferase found in Vibrio fluvialis
P1S3_162921	ARO:3002522	novA	A type III ABC transporter, identified on the novobiocin biosynthetic gene cluster, involved in the transport and resistance of novobiocin.
P1S3_166691	ARO:3002930	vanRO	vanRO is a vanR variant found in the vanO gene cluster
P1S3_175538	ARO:3004107	Pseudomonas aeruginosa soxR	SoxR is a redox-sensitive transcriptional activator that induces expression of a small regulon that includes the RND efflux pump-encoding operon mexGHI-opmD. SoxR was shown to be activated by pyocyanin.
P1S3_179822	ARO:3001300	myrA	myrA is a methyltransferase found in Micromonospora griseorubida and confers resistance to mycinamicin, tylosin and lincosamides. Specifically, this enzyme adds a methyl group to guanosine 748 (E. coli numbering) of 23S ribosomal RNA. MyrA is found in the mycinamicin biosynthetic cluster and is one mechanism by which M. griseorubida protects itself from self-destruction when producing this macrol…
P1S3_18245	ARO:3002884	iri	iri is a monooxygenase that confers resistance to rifampin found in Rhodococcus equi
P1S3_186768	ARO:3001300	myrA	myrA is a methyltransferase found in Micromonospora griseorubida and confers resistance to mycinamicin, tylosin and lincosamides. Specifically, this enzyme adds a methyl group to guanosine 748 (E. coli numbering) of 23S ribosomal RNA. MyrA is found in the mycinamicin biosynthetic cluster and is one mechanism by which M. griseorubida protects itself from self-destruction when producing this macrol…
P1S3_216949	ARO:3003730	Bifidobacterium ileS conferring resistance to mupirocin	Bifidobacteria have an intrinsically resistant form of ileS (isoleucyl-tRNA synthetase) that confers resistance to mupirocin.
P1S3_223708	ARO:3000816	mtrA	MtrA is a transcriptional activator of the MtrCDE multidrug efflux pump of Neisseria gonorrhoeae.
P1S3_226251	ARO:3004107	Pseudomonas aeruginosa soxR	SoxR is a redox-sensitive transcriptional activator that induces expression of a small regulon that includes the RND efflux pump-encoding operon mexGHI-opmD. SoxR was shown to be activated by pyocyanin.
P1S3_231030	ARO:3002522	novA	A type III ABC transporter, identified on the novobiocin biosynthetic gene cluster, involved in the transport and resistance of novobiocin.
P1S3_236569	ARO:3002522	novA	A type III ABC transporter, identified on the novobiocin biosynthetic gene cluster, involved in the transport and resistance of novobiocin.
P1S3_237615	ARO:3002930	vanRO	vanRO is a vanR variant found in the vanO gene cluster
P1S3_251540	ARO:3003018	dfrA22	dfrA22 is an integron-encoded dihydrofolate reductase found in Salmonella enterica
P1S3_252214	ARO:3003318	Streptomyces rishiriensis parY mutant conferring resistance to aminocoumarin	point mutation on the Streptomyces rishiriensis parY resulting in aminocoumarin resistance
P1S3_268657	ARO:3000501	rpoB2	Due to gene duplication, the genomes of Nocardia species include both rifampin-sensitive beta-subunit of RNA polymerase (rpoB) and rifampin-resistant beta-subunit of RNA polymerase (rpoB2) genes, with ~88% similarity between the two gene products. Expression of the rpoB2 variant results in replacement of rifampin sensitivity with rifampin resistance.
P1S3_281800	ARO:3002884	iri	iri is a monooxygenase that confers resistance to rifampin found in Rhodococcus equi
P1S3_283366	ARO:3003748	oleC	oleC is an ABC transporter isolated from Streptomyces antibioticus and is involved in oleandomycin secretion.
P1S3_285944	ARO:3003720	SPG-1	SPG-1 is a subclass B3 metallo-beta lactamase isolated from Sphingomonas sp.
P1S3_286786	ARO:3003967	lfrA	lfrA is involved in the active efflux of quinolones and is found in Mycobacterium smegmatis. lfrA corresponds to 2 loci in Pseudomonas aeruginosa PAO1 and 2 loci in Pseudomonas aeruginosa LESB58.
P1S3_288053	ARO:3002522	novA	A type III ABC transporter, identified on the novobiocin biosynthetic gene cluster, involved in the transport and resistance of novobiocin.
P1S3_292244	ARO:3000816	mtrA	MtrA is a transcriptional activator of the MtrCDE multidrug efflux pump of Neisseria gonorrhoeae.
P1S3_293395	ARO:3000501	rpoB2	Due to gene duplication, the genomes of Nocardia species include both rifampin-sensitive beta-subunit of RNA polymerase (rpoB) and rifampin-resistant beta-subunit of RNA polymerase (rpoB2) genes, with ~88% similarity between the two gene products. Expression of the rpoB2 variant results in replacement of rifampin sensitivity with rifampin resistance.
P1S3_305104	ARO:3000504	golS	GolS is a regulator activated by the presence of gold, and promotes the expression of the MdsABC efflux pump.
P1S3_305114	ARO:3002522	novA	A type III ABC transporter, identified on the novobiocin biosynthetic gene cluster, involved in the transport and resistance of novobiocin.
P1S3_308806	ARO:3003967	lfrA	lfrA is involved in the active efflux of quinolones and is found in Mycobacterium smegmatis. lfrA corresponds to 2 loci in Pseudomonas aeruginosa PAO1 and 2 loci in Pseudomonas aeruginosa LESB58.
P1S3_313600	ARO:3003318	Streptomyces rishiriensis parY mutant conferring resistance to aminocoumarin	point mutation on the Streptomyces rishiriensis parY resulting in aminocoumarin resistance
P1S3_31804	ARO:3002563	AAC(6')-Isa	AAC(6')-Isa is a plasmid-encoded aminoglycoside acetyltransferase in Streptomyces albulus
P1S3_318275	ARO:3003748	oleC	oleC is an ABC transporter isolated from Streptomyces antibioticus and is involved in oleandomycin secretion.
P1S3_326706	ARO:3000803	MexE	MexE is the membrane fusion protein of the MexEF-OprN multidrug efflux complex.
P1S3_329698	ARO:3002522	novA	A type III ABC transporter, identified on the novobiocin biosynthetic gene cluster, involved in the transport and resistance of novobiocin.
P1S3_339876	ARO:3003841	kdpE	kdpE is a transcriptional activator that is part of the two-component system KdpD/KdpE that is studied for its regulatory role in potassium transport and has been identified as an adaptive regulator involved in the virulence and intracellular survival of pathogenic bacteria. kdpE regulates a range of virulence loci through direct promoter binding.
P1S3_341292	ARO:3000816	mtrA	MtrA is a transcriptional activator of the MtrCDE multidrug efflux pump of Neisseria gonorrhoeae.
P1S3_350731	ARO:3000816	mtrA	MtrA is a transcriptional activator of the MtrCDE multidrug efflux pump of Neisseria gonorrhoeae.
P1S3_356641	ARO:3003105	dfrA3	dfrA3 is an integron-encoded dihydrofolate reductase found in Escherichia coli
P1S3_356703	ARO:3004063	EdeQ	EdeQ is an N-acetyltransferase enzyme that confers high-level self-resistance to edeine in Brevibacillus brevis, a natural edeine producer. EdeQ converts active edeine to N-acetyledeine, which is ineffective in vivo.
P1S3_359173	ARO:3003730	Bifidobacterium ileS conferring resistance to mupirocin	Bifidobacteria have an intrinsically resistant form of ileS (isoleucyl-tRNA synthetase) that confers resistance to mupirocin.
P1S3_366944	ARO:3004107	Pseudomonas aeruginosa soxR	SoxR is a redox-sensitive transcriptional activator that induces expression of a small regulon that includes the RND efflux pump-encoding operon mexGHI-opmD. SoxR was shown to be activated by pyocyanin.
P1S3_367309	ARO:3002930	vanRO	vanRO is a vanR variant found in the vanO gene cluster
P1S3_369893	ARO:3000816	mtrA	MtrA is a transcriptional activator of the MtrCDE multidrug efflux pump of Neisseria gonorrhoeae.
P1S3_371688	ARO:3003318	Streptomyces rishiriensis parY mutant conferring resistance to aminocoumarin	point mutation on the Streptomyces rishiriensis parY resulting in aminocoumarin resistance
P1S3_396177	ARO:3002522	novA	A type III ABC transporter, identified on the novobiocin biosynthetic gene cluster, involved in the transport and resistance of novobiocin.
P1S3_397811	ARO:3000816	mtrA	MtrA is a transcriptional activator of the MtrCDE multidrug efflux pump of Neisseria gonorrhoeae.
P1S3_40654	ARO:3003748	oleC	oleC is an ABC transporter isolated from Streptomyces antibioticus and is involved in oleandomycin secretion.
P1S3_41008	ARO:3003748	oleC	oleC is an ABC transporter isolated from Streptomyces antibioticus and is involved in oleandomycin secretion.
P1S3_420038	ARO:3003748	oleC	oleC is an ABC transporter isolated from Streptomyces antibioticus and is involved in oleandomycin secretion.
P1S3_422123	ARO:3000816	mtrA	MtrA is a transcriptional activator of the MtrCDE multidrug efflux pump of Neisseria gonorrhoeae.
P1S3_422955	ARO:3004107	Pseudomonas aeruginosa soxR	SoxR is a redox-sensitive transcriptional activator that induces expression of a small regulon that includes the RND efflux pump-encoding operon mexGHI-opmD. SoxR was shown to be activated by pyocyanin.
P1S3_423515	ARO:3004107	Pseudomonas aeruginosa soxR	SoxR is a redox-sensitive transcriptional activator that induces expression of a small regulon that includes the RND efflux pump-encoding operon mexGHI-opmD. SoxR was shown to be activated by pyocyanin.
P1S3_426030	ARO:3000816	mtrA	MtrA is a transcriptional activator of the MtrCDE multidrug efflux pump of Neisseria gonorrhoeae.
P1S3_43724	ARO:3002522	novA	A type III ABC transporter, identified on the novobiocin biosynthetic gene cluster, involved in the transport and resistance of novobiocin.
P1S3_441405	ARO:3000816	mtrA	MtrA is a transcriptional activator of the MtrCDE multidrug efflux pump of Neisseria gonorrhoeae.
P1S3_445632	ARO:3002930	vanRO	vanRO is a vanR variant found in the vanO gene cluster
P1S3_449428	ARO:3000816	mtrA	MtrA is a transcriptional activator of the MtrCDE multidrug efflux pump of Neisseria gonorrhoeae.
P1S3_455173	ARO:3004107	Pseudomonas aeruginosa soxR	SoxR is a redox-sensitive transcriptional activator that induces expression of a small regulon that includes the RND efflux pump-encoding operon mexGHI-opmD. SoxR was shown to be activated by pyocyanin.
P1S3_460356	ARO:3003748	oleC	oleC is an ABC transporter isolated from Streptomyces antibioticus and is involved in oleandomycin secretion.
P1S3_462372	ARO:3000501	rpoB2	Due to gene duplication, the genomes of Nocardia species include both rifampin-sensitive beta-subunit of RNA polymerase (rpoB) and rifampin-resistant beta-subunit of RNA polymerase (rpoB2) genes, with ~88% similarity between the two gene products. Expression of the rpoB2 variant results in replacement of rifampin sensitivity with rifampin resistance.
P1S3_463780	ARO:3003318	Streptomyces rishiriensis parY mutant conferring resistance to aminocoumarin	point mutation on the Streptomyces rishiriensis parY resulting in aminocoumarin resistance
P1S3_464318	ARO:3000504	golS	GolS is a regulator activated by the presence of gold, and promotes the expression of the MdsABC efflux pump.
P1S3_465866	ARO:3003730	Bifidobacterium ileS conferring resistance to mupirocin	Bifidobacteria have an intrinsically resistant form of ileS (isoleucyl-tRNA synthetase) that confers resistance to mupirocin.
P1S3_467392	ARO:3001300	myrA	myrA is a methyltransferase found in Micromonospora griseorubida and confers resistance to mycinamicin, tylosin and lincosamides. Specifically, this enzyme adds a methyl group to guanosine 748 (E. coli numbering) of 23S ribosomal RNA. MyrA is found in the mycinamicin biosynthetic cluster and is one mechanism by which M. griseorubida protects itself from self-destruction when producing this macrol…
P1S3_468237	ARO:3000816	mtrA	MtrA is a transcriptional activator of the MtrCDE multidrug efflux pump of Neisseria gonorrhoeae.
P1S3_469806	ARO:3003748	oleC	oleC is an ABC transporter isolated from Streptomyces antibioticus and is involved in oleandomycin secretion.
P1S3_474592	ARO:3000816	mtrA	MtrA is a transcriptional activator of the MtrCDE multidrug efflux pump of Neisseria gonorrhoeae.
P1S3_477728	ARO:3002941	vanSO	vanSO is a vanS variant found in the vanO gene cluster
P1S3_486847	ARO:3003748	oleC	oleC is an ABC transporter isolated from Streptomyces antibioticus and is involved in oleandomycin secretion.
P1S3_489452	ARO:3004073	MuxA	MuxA is a membrane fusion protein component of the efflux pump system MuxABC-OpmB in Pseudomonas aeruginosa.
P1S3_490380	ARO:3000245	RbpA	RNA-polymerase binding protein which confers resistance to rifampin.
P1S3_503199	ARO:3004103	QepA2	QepA2 is a plasmid-mediated quinolone resistance pump found in an Escherichia coli isolate from France
P1S3_505583	ARO:3003748	oleC	oleC is an ABC transporter isolated from Streptomyces antibioticus and is involved in oleandomycin secretion.
P1S3_511235	ARO:3002522	novA	A type III ABC transporter, identified on the novobiocin biosynthetic gene cluster, involved in the transport and resistance of novobiocin.
P1S3_516058	ARO:3003318	Streptomyces rishiriensis parY mutant conferring resistance to aminocoumarin	point mutation on the Streptomyces rishiriensis parY resulting in aminocoumarin resistance
P1S3_520891	ARO:3003748	oleC	oleC is an ABC transporter isolated from Streptomyces antibioticus and is involved in oleandomycin secretion.
P1S3_52794	ARO:3000504	golS	GolS is a regulator activated by the presence of gold, and promotes the expression of the MdsABC efflux pump.
P1S3_52923	ARO:3003841	kdpE	kdpE is a transcriptional activator that is part of the two-component system KdpD/KdpE that is studied for its regulatory role in potassium transport and has been identified as an adaptive regulator involved in the virulence and intracellular survival of pathogenic bacteria. kdpE regulates a range of virulence loci through direct promoter binding.
P1S3_529867	ARO:3000816	mtrA	MtrA is a transcriptional activator of the MtrCDE multidrug efflux pump of Neisseria gonorrhoeae.
P1S3_531530	ARO:3002941	vanSO	vanSO is a vanS variant found in the vanO gene cluster
P1S3_546565	ARO:3004074	MuxB	MuxB is one of the two necessary RND components in the Pseudomonas aeruginosa efflux pump system MuxABC-OpmB.
P1S3_549335	ARO:3003665	NmcR	NmcR is a homolog of the LysR regulator found in Enterobacter cloacae that contribute to the regulation of NmcA beta-lactamase
P1S3_550348	ARO:3003841	kdpE	kdpE is a transcriptional activator that is part of the two-component system KdpD/KdpE that is studied for its regulatory role in potassium transport and has been identified as an adaptive regulator involved in the virulence and intracellular survival of pathogenic bacteria. kdpE regulates a range of virulence loci through direct promoter binding.
P1S3_550868	ARO:3000816	mtrA	MtrA is a transcriptional activator of the MtrCDE multidrug efflux pump of Neisseria gonorrhoeae.
P1S3_554689	ARO:3003948	efrA	efrA is a part of the EfrAB efflux pump, and both efrA and efrB are necessary to confer drug resistance.
P1S3_557208	ARO:3003693	MexK	mexK is the inner membrane resistance-nodulation-cell division (RND) transporter in the MexJK multidrug efflux protein.
P1S3_565608	ARO:3004107	Pseudomonas aeruginosa soxR	SoxR is a redox-sensitive transcriptional activator that induces expression of a small regulon that includes the RND efflux pump-encoding operon mexGHI-opmD. SoxR was shown to be activated by pyocyanin.
P1S3_58715	ARO:3002522	novA	A type III ABC transporter, identified on the novobiocin biosynthetic gene cluster, involved in the transport and resistance of novobiocin.
P1S3_587983	ARO:3002930	vanRO	vanRO is a vanR variant found in the vanO gene cluster
P1S3_590115	ARO:3004361	sul4	sul4 is a dihydropteroate synthase gene and mobile sulfonamide resistance gene shown to confer resistance when expressed in E. coli.
P1S3_59645	ARO:3000816	mtrA	MtrA is a transcriptional activator of the MtrCDE multidrug efflux pump of Neisseria gonorrhoeae.
P1S3_606530	ARO:3004054	Pseudomonas aeruginosa CpxR	CpxR is directly involved in activation of expression of RND efflux pump MexAB-OprM in P. aeruginosa. CpxR is required to enhance mexAB-oprM expression and drug resistance, in the absence of repressor MexR.
P1S3_619683	ARO:3000816	mtrA	MtrA is a transcriptional activator of the MtrCDE multidrug efflux pump of Neisseria gonorrhoeae.
P1S3_620380	ARO:3002930	vanRO	vanRO is a vanR variant found in the vanO gene cluster
P1S3_623503	ARO:3002857	dfrA26	dfrA26 is an integron-encoded dihydrofolate reductase found in Escherichia coli
P1S3_635908	ARO:3000816	mtrA	MtrA is a transcriptional activator of the MtrCDE multidrug efflux pump of Neisseria gonorrhoeae.
P1S3_640708	ARO:3000816	mtrA	MtrA is a transcriptional activator of the MtrCDE multidrug efflux pump of Neisseria gonorrhoeae.
P1S3_640746	ARO:3003948	efrA	efrA is a part of the EfrAB efflux pump, and both efrA and efrB are necessary to confer drug resistance.
P1S3_648113	ARO:3000606	FEZ-1	FEZ-1 is an Ambler class B MBL; subclass B3 first isolated from Legionella gormanii. It has activity against a broad range of beta-lactams and is only active with two Zn(II) ions in the active site.
P1S3_656332	ARO:3000816	mtrA	MtrA is a transcriptional activator of the MtrCDE multidrug efflux pump of Neisseria gonorrhoeae.
P1S3_660533	ARO:3000501	rpoB2	Due to gene duplication, the genomes of Nocardia species include both rifampin-sensitive beta-subunit of RNA polymerase (rpoB) and rifampin-resistant beta-subunit of RNA polymerase (rpoB2) genes, with ~88% similarity between the two gene products. Expression of the rpoB2 variant results in replacement of rifampin sensitivity with rifampin resistance.
P1S3_664376	ARO:3003199	AAC(6')-Iak	AAC(6')-Iak is a 6'-N-aminoglycoside acetyltransferase-encoding gene isolated from a multidrug-resistant clinical isolate of Stenotrophomonas maltophilia
P1S3_676239	ARO:3003318	Streptomyces rishiriensis parY mutant conferring resistance to aminocoumarin	point mutation on the Streptomyces rishiriensis parY resulting in aminocoumarin resistance
P1S3_690018	ARO:3003992	rphB	rphB is a rifampin phosphotransferase protein found in Paenibacillus sp. LC231, a strain of Paenibacillus isolated from Lechuguilla Cave, NM, USA. Confers resistance to rifamycin antibiotics, specifically rifampin, through rifampin inactivation. Described by Pawlowski et al. 2016.
P1S3_696291	ARO:3000501	rpoB2	Due to gene duplication, the genomes of Nocardia species include both rifampin-sensitive beta-subunit of RNA polymerase (rpoB) and rifampin-resistant beta-subunit of RNA polymerase (rpoB2) genes, with ~88% similarity between the two gene products. Expression of the rpoB2 variant results in replacement of rifampin sensitivity with rifampin resistance.
P1S3_696779	ARO:3002846	arr-1	arr-1 is a chromosome-encoded ribosyltransferase found in Mycobacterium smegmatis
P1S3_697199	ARO:3003841	kdpE	kdpE is a transcriptional activator that is part of the two-component system KdpD/KdpE that is studied for its regulatory role in potassium transport and has been identified as an adaptive regulator involved in the virulence and intracellular survival of pathogenic bacteria. kdpE regulates a range of virulence loci through direct promoter binding.
P1S3_700480	ARO:3003318	Streptomyces rishiriensis parY mutant conferring resistance to aminocoumarin	point mutation on the Streptomyces rishiriensis parY resulting in aminocoumarin resistance
P1S3_704171	ARO:3002848	arr-3	arr-3 is a plasmid-encoded ribosyltransferase found in Vibrio fluvialis
P1S3_705268	ARO:3000768	abeS	AbeS in an efflux pump of the SMR family of transporters found in Acinetobacter baumannii.
P1S3_719482	ARO:3000379	OprM	OprM is an outer membrane factor protein found in Pseudomonas aeruginosa and Burkholderia vietnamiensis. It is part of the MexAB-OprM, MexVW-OprM, MexXY-OprM and the AmrAB-OprM complex.
P1S3_721237	ARO:3004107	Pseudomonas aeruginosa soxR	SoxR is a redox-sensitive transcriptional activator that induces expression of a small regulon that includes the RND efflux pump-encoding operon mexGHI-opmD. SoxR was shown to be activated by pyocyanin.
P1S3_724578	ARO:3002941	vanSO	vanSO is a vanS variant found in the vanO gene cluster
P1S3_73200	ARO:3000816	mtrA	MtrA is a transcriptional activator of the MtrCDE multidrug efflux pump of Neisseria gonorrhoeae.
P1S3_735110	ARO:3001300	myrA	myrA is a methyltransferase found in Micromonospora griseorubida and confers resistance to mycinamicin, tylosin and lincosamides. Specifically, this enzyme adds a methyl group to guanosine 748 (E. coli numbering) of 23S ribosomal RNA. MyrA is found in the mycinamicin biosynthetic cluster and is one mechanism by which M. griseorubida protects itself from self-destruction when producing this macrol…
P1S3_741897	ARO:3000816	mtrA	MtrA is a transcriptional activator of the MtrCDE multidrug efflux pump of Neisseria gonorrhoeae.
P1S3_745219	ARO:3003720	SPG-1	SPG-1 is a subclass B3 metallo-beta lactamase isolated from Sphingomonas sp.
P1S3_747049	ARO:3004107	Pseudomonas aeruginosa soxR	SoxR is a redox-sensitive transcriptional activator that induces expression of a small regulon that includes the RND efflux pump-encoding operon mexGHI-opmD. SoxR was shown to be activated by pyocyanin.
P1S3_753519	ARO:3003748	oleC	oleC is an ABC transporter isolated from Streptomyces antibioticus and is involved in oleandomycin secretion.
P1S3_753809	ARO:3000504	golS	GolS is a regulator activated by the presence of gold, and promotes the expression of the MdsABC efflux pump.
P1S3_754536	ARO:3003318	Streptomyces rishiriensis parY mutant conferring resistance to aminocoumarin	point mutation on the Streptomyces rishiriensis parY resulting in aminocoumarin resistance
P1S3_757415	ARO:3002522	novA	A type III ABC transporter, identified on the novobiocin biosynthetic gene cluster, involved in the transport and resistance of novobiocin.
P1S3_757471	ARO:3000816	mtrA	MtrA is a transcriptional activator of the MtrCDE multidrug efflux pump of Neisseria gonorrhoeae.
P1S3_758180	ARO:3000816	mtrA	MtrA is a transcriptional activator of the MtrCDE multidrug efflux pump of Neisseria gonorrhoeae.
P1S3_761058	ARO:3002522	novA	A type III ABC transporter, identified on the novobiocin biosynthetic gene cluster, involved in the transport and resistance of novobiocin.
P1S3_771430	ARO:3002930	vanRO	vanRO is a vanR variant found in the vanO gene cluster
P1S3_771839	ARO:3003748	oleC	oleC is an ABC transporter isolated from Streptomyces antibioticus and is involved in oleandomycin secretion.
P1S3_772179	ARO:3003948	efrA	efrA is a part of the EfrAB efflux pump, and both efrA and efrB are necessary to confer drug resistance.
P1S3_778478	ARO:3002930	vanRO	vanRO is a vanR variant found in the vanO gene cluster
P1S3_781687	ARO:3003318	Streptomyces rishiriensis parY mutant conferring resistance to aminocoumarin	point mutation on the Streptomyces rishiriensis parY resulting in aminocoumarin resistance
P1S3_78560	ARO:3000816	mtrA	MtrA is a transcriptional activator of the MtrCDE multidrug efflux pump of Neisseria gonorrhoeae.
P1S3_78628	ARO:3002522	novA	A type III ABC transporter, identified on the novobiocin biosynthetic gene cluster, involved in the transport and resistance of novobiocin.
P1S3_789125	ARO:3002482	LRA-1	LRA-1 is a beta-lactamase isolated from soil samples in Alaska
P1S3_791909	ARO:3003748	oleC	oleC is an ABC transporter isolated from Streptomyces antibioticus and is involved in oleandomycin secretion.
P1S3_801778	ARO:3000778	adeG	AdeG is the inner membrane transporter of the AdeFGH multidrug efflux complex.
P1S3_803067	ARO:3000444	rphA	The enzymatic inactivation of rifampin by phosphorylation at the 21-OH position.
P1S3_813214	ARO:3003730	Bifidobacterium ileS conferring resistance to mupirocin	Bifidobacteria have an intrinsically resistant form of ileS (isoleucyl-tRNA synthetase) that confers resistance to mupirocin.
P1S3_815169	ARO:3000816	mtrA	MtrA is a transcriptional activator of the MtrCDE multidrug efflux pump of Neisseria gonorrhoeae.
P1S3_821438	ARO:3004107	Pseudomonas aeruginosa soxR	SoxR is a redox-sensitive transcriptional activator that induces expression of a small regulon that includes the RND efflux pump-encoding operon mexGHI-opmD. SoxR was shown to be activated by pyocyanin.
P1S3_838044	ARO:3003967	lfrA	lfrA is involved in the active efflux of quinolones and is found in Mycobacterium smegmatis. lfrA corresponds to 2 loci in Pseudomonas aeruginosa PAO1 and 2 loci in Pseudomonas aeruginosa LESB58.
P1S3_838202	ARO:3003836	qacH	qacH is a subunit of the qac multidrug efflux pump in Vibrio cholerae
P1S3_848897	ARO:3003318	Streptomyces rishiriensis parY mutant conferring resistance to aminocoumarin	point mutation on the Streptomyces rishiriensis parY resulting in aminocoumarin resistance
P1S3_850927	ARO:3000816	mtrA	MtrA is a transcriptional activator of the MtrCDE multidrug efflux pump of Neisseria gonorrhoeae.
P1S3_85543	ARO:3003967	lfrA	lfrA is involved in the active efflux of quinolones and is found in Mycobacterium smegmatis. lfrA corresponds to 2 loci in Pseudomonas aeruginosa PAO1 and 2 loci in Pseudomonas aeruginosa LESB58.
P1S3_859414	ARO:3003730	Bifidobacterium ileS conferring resistance to mupirocin	Bifidobacteria have an intrinsically resistant form of ileS (isoleucyl-tRNA synthetase) that confers resistance to mupirocin.
P1S3_867002	ARO:3004074	MuxB	MuxB is one of the two necessary RND components in the Pseudomonas aeruginosa efflux pump system MuxABC-OpmB.
P1S3_8680	ARO:3003841	kdpE	kdpE is a transcriptional activator that is part of the two-component system KdpD/KdpE that is studied for its regulatory role in potassium transport and has been identified as an adaptive regulator involved in the virulence and intracellular survival of pathogenic bacteria. kdpE regulates a range of virulence loci through direct promoter binding.
P1S3_874027	ARO:3003665	NmcR	NmcR is a homolog of the LysR regulator found in Enterobacter cloacae that contribute to the regulation of NmcA beta-lactamase
P1S3_88000	ARO:3003948	efrA	efrA is a part of the EfrAB efflux pump, and both efrA and efrB are necessary to confer drug resistance.
P1S3_899837	ARO:3002525	AAC(2')-Ic	AAC(2')-Ic is a chromosomal-encoded aminoglycoside acetyltransferase in M. tuberculosis and M. bovis
P1S3_902479	ARO:3000504	golS	GolS is a regulator activated by the presence of gold, and promotes the expression of the MdsABC efflux pump.
P1S3_917335	ARO:3000816	mtrA	MtrA is a transcriptional activator of the MtrCDE multidrug efflux pump of Neisseria gonorrhoeae.
P1S3_925784	ARO:3002884	iri	iri is a monooxygenase that confers resistance to rifampin found in Rhodococcus equi
P1S3_938155	ARO:3000501	rpoB2	Due to gene duplication, the genomes of Nocardia species include both rifampin-sensitive beta-subunit of RNA polymerase (rpoB) and rifampin-resistant beta-subunit of RNA polymerase (rpoB2) genes, with ~88% similarity between the two gene products. Expression of the rpoB2 variant results in replacement of rifampin sensitivity with rifampin resistance.
