# Supplementary material for: Functional annotation of rhizospheric phageome of the wild plant species Moringa oleifera
Source: Front Microbiol. 2023 May 16;14:1166148. doi: 10.3389/fmicb.2023.1166148 (PMC10227523; doi:10.3389/fmicb.2023.1166148)
Supplement: Supplementary file 1 [file Data_Sheet_1.zip › Table S19.xlsx]

## Sheet: Table S19
Table S19. Query number and IDs of non-redundant antibiotic resistance genes (ARGs) in soil, e.g., bulk (S) and rhizosphere (R), microbiomes of Moringa oleifera.
ARG name	No. gene queries	Query_ID
mtrA	189	NOVO_MIX_1000481,NOVO_MIX_1065836,NOVO_MIX_1069699,NOVO_MIX_1131729,NOVO_MIX_116641,NOVO_MIX_1192756,NOVO_MIX_1244130,NOVO_MIX_1315676,NOVO_MIX_1315909,NOVO_MIX_1315972,NOVO_MIX_131623,NOVO_MIX_1319284,NOVO_MIX_1348508,NOVO_MIX_1373878,NOVO_MIX_1422389,NOVO_MIX_142927,NOVO_MIX_1477419,NOVO_MIX_1518247,NOVO_MIX_1525702,NOVO_MIX_1537514,NOVO_MIX_1587603,NOVO_MIX_1602380,NOVO_MIX_1655071,NOVO_MIX_17…
Pseudomonas aeruginosa soxR	104	NOVO_MIX_1045971,NOVO_MIX_1185081,NOVO_MIX_1271074,NOVO_MIX_1299150,NOVO_MIX_1427489,NOVO_MIX_1486119,NOVO_MIX_1491609,NOVO_MIX_1602496,NOVO_MIX_1670046,NOVO_MIX_1694436,NOVO_MIX_1794323,NOVO_MIX_1806763,NOVO_MIX_1952120,NOVO_MIX_205242,NOVO_MIX_2052426,NOVO_MIX_206892,NOVO_MIX_2076406,NOVO_MIX_2079899,NOVO_MIX_2109313,NOVO_MIX_2203789,NOVO_MIX_2224887,NOVO_MIX_2225596,NOVO_MIX_2231780,NOVO_MIX_2…
oleC	103	NOVO_MIX_100205,NOVO_MIX_1007458,NOVO_MIX_1123016,NOVO_MIX_1160188,NOVO_MIX_1179070,NOVO_MIX_1205331,NOVO_MIX_130239,NOVO_MIX_1315425,NOVO_MIX_1329244,NOVO_MIX_1418983,NOVO_MIX_1446716,NOVO_MIX_1480502,NOVO_MIX_1523624,NOVO_MIX_1569662,NOVO_MIX_1574956,NOVO_MIX_1656910,NOVO_MIX_1740596,NOVO_MIX_1831189,NOVO_MIX_1901465,NOVO_MIX_2030150,NOVO_MIX_2031093,NOVO_MIX_2222843,NOVO_MIX_2256348,NOVO_MIX_2…
golS	88	NOVO_MIX_1033410,NOVO_MIX_1060266,NOVO_MIX_1120373,NOVO_MIX_1199739,NOVO_MIX_1229742,NOVO_MIX_1242630,NOVO_MIX_1262811,NOVO_MIX_1291641,NOVO_MIX_1401270,NOVO_MIX_1523506,NOVO_MIX_15303,NOVO_MIX_1536582,NOVO_MIX_1794599,NOVO_MIX_1808216,NOVO_MIX_1811184,NOVO_MIX_1814749,NOVO_MIX_1905543,NOVO_MIX_1984423,NOVO_MIX_1990074,NOVO_MIX_1997432,NOVO_MIX_209401,NOVO_MIX_2135938,NOVO_MIX_2149839,NOVO_MIX_23…
novA	74	NOVO_MIX_1071374,NOVO_MIX_1160729,NOVO_MIX_1171947,NOVO_MIX_1185502,NOVO_MIX_1445485,NOVO_MIX_1649402,NOVO_MIX_1652941,NOVO_MIX_1711728,NOVO_MIX_1737289,NOVO_MIX_1762453,NOVO_MIX_1764685,NOVO_MIX_1768637,NOVO_MIX_185541,NOVO_MIX_1935186,NOVO_MIX_1948452,NOVO_MIX_1955336,NOVO_MIX_1979349,NOVO_MIX_2081111,NOVO_MIX_2108548,NOVO_MIX_2129221,NOVO_MIX_2168454,NOVO_MIX_2300964,NOVO_MIX_2393308,NOVO_MIX_…
vanRO	63	NOVO_MIX_1087360,NOVO_MIX_1141129,NOVO_MIX_1247542,NOVO_MIX_1421196,NOVO_MIX_1470422,NOVO_MIX_1716494,NOVO_MIX_17397,NOVO_MIX_1767171,NOVO_MIX_1771666,NOVO_MIX_196563,NOVO_MIX_2000876,NOVO_MIX_2068756,NOVO_MIX_2104236,NOVO_MIX_2300983,NOVO_MIX_2301652,NOVO_MIX_2312219,NOVO_MIX_2450628,NOVO_MIX_247887,NOVO_MIX_2484493,NOVO_MIX_2533390,NOVO_MIX_2656972,NOVO_MIX_2905713,NOVO_MIX_2914149,NOVO_MIX_323…
kdpE	48	NOVO_MIX_1207015,NOVO_MIX_1221594,NOVO_MIX_1287852,NOVO_MIX_1341744,NOVO_MIX_1416429,NOVO_MIX_1474028,NOVO_MIX_1498807,NOVO_MIX_1731712,NOVO_MIX_1904595,NOVO_MIX_1994577,NOVO_MIX_203412,NOVO_MIX_2039504,NOVO_MIX_2088620,NOVO_MIX_2386508,NOVO_MIX_2548551,NOVO_MIX_299954,NOVO_MIX_3097022,NOVO_MIX_320417,NOVO_MIX_321170,NOVO_MIX_3273988,NOVO_MIX_3440649,NOVO_MIX_3458625,NOVO_MIX_3571551,NOVO_MIX_363…
Streptomyces rishiriensis parY mutant conferring resistance to aminocoumarin	46	NOVO_MIX_1022197,NOVO_MIX_1066291,NOVO_MIX_1109798,NOVO_MIX_1121369,NOVO_MIX_1290322,NOVO_MIX_139154,NOVO_MIX_168383,NOVO_MIX_2017449,NOVO_MIX_2096033,NOVO_MIX_253819,NOVO_MIX_2678946,NOVO_MIX_2692662,NOVO_MIX_2741434,NOVO_MIX_3028039,NOVO_MIX_3229966,NOVO_MIX_3563260,NOVO_MIX_3601278,NOVO_MIX_371676,NOVO_MIX_561353,NOVO_MIX_690151,NOVO_MIX_870456,NOVO_MIX_882336,NOVO_MIX_992855,S2_209604,R1_1242…
RbpA	34	NOVO_MIX_1106659,NOVO_MIX_135918,NOVO_MIX_1403924,NOVO_MIX_1730257,NOVO_MIX_1867525,NOVO_MIX_1937860,NOVO_MIX_1993400,NOVO_MIX_2019480,NOVO_MIX_2051679,NOVO_MIX_2056424,NOVO_MIX_2540775,NOVO_MIX_2550698,NOVO_MIX_2779377,NOVO_MIX_2964638,NOVO_MIX_3249142,NOVO_MIX_3353272,NOVO_MIX_337524,NOVO_MIX_357020,NOVO_MIX_3658461,NOVO_MIX_3806805,NOVO_MIX_3943929,NOVO_MIX_420717,NOVO_MIX_844872,NOVO_MIX_8627…
rpoB2	33	NOVO_MIX_1353295,NOVO_MIX_1429106,NOVO_MIX_1525378,NOVO_MIX_1893356,NOVO_MIX_1994468,NOVO_MIX_2564873,NOVO_MIX_2667263,NOVO_MIX_332124,NOVO_MIX_409052,NOVO_MIX_455366,NOVO_MIX_553065,NOVO_MIX_833608,S1_10433,S1_215182,S1_60593,S3_311117,R1_134775,R1_200420,R1_270801,R1_488501,R1_563226,R1_681116,R1_731786,R1_81820,R2_136888,R2_154066,R2_500991,R3_268657,R3_293395,R3_462372,R3_660533,R3_696291,R3_…
myrA	26	NOVO_MIX_1001853,NOVO_MIX_1273770,NOVO_MIX_1361475,NOVO_MIX_139518,NOVO_MIX_1506835,NOVO_MIX_1554260,NOVO_MIX_1854553,NOVO_MIX_2485321,NOVO_MIX_2507456,NOVO_MIX_2777196,NOVO_MIX_296698,NOVO_MIX_3830703,NOVO_MIX_579734,R1_195384,R1_38005,R1_515316,R1_55803,R1_573617,R1_676869,R1_680746,R1_98605,R2_189893,R3_179822,R3_186768,R3_467392,R3_735110
MuxB	26	NOVO_MIX_1500636,NOVO_MIX_2164841,NOVO_MIX_2168007,NOVO_MIX_2422294,NOVO_MIX_2533389,NOVO_MIX_2656971,NOVO_MIX_2842602,NOVO_MIX_2868625,NOVO_MIX_297708,NOVO_MIX_2986252,NOVO_MIX_3014716,NOVO_MIX_3022277,NOVO_MIX_3279048,NOVO_MIX_3305820,NOVO_MIX_3387116,NOVO_MIX_3565108,NOVO_MIX_3777762,NOVO_MIX_492120,R1_233774,R1_664168,R1_82745,R1_87022,R2_240965,R3_477728,R3_531530,R3_724578
dfrA3	25	NOVO_MIX_1267351,NOVO_MIX_1465332,NOVO_MIX_1591686,NOVO_MIX_1681595,NOVO_MIX_1855076,NOVO_MIX_1971030,NOVO_MIX_2420134,NOVO_MIX_2463721,NOVO_MIX_2611656,NOVO_MIX_2946009,NOVO_MIX_3011181,NOVO_MIX_3206304,NOVO_MIX_3234659,NOVO_MIX_3285649,NOVO_MIX_3332675,NOVO_MIX_3710837,NOVO_MIX_3761147,NOVO_MIX_926322,S2_210352,R1_292882,R1_339339,R1_379494,R1_763743,R3_102478,R3_356641
Bifidobacterium ileS conferring resistance to mupirocin	21	NOVO_MIX_1185870,NOVO_MIX_1240144,NOVO_MIX_1388207,NOVO_MIX_1580319,NOVO_MIX_1665974,NOVO_MIX_1784734,NOVO_MIX_3019003,NOVO_MIX_3645802,NOVO_MIX_3715716,NOVO_MIX_3906957,NOVO_MIX_397096,S1_13095,S1_215026,S3_18744,R1_421409,R1_631579,R3_216949,R3_359173,R3_465866,R3_813214,R3_859414
arr-1	19	NOVO_MIX_1183730,NOVO_MIX_1215943,NOVO_MIX_1232305,NOVO_MIX_1280226,NOVO_MIX_2278227,NOVO_MIX_236321,NOVO_MIX_2365955,NOVO_MIX_2507966,NOVO_MIX_2771527,NOVO_MIX_3093052,NOVO_MIX_3213816,NOVO_MIX_3500316,NOVO_MIX_3676429,NOVO_MIX_498535,NOVO_MIX_912426,S2_170157,R1_195368,R2_224036,R3_696779
AAC(3)-IV	18	NOVO_MIX_1285872,NOVO_MIX_1401269,NOVO_MIX_1519183,NOVO_MIX_1547543,NOVO_MIX_1849016,NOVO_MIX_2391439,NOVO_MIX_2391652,NOVO_MIX_265288,NOVO_MIX_2728050,NOVO_MIX_2874642,NOVO_MIX_3155089,NOVO_MIX_3576777,NOVO_MIX_3586046,NOVO_MIX_3622279,NOVO_MIX_709297,S2_39215,S3_253954,R1_207304
efrA	15	NOVO_MIX_102601,NOVO_MIX_1701276,NOVO_MIX_2616365,NOVO_MIX_3321800,NOVO_MIX_3838912,NOVO_MIX_75770,S2_49600,R1_141240,R1_28380,R1_638925,R1_656910,R3_554689,R3_640746,R3_772179,R3_88000
efrA	15	NOVO_MIX_1406627,NOVO_MIX_1502593,NOVO_MIX_1559403,NOVO_MIX_2196432,NOVO_MIX_2553667,NOVO_MIX_2773061,NOVO_MIX_522766,NOVO_MIX_554096,NOVO_MIX_580093,S3_304793,R1_379798,R1_550651,R3_18245,R3_281800,R3_925784
AAC(2')-Ib	14	NOVO_MIX_1458500,NOVO_MIX_1575147,NOVO_MIX_1883752,NOVO_MIX_2277735,NOVO_MIX_3401012,NOVO_MIX_3457466,NOVO_MIX_3645035,NOVO_MIX_610388,NOVO_MIX_95159,S1_111752,R1_116159,R1_435637,R1_482517,R1_75592
lfrA	13	NOVO_MIX_1544684,NOVO_MIX_1649535,NOVO_MIX_344447,NOVO_MIX_3839010,NOVO_MIX_3927533,NOVO_MIX_478274,R1_399580,R1_550048,R2_138153,R3_286786,R3_308806,R3_838044,R3_85543
iri	12	NOVO_MIX_1503483,NOVO_MIX_2671324,NOVO_MIX_2828802,NOVO_MIX_3577788,NOVO_MIX_60960,S1_281765,S1_45489,S2_1271,S2_263075,R1_366296,R2_104914,R3_803067
abeS	10	NOVO_MIX_1509133,NOVO_MIX_1754921,NOVO_MIX_193140,NOVO_MIX_2288526,NOVO_MIX_3152002,NOVO_MIX_3253231,NOVO_MIX_3548679,R1_207066,R1_570638,R3_705268
Pseudomonas aeruginosa CpxR	10	NOVO_MIX_2726259,NOVO_MIX_3302682,NOVO_MIX_3711546,NOVO_MIX_441667,S1_31908,S2_95529,S3_186063,S3_63371,R2_23556,R3_606530
sul4	10	NOVO_MIX_1672327,NOVO_MIX_1851873,NOVO_MIX_2381091,NOVO_MIX_3558189,NOVO_MIX_978125,S1_142523,S1_207395,S2_316020,R1_428811,R3_590115
arr-4	9	NOVO_MIX_1300089,NOVO_MIX_1855647,NOVO_MIX_1986761,NOVO_MIX_2884015,NOVO_MIX_424493,NOVO_MIX_837921,NOVO_MIX_906947,R1_830173,R2_6127
baeR	9	NOVO_MIX_1018725,NOVO_MIX_1155554,NOVO_MIX_1333560,NOVO_MIX_1792864,NOVO_MIX_1798424,NOVO_MIX_3168407,NOVO_MIX_3730846,NOVO_MIX_438976,NOVO_MIX_646105
Escherichia coli acrA	9	NOVO_MIX_1694745,NOVO_MIX_249057,NOVO_MIX_3174970,NOVO_MIX_3575907,NOVO_MIX_65474,NOVO_MIX_718519,S2_218004,S3_53685,S3_98409
Bacillus Cluster A intrinsic mph	8	NOVO_MIX_1388950,NOVO_MIX_2102180,NOVO_MIX_2343559,NOVO_MIX_2913960,NOVO_MIX_3057571,S3_267272,R1_236701,R3_719482
SPG-1	8	NOVO_MIX_1260798,NOVO_MIX_2340520,NOVO_MIX_3656219,NOVO_MIX_3796824,NOVO_MIX_578171,NOVO_MIX_609252,R3_285944,R3_745219
AAC(3)-Ic	7	NOVO_MIX_1788729,NOVO_MIX_1997547,NOVO_MIX_2186827,NOVO_MIX_2477862,NOVO_MIX_3534981,NOVO_MIX_3892169,NOVO_MIX_432188
dfrA22	7	NOVO_MIX_222511,NOVO_MIX_3344265,NOVO_MIX_766225,R1_271619,R1_455533,R1_786166,R3_251540
LRA-1	7	NOVO_MIX_17116,NOVO_MIX_1993144,NOVO_MIX_2843828,NOVO_MIX_3095443,NOVO_MIX_316638,S3_246154,R3_789125
MexC	7	NOVO_MIX_1849569,NOVO_MIX_2586513,NOVO_MIX_691830,NOVO_MIX_699346,S2_253298,R1_104421,R1_545070
MexE	7	NOVO_MIX_212658,NOVO_MIX_2642322,NOVO_MIX_3684952,NOVO_MIX_3823792,NOVO_MIX_750533,S2_201991,R3_326706
AAC(3)-Ib/AAC(6')-Ib''	6	NOVO_MIX_2230950,NOVO_MIX_2932943,NOVO_MIX_3353795,NOVO_MIX_3383932,NOVO_MIX_649381,R1_116231
Enterobacter cloacae acrA	6	NOVO_MIX_1421971,NOVO_MIX_1447607,NOVO_MIX_2407188,NOVO_MIX_2756060,NOVO_MIX_3063500,NOVO_MIX_3898946
NmcR	6	NOVO_MIX_1410226,NOVO_MIX_14681,S3_262964,R1_556757,R3_549335,R3_874027
AAC(2')-Ic	5	NOVO_MIX_1016722,R1_241756,R1_286646,R1_514885,R3_899837
AAC(3)-Ib	5	NOVO_MIX_3288632,NOVO_MIX_429531,NOVO_MIX_840715,S3_274607,R2_269675
AAC(6')-Ib-SK	5	NOVO_MIX_1302659,NOVO_MIX_1508689,NOVO_MIX_3038982,NOVO_MIX_710457,R1_192217
AAC(6')-Ic	5	NOVO_MIX_929044,R1_299563,R1_527655,R1_806435,R3_121398
adeG	5	NOVO_MIX_1546745,NOVO_MIX_2458006,NOVO_MIX_3583616,NOVO_MIX_3690860,R3_801778
adeL	5	NOVO_MIX_1550679,NOVO_MIX_1833993,NOVO_MIX_2655843,S2_308246,S3_95574
APH(6)-Ic	5	NOVO_MIX_2377926,NOVO_MIX_2383699,NOVO_MIX_3106223,NOVO_MIX_3845072,NOVO_MIX_3884358
arr-3	5	NOVO_MIX_1958790,NOVO_MIX_3397317,R1_67888,R3_160389,R3_704171
ceoB	5	NOVO_MIX_1817300,NOVO_MIX_1906378,NOVO_MIX_2879718,NOVO_MIX_653684,S2_236240
farB	5	NOVO_MIX_1178947,NOVO_MIX_175039,NOVO_MIX_2369827,NOVO_MIX_2743672,S3_229859
FosX	5	NOVO_MIX_1058098,NOVO_MIX_1445274,R1_172050,R1_518301,R1_647192
mdtC	5	NOVO_MIX_1313069,NOVO_MIX_2216634,NOVO_MIX_2530501,S3_13306,R1_560431
OprN	5	NOVO_MIX_2015981,NOVO_MIX_2027225,NOVO_MIX_2381816,NOVO_MIX_2432749,NOVO_MIX_3073684
qacH	5	NOVO_MIX_159574,NOVO_MIX_1959639,NOVO_MIX_2230065,NOVO_MIX_3092193,R3_838202
ugd	5	NOVO_MIX_1200636,NOVO_MIX_1715703,NOVO_MIX_2493036,NOVO_MIX_285650,R1_616303
vanJ	5	NOVO_MIX_3724805,S1_114039,S1_118022,S1_223725,S2_276254
AIM-1	4	NOVO_MIX_1345959,NOVO_MIX_218487,NOVO_MIX_580960,R1_122157
bcrA	4	S1_11341,S3_216221,R1_694283,R1_723759
CRP	4	NOVO_MIX_272409,NOVO_MIX_2929705,NOVO_MIX_3776228,S3_146902
emrB	4	NOVO_MIX_3358758,NOVO_MIX_3419527,NOVO_MIX_3593316,S3_306139
EXO-1	4	NOVO_MIX_2489729,NOVO_MIX_3774090,NOVO_MIX_709472,S2_152772
FEZ-1	4	NOVO_MIX_1521398,NOVO_MIX_751473,S2_250928,R3_648113
floR	4	NOVO_MIX_1231917,NOVO_MIX_1563383,NOVO_MIX_1788835,NOVO_MIX_3945037
MuxA	4	NOVO_MIX_1660113,NOVO_MIX_3013713,R1_56240,R3_489452
oqxA	4	NOVO_MIX_153079,NOVO_MIX_2137285,NOVO_MIX_3715409,NOVO_MIX_635201
QepA2	4	NOVO_MIX_1213345,NOVO_MIX_1693236,NOVO_MIX_18278,R3_503199
rphB	4	NOVO_MIX_3306026,S1_202502,S2_268574,R3_690018
tcr3	4	NOVO_MIX_1133563,NOVO_MIX_143331,R1_393525,R2_139484
THIN-B	4	NOVO_MIX_1759751,NOVO_MIX_2281695,NOVO_MIX_2374308,S3_77144
AAC(3)-Id	3	NOVO_MIX_3950557,NOVO_MIX_701771,NOVO_MIX_855882
AAC(3)-IIIc	3	NOVO_MIX_3004804,NOVO_MIX_3092184,R1_651603
AAC(6')-Isa	3	NOVO_MIX_1825500,NOVO_MIX_2963517,R3_31804
efpA	3	NOVO_MIX_1842659,NOVO_MIX_3226380,R1_160893
Erm(39)	3	NOVO_MIX_2263876,NOVO_MIX_2879071,NOVO_MIX_3539950
LRA-18	3	NOVO_MIX_2085824,NOVO_MIX_2629942,NOVO_MIX_717999
MexA	3	NOVO_MIX_1525668,NOVO_MIX_2611016,NOVO_MIX_618745
MexB	3	NOVO_MIX_287948,S3_198728,R1_729334
MexK	3	NOVO_MIX_50683,NOVO_MIX_654560,R3_557208
OXA-18	3	NOVO_MIX_3148009,NOVO_MIX_552649,NOVO_MIX_673909
OXA-198	3	NOVO_MIX_1195378,NOVO_MIX_2151708,NOVO_MIX_2569090
OXA-42	3	NOVO_MIX_3554236,NOVO_MIX_602978,R1_67511
vanRF	3	NOVO_MIX_850837,S1_11343,S1_250409
AAC(3)-IIIb	2	NOVO_MIX_1862681,S2_261993
AAC(6')-Ij	2	NOVO_MIX_2410197,NOVO_MIX_2995912
AAC(6')-Iw	2	S3_244331,R1_828808
AcrE	2	NOVO_MIX_202748,R2_480476
APH(6)-Ib	2	NOVO_MIX_2455833,NOVO_MIX_36941
arlR	2	NOVO_MIX_2074440,NOVO_MIX_2303088
arr-5	2	NOVO_MIX_1662523,NOVO_MIX_2627511
AxyX	2	NOVO_MIX_1509557,R1_763543
Bla1	2	NOVO_MIX_616410,S1_115200
dfrA26	2	NOVO_MIX_1884982,R3_623503
ErmV	2	S1_143480,S2_273862
farA	2	NOVO_MIX_1154727,S2_200985
LRA-10	2	NOVO_MIX_2001698,NOVO_MIX_614532
LRA-12	2	NOVO_MIX_2569098,S3_129937
mdsA	2	NOVO_MIX_1139784,NOVO_MIX_3584503
mphE	2	NOVO_MIX_2178598,R1_44760
otr(A)	2	NOVO_MIX_593574,NOVO_MIX_964017
OXA-29	2	NOVO_MIX_69189,NOVO_MIX_910312
R39	2	NOVO_MIX_1938374,NOVO_MIX_2825949
TriC	2	NOVO_MIX_2922290,R1_141907
vanHO	2	NOVO_MIX_129328,NOVO_MIX_434625
vanRG	2	S1_170280,S1_173125
vanRM	2	NOVO_MIX_850803,S1_47426
ykkD	2	NOVO_MIX_3908755,S1_81993
AAC(3)-Ia	1	S2_70451
AAC(3)-IIb	1	NOVO_MIX_1337374
AAC(3)-IIc	1	NOVO_MIX_1673905
AAC(3)-VIIa	1	NOVO_MIX_3571767
AAC(3)-Xa	1	NOVO_MIX_3093160
AAC(6')-Iaa	1	NOVO_MIX_2827962
AAC(6')-Iak	1	R3_664376
AAC(6')-Ib7	1	NOVO_MIX_2499087
AAC(6')-If	1	NOVO_MIX_2566259
AAC(6')-Ik	1	NOVO_MIX_643111
AAC(6')-Iu	1	NOVO_MIX_2258916
AAC(6')-Iy	1	NOVO_MIX_1871823
aadA11	1	NOVO_MIX_426704
aadA16	1	NOVO_MIX_3274834
aadA5	1	NOVO_MIX_1499136
aadA7	1	S3_319789
acrD	1	NOVO_MIX_236692
AcrF	1	S3_147376
adeF	1	NOVO_MIX_1962227
adeH	1	NOVO_MIX_2696085
amrA	1	NOVO_MIX_3847151
APH(3')-Ia	1	S3_332850
APH(3'')-Ia	1	S3_195148
arr-2	1	NOVO_MIX_2096490
BahA	1	NOVO_MIX_3173831
bcrC	1	S1_141385
Bla2	1	S1_158542
blaF	1	NOVO_MIX_3434966
CARB-5	1	NOVO_MIX_1299918
Clostridium butyricum catB	1	S1_115083
cmeB	1	NOVO_MIX_3588784
CTX-M-38	1	NOVO_MIX_3770740
dfrA20	1	R1_666382
dfrG	1	S1_83447
EdeQ	1	R3_356703
Erm(41)	1	NOVO_MIX_1185562
ErmO	1	NOVO_MIX_1174399
fexA	1	NOVO_MIX_2802759
FosB	1	S1_83280
gimA	1	S1_26922
LEN-21	1	NOVO_MIX_2730345
LRA-13	1	R1_289973
LRA-19	1	NOVO_MIX_2684919
LRA-5	1	NOVO_MIX_2774312
LRA-8	1	NOVO_MIX_497442
lsaB	1	S1_115224
mdsB	1	NOVO_MIX_2267233
mdtB	1	NOVO_MIX_1883082
MexD	1	NOVO_MIX_2081625
MexJ	1	NOVO_MIX_1649555
mexM	1	S3_145255
mexN	1	NOVO_MIX_365846
MexV	1	NOVO_MIX_146167
MexW	1	S1_331607
mexX	1	S3_277034
OKP-A-7	1	NOVO_MIX_70527
OprJ	1	NOVO_MIX_43121
OprZ	1	S2_49541
oqxB	1	NOVO_MIX_196978
OXA-12	1	NOVO_MIX_2178520
OXA-59	1	NOVO_MIX_1811925
PmpM	1	NOVO_MIX_1289792
PmrF	1	NOVO_MIX_2038653
qacB	1	NOVO_MIX_2218245
QepA1	1	R1_167547
SHV-137	1	NOVO_MIX_3631402
SHV-23	1	NOVO_MIX_2449342
Staphylococcus mupA conferring resistance to mupirocin	1	S1_83421
tetB(48)	1	R1_276699
vanKI	1	NOVO_MIX_3862409
vanRC	1	NOVO_MIX_3243090
vanRE	1	S1_115251
vanSM	1	S1_47427
vanXO	1	NOVO_MIX_2037400
vanYF	1	S1_47428
vanZF	1	S1_279478
ykkC	1	S1_81992
