# Supplementary material for: Functional annotation of rhizospheric phageome of the wild plant species Moringa oleifera
Source: Front Microbiol. 2023 May 16;14:1166148. doi: 10.3389/fmicb.2023.1166148 (PMC10227523; doi:10.3389/fmicb.2023.1166148)
Supplement: Supplementary file 1 [file Data_Sheet_1.zip › Table S2.xlsx]

## Sheet: Table S2
Table S2. Mean abundance of viral non-redundant genes in soil, e.g., bulk (S) and rhizosphere (R), microbiomes of Moringa oleifera.
Taxonomy	S	R
k__Viruses;p__Unclassified;c__Unclassified;o__Unclassified;f__Caulimoviridae;g__Badnavirus;s__Ambrosia asymptomatic virus 2 UKM-2007	0	47.4602
k__Viruses;p__Unclassified;c__Unclassified;o__Unclassified;f__Caulimoviridae;g__Petuvirus;s__Petunia vein clearing virus	0	51.319
k__Viruses;p__Unclassified;c__Unclassified;o__Unclassified;f__Caulimoviridae;g__Soymovirus;s__Peanut chlorotic streak virus	0	22.1023
k__Viruses;p__Unclassified;c__Unclassified;o__Unclassified;f__Geminiviridae;g__Begomovirus;s__Okra enation leaf curl virus	0	9.92315
k__Viruses;p__Unclassified;c__Unclassified;o__Caudovirales;f__Myoviridae;g__Unclassified;s__Pseudomonas phage PPpW-3	4.259	6.91976
k__Viruses;p__Unclassified;c__Unclassified;o__Caudovirales;f__Podoviridae;g__Unclassified;s__Streptomyces phage Immanuel3	0	27.8709
k__Viruses;p__Unclassified;c__Unclassified;o__Unclassified;f__Potyviridae;g__Potyvirus;s__Iris mild mosaic virus	0	22.7648
k__Viruses;p__Unclassified;c__Unclassified;o__Caudovirales;f__Siphoviridae;g__Che9cvirus;s__Mycobacterium virus Babsiella	0	32.5568
k__Viruses;p__Unclassified;c__Unclassified;o__Caudovirales;f__Siphoviridae;g__Gaiavirus;s__Mycobacterium virus Gaia	0	29.6728
k__Viruses;p__Unclassified;c__Unclassified;o__Caudovirales;f__Siphoviridae;g__Pepy6virus;s__Rhodococcus virus Pepy6	1.34814	12.6001
k__Viruses;p__Unclassified;c__Unclassified;o__Caudovirales;f__Siphoviridae;g__Phic31virus;s__Streptomyces virus phiBT1	0	5.30334
k__Viruses;p__Unclassified;c__Unclassified;o__Caudovirales;f__Siphoviridae;g__Phic31virus;s__Streptomyces virus phiC31	0	27.5668
k__Viruses;p__Unclassified;c__Unclassified;o__Caudovirales;f__Siphoviridae;g__Unclassified;s__Bacillus phage BtCS33	0	72.1231
k__Viruses;p__Unclassified;c__Unclassified;o__Caudovirales;f__Siphoviridae;g__Unclassified;s__Streptomyces phage DrGrey	0	35.8398
k__Viruses;p__Unclassified;c__Unclassified;o__Caudovirales;f__Siphoviridae;g__Unclassified;s__Streptomyces phage Lorelei	6.66667	296.319
k__Viruses;p__Unclassified;c__Unclassified;o__Caudovirales;f__Siphoviridae;g__Unclassified;s__Streptomyces phage Mildred21	0	37.9458
k__Viruses;p__Unclassified;c__Unclassified;o__Caudovirales;f__Siphoviridae;g__Unclassified;s__Streptomyces phage Scap1	0	98.434
k__Viruses;p__Unclassified;c__Unclassified;o__Unclassified;f__Unclassified;g__Unclassified;s__Pseudomonas phage POR1	0	48.5614
