# Supplementary material for: Functional annotation of rhizospheric phageome of the wild plant species Moringa oleifera
Source: Front Microbiol. 2023 May 16;14:1166148. doi: 10.3389/fmicb.2023.1166148 (PMC10227523; doi:10.3389/fmicb.2023.1166148)
Supplement: Supplementary file 1 [file Data_Sheet_1.zip › Table S20.xlsx]

## Sheet: Table S20
Table S20. Query numbers and IDs of non-redundant antibiotic resistance genes (ARGs) possibly harbored by bacteriophages in soil, e.g., bulk (S) and rhizosphere (R), microbiomes of Moringa oleifera. ARGs in red refer to those with high number of queries, thus, were analyzed further. ARGs in blue refer to those with low number of queries and were not analyzed further.
ARG	No. gene queries	Query ID
soxR	104	NOVO_MIX_1045971,NOVO_MIX_1185081,NOVO_MIX_1271074,NOVO_MIX_1299150,NOVO_MIX_1427489,NOVO_MIX_1486119,NOVO_MIX_1491609,NOVO_MIX_1602496,NOVO_MIX_1670046,NOVO_MIX_1694436,NOVO_MIX_1794323,NOVO_MIX_1806763,NOVO_MIX_1952120,NOVO_MIX_205242,NOVO_MIX_2052426,NOVO_MIX_206892,NOVO_MIX_2076406,NOVO_MIX_2079899,NOVO_MIX_2109313,NOVO_MIX_2203789,NOVO_MIX_2224887,NOVO_MIX_2225596,NOVO_MIX_2231780,NOVO_MIX_2…
oleC	103	NOVO_MIX_100205,NOVO_MIX_1007458,NOVO_MIX_1123016,NOVO_MIX_1160188,NOVO_MIX_1179070,NOVO_MIX_1205331,NOVO_MIX_130239,NOVO_MIX_1315425,NOVO_MIX_1329244,NOVO_MIX_1418983,NOVO_MIX_1446716,NOVO_MIX_1480502,NOVO_MIX_1523624,NOVO_MIX_1569662,NOVO_MIX_1574956,NOVO_MIX_1656910,NOVO_MIX_1740596,NOVO_MIX_1831189,NOVO_MIX_1901465,NOVO_MIX_2030150,NOVO_MIX_2031093,NOVO_MIX_2222843,NOVO_MIX_2256348,NOVO_MIX_2…
parY mutant	46	NOVO_MIX_1022197,NOVO_MIX_1066291,NOVO_MIX_1109798,NOVO_MIX_1121369,NOVO_MIX_1290322,NOVO_MIX_139154,NOVO_MIX_168383,NOVO_MIX_2017449,NOVO_MIX_2096033,NOVO_MIX_253819,NOVO_MIX_2678946,NOVO_MIX_2692662,NOVO_MIX_2741434,NOVO_MIX_3028039,NOVO_MIX_3229966,NOVO_MIX_3563260,NOVO_MIX_3601278,NOVO_MIX_371676,NOVO_MIX_561353,NOVO_MIX_690151,NOVO_MIX_870456,NOVO_MIX_882336,NOVO_MIX_992855,S2_209604,R1_1242…
MuxB	26	NOVO_MIX_1500636,NOVO_MIX_2164841,NOVO_MIX_2168007,NOVO_MIX_2422294,NOVO_MIX_2533389,NOVO_MIX_2656971,NOVO_MIX_2842602,NOVO_MIX_2868625,NOVO_MIX_297708,NOVO_MIX_2986252,NOVO_MIX_3014716,NOVO_MIX_3022277,NOVO_MIX_3279048,NOVO_MIX_3305820,NOVO_MIX_3387116,NOVO_MIX_3565108,NOVO_MIX_3777762,NOVO_MIX_492120,R1_233774,R1_664168,R1_82745,R1_87022,R2_240965,R3_477728,R3_531530,R3_724578
arr-1	19	NOVO_MIX_1183730,NOVO_MIX_1215943,NOVO_MIX_1232305,NOVO_MIX_1280226,NOVO_MIX_2278227,NOVO_MIX_236321,NOVO_MIX_2365955,NOVO_MIX_2507966,NOVO_MIX_2771527,NOVO_MIX_3093052,NOVO_MIX_3213816,NOVO_MIX_3500316,NOVO_MIX_3676429,NOVO_MIX_498535,NOVO_MIX_912426,S2_170157,R1_195368,R2_224036,R3_696779
lfrA	13	NOVO_MIX_1544684,NOVO_MIX_1649535,NOVO_MIX_344447,NOVO_MIX_3839010,NOVO_MIX_3927533,NOVO_MIX_478274,R1_399580,R1_550048,R2_138153,R3_286786,R3_308806,R3_838044,R3_85543
iri	12	NOVO_MIX_1503483,NOVO_MIX_2671324,NOVO_MIX_2828802,NOVO_MIX_3577788,NOVO_MIX_60960,S1_281765,S1_45489,S2_1271,S2_263075,R1_366296,R2_104914,R3_803067
CpxR	10	NOVO_MIX_2726259,NOVO_MIX_3302682,NOVO_MIX_3711546,NOVO_MIX_441667,S1_31908,S2_95529,S3_186063,S3_63371,R2_23556,R3_606530
arr-4	9	NOVO_MIX_1300089,NOVO_MIX_1855647,NOVO_MIX_1986761,NOVO_MIX_2884015,NOVO_MIX_424493,NOVO_MIX_837921,NOVO_MIX_906947,R1_830173,R2_6127
OprM	8	NOVO_MIX_1260798,NOVO_MIX_2340520,NOVO_MIX_3656219,NOVO_MIX_3796824,NOVO_MIX_578171,NOVO_MIX_609252,R3_285944,R3_745219
vanJ	5	NOVO_MIX_3724805,S1_114039,S1_118022,R1_223725,R2_276254
bcrA	4	S1_11341,S3_216221,R1_694283,R1_723759
EXO-1	4	NOVO_MIX_2489729,NOVO_MIX_3774090,NOVO_MIX_709472,S2_152772
tcr3	4	NOVO_MIX_1133563,NOVO_MIX_143331,R1_393525,R2_139484
efpA	3	NOVO_MIX_1842659,NOVO_MIX_3226380,R1_160893
ErmV	2	S1_143480,R2_273862
otr(A)	2	NOVO_MIX_593574,NOVO_MIX_964017
Bla2,Bla1	1	R1_158542
ErmO	1	NOVO_MIX_1174399
