# Supplementary material for: Functional annotation of rhizospheric phageome of the wild plant species Moringa oleifera
Source: Front Microbiol. 2023 May 16;14:1166148. doi: 10.3389/fmicb.2023.1166148 (PMC10227523; doi:10.3389/fmicb.2023.1166148)
Supplement: Supplementary file 1 [file Data_Sheet_1.zip › Table S21.xlsx]

## Sheet: Table S21
Table S21. Abundance of non-redundant antibiotic resistance genes (ARGs) of replicated samples in soil, e.g., bulk (S) and rhizosphere (R), microbiomes of Moringa oleifera.
Antibiotic_Resistance	S1	S2	S3	R1	R2	R3	ARG
MtrA is a transcriptional activator of the MtrCDE multidrug efflux pump of Neisseria gonorrhoeae.	884.388	469.159	398.417	1962.39	1488.41	1782.47	mtrA
SoxR is a redox-sensitive transcriptional activator that induces expression of a small regulon that includes the RND efflux pump-encoding operon mexGHI-opmD. SoxR was shown to be activated by pyocyanin.	507.021	309.197	373.848	1018.98	698.503	1004.03	Pseudomonas aeruginosa soxR
oleC is an ABC transporter isolated from Streptomyces antibioticus and is involved in oleandomycin secretion.	540.261	328.441	300.396	846.792	674.509	802.105	oleC
and promotes the expression of the MdsABC efflux pump.	363.656	731.657	750.41	373.458	355.484	277.395	golS
GolS is a regulator activated by the presence of gold	363.656	731.657	750.41	373.458	355.484	277.395	golS
vanRO is a vanR variant found in the vanO gene cluster	460.034	290.526	303.736	706.232	518.53	739.031	vanRO
Due to gene duplication	446.934	211.709	224.396	629.001	472.806	548.349	rpoB2
with ~88% similarity between the two gene products. Expression of the rpoB2 variant results in replacement of rifampin sensitivity with rifampin resistance.	446.934	211.709	224.396	629.001	472.806	548.349	rpoB2
the genomes of Nocardia species include both rifampin-sensitive beta-subunit of RNA polymerase (rpoB) and rifampin-resistant beta-subunit of RNA polymerase (rpoB2) genes	446.934	211.709	224.396	629.001	472.806	548.349	rpoB2
involved in the transport and resistance of novobiocin.	167.727	114.802	136.061	590.408	415.327	565.76	novA
identified on the novobiocin biosynthetic gene cluster	167.727	114.802	136.061	590.408	415.327	565.76	novA
A type III ABC transporter	167.727	114.802	136.061	590.408	415.327	565.76	novA
point mutation on the Streptomyces rishiriensis parY resulting in aminocoumarin resistance	187.018	120.706	166.582	535.487	424.272	484.882	Streptomyces rishiriensis parY mutant conferring resistance to aminocoumarin
RNA-polymerase binding protein which confers resistance to rifampin.	178.762	162.199	241.632	428.726	335.025	408.717	RbpA
kdpE is a transcriptional activator that is part of the two-component system KdpD/KdpE that is studied for its regulatory role in potassium transport and has been identified as an adaptive regulator involved in the virulence and intracellular survival of pathogenic bacteria. kdpE regulates a range of virulence loci through direct promoter binding.	410.938	282.983	295.402	330.654	333.029	319.08	kdpE
vanRF is a vanR variant found in the vanF gene cluster	311.579	0	0	1.51448	5.64705	6.51042	vanRF
found in Bacillus anthracis	276.129	0	0	1.246	6.96898	4.28504	Bla1,Bla2
vanSO is a vanS variant found in the vanO gene cluster	95.154	33.2415	29.8196	227.906	179.163	260.053	vanSO
sul4 is a dihydropteroate synthase gene and mobile sulfonamide resistance gene shown to confer resistance when expressed in E. coli.	201.033	71.1899	59.4743	38.6285	28.4658	43.2756	sul4
Bifidobacteria have an intrinsically resistant form of ileS (isoleucyl-tRNA synthetase) that confers resistance to mupirocin.	192.358	152.488	184.473	196.544	144.056	185.211	Bifidobacterium ileS conferring resistance to mupirocin
The enzymatic inactivation of rifampin by phosphorylation at the 21-OH position.	72.6123	190.345	33.7325	47.1419	50.1679	58.7261	rphA
this enzyme adds a methyl group to guanosine 748 (E. coli numbering) of 23S ribosomal RNA. MyrA is found in the mycinamicin biosynthetic cluster and is one mechanism by which M. griseorubida protects itself from self-destruction when producing this macrolide.	85.9919	18.0809	41.3618	186.91	112.652	169.667	myrA
myrA is a methyltransferase found in Micromonospora griseorubida and confers resistance to mycinamicin	85.9919	18.0809	41.3618	186.91	112.652	169.667	myrA
tylosin and lincosamides. Specifically	85.9919	18.0809	41.3618	186.91	112.652	169.667	myrA
C. jejuni and P. stutzeri	22.3528	181.959	86.8722	25.6448	88.0037	52.295	AAC(3)-IV
AAC(3)-IV is a plasmid-encoded aminoglycoside acetyltransferase in E. coli	22.3528	181.959	86.8722	25.6448	88.0037	52.295	AAC(3)-IV
arr-1 is a chromosome-encoded ribosyltransferase found in Mycobacterium smegmatis	30.2463	26.291	27.0228	39.3686	41.1939	74.9091	arr-1
bcrA is an ABC transporter found in Bacillus licheniformis that confers bacitracin resistance	161.568	10.8595	16.3073	17.5419	4.823	15.0662	bcrA
dfrA3 is an integron-encoded dihydrofolate reductase found in Escherichia coli	129.999	126.264	141.913	154.941	99.3409	138.403	dfrA3
AAC(2')-Ib is a chromosomal-encoded aminoglycoside acetyltransferase in M. fortuitum and A. baumannii	55.5115	36.6258	142.231	124.538	76.4466	50.5338	AAC(2')-Ib
specifically rifampin	142.008	73.0847	68.0328	12.5289	25.1427	12.9212	rphB
NM	142.008	73.0847	68.0328	24.3331	29.9339	20.2862	BahA,tetB(48),rphB
through rifampin inactivation. Described by Pawlowski et al. 2016.	142.008	73.0847	68.0328	12.5289	25.1427	12.9212	rphB
USA. Confers resistance to rifamycin antibiotics	142.008	73.0847	68.0328	12.5289	25.1427	12.9212	rphB
a strain of Paenibacillus isolated from Lechuguilla Cave	142.008	73.0847	68.0328	24.3331	25.1427	12.9212	rphB,tetB(48)
rphB is a rifampin phosphotransferase protein found in Paenibacillus sp. LC231	142.008	73.0847	68.0328	12.5289	25.1427	12.9212	rphB
vanRM is a vanR variant found in the vanM gene cluster	137.476	0	0	2.96882	5.53493	3.40328	vanRM
lfrA is involved in the active efflux of quinolones and is found in Mycobacterium smegmatis. lfrA corresponds to 2 loci in Pseudomonas aeruginosa PAO1 and 2 loci in Pseudomonas aeruginosa LESB58.	25.4537	3.42213	3.35214	128.586	73.2948	75.8931	lfrA
ykkD is an SMR-type protein that is a subunit of the ykkCD efflux pump	124.799	48.7653	0	0	0	0	ykkD
Bla1 is a chromosomal-encoded beta-lactamase	124.464	0	0	1.246	6.96898	4.28504	Bla1
which hydrolyzes penicillins.	124.464	0	0	1.246	6.96898	4.28504	Bla1
iri is a monooxygenase that confers resistance to rifampin found in Rhodococcus equi	81.2847	28.3221	81.0728	121.229	75.1947	110.769	iri
and both efrA and efrB are necessary to confer drug resistance.	89.2923	92.6666	52.5516	101.165	91.2489	58.7713	efrA
efrA is a part of the EfrAB efflux pump	89.2923	92.6666	52.5516	101.165	91.2489	58.7713	efrA
arr-4 is an integron-encoded ribosyltransferase found in Pseudomonas aeruginosa	4.06701	24.4597	24.6394	75.4052	98.0992	61.6245	arr-4
ceoB is a cytoplasmic membrane component of the CeoAB-OpcM efflux pump	31.5827	56.8079	95.0759	0	1.23444	2.27708	ceoB
in the absence of repressor MexR.	9.62062	30.9742	35.172	22.3999	88.7618	92.5164	Pseudomonas aeruginosa CpxR
CpxR is directly involved in activation of expression of RND efflux pump MexAB-OprM in P. aeruginosa. CpxR is required to enhance mexAB-oprM expression and drug resistance	9.62062	30.9742	35.172	22.3999	88.7618	92.5164	Pseudomonas aeruginosa CpxR
BaeR is a response regulator that promotes the expression of MdtABC and AcrD efflux complexes.	23.0587	87.2167	51.7942	7.02874	45.4167	24.1423	baeR
MdtC can form a homomultimer complex that results in a functioning efflux complex with a narrower drug specificity. mdtC corresponds to 3 loci in Pseudomonas aeruginosa PAO1 (gene name: muxC/muxB) and 3 loci in Pseudomonas aeruginosa LESB58.	11.3088	41.8731	81.7311	12.2361	8.7838	5.72613	mdtC
MdtC is a transporter that forms a heteromultimer complex with MdtB to form a multidrug transporter. MdtBC is part of the MdtABC-TolC efflux complex. In the absence of MdtB	11.3088	41.8731	81.7311	12.2361	8.7838	5.72613	mdtC
MexC is the membrane fusion protein of the MexCD-OprJ multidrug efflux complex.	3.26455	79.411	42.9732	29.8365	4.82827	27.7249	MexC
RND efflux pump conferring resistance to fluoroquinolone	13.0357	57.5872	78.2752	0	7.03338	13.1597	oqxB,oqxA
MuxB is one of the two necessary RND components in the Pseudomonas aeruginosa efflux pump system MuxABC-OpmB.	39.3686	41.1939	74.9091	30.2463	26.291	27.0228	MuxB
dfrA22 is an integron-encoded dihydrofolate reductase found in Salmonella enterica	17.756	5.3845	11.0314	74.1572	18.8508	37.4707	dfrA22
AAC(3)-Ic is an integron-encoded aminoglycoside acetyltransferase in P. aeruginosa	27.9449	73.3958	10.798	39.0158	54.6062	32.9325	AAC(3)-Ic
AbeS in an efflux pump of the SMR family of transporters found in Acinetobacter baumannii.	37.9824	14.983	73.3827	69.3609	69.6898	42.2553	abeS
MexE is the membrane fusion protein of the MexEF-OprN multidrug efflux complex.	16.3395	73.2316	46.6777	7.28621	23.0326	24.2187	MexE
AcrA is a subunit of the AcrAB-TolC multidrug efflux system that in E. coli.	38.2818	66.5746	72.4561	8.69664	11.9582	28.5451	Escherichia coli acrA
isolated from Janthinobacterium lividum	14.3846	16.1963	71.6431	2.00821	0	5.17972	THIN-B
hydrolyzes a broad spectrum of beta-lactams including penicillins	14.3846	16.1963	71.6431	2.00821	0	5.17972	THIN-B
THIN-B	14.3846	16.1963	71.6431	2.00821	0	5.17972	THIN-B
cephalosporins	14.3846	16.1963	71.6431	2.00821	0	5.17972	THIN-B
and carbapenems.	14.3846	16.1963	71.6431	2.00821	0	5.17972	THIN-B
Class A beta-lactamase found in Streptomyces albus G	70.3637	52.5919	33.2636	4.49379	0	1.28785	EXO-1
ArlR is a response regulator that binds to the norA promoter to activate expression. ArlR must first be phosphorylated by ArlS.	3.63998	65.2383	10.3347	4.11182	0	8.24871	arlR
LRA-12 is a beta-lactamase isolated from soil samples in Alaska	35.9283	65.1434	52.5613	0	0	0	LRA-12
AAC(6')-Ic is a chromosomal-encoded aminoglycoside acetyltransferase in S. marcescens	5.68746	28.0906	0	64.9739	16.8316	30.742	AAC(6')-Ic
AAC(3)-Ib is an integron-encoded aminoglycoside acetyltransferase in P. aeruginosa	0	42.8106	63.262	13.6072	41.9569	12.2566	AAC(3)-Ib
and uses water to generate a vicinal diol.	15.1715	0	0	63.1406	13.7923	16.729	FosX
FosX is an enzyme used to confer resistance to fosfomycin. It's dependent on the cofactor	15.1715	0	0	63.1406	13.7923	16.729	FosX
manganese (II)	15.1715	0	0	63.1406	13.7923	16.729	FosX
AcrA is a subunit of the AcrAB-TolC multidrug efflux system that in E. cloacae.	59.4548	54.3827	42.823	12.1741	7.15942	8.13106	Enterobacter cloacae acrA
FEZ-1 is an Ambler class B MBL; subclass B3 first isolated from Legionella gormanii. It has activity against a broad range of beta-lactams and is only active with two Zn(II) ions in the active site.	12.1967	59.4073	20.0456	2.57767	1.80586	21.9614	FEZ-1
AAC(3)-Ib/AAC(6')-Ib'' is an integron-encoded aminoglycoside acetyltransferase in P. aeruginosa	23.6362	55.9795	49.254	36.7613	36.3205	47.0042	AAC(3)-Ib/AAC(6')-Ib''
AAC(2')-Ic is a chromosomal-encoded aminoglycoside acetyltransferase in M. tuberculosis and M. bovis	8.22594	8.20496	0	51.4082	17.324	15.6973	AAC(2')-Ic
P. mirabilis and Vibrio fluvialis	0	0	10.6151	51.0985	6.42841	22.0917	AAC(3)-Id
AAC(3)-Id is an aminoglycoside acetyltransferase encoded by genomic islands and integrons in S. enterica	0	0	10.6151	51.0985	6.42841	22.0917	AAC(3)-Id
LRA-1 is a beta-lactamase isolated from soil samples in Alaska	38.3192	50.181	49.5605	14.2425	17.6397	21.6007	LRA-1
farA is the membrane fusion protein that is part of the farAB efflux pump.	0	49.8775	38.2428	2.32306	8.662	2.9959	farA
QepA2 is a plasmid-mediated quinolone resistance pump found in an Escherichia coli isolate from France	8.40641	3.97931	9.11782	10.2613	49.4232	25.7367	QepA2
and thioloactomycin.	18.5588	48.1287	37.4316	6.0723	4.85182	4.48876	emrB
nalidixic acid	18.5588	48.1287	37.4316	6.0723	4.85182	4.48876	emrB
emrB is a translocase in the emrB -TolC efflux protein in E. coli. It recognizes substrates including carbonyl cyanide m-chlorophenylhydrazone (CCCP)	18.5588	48.1287	37.4316	6.0723	4.85182	4.48876	emrB
AAC(6')-Ib-SK is a chromosomal-encoded aminoglycoside acetyltransferase in Streptomyces kanamyceticus	4.13634	15.9401	12.0077	46.2459	38.2962	46.8942	AAC(6')-Ib-SK
SPG-1 is a subclass B3 metallo-beta lactamase isolated from Sphingomonas sp.	4.18388	0	0	34.4958	46.2247	32.7349	SPG-1
farB is the cytoplasmic transporter protein that is part of the farAB efflux pump. farB corresponds to 3 loci in Pseudomonas aeruginosa PAO1 and 3 loci in Pseudomonas aeruginosa LESB58.	23.8489	23.8051	45.0391	4.46763	13.4915	2.0317	farB
APH(6)-Ic is a transposon-encoded aminoglycoside phosphotransferase in S. enterica	3.09785	44.8132	7.18214	26.5796	44.2434	4.48459	APH(6)-Ic
P. aeruginosa and E. coli	3.09785	44.8132	7.18214	26.5796	44.2434	4.48459	APH(6)-Ic
MexB is the inner membrane multidrug exporter of the efflux complex MexAB-OprM.	11.7307	15.3274	42.648	39.1094	17.2752	27.0435	MexB
MexXY-OprM and the AmrAB-OprM complex.	5.49959	4.5168	2.50499	16.5181	23.9957	29.4139	OprM
MexVW-OprM	5.49959	4.5168	2.50499	16.5181	23.9957	29.4139	OprM
OprM is an outer membrane factor protein found in Pseudomonas aeruginosa and Burkholderia vietnamiensis. It is part of the MexAB-OprM	5.49959	4.5168	2.50499	16.5181	23.9957	29.4139	OprM
AxyX is the inner membrane transporter of the AxyXY-OprZ efflux pump system in Achromobacter spp.	0	41.7477	14.8705	8.20722	0	1.41124	AxyX
AAC(6')-Isa is a plasmid-encoded aminoglycoside acetyltransferase in Streptomyces albulus	4.38551	0	0	17.7541	41.3153	28.9969	AAC(6')-Isa
arr-3 is a plasmid-encoded ribosyltransferase found in Vibrio fluvialis	0	39.6619	0	35.1402	11.1911	20.9347	arr-3
AIM-1 is an Ambler class B beta-lactamase that hydrolyzes most beta-lactams except aztreonam and ceftazidime. It was isolated from Pseudomonas aeruginosa and was the first subclass B3 mobile-elements encoded beta-lactamase discovered.	2.28212	2.70069	5.59815	29.0685	24.8415	39.2863	AIM-1
floR is a plasmid or chromosome-encoded chloramphenicol exporter that is found in Bordetella bronchiseptica	9.47047	38.7664	13.1483	7.61447	25.1722	2.83096	floR
Escherichia coli	9.47047	38.7664	13.1483	7.61447	25.1722	2.83096	floR
Klebsiella pneumoniae	9.47047	38.7664	37.0323	7.61447	25.1722	2.83096	floR,AAC(3)-Ia
qacH is a subunit of the qac multidrug efflux pump in Vibrio cholerae	32.9118	7.76145	38.1518	22.6377	29.5956	35.0881	qacH
PmrE is required for the synthesis and transfer of 4-amino-4-deoxy-L-arabinose (Ara4N) to Lipid A	0	7.68772	3.99953	37.5096	16.4949	10.9125	ugd
which allows gram-negative bacteria to resist the antimicrobial activity of cationic antimicrobial peptides and antibiotics such as polymyxin	0	7.68772	3.99953	37.5096	16.4949	10.9125	ugd
tcr3 is a tetracycline efflux pump that confers self-resistance to Streptomyces aureofaciens	9.92898	8.28385	13.5039	36.5634	19.9442	30.9599	tcr3
mphE is a macrolide phosphotransferase that phosphorylates macrolides in GTP- dependent manner at 2'-OH hydroxyl of desosamine sugar of macrolides.	9.73907	0	8.46723	36.3466	14.0415	10.9984	mphE
NmcR is a homolog of the LysR regulator found in Enterobacter cloacae that contribute to the regulation of NmcA beta-lactamase	15.826	24.9716	24.4609	13.2252	10.8947	35.4472	NmcR
ErmD confers MLSb phenotype.	0	24.1548	19.7173	6.06462	30.5359	4.17128	Erm(39)
dfrA26 is an integron-encoded dihydrofolate reductase found in Escherichia coli	0	0	0	22.7471	30.4212	28.0244	dfrA26
OXA-42 is a beta-lactamase found in Burkholderia pseudomallei	2.87745	4.51058	0	28.9482	18.7173	11.1238	OXA-42
MuxA is a membrane fusion protein component of the efflux pump system MuxABC-OpmB in Pseudomonas aeruginosa.	28.2442	13.4613	0	22.006	12.4441	14.825	MuxA
AdeG is the inner membrane transporter of the AdeFGH multidrug efflux complex.	23.0008	17.317	16.9628	14.0341	5.80748	22.351	adeG
dfrA20 is a plasmid-encoded dihydrofolate reductase found in Pasteurella multocida	7.35349	0	0	22.1512	5.1622	0	dfrA20
a triclosan-specific efflux protein.	15.2565	7.20161	21.8036	15.9855	7.72658	14.9779	TriC
TriC is a resistance nodulation cell division (RND) transporter that is a part of TriABC-OpmH	15.2565	7.20161	21.8036	15.9855	7.72658	14.9779	TriC
AAC(6')-Iw is a chromosomal-encoded aminoglycoside acetyltransferase in Acinetobacter sp.	0	0	21.4551	5.51921	0	4.74518	AAC(6')-Iw
LRA-13 is a class D/class C fusion bifunctional beta-lactamase isolated from soil samples in Alaska.	0	4.0447	0	21.2347	7.198	8.2985	LRA-13
AAC(6')-Iaa is a chromosomal-encoded aminoglycoside acetyltransferase in S. typhimurium	21.2037	0	0	10.6455	4.96173	0	AAC(6')-Iaa
efpA is an MFS transporter found in Mycobacterium tuberculosis.	20.9846	12.8369	20.6485	11.4474	13.3533	4.22616	efpA
mexK is the inner membrane resistance-nodulation-cell division (RND) transporter in the MexJK multidrug efflux protein.	4.48457	7.48709	1.73286	20.4204	15.1658	18.0779	MexK
LRA-10 is a beta-lactamase isolated from soil samples in Alaska	0	20.391	0	4.13248	5.13626	2.36862	LRA-10
OXA-29 is a beta-lactamase found in Legionella gormanii	0	3.25102	3.18453	20.3854	10.9478	3.55739	OXA-29
vanHO is a vanH variant in the vanO gene cluster	20.1755	11.9472	7.77789	1.26908	4.73202	0	vanHO
otr(A) is an oxytetracycline resistance ribosomal protection protein found in Streptomyces rimosus	19.051	8.23844	9.76281	5.79254	18.6542	3.85333	otr(A)
AAC(3)-IIIc is an aminoglycoside acetyltransferase in P. aeruginosa	0	17.4633	11.4041	18.1994	6.20103	4.58621	AAC(3)-IIIc
similar to AcrA.	8.498	10.0567	13.1346	0	15.2555	0	AcrE
AcrE is a membrane fusion protein	8.498	10.0567	13.1346	0	15.2555	0	AcrE
aminoglycoside resistance was due to a transcriptional fusion secondary to a chromosomal deletion in which the downstream aac(6')-Iy gene was placed under the control of the upstream nmpC promoter.	4.46623	0	0	15.1355	6.27065	4.33762	AAC(6')-Iy
AAC(6')-Iy is a chromosomal-encoded aminoglycoside acetyltransferase in S. enteritidis and S. enterica. Regulatory mutation required to increase expression of this chromosomally-encoded gene for resistance. In the specific system	4.46623	0	0	15.1355	6.27065	4.33762	AAC(6')-Iy
AAC(6')-Ib7 is a plasmid-encoded aminoglycoside acetyltransferase in E. cloacae and C. freundii	0	14.685	9.58978	0	2.90374	0	AAC(6')-Ib7
fexA is a plasmid-encoded chloramphenicol exporter that is found in Staphylococcus lentus	14.6773	0	0	1.10533	6.18216	1.90062	fexA
a natural edeine producer. EdeQ converts active edeine to N-acetyledeine	0	0	13.3248	0	8.06934	0	OXA-12
EdeQ is an N-acetyltransferase enzyme that confers high-level self-resistance to edeine in Brevibacillus brevis	0	0	0	1.70261	0	13.1745	EdeQ
which is ineffective in vivo.	0	0	0	1.70261	0	13.1745	EdeQ
LRA-8 is a beta-lactamase isolated from soil samples in Alaska	0	0	0	1.70261	0	13.1745	EdeQ
AAC(6')-Ij is a chromosomal-encoded aminoglycoside acetyltransferase in Acinetobacter genomosp. 13	13.1565	0	10.1675	0	0	0	LRA-8
V. cholerae and K. pneumoniae	0	5.63085	0	7.30535	0	12.8003	AAC(6')-Ij
aadA16 is an aminoglycoside nucleotidyltransferase gene encoded by plasmids and integrons in E. coli	10.7851	12.7633	12.5022	0	0	0	aadA16
AAC(6')-Iu is a chromosomal-encoded aminoglycoside acetyltransferase in Acinetobacter genomosp. 17	10.7851	12.7633	12.5022	0	0	0	aadA16
MdsA is the membrane fusion protein of the multidrug and metal efflux complex MdsABC.	0	0	0	12.6517	0	0	AAC(6')-Iu
cmlR is a plasmid or chromosome-encoded chloramphenicol resistance determinant (putative transmembrane protein) that is found in Escherichia coli and Streptomyces lividans	7.27995	0	0	12.4257	6.5103	6.93022	mdsA
AdeH is the outer membrane channel protein of the AdeFGH multidrug efflux complex.	0	0	0	11.9183	0	6.14811	Streptomyces lividans cmlR
USA. Described by Pawlowski et al. 2016.	3.40185	8.05159	11.8304	0	0	0	adeH
Tetracycline resistant TetB(48) efflux pump found in Paenibacillus sp. LC231	0	0	0	11.8043	0	0	tetB(48)
A. faecalis and S. marcescens	0	0	0	11.8043	0	0	tetB(48)
AAC(3)-IIb is an aminoglycoside acetyltransferase in E. coli	0	0	11.5603	1.25169	7.0008	1.07615	AAC(3)-IIb
AAC(3)-VIIa is a chromosomal-encoded aminoglycoside acetyltransferase in Streptomyces rimosus	0	0	11.5603	1.25169	7.0008	1.07615	AAC(3)-IIb
AAC(6')-Iak is a 6'-N-aminoglycoside acetyltransferase-encoding gene isolated from a multidrug-resistant clinical isolate of Stenotrophomonas maltophilia	0	0	0	3.0628	11.4203	3.9499	AAC(3)-VIIa
OprJ is the outer membrane channel component of the MexCD-OprJ multidrug efflux complex.	0	0	0	0	4.12144	11.4037	AAC(6')-Iak
SHV-137 is a beta-lactamase.	0	11.3857	3.71763	1.20758	0	1.03823	OprJ
AAC(3)-Xa is a chromosomal-encoded aminoglycoside acetyltransferase in Streptomyces griseus	0	0	0	11.3541	0	2.78908	SHV-137
CARB-5 is a beta-lactamase found in Acinetobacter calcoaceticus	0	7.72664	11.3529	1.22924	0	0	AAC(3)-Xa
MdsB is the inner membrane transporter of the multidrug and metal efflux complex MdsABC. mdsB corresponds to 1 locus in Pseudomonas aeruginosa PAO1 (gene name: mexQ) and 2 loci in Pseudomonas aeruginosa LESB58.	11.3307	6.70444	9.85098	0	0	0	CARB-5
aadA11 is an integron-encoded aminoglycoside nucleotidyltransferase gene in E. coli and P. aeruginosa	3.13116	9.26366	10.889	7.6636	9.89145	9.123	mdsB
CmeB is the inner membrane transporter the CmeABC multidrug efflux complex.	0	0	0	0	10.5012	3.22846	aadA11
LRA-5 is a beta-lactamase isolated from soil samples in Alaska	1.71293	2.02711	9.92825	4.51493	2.40498	1.66361	cmeB
Erm41 confers MLSb phenotype.	8.08884	9.57245	0	0	0	6.11015	LRA-5
AAC(3)-IIc is a plasmid-encoded aminoglycoside acetyltransferase in E. coli and P. aeruginosa	0	0	0	4.75354	2.95409	9.53608	Erm(41)
QepA1 is a plasmid-mediated efflux pump in E. coli	0	0	3.01393	7.83203	7.30083	9.25875	AAC(3)-IIc
shown to contribute to fluoroquinolone resistance. It is regulated by sox genes	1.19344	0	0	8.98757	6.7024	5.02263	QepA1
also known as global stress regulators.	1.19344	0	0	8.98757	6.7024	5.02263	QepA1
AdeF is the membrane fusion protein of the multidrug efflux complex AdeFGH.	1.19344	0	0	8.98757	6.7024	5.02263	QepA1
VanKI is a peptidoglycan bridge formation protein also known as FemAB that is part of the VanI glycopeptide resistance gene cluster.	1.54893	3.66605	8.97767	4.08265	4.34943	3.51009	adeF
PmpM is a multidrug efflux pump belonging to the MATE family of Pseudomonas aeruginosa. PmpM is an H+ drug antiporter and is the first reported case of an H+ coupled efflux pump in the MATE family. PmpM confers resistance to fluoroquinolones	8.46506	0	0	0	5.94254	8.2213	vanKI
chlorhexidine gluconate	8.39188	7.4483	2.43199	0.789974	0	6.11267	PmpM
fradiomycin	8.39188	7.4483	2.43199	0.789974	0	6.11267	PmpM
benzalkonium chloride	8.39188	7.4483	2.43199	0.789974	0	6.11267	PmpM
ethidium bromide	8.39188	7.4483	2.43199	0.789974	0	6.11267	PmpM
and rhodamine 6G.	8.39188	7.4483	2.43199	0.789974	0	6.11267	PmpM
tetraphenylphosphonium chloride (TPPCl)	8.39188	7.4483	2.43199	0.789974	0	6.11267	PmpM
qacB is a subunit of the qac multidrug efflux pump	8.39188	7.4483	2.43199	0.789974	0	6.11267	PmpM
MdtB is a transporter that forms a heteromultimer complex with MdtC to form a multidrug transporter. MdtBC is part of the MdtABC-TolC efflux complex.	2.31846	0	2.68758	7.85697	0	2.25169	qacB
vanRC is a vanR variant found in the vanC gene cluster	1.63963	7.76145	5.70203	0	1.15103	0.530805	mdtB
amrA is the efflux pump subunit of the AmrAB-OprM multidrug efflux complex. amrA corresponds to 1 locus in Pseudomonas aeruginosa PAO1 and 1 locus in Pseudomonas aeruginosa LESB58.	0	0	0	4.15335	7.74331	7.14174	vanRC
Bacitracin amidohydrolase found in Paenibacillus sp. LC231	0	0	0	2.44751	7.60503	0.701421	amrA
an isolated strain of Paenibacillus from Lechuguilla Cave	0	0	0	0	4.79117	7.36492	BahA
USA. Confers resistance by bacitracin inactivation through amidohydrolysis. Described by Pawlowski et al. 2016.	0	0	0	0	4.79117	7.36492	BahA
OKP-A-7 is a beta-lactamase found in Klebsiella pneumoniae	0	0	0	0	4.79117	7.36492	BahA
vanXO is a vanX variant found in the vanO gene cluster	0	3.89828	0	0	6.93744	0	OKP-A-7
OXA-59 is a beta-lactamase found in Burkholderia pseudomallei	0	0	0	6.91061	0	3.96096	vanXO
PmrF is required for the synthesis and transfer of 4-amino-4-deoxy-L-arabinose (Ara4N) to Lipid A	0	0	0	6.25847	4.6672	1.07615	OXA-59
which allows gram-negative bacteria to resist the antimicrobial activity of cationic antimicrobial peptides and antibiotics such as polymyxin. pmrF corresponds to 1 locus in Pseudomonas aeruginosa PAO1 and 1 locus in Pseudomonas aeruginosa LESB58.	0	0	0	1.6921	0	5.81919	PmrF
LEN-21 is a beta-lactamase found in Klebsiella pneumoniae	0	0	0	1.6921	0	5.81919	PmrF
AAC(6')-If is a plasmid-encoded aminoglycoside acetyltransferase in E. cloacae	0	0	0	3.90208	5.45614	2.51613	LEN-21
AcrD is an aminoglycoside efflux pump expressed in E. coli. Its expression can be induced by indole	0	0	0	5.37492	3.34025	4.62113	AAC(6')-If
and is regulated by baeRS and cpxAR.	0	0	0	5.22135	1.21681	5.05023	acrD
MexN is the inner membrane transporter of the MexMN-OprM multidrug efflux complex.	0	0	0	5.22135	1.21681	5.05023	acrD
CTX-M-38 is a beta-lactamase found in Escherichia coli	2.89461	1.71276	5.03321	0	3.04806	0	mexN
	0	0	0	1.68172	0	4.33762	CTX-M-38
