# Supplementary material for: Functional annotation of rhizospheric phageome of the wild plant species Moringa oleifera
Source: Front Microbiol. 2023 May 16;14:1166148. doi: 10.3389/fmicb.2023.1166148 (PMC10227523; doi:10.3389/fmicb.2023.1166148)
Supplement: Supplementary file 1 [file Data_Sheet_1.zip › Table S22.xlsx]

## Sheet: Table S22
Table S22. Mean abundance of non-redundant antibiotic resistance genes (ARGs) possibly harbored by bacteriophages in soil, e.g., bulk (S) and rhizosphere (R), microbiomes of Moringa oleifera.
ARG	S	R	Description
soxR	396.689	907.171	SoxR found in Pseudomonas aeruginosa is a redox-sensitive transcriptional activator that induces expression of a small regulon that includes the RND efflux pump-encoding operon mexGHI-opmD. SoxR was shown to be activated by pyocyanin.
oleC	389.699	774.469	oleC is an ABC transporter isolated from Streptomyces antibioticus and is involved in oleandomycin secretion.
parY mutant	158.102	481.547	point mutation on the Streptomyces rishiriensis parY resulting in aminocoumarin resistance
MuxB	54.2446	120.41	MuxB is one of the two necessary RND components in the Pseudomonas aeruginosa efflux pump system MuxABC-OpmB.
arr-1	27.8534	51.8238	arr-1 is a chromosome-encoded ribosyltransferase found in Mycobacterium smegmatis
lfrA	10.7427	92.5913	lfrA is involved in the active efflux of quinolones and is found in Mycobacterium smegmatis.
iri	63.5599	102.397	iri is a monooxygenase that confers resistance to rifampin found in Rhodococcus equi
CpxR	25.2556	67.8927	CpxR is directly involved in activation of expression of RND efflux pump MexAB-OprM in P. aeruginosa. CpxR is required to enhance mexAB-oprM expression and drug resistance in the absence of repressor MexR.
arr-4	17.7221	78.3763	arr-4 is an integron-encoded ribosyltransferase found in Pseudomonas aeruginosa
OprM	4.1738	23.3092	MexVW-OprM is an outer membrane factor protein found in Pseudomonas aeruginosa and Burkholderia vietnamiensis. It is part of the MexAB-OprM
