# Supplementary material for: Functional annotation of rhizospheric phageome of the wild plant species Moringa oleifera
Source: Front Microbiol. 2023 May 16;14:1166148. doi: 10.3389/fmicb.2023.1166148 (PMC10227523; doi:10.3389/fmicb.2023.1166148)
Supplement: Supplementary file 1 [file Data_Sheet_1.zip › Table S3.xlsx]

## Sheet: Table S3
Table S3. Description of soil microbiomes of Moringa oleifera in terms of CAZymes and their CAZy families.
CAZyme	CAZy_Family	Taxonomy
alpha_-1,4-glucan: phosphate alpha_-maltosyltransferase (EC 2.4.99.16)	GH13	k__Archaea;p__Candidatus Lokiarchaeota;c__Unclassified;o__Unclassified;f__Unclassified;g__Unclassified;s__Candidatus Lokiarchaeota archaeon CR_4
alpha_-amylase (EC 3.2.1.1)	GH13	k__Archaea;p__Candidatus Lokiarchaeota;c__Unclassified;o__Unclassified;f__Unclassified;g__Unclassified;s__Candidatus Lokiarchaeota archaeon CR_4
alpha_-glucosidase (EC 3.2.1.20)	GH13	k__Archaea;p__Candidatus Lokiarchaeota;c__Unclassified;o__Unclassified;f__Unclassified;g__Unclassified;s__Candidatus Lokiarchaeota archaeon CR_4
4-alpha_-glucanotransferase (EC 2.4.1.25)	GH13	k__Archaea;p__Candidatus Lokiarchaeota;c__Unclassified;o__Unclassified;f__Unclassified;g__Unclassified;s__Candidatus Lokiarchaeota archaeon CR_4
6?-P-sucrose phosphorylase (EC 2.4.1.-)	GH13	k__Archaea;p__Candidatus Lokiarchaeota;c__Unclassified;o__Unclassified;f__Unclassified;g__Unclassified;s__Candidatus Lokiarchaeota archaeon CR_4
amylo-alpha_-1,6-glucosidase (EC 3.2.1.33)	GH13	k__Archaea;p__Candidatus Lokiarchaeota;c__Unclassified;o__Unclassified;f__Unclassified;g__Unclassified;s__Candidatus Lokiarchaeota archaeon CR_4
amylosucrase (EC 2.4.1.4)	GH13	k__Archaea;p__Candidatus Lokiarchaeota;c__Unclassified;o__Unclassified;f__Unclassified;g__Unclassified;s__Candidatus Lokiarchaeota archaeon CR_4
branching enzyme (EC 2.4.1.18)	GH13	k__Archaea;p__Candidatus Lokiarchaeota;c__Unclassified;o__Unclassified;f__Unclassified;g__Unclassified;s__Candidatus Lokiarchaeota archaeon CR_4
cyclomaltodextrin glucanotransferase (EC 2.4.1.19)	GH13	k__Archaea;p__Candidatus Lokiarchaeota;c__Unclassified;o__Unclassified;f__Unclassified;g__Unclassified;s__Candidatus Lokiarchaeota archaeon CR_4
cyclomaltodextrinase (EC 3.2.1.54)	GH13	k__Archaea;p__Candidatus Lokiarchaeota;c__Unclassified;o__Unclassified;f__Unclassified;g__Unclassified;s__Candidatus Lokiarchaeota archaeon CR_4
glucodextranase (EC 3.2.1.70)	GH13	k__Archaea;p__Candidatus Lokiarchaeota;c__Unclassified;o__Unclassified;f__Unclassified;g__Unclassified;s__Candidatus Lokiarchaeota archaeon CR_4
isoamylase (EC 3.2.1.68)	GH13	k__Archaea;p__Candidatus Lokiarchaeota;c__Unclassified;o__Unclassified;f__Unclassified;g__Unclassified;s__Candidatus Lokiarchaeota archaeon CR_4
isomaltulose synthase (EC 5.4.99.11)	GH13	k__Archaea;p__Candidatus Lokiarchaeota;c__Unclassified;o__Unclassified;f__Unclassified;g__Unclassified;s__Candidatus Lokiarchaeota archaeon CR_4
malto-oligosyltrehalose synthase (EC 5.4.99.15)	GH13	k__Archaea;p__Candidatus Lokiarchaeota;c__Unclassified;o__Unclassified;f__Unclassified;g__Unclassified;s__Candidatus Lokiarchaeota archaeon CR_4
malto-oligosyltrehalose trehalohydrolase (EC 3.2.1.141)	GH13	k__Archaea;p__Candidatus Lokiarchaeota;c__Unclassified;o__Unclassified;f__Unclassified;g__Unclassified;s__Candidatus Lokiarchaeota archaeon CR_4
maltogenic amylase (EC 3.2.1.133)	GH13	k__Archaea;p__Candidatus Lokiarchaeota;c__Unclassified;o__Unclassified;f__Unclassified;g__Unclassified;s__Candidatus Lokiarchaeota archaeon CR_4
maltohexaose-forming alpha_-amylase (EC 3.2.1.98)	GH13	k__Archaea;p__Candidatus Lokiarchaeota;c__Unclassified;o__Unclassified;f__Unclassified;g__Unclassified;s__Candidatus Lokiarchaeota archaeon CR_4
maltopentaose-forming alpha_-amylase (EC 3.2.1.-)	GH13	k__Archaea;p__Candidatus Lokiarchaeota;c__Unclassified;o__Unclassified;f__Unclassified;g__Unclassified;s__Candidatus Lokiarchaeota archaeon CR_4
maltotetraose-forming alpha_-amylase (EC 3.2.1.60)	GH13	k__Archaea;p__Candidatus Lokiarchaeota;c__Unclassified;o__Unclassified;f__Unclassified;g__Unclassified;s__Candidatus Lokiarchaeota archaeon CR_4
maltotriose-forming alpha_-amylase (EC 3.2.1.116)	GH13	k__Archaea;p__Candidatus Lokiarchaeota;c__Unclassified;o__Unclassified;f__Unclassified;g__Unclassified;s__Candidatus Lokiarchaeota archaeon CR_4
neopullulanase (EC 3.2.1.135)	GH13	k__Archaea;p__Candidatus Lokiarchaeota;c__Unclassified;o__Unclassified;f__Unclassified;g__Unclassified;s__Candidatus Lokiarchaeota archaeon CR_4
oligo-alpha_-glucosidase (EC 3.2.1.10)	GH13	k__Archaea;p__Candidatus Lokiarchaeota;c__Unclassified;o__Unclassified;f__Unclassified;g__Unclassified;s__Candidatus Lokiarchaeota archaeon CR_4
pullulanase (EC 3.2.1.41)	GH13	k__Archaea;p__Candidatus Lokiarchaeota;c__Unclassified;o__Unclassified;f__Unclassified;g__Unclassified;s__Candidatus Lokiarchaeota archaeon CR_4
sucrose phosphorylase (EC 2.4.1.7)	GH13	k__Archaea;p__Candidatus Lokiarchaeota;c__Unclassified;o__Unclassified;f__Unclassified;g__Unclassified;s__Candidatus Lokiarchaeota archaeon CR_4
trehalose synthase (EC 5.4.99.16)	GH13	k__Archaea;p__Candidatus Lokiarchaeota;c__Unclassified;o__Unclassified;f__Unclassified;g__Unclassified;s__Candidatus Lokiarchaeota archaeon CR_4
trehalose-6-phosphate hydrolase (EC 3.2.1.93)	GH13	k__Archaea;p__Candidatus Lokiarchaeota;c__Unclassified;o__Unclassified;f__Unclassified;g__Unclassified;s__Candidatus Lokiarchaeota archaeon CR_4
alpha_-N-acetyl-neuraminide alpha_-2,8-sialyltransferase (EC 2.4.99.8)	GT29	k__Archaea;p__Euryarchaeota;c__Methanomicrobia;o__Methanosarcinales
alpha_-N-acetylgalactosaminide alpha_-2,6-sialyltransferase (EC 2.4.99.3)	GT29	k__Archaea;p__Euryarchaeota;c__Methanomicrobia;o__Methanosarcinales
beta_-galactoside alpha_-2,3-sialyltransferase (EC 2.4.99.4)	GT29	k__Archaea;p__Euryarchaeota;c__Methanomicrobia;o__Methanosarcinales
beta_-galactoside alpha_-2,6-sialyltransferase (EC 2.4.99.1)	GT29	k__Archaea;p__Euryarchaeota;c__Methanomicrobia;o__Methanosarcinales
(alpha_-N-acetyl-neuraminyl-2,3-beta_-galactosyl-1,3)-N-acetylgalactosaminide alpha_-2,6-sialyltransferase (EC 2.4.99.7)	GT29	k__Archaea;p__Euryarchaeota;c__Methanomicrobia;o__Methanosarcinales
N-acetyllactosaminide alpha_-2,3-sialyltransferase (EC 2.4.99.6)	GT29	k__Archaea;p__Euryarchaeota;c__Methanomicrobia;o__Methanosarcinales
lactosylceramide alpha_-2,3-sialyltransferase (EC 2.4.99.9)	GT29	k__Archaea;p__Euryarchaeota;c__Methanomicrobia;o__Methanosarcinales
sialyltransferase (EC 2.4.99.-)	GT29	k__Archaea;p__Euryarchaeota;c__Methanomicrobia;o__Methanosarcinales
chitooligosaccharide oxidase (EC 1.1.3.-)	AA7	k__Archaea;p__Euryarchaeota;c__Methanomicrobia;o__Methanosarcinales;f__Candidatus Methanoperedenaceae;g__Candidatus Methanoperedens;s__Candidatus Methanoperedens nitroreducens
glucooligosaccharide oxidase (EC 1.1.3.-)	AA7	k__Archaea;p__Euryarchaeota;c__Methanomicrobia;o__Methanosarcinales;f__Candidatus Methanoperedenaceae;g__Candidatus Methanoperedens;s__Candidatus Methanoperedens nitroreducens
beta_-1,3-glucan synthase (EC 2.4.1.34)	GT2	k__Archaea;p__Thaumarchaeota;c__Nitrososphaeria;o__Nitrososphaerales;f__Nitrososphaeraceae;g__Candidatus Nitrosocosmicus;s__Candidatus Nitrosocosmicus oleophilus
beta_-1,3-glucan synthase (EC 2.4.1.34)	GT2	k__Archaea;p__Thaumarchaeota;c__Nitrososphaeria;o__Nitrososphaerales;f__Nitrososphaeraceae;g__Candidatus Nitrosocosmicus;s__Candidatus Nitrosocosmicus oleophilus
beta_-1,3-glucan synthase (EC 2.4.1.34)	GT2	k__Archaea;p__Thaumarchaeota;c__Nitrososphaeria;o__Nitrososphaerales;f__Nitrososphaeraceae;g__Candidatus Nitrosocosmicus;s__Candidatus Nitrosocosmicus oleophilus
beta_-1,3-glucan synthase (EC 2.4.1.34)	GT2	k__Archaea;p__Thaumarchaeota;c__Nitrososphaeria;o__Nitrososphaerales;f__Nitrososphaeraceae;g__Candidatus Nitrosocosmicus;s__Candidatus Nitrosocosmicus oleophilus
beta_-1,4-mannan synthase (EC 2.4.1.-)	GT2	k__Archaea;p__Thaumarchaeota;c__Nitrososphaeria;o__Nitrososphaerales;f__Nitrososphaeraceae;g__Candidatus Nitrosocosmicus;s__Candidatus Nitrosocosmicus oleophilus
beta_-1,4-mannan synthase (EC 2.4.1.-)	GT2	k__Archaea;p__Thaumarchaeota;c__Nitrososphaeria;o__Nitrososphaerales;f__Nitrososphaeraceae;g__Candidatus Nitrosocosmicus;s__Candidatus Nitrosocosmicus oleophilus
beta_-1,4-mannan synthase (EC 2.4.1.-)	GT2	k__Archaea;p__Thaumarchaeota;c__Nitrososphaeria;o__Nitrososphaerales;f__Nitrososphaeraceae;g__Candidatus Nitrosocosmicus;s__Candidatus Nitrosocosmicus oleophilus
beta_-1,4-mannan synthase (EC 2.4.1.-)	GT2	k__Archaea;p__Thaumarchaeota;c__Nitrososphaeria;o__Nitrososphaerales;f__Nitrososphaeraceae;g__Candidatus Nitrosocosmicus;s__Candidatus Nitrosocosmicus oleophilus
beta_-mannosylphosphodecaprenol-mannooligosaccharide alpha_-1,6-mannosyltransferase (EC 2.4.1.199)	GT2	k__Archaea;p__Thaumarchaeota;c__Nitrososphaeria;o__Nitrososphaerales;f__Nitrososphaeraceae;g__Candidatus Nitrosocosmicus;s__Candidatus Nitrosocosmicus oleophilus
beta_-mannosylphosphodecaprenol-mannooligosaccharide alpha_-1,6-mannosyltransferase (EC 2.4.1.199)	GT2	k__Archaea;p__Thaumarchaeota;c__Nitrososphaeria;o__Nitrososphaerales;f__Nitrososphaeraceae;g__Candidatus Nitrosocosmicus;s__Candidatus Nitrosocosmicus oleophilus
beta_-mannosylphosphodecaprenol-mannooligosaccharide alpha_-1,6-mannosyltransferase (EC 2.4.1.199)	GT2	k__Archaea;p__Thaumarchaeota;c__Nitrososphaeria;o__Nitrososphaerales;f__Nitrososphaeraceae;g__Candidatus Nitrosocosmicus;s__Candidatus Nitrosocosmicus oleophilus
beta_-mannosylphosphodecaprenol-mannooligosaccharide alpha_-1,6-mannosyltransferase (EC 2.4.1.199)	GT2	k__Archaea;p__Thaumarchaeota;c__Nitrososphaeria;o__Nitrososphaerales;f__Nitrososphaeraceae;g__Candidatus Nitrosocosmicus;s__Candidatus Nitrosocosmicus oleophilus
GDP-Man: mannosyl-3-phosphoglycerate synthase (EC 2.4.1.217)	GT55	k__Archaea;p__Thaumarchaeota;c__Nitrososphaeria;o__Nitrososphaerales;f__Nitrososphaeraceae;g__Candidatus Nitrosocosmicus;s__Candidatus Nitrosocosmicus oleophilus
GDP-Man: mannosyl-3-phosphoglycerate synthase (EC 2.4.1.217)	GT55	k__Archaea;p__Thaumarchaeota;c__Nitrososphaeria;o__Nitrososphaerales;f__Nitrososphaeraceae;g__Candidatus Nitrosocosmicus;s__Candidatus Nitrosocosmicus oleophilus
Laccase _ p-diphenol:oxygen oxidoreductase _ ferroxidase (EC 1.10.3.2)	AA1	k__Archaea;p__Thaumarchaeota;c__Nitrososphaeria;o__Nitrososphaerales;f__Nitrososphaeraceae;g__Candidatus Nitrosocosmicus;s__Candidatus Nitrosocosmicus oleophilus
Laccase-like multicopper oxidase (EC 1.10.3.-)	AA1	k__Archaea;p__Thaumarchaeota;c__Nitrososphaeria;o__Nitrososphaerales;f__Nitrososphaeraceae;g__Candidatus Nitrosocosmicus;s__Candidatus Nitrosocosmicus oleophilus
N-acetylgalactosaminyltransferase (EC 2.4.1.-)	GT2	k__Archaea;p__Thaumarchaeota;c__Nitrososphaeria;o__Nitrososphaerales;f__Nitrososphaeraceae;g__Candidatus Nitrosocosmicus;s__Candidatus Nitrosocosmicus oleophilus
N-acetylgalactosaminyltransferase (EC 2.4.1.-)	GT2	k__Archaea;p__Thaumarchaeota;c__Nitrososphaeria;o__Nitrososphaerales;f__Nitrososphaeraceae;g__Candidatus Nitrosocosmicus;s__Candidatus Nitrosocosmicus oleophilus
N-acetylgalactosaminyltransferase (EC 2.4.1.-)	GT2	k__Archaea;p__Thaumarchaeota;c__Nitrososphaeria;o__Nitrososphaerales;f__Nitrososphaeraceae;g__Candidatus Nitrosocosmicus;s__Candidatus Nitrosocosmicus oleophilus
N-acetylgalactosaminyltransferase (EC 2.4.1.-)	GT2	k__Archaea;p__Thaumarchaeota;c__Nitrososphaeria;o__Nitrososphaerales;f__Nitrososphaeraceae;g__Candidatus Nitrosocosmicus;s__Candidatus Nitrosocosmicus oleophilus
N-acetylglucosaminyltransferase (EC 2.4.1.-)	GT2	k__Archaea;p__Thaumarchaeota;c__Nitrososphaeria;o__Nitrososphaerales;f__Nitrososphaeraceae;g__Candidatus Nitrosocosmicus;s__Candidatus Nitrosocosmicus oleophilus
N-acetylglucosaminyltransferase (EC 2.4.1.-)	GT2	k__Archaea;p__Thaumarchaeota;c__Nitrososphaeria;o__Nitrososphaerales;f__Nitrososphaeraceae;g__Candidatus Nitrosocosmicus;s__Candidatus Nitrosocosmicus oleophilus
N-acetylglucosaminyltransferase (EC 2.4.1.-)	GT2	k__Archaea;p__Thaumarchaeota;c__Nitrososphaeria;o__Nitrososphaerales;f__Nitrososphaeraceae;g__Candidatus Nitrosocosmicus;s__Candidatus Nitrosocosmicus oleophilus
N-acetylglucosaminyltransferase (EC 2.4.1.-)	GT2	k__Archaea;p__Thaumarchaeota;c__Nitrososphaeria;o__Nitrososphaerales;f__Nitrososphaeraceae;g__Candidatus Nitrosocosmicus;s__Candidatus Nitrosocosmicus oleophilus
UDP-Galf: galactofuranosyl-galactofuranosyl-rhamnosyl-N-acetylglucosaminyl-PP-decaprenol beta_-1,5_1,6-galactofuranosyltransferase (EC 2.4.1.288)	GT2	k__Archaea;p__Thaumarchaeota;c__Nitrososphaeria;o__Nitrososphaerales;f__Nitrososphaeraceae;g__Candidatus Nitrosocosmicus;s__Candidatus Nitrosocosmicus oleophilus
UDP-Galf: galactofuranosyl-galactofuranosyl-rhamnosyl-N-acetylglucosaminyl-PP-decaprenol beta_-1,5_1,6-galactofuranosyltransferase (EC 2.4.1.288)	GT2	k__Archaea;p__Thaumarchaeota;c__Nitrososphaeria;o__Nitrososphaerales;f__Nitrososphaeraceae;g__Candidatus Nitrosocosmicus;s__Candidatus Nitrosocosmicus oleophilus
UDP-Galf: galactofuranosyl-galactofuranosyl-rhamnosyl-N-acetylglucosaminyl-PP-decaprenol beta_-1,5_1,6-galactofuranosyltransferase (EC 2.4.1.288)	GT2	k__Archaea;p__Thaumarchaeota;c__Nitrososphaeria;o__Nitrososphaerales;f__Nitrososphaeraceae;g__Candidatus Nitrosocosmicus;s__Candidatus Nitrosocosmicus oleophilus
UDP-Galf: galactofuranosyl-galactofuranosyl-rhamnosyl-N-acetylglucosaminyl-PP-decaprenol beta_-1,5_1,6-galactofuranosyltransferase (EC 2.4.1.288)	GT2	k__Archaea;p__Thaumarchaeota;c__Nitrososphaeria;o__Nitrososphaerales;f__Nitrososphaeraceae;g__Candidatus Nitrosocosmicus;s__Candidatus Nitrosocosmicus oleophilus
UDP-Galf: rhamnopyranosyl-N-acetylglucosaminyl-PP-decaprenol beta_-1,4_1,5-galactofuranosyltransferase (EC 2.4.1.287)	GT2	k__Archaea;p__Thaumarchaeota;c__Nitrososphaeria;o__Nitrososphaerales;f__Nitrososphaeraceae;g__Candidatus Nitrosocosmicus;s__Candidatus Nitrosocosmicus oleophilus
UDP-Galf: rhamnopyranosyl-N-acetylglucosaminyl-PP-decaprenol beta_-1,4_1,5-galactofuranosyltransferase (EC 2.4.1.287)	GT2	k__Archaea;p__Thaumarchaeota;c__Nitrososphaeria;o__Nitrososphaerales;f__Nitrososphaeraceae;g__Candidatus Nitrosocosmicus;s__Candidatus Nitrosocosmicus oleophilus
UDP-Galf: rhamnopyranosyl-N-acetylglucosaminyl-PP-decaprenol beta_-1,4_1,5-galactofuranosyltransferase (EC 2.4.1.287)	GT2	k__Archaea;p__Thaumarchaeota;c__Nitrososphaeria;o__Nitrososphaerales;f__Nitrososphaeraceae;g__Candidatus Nitrosocosmicus;s__Candidatus Nitrosocosmicus oleophilus
UDP-Galf: rhamnopyranosyl-N-acetylglucosaminyl-PP-decaprenol beta_-1,4_1,5-galactofuranosyltransferase (EC 2.4.1.287)	GT2	k__Archaea;p__Thaumarchaeota;c__Nitrososphaeria;o__Nitrososphaerales;f__Nitrososphaeraceae;g__Candidatus Nitrosocosmicus;s__Candidatus Nitrosocosmicus oleophilus
cellulose synthase (EC 2.4.1.12)	GT2	k__Archaea;p__Thaumarchaeota;c__Nitrososphaeria;o__Nitrososphaerales;f__Nitrososphaeraceae;g__Candidatus Nitrosocosmicus;s__Candidatus Nitrosocosmicus oleophilus
cellulose synthase (EC 2.4.1.12)	GT2	k__Archaea;p__Thaumarchaeota;c__Nitrososphaeria;o__Nitrososphaerales;f__Nitrososphaeraceae;g__Candidatus Nitrosocosmicus;s__Candidatus Nitrosocosmicus oleophilus
cellulose synthase (EC 2.4.1.12)	GT2	k__Archaea;p__Thaumarchaeota;c__Nitrososphaeria;o__Nitrososphaerales;f__Nitrososphaeraceae;g__Candidatus Nitrosocosmicus;s__Candidatus Nitrosocosmicus oleophilus
cellulose synthase (EC 2.4.1.12)	GT2	k__Archaea;p__Thaumarchaeota;c__Nitrososphaeria;o__Nitrososphaerales;f__Nitrososphaeraceae;g__Candidatus Nitrosocosmicus;s__Candidatus Nitrosocosmicus oleophilus
chitin oligosaccharide synthase (EC 2.4.1.-)	GT2	k__Archaea;p__Thaumarchaeota;c__Nitrososphaeria;o__Nitrososphaerales;f__Nitrososphaeraceae;g__Candidatus Nitrosocosmicus;s__Candidatus Nitrosocosmicus oleophilus
chitin oligosaccharide synthase (EC 2.4.1.-)	GT2	k__Archaea;p__Thaumarchaeota;c__Nitrososphaeria;o__Nitrososphaerales;f__Nitrososphaeraceae;g__Candidatus Nitrosocosmicus;s__Candidatus Nitrosocosmicus oleophilus
chitin oligosaccharide synthase (EC 2.4.1.-)	GT2	k__Archaea;p__Thaumarchaeota;c__Nitrososphaeria;o__Nitrososphaerales;f__Nitrososphaeraceae;g__Candidatus Nitrosocosmicus;s__Candidatus Nitrosocosmicus oleophilus
chitin oligosaccharide synthase (EC 2.4.1.-)	GT2	k__Archaea;p__Thaumarchaeota;c__Nitrososphaeria;o__Nitrososphaerales;f__Nitrososphaeraceae;g__Candidatus Nitrosocosmicus;s__Candidatus Nitrosocosmicus oleophilus
chitin synthase (EC 2.4.1.16)	GT2	k__Archaea;p__Thaumarchaeota;c__Nitrososphaeria;o__Nitrososphaerales;f__Nitrososphaeraceae;g__Candidatus Nitrosocosmicus;s__Candidatus Nitrosocosmicus oleophilus
chitin synthase (EC 2.4.1.16)	GT2	k__Archaea;p__Thaumarchaeota;c__Nitrososphaeria;o__Nitrososphaerales;f__Nitrososphaeraceae;g__Candidatus Nitrosocosmicus;s__Candidatus Nitrosocosmicus oleophilus
chitin synthase (EC 2.4.1.16)	GT2	k__Archaea;p__Thaumarchaeota;c__Nitrososphaeria;o__Nitrososphaerales;f__Nitrososphaeraceae;g__Candidatus Nitrosocosmicus;s__Candidatus Nitrosocosmicus oleophilus
chitin synthase (EC 2.4.1.16)	GT2	k__Archaea;p__Thaumarchaeota;c__Nitrososphaeria;o__Nitrososphaerales;f__Nitrososphaeraceae;g__Candidatus Nitrosocosmicus;s__Candidatus Nitrosocosmicus oleophilus
dTDP-L-Rha: N-acetylglucosaminyl-PP-decaprenol alpha_-1,3-L-rhamnosyltransferase (EC 2.4.1.289)	GT2	k__Archaea;p__Thaumarchaeota;c__Nitrososphaeria;o__Nitrososphaerales;f__Nitrososphaeraceae;g__Candidatus Nitrosocosmicus;s__Candidatus Nitrosocosmicus oleophilus
dTDP-L-Rha: N-acetylglucosaminyl-PP-decaprenol alpha_-1,3-L-rhamnosyltransferase (EC 2.4.1.289)	GT2	k__Archaea;p__Thaumarchaeota;c__Nitrososphaeria;o__Nitrososphaerales;f__Nitrososphaeraceae;g__Candidatus Nitrosocosmicus;s__Candidatus Nitrosocosmicus oleophilus
dTDP-L-Rha: N-acetylglucosaminyl-PP-decaprenol alpha_-1,3-L-rhamnosyltransferase (EC 2.4.1.289)	GT2	k__Archaea;p__Thaumarchaeota;c__Nitrososphaeria;o__Nitrososphaerales;f__Nitrososphaeraceae;g__Candidatus Nitrosocosmicus;s__Candidatus Nitrosocosmicus oleophilus
dTDP-L-Rha: N-acetylglucosaminyl-PP-decaprenol alpha_-1,3-L-rhamnosyltransferase (EC 2.4.1.289)	GT2	k__Archaea;p__Thaumarchaeota;c__Nitrososphaeria;o__Nitrososphaerales;f__Nitrososphaeraceae;g__Candidatus Nitrosocosmicus;s__Candidatus Nitrosocosmicus oleophilus
dolichyl-diphosphooligosaccharide--protein glycotransferase (EC 2.4.99.18)	GT66	k__Archaea;p__Thaumarchaeota;c__Nitrososphaeria;o__Nitrososphaerales;f__Nitrososphaeraceae;g__Candidatus Nitrosocosmicus;s__Candidatus Nitrosocosmicus oleophilus
dolichyl-phosphate beta_-D-mannosyltransferase (EC 2.4.1.83)	GT2	k__Archaea;p__Thaumarchaeota;c__Nitrososphaeria;o__Nitrososphaerales;f__Nitrososphaeraceae;g__Candidatus Nitrosocosmicus;s__Candidatus Nitrosocosmicus oleophilus
dolichyl-phosphate beta_-D-mannosyltransferase (EC 2.4.1.83)	GT2	k__Archaea;p__Thaumarchaeota;c__Nitrososphaeria;o__Nitrososphaerales;f__Nitrososphaeraceae;g__Candidatus Nitrosocosmicus;s__Candidatus Nitrosocosmicus oleophilus
dolichyl-phosphate beta_-D-mannosyltransferase (EC 2.4.1.83)	GT2	k__Archaea;p__Thaumarchaeota;c__Nitrososphaeria;o__Nitrososphaerales;f__Nitrososphaeraceae;g__Candidatus Nitrosocosmicus;s__Candidatus Nitrosocosmicus oleophilus
dolichyl-phosphate beta_-D-mannosyltransferase (EC 2.4.1.83)	GT2	k__Archaea;p__Thaumarchaeota;c__Nitrososphaeria;o__Nitrososphaerales;f__Nitrososphaeraceae;g__Candidatus Nitrosocosmicus;s__Candidatus Nitrosocosmicus oleophilus
dolichyl-phosphate beta_-glucosyltransferase (EC 2.4.1.117)	GT2	k__Archaea;p__Thaumarchaeota;c__Nitrososphaeria;o__Nitrososphaerales;f__Nitrososphaeraceae;g__Candidatus Nitrosocosmicus;s__Candidatus Nitrosocosmicus oleophilus
dolichyl-phosphate beta_-glucosyltransferase (EC 2.4.1.117)	GT2	k__Archaea;p__Thaumarchaeota;c__Nitrososphaeria;o__Nitrososphaerales;f__Nitrososphaeraceae;g__Candidatus Nitrosocosmicus;s__Candidatus Nitrosocosmicus oleophilus
dolichyl-phosphate beta_-glucosyltransferase (EC 2.4.1.117)	GT2	k__Archaea;p__Thaumarchaeota;c__Nitrososphaeria;o__Nitrososphaerales;f__Nitrososphaeraceae;g__Candidatus Nitrosocosmicus;s__Candidatus Nitrosocosmicus oleophilus
dolichyl-phosphate beta_-glucosyltransferase (EC 2.4.1.117)	GT2	k__Archaea;p__Thaumarchaeota;c__Nitrososphaeria;o__Nitrososphaerales;f__Nitrososphaeraceae;g__Candidatus Nitrosocosmicus;s__Candidatus Nitrosocosmicus oleophilus
ferroxidase (EC 1.10.3.-)	AA1	k__Archaea;p__Thaumarchaeota;c__Nitrososphaeria;o__Nitrososphaerales;f__Nitrososphaeraceae;g__Candidatus Nitrosocosmicus;s__Candidatus Nitrosocosmicus oleophilus
hyaluronan synthase (EC 2.4.1.212)	GT2	k__Archaea;p__Thaumarchaeota;c__Nitrososphaeria;o__Nitrososphaerales;f__Nitrososphaeraceae;g__Candidatus Nitrosocosmicus;s__Candidatus Nitrosocosmicus oleophilus
hyaluronan synthase (EC 2.4.1.212)	GT2	k__Archaea;p__Thaumarchaeota;c__Nitrososphaeria;o__Nitrososphaerales;f__Nitrososphaeraceae;g__Candidatus Nitrosocosmicus;s__Candidatus Nitrosocosmicus oleophilus
hyaluronan synthase (EC 2.4.1.212)	GT2	k__Archaea;p__Thaumarchaeota;c__Nitrososphaeria;o__Nitrososphaerales;f__Nitrososphaeraceae;g__Candidatus Nitrosocosmicus;s__Candidatus Nitrosocosmicus oleophilus
hyaluronan synthase (EC 2.4.1.212)	GT2	k__Archaea;p__Thaumarchaeota;c__Nitrososphaeria;o__Nitrososphaerales;f__Nitrososphaeraceae;g__Candidatus Nitrosocosmicus;s__Candidatus Nitrosocosmicus oleophilus
undecaprenyl-diphosphooligosaccharide--protein glycotransferase (EC 2.4.99.19)	GT66	k__Archaea;p__Thaumarchaeota;c__Nitrososphaeria;o__Nitrososphaerales;f__Nitrososphaeraceae;g__Candidatus Nitrosocosmicus;s__Candidatus Nitrosocosmicus oleophilus
beta_-1,3-glucan synthase (EC 2.4.1.34)	GT2	k__Archaea;p__Thaumarchaeota;c__Nitrososphaeria;o__Nitrososphaerales;f__Nitrososphaeraceae;g__Nitrososphaera;s__Candidatus Nitrososphaera gargensis
beta_-1,4-mannan synthase (EC 2.4.1.-)	GT2	k__Archaea;p__Thaumarchaeota;c__Nitrososphaeria;o__Nitrososphaerales;f__Nitrososphaeraceae;g__Nitrososphaera;s__Candidatus Nitrososphaera gargensis
beta_-mannosylphosphodecaprenol-mannooligosaccharide alpha_-1,6-mannosyltransferase (EC 2.4.1.199)	GT2	k__Archaea;p__Thaumarchaeota;c__Nitrososphaeria;o__Nitrososphaerales;f__Nitrososphaeraceae;g__Nitrososphaera;s__Candidatus Nitrososphaera gargensis
N-acetylgalactosaminyltransferase (EC 2.4.1.-)	GT2	k__Archaea;p__Thaumarchaeota;c__Nitrososphaeria;o__Nitrososphaerales;f__Nitrososphaeraceae;g__Nitrososphaera;s__Candidatus Nitrososphaera gargensis
N-acetylglucosaminyltransferase (EC 2.4.1.-)	GT2	k__Archaea;p__Thaumarchaeota;c__Nitrososphaeria;o__Nitrososphaerales;f__Nitrososphaeraceae;g__Nitrososphaera;s__Candidatus Nitrososphaera gargensis
UDP-Galf: galactofuranosyl-galactofuranosyl-rhamnosyl-N-acetylglucosaminyl-PP-decaprenol beta_-1,5_1,6-galactofuranosyltransferase (EC 2.4.1.288)	GT2	k__Archaea;p__Thaumarchaeota;c__Nitrososphaeria;o__Nitrososphaerales;f__Nitrososphaeraceae;g__Nitrososphaera;s__Candidatus Nitrososphaera gargensis
UDP-Galf: rhamnopyranosyl-N-acetylglucosaminyl-PP-decaprenol beta_-1,4_1,5-galactofuranosyltransferase (EC 2.4.1.287)	GT2	k__Archaea;p__Thaumarchaeota;c__Nitrososphaeria;o__Nitrososphaerales;f__Nitrososphaeraceae;g__Nitrososphaera;s__Candidatus Nitrososphaera gargensis
cellulose synthase (EC 2.4.1.12)	GT2	k__Archaea;p__Thaumarchaeota;c__Nitrososphaeria;o__Nitrososphaerales;f__Nitrososphaeraceae;g__Nitrososphaera;s__Candidatus Nitrososphaera gargensis
chitin oligosaccharide synthase (EC 2.4.1.-)	GT2	k__Archaea;p__Thaumarchaeota;c__Nitrososphaeria;o__Nitrososphaerales;f__Nitrososphaeraceae;g__Nitrososphaera;s__Candidatus Nitrososphaera gargensis
chitin synthase (EC 2.4.1.16)	GT2	k__Archaea;p__Thaumarchaeota;c__Nitrososphaeria;o__Nitrososphaerales;f__Nitrososphaeraceae;g__Nitrososphaera;s__Candidatus Nitrososphaera gargensis
dTDP-L-Rha: N-acetylglucosaminyl-PP-decaprenol alpha_-1,3-L-rhamnosyltransferase (EC 2.4.1.289)	GT2	k__Archaea;p__Thaumarchaeota;c__Nitrososphaeria;o__Nitrososphaerales;f__Nitrososphaeraceae;g__Nitrososphaera;s__Candidatus Nitrososphaera gargensis
dolichyl-diphosphooligosaccharide--protein glycotransferase (EC 2.4.99.18)	GT66	k__Archaea;p__Thaumarchaeota;c__Nitrososphaeria;o__Nitrososphaerales;f__Nitrososphaeraceae;g__Nitrososphaera;s__Candidatus Nitrososphaera gargensis
dolichyl-phosphate beta_-D-mannosyltransferase (EC 2.4.1.83)	GT2	k__Archaea;p__Thaumarchaeota;c__Nitrososphaeria;o__Nitrososphaerales;f__Nitrososphaeraceae;g__Nitrososphaera;s__Candidatus Nitrososphaera gargensis
dolichyl-phosphate beta_-glucosyltransferase (EC 2.4.1.117)	GT2	k__Archaea;p__Thaumarchaeota;c__Nitrososphaeria;o__Nitrososphaerales;f__Nitrososphaeraceae;g__Nitrososphaera;s__Candidatus Nitrososphaera gargensis
hyaluronan synthase (EC 2.4.1.212)	GT2	k__Archaea;p__Thaumarchaeota;c__Nitrososphaeria;o__Nitrososphaerales;f__Nitrososphaeraceae;g__Nitrososphaera;s__Candidatus Nitrososphaera gargensis
undecaprenyl-diphosphooligosaccharide--protein glycotransferase (EC 2.4.99.19)	GT66	k__Archaea;p__Thaumarchaeota;c__Nitrososphaeria;o__Nitrososphaerales;f__Nitrososphaeraceae;g__Nitrososphaera;s__Candidatus Nitrososphaera gargensis
2-hydroxyacylsphingosine 1-beta_-galactosyltransferase (EC 2.4.1.45)	GT1	k__Archaea;p__Thaumarchaeota;c__Unclassified;o__Nitrosopumilales;f__Nitrosopumilaceae;g__Nitrosopumilus;s__uncultured Candidatus Nitrosopumilus sp.
N-acylsphingosine galactosyltransferase (EC 2.4.1.47)	GT1	k__Archaea;p__Thaumarchaeota;c__Unclassified;o__Nitrosopumilales;f__Nitrosopumilaceae;g__Nitrosopumilus;s__uncultured Candidatus Nitrosopumilus sp.
UDP-beta_-L-rhamnose: alpha_-L-rhamnosyltransferase (EC 2.4.1.-)	GT1	k__Archaea;p__Thaumarchaeota;c__Unclassified;o__Nitrosopumilales;f__Nitrosopumilaceae;g__Nitrosopumilus;s__uncultured Candidatus Nitrosopumilus sp.
UDP-Glc: 4-hydroxybenzoate 4-O-beta_-glucosyltransferase (EC 2.4.1.194)	GT1	k__Archaea;p__Thaumarchaeota;c__Unclassified;o__Nitrosopumilales;f__Nitrosopumilaceae;g__Nitrosopumilus;s__uncultured Candidatus Nitrosopumilus sp.
UDP-Glc: chalcone 4?-O-beta_-glucosyltransferase (EC 2.4.1.286)	GT1	k__Archaea;p__Thaumarchaeota;c__Unclassified;o__Nitrosopumilales;f__Nitrosopumilaceae;g__Nitrosopumilus;s__uncultured Candidatus Nitrosopumilus sp.
UDP-GlcA: baicalein 7-O-beta_-glucuronosyltransferase (EC 2.4.1.253)	GT1	k__Archaea;p__Thaumarchaeota;c__Unclassified;o__Nitrosopumilales;f__Nitrosopumilaceae;g__Nitrosopumilus;s__uncultured Candidatus Nitrosopumilus sp.
UDP-glucuronosyltransferase (EC 2.4.1.17)	GT1	k__Archaea;p__Thaumarchaeota;c__Unclassified;o__Nitrosopumilales;f__Nitrosopumilaceae;g__Nitrosopumilus;s__uncultured Candidatus Nitrosopumilus sp.
anthocyanidin 3-O-glucosyltransferase (EC 2.4.1.115)	GT1	k__Archaea;p__Thaumarchaeota;c__Unclassified;o__Nitrosopumilales;f__Nitrosopumilaceae;g__Nitrosopumilus;s__uncultured Candidatus Nitrosopumilus sp.
anthocyanin 3-O-galactosyltransferase (EC 2.4.1.-)	GT1	k__Archaea;p__Thaumarchaeota;c__Unclassified;o__Nitrosopumilales;f__Nitrosopumilaceae;g__Nitrosopumilus;s__uncultured Candidatus Nitrosopumilus sp.
anthocyanin 5-O-glucosyltransferase (EC 2.4.1.-)	GT1	k__Archaea;p__Thaumarchaeota;c__Unclassified;o__Nitrosopumilales;f__Nitrosopumilaceae;g__Nitrosopumilus;s__uncultured Candidatus Nitrosopumilus sp.
dTDP-beta_-2-deoxy-L-fucose: alpha_-L-2-deoxyfucosyltransferase (EC 2.4.1.-)	GT1	k__Archaea;p__Thaumarchaeota;c__Unclassified;o__Nitrosopumilales;f__Nitrosopumilaceae;g__Nitrosopumilus;s__uncultured Candidatus Nitrosopumilus sp.
ecdysteroid UDP-glucosyltransferase (EC 2.4.1.-)	GT1	k__Archaea;p__Thaumarchaeota;c__Unclassified;o__Nitrosopumilales;f__Nitrosopumilaceae;g__Nitrosopumilus;s__uncultured Candidatus Nitrosopumilus sp.
flavonol 3-O-glucosyltransferase (EC 2.4.1.91)	GT1	k__Archaea;p__Thaumarchaeota;c__Unclassified;o__Nitrosopumilales;f__Nitrosopumilaceae;g__Nitrosopumilus;s__uncultured Candidatus Nitrosopumilus sp.
flavonol L-rhamnosyltransferase (EC 2.4.1.159)	GT1	k__Archaea;p__Thaumarchaeota;c__Unclassified;o__Nitrosopumilales;f__Nitrosopumilaceae;g__Nitrosopumilus;s__uncultured Candidatus Nitrosopumilus sp.
indole-3-acetate beta_-glucosyltransferase (EC 2.4.1.121)	GT1	k__Archaea;p__Thaumarchaeota;c__Unclassified;o__Nitrosopumilales;f__Nitrosopumilaceae;g__Nitrosopumilus;s__uncultured Candidatus Nitrosopumilus sp.
limonoid glucosyltransferase (EC 2.4.1.210)	GT1	k__Archaea;p__Thaumarchaeota;c__Unclassified;o__Nitrosopumilales;f__Nitrosopumilaceae;g__Nitrosopumilus;s__uncultured Candidatus Nitrosopumilus sp.
salicylic acid beta_-glucosyltransferase (EC 2.4.1.-)	GT1	k__Archaea;p__Thaumarchaeota;c__Unclassified;o__Nitrosopumilales;f__Nitrosopumilaceae;g__Nitrosopumilus;s__uncultured Candidatus Nitrosopumilus sp.
sinapate 1-glucosyltransferase (EC 2.4.1.120)	GT1	k__Archaea;p__Thaumarchaeota;c__Unclassified;o__Nitrosopumilales;f__Nitrosopumilaceae;g__Nitrosopumilus;s__uncultured Candidatus Nitrosopumilus sp.
sterol glucosyltransferase (EC 2.4.1.173)	GT1	k__Archaea;p__Thaumarchaeota;c__Unclassified;o__Nitrosopumilales;f__Nitrosopumilaceae;g__Nitrosopumilus;s__uncultured Candidatus Nitrosopumilus sp.
zeatin O-beta_-glucosyltransferase (EC 2.4.1.203)	GT1	k__Archaea;p__Thaumarchaeota;c__Unclassified;o__Nitrosopumilales;f__Nitrosopumilaceae;g__Nitrosopumilus;s__uncultured Candidatus Nitrosopumilus sp.
zeatin O-beta_-xylosyltransferase (EC 2.4.2.40)	GT1	k__Archaea;p__Thaumarchaeota;c__Unclassified;o__Nitrosopumilales;f__Nitrosopumilaceae;g__Nitrosopumilus;s__uncultured Candidatus Nitrosopumilus sp.
zeaxanthin glucosyltransferase (EC 2.4.1.-)	GT1	k__Archaea;p__Thaumarchaeota;c__Unclassified;o__Nitrosopumilales;f__Nitrosopumilaceae;g__Nitrosopumilus;s__uncultured Candidatus Nitrosopumilus sp.
beta_-1,3-glucan synthase (EC 2.4.1.34)	GT2	k__Archaea;p__Unclassified;c__Unclassified;o__Unclassified;f__Unclassified;g__Unclassified;s__uncultured archaeon
beta_-1,4-mannan synthase (EC 2.4.1.-)	GT2	k__Archaea;p__Unclassified;c__Unclassified;o__Unclassified;f__Unclassified;g__Unclassified;s__uncultured archaeon
beta_-mannosylphosphodecaprenol-mannooligosaccharide alpha_-1,6-mannosyltransferase (EC 2.4.1.199)	GT2	k__Archaea;p__Unclassified;c__Unclassified;o__Unclassified;f__Unclassified;g__Unclassified;s__uncultured archaeon
N-acetylgalactosaminyltransferase (EC 2.4.1.-)	GT2	k__Archaea;p__Unclassified;c__Unclassified;o__Unclassified;f__Unclassified;g__Unclassified;s__uncultured archaeon
N-acetylglucosaminyltransferase (EC 2.4.1.-)	GT2	k__Archaea;p__Unclassified;c__Unclassified;o__Unclassified;f__Unclassified;g__Unclassified;s__uncultured archaeon
UDP-Galf: galactofuranosyl-galactofuranosyl-rhamnosyl-N-acetylglucosaminyl-PP-decaprenol beta_-1,5_1,6-galactofuranosyltransferase (EC 2.4.1.288)	GT2	k__Archaea;p__Unclassified;c__Unclassified;o__Unclassified;f__Unclassified;g__Unclassified;s__uncultured archaeon
UDP-Galf: rhamnopyranosyl-N-acetylglucosaminyl-PP-decaprenol beta_-1,4_1,5-galactofuranosyltransferase (EC 2.4.1.287)	GT2	k__Archaea;p__Unclassified;c__Unclassified;o__Unclassified;f__Unclassified;g__Unclassified;s__uncultured archaeon
cellulose synthase (EC 2.4.1.12)	GT2	k__Archaea;p__Unclassified;c__Unclassified;o__Unclassified;f__Unclassified;g__Unclassified;s__uncultured archaeon
chitin oligosaccharide synthase (EC 2.4.1.-)	GT2	k__Archaea;p__Unclassified;c__Unclassified;o__Unclassified;f__Unclassified;g__Unclassified;s__uncultured archaeon
chitin synthase (EC 2.4.1.16)	GT2	k__Archaea;p__Unclassified;c__Unclassified;o__Unclassified;f__Unclassified;g__Unclassified;s__uncultured archaeon
dTDP-L-Rha: N-acetylglucosaminyl-PP-decaprenol alpha_-1,3-L-rhamnosyltransferase (EC 2.4.1.289)	GT2	k__Archaea;p__Unclassified;c__Unclassified;o__Unclassified;f__Unclassified;g__Unclassified;s__uncultured archaeon
dolichyl-phosphate beta_-D-mannosyltransferase (EC 2.4.1.83)	GT2	k__Archaea;p__Unclassified;c__Unclassified;o__Unclassified;f__Unclassified;g__Unclassified;s__uncultured archaeon
dolichyl-phosphate beta_-glucosyltransferase (EC 2.4.1.117)	GT2	k__Archaea;p__Unclassified;c__Unclassified;o__Unclassified;f__Unclassified;g__Unclassified;s__uncultured archaeon
hyaluronan synthase (EC 2.4.1.212)	GT2	k__Archaea;p__Unclassified;c__Unclassified;o__Unclassified;f__Unclassified;g__Unclassified;s__uncultured archaeon
alpha_,alpha_-trehalase (EC 3.2.1.28)	GH15	k__Bacteria
alpha_,alpha_-trehalase (EC 3.2.1.28)	GH65	k__Bacteria
alpha_,alpha_-trehalase (EC 3.2.1.28)	GH15	k__Bacteria
alpha_,alpha_-trehalase (EC 3.2.1.28)	GH15	k__Bacteria
alpha_,alpha_-trehalase (EC 3.2.1.28)	GH15	k__Bacteria
alpha_,alpha_-trehalase (EC 3.2.1.28)	GH15	k__Bacteria
alpha_,alpha_-trehalase (EC 3.2.1.28)	GH15	k__Bacteria
alpha_,alpha_-trehalase (EC 3.2.1.28)	GH15	k__Bacteria
alpha_,alpha_-trehalase (EC 3.2.1.28)	GH15	k__Bacteria
alpha_,alpha_-trehalase (EC 3.2.1.28)	GH65	k__Bacteria
alpha_,alpha_-trehalase (EC 3.2.1.28)	GH15	k__Bacteria
alpha_,alpha_-trehalase (EC 3.2.1.28)	GH15	k__Bacteria
alpha_,alpha_-trehalase (EC 3.2.1.28)	GH15	k__Bacteria
alpha_,alpha_-trehalase (EC 3.2.1.28)	GH15	k__Bacteria
alpha_,alpha_-trehalase (EC 3.2.1.28)	GH37	k__Bacteria
alpha_,alpha_-trehalase (EC 3.2.1.28)	GH65	k__Bacteria
alpha_,alpha_-trehalase (EC 3.2.1.28)	GH15	k__Bacteria
alpha_,alpha_-trehalase (EC 3.2.1.28)	GH15	k__Bacteria
alpha_,alpha_-trehalase (EC 3.2.1.28)	GH15	k__Bacteria
alpha_,alpha_-trehalase (EC 3.2.1.28)	GH15	k__Bacteria
alpha_,alpha_-trehalase (EC 3.2.1.28)	GH65	k__Bacteria
alpha_,alpha_-trehalase (EC 3.2.1.28)	GH15	k__Bacteria
alpha_,alpha_-trehalase (EC 3.2.1.28)	GH15	k__Bacteria
alpha_,alpha_-trehalase (EC 3.2.1.28)	GH15	k__Bacteria
alpha_,alpha_-trehalase (EC 3.2.1.28)	GH15	k__Bacteria
alpha_,alpha_-trehalase (EC 3.2.1.28)	GH15	k__Bacteria
alpha_,alpha_-trehalase (EC 3.2.1.28)	GH37	k__Bacteria
alpha_,alpha_-trehalase (EC 3.2.1.28)	GH15	k__Bacteria
alpha_,alpha_-trehalase (EC 3.2.1.28)	GH37	k__Bacteria
alpha_,alpha_-trehalase (EC 3.2.1.28)	GH15	k__Bacteria
alpha_,alpha_-trehalase (EC 3.2.1.28)	GH15	k__Bacteria
alpha_,alpha_-trehalase (EC 3.2.1.28)	GH15	k__Bacteria
alpha_,alpha_-trehalase (EC 3.2.1.28)	GH15	k__Bacteria
alpha_,alpha_-trehalase (EC 3.2.1.28)	GH15	k__Bacteria
alpha_,alpha_-trehalase (EC 3.2.1.28)	GH15	k__Bacteria
alpha_,alpha_-trehalase (EC 3.2.1.28)	GH15	k__Bacteria
alpha_,alpha_-trehalase (EC 3.2.1.28)	GH15	k__Bacteria
alpha_,alpha_-trehalase (EC 3.2.1.28)	GH65	k__Bacteria
alpha_,alpha_-trehalase (EC 3.2.1.28)	GH37	k__Bacteria
alpha_,alpha_-trehalase (EC 3.2.1.28)	GH15	k__Bacteria
alpha_,alpha_-trehalase (EC 3.2.1.28)	GH15	k__Bacteria
alpha_,alpha_-trehalase (EC 3.2.1.28)	GH15	k__Bacteria
alpha_,alpha_-trehalase (EC 3.2.1.28)	GH15	k__Bacteria
alpha_,alpha_-trehalase (EC 3.2.1.28)	GH15	k__Bacteria
alpha_,alpha_-trehalase (EC 3.2.1.28)	GH15	k__Bacteria
alpha_,alpha_-trehalase (EC 3.2.1.28)	GH15	k__Bacteria
alpha_,alpha_-trehalose-phosphate synthase [UDP-forming] (EC 2.4.1.15)	GT20	k__Bacteria
alpha_,alpha_-trehalose-phosphate synthase [UDP-forming] (EC 2.4.1.15)	GT20	k__Bacteria
alpha_-1,2-L-arabinofuranosidase (EC 3.2.1.-)	GH43	k__Bacteria
alpha_-1,2-L-arabinofuranosidase (EC 3.2.1.-)	GH43	k__Bacteria
alpha_-1,2-L-arabinofuranosidase (EC 3.2.1.-)	GH43	k__Bacteria
alpha_-1,2-L-arabinofuranosidase (EC 3.2.1.-)	GH43	k__Bacteria
alpha_-1,2-L-arabinofuranosidase (EC 3.2.1.-)	GH43	k__Bacteria
alpha_-1,2-L-arabinofuranosidase (EC 3.2.1.-)	GH43	k__Bacteria
alpha_-1,2-L-arabinofuranosidase (EC 3.2.1.-)	GH43	k__Bacteria
alpha_-1,2-L-arabinofuranosidase (EC 3.2.1.-)	GH43	k__Bacteria
alpha_-1,2-L-arabinofuranosidase (EC 3.2.1.-)	GH43	k__Bacteria
alpha_-1,2-L-arabinofuranosidase (EC 3.2.1.-)	GH43	k__Bacteria
alpha_-1,2-L-arabinofuranosidase (EC 3.2.1.-)	GH43	k__Bacteria
alpha_-1,2-L-arabinofuranosidase (EC 3.2.1.-)	GH43	k__Bacteria
alpha_-1,2-L-arabinofuranosidase (EC 3.2.1.-)	GH43	k__Bacteria
alpha_-1,2-L-arabinofuranosidase (EC 3.2.1.-)	GH43	k__Bacteria
alpha_-1,2-L-arabinofuranosidase (EC 3.2.1.-)	GH43	k__Bacteria
alpha_-1,2-L-arabinofuranosidase (EC 3.2.1.-)	GH43	k__Bacteria
alpha_-1,2-L-arabinofuranosidase (EC 3.2.1.-)	GH43	k__Bacteria
alpha_-1,2-L-arabinofuranosidase (EC 3.2.1.-)	GH43	k__Bacteria
alpha_-1,2-L-fucosidase (EC 3.2.1.63)	GH95	k__Bacteria
alpha_-1,2-L-fucosidase (EC 3.2.1.63)	GH95	k__Bacteria
alpha_-1,2-L-fucosidase (EC 3.2.1.63)	GH95	k__Bacteria
alpha_-1,2-mannosidase (EC 3.2.1.-)	GH92	k__Bacteria
alpha_-1,2-mannosidase (EC 3.2.1.-)	GH92	k__Bacteria
alpha_-1,2-mannosidase (EC 3.2.1.-)	GH92	k__Bacteria
alpha_-1,2-mannosidase (EC 3.2.1.-)	GH92	k__Bacteria
alpha_-1,2-mannosidase (EC 3.2.1.-)	GH92	k__Bacteria
alpha_-1,3-glucanase (EC 3.2.1.59)	GH87	k__Bacteria
alpha_-1,3-mannosidase (EC 3.2.1.-)	GH92	k__Bacteria
alpha_-1,3-mannosidase (EC 3.2.1.-)	GH92	k__Bacteria
alpha_-1,3-mannosidase (EC 3.2.1.-)	GH92	k__Bacteria
alpha_-1,3-mannosidase (EC 3.2.1.-)	GH92	k__Bacteria
alpha_-1,3-mannosidase (EC 3.2.1.-)	GH92	k__Bacteria
alpha_-1,3_1,4-L-fucosidase (EC 3.2.1.111)	GH29	k__Bacteria
alpha_-1,3_1,4-L-fucosidase (EC 3.2.1.111)	GH29	k__Bacteria
alpha_-1,3_1,4-L-fucosidase (EC 3.2.1.111)	GH29	k__Bacteria
alpha_-1,4-glucan: phosphate alpha_-maltosyltransferase (EC 2.4.99.16)	GH13	k__Bacteria
alpha_-1,4-glucan: phosphate alpha_-maltosyltransferase (EC 2.4.99.16)	GH13	k__Bacteria
alpha_-1,4-glucan: phosphate alpha_-maltosyltransferase (EC 2.4.99.16)	GH13	k__Bacteria
alpha_-1,4-glucan: phosphate alpha_-maltosyltransferase (EC 2.4.99.16)	GH13	k__Bacteria
alpha_-1,4-glucan: phosphate alpha_-maltosyltransferase (EC 2.4.99.16)	GH13	k__Bacteria
alpha_-1,4-glucan: phosphate alpha_-maltosyltransferase (EC 2.4.99.16)	GH13	k__Bacteria
alpha_-1,4-glucan: phosphate alpha_-maltosyltransferase (EC 2.4.99.16)	GH13	k__Bacteria
alpha_-1,4-glucan: phosphate alpha_-maltosyltransferase (EC 2.4.99.16)	GH13	k__Bacteria
alpha_-1,4-glucan: phosphate alpha_-maltosyltransferase (EC 2.4.99.16)	GH13	k__Bacteria
alpha_-1,4-glucan: phosphate alpha_-maltosyltransferase (EC 2.4.99.16)	GH13	k__Bacteria
alpha_-1,4-glucan: phosphate alpha_-maltosyltransferase (EC 2.4.99.16)	GH13	k__Bacteria
alpha_-1,4-glucan: phosphate alpha_-maltosyltransferase (EC 2.4.99.16)	GH13	k__Bacteria
alpha_-1,4-glucan: phosphate alpha_-maltosyltransferase (EC 2.4.99.16)	GH13	k__Bacteria
alpha_-1,4-glucan: phosphate alpha_-maltosyltransferase (EC 2.4.99.16)	GH13	k__Bacteria
alpha_-1,4-glucan: phosphate alpha_-maltosyltransferase (EC 2.4.99.16)	GH13	k__Bacteria
alpha_-1,4-glucan: phosphate alpha_-maltosyltransferase (EC 2.4.99.16)	GH13	k__Bacteria
alpha_-1,4-glucan: phosphate alpha_-maltosyltransferase (EC 2.4.99.16)	GH13	k__Bacteria
alpha_-1,4-glucan: phosphate alpha_-maltosyltransferase (EC 2.4.99.16)	GH13	k__Bacteria
alpha_-1,4-glucan: phosphate alpha_-maltosyltransferase (EC 2.4.99.16)	GH13	k__Bacteria
alpha_-1,4-glucan: phosphate alpha_-maltosyltransferase (EC 2.4.99.16)	GH13	k__Bacteria
alpha_-1,4-glucan: phosphate alpha_-maltosyltransferase (EC 2.4.99.16)	GH13	k__Bacteria
alpha_-1,4-glucan: phosphate alpha_-maltosyltransferase (EC 2.4.99.16)	GH13	k__Bacteria
alpha_-1,4-glucan: phosphate alpha_-maltosyltransferase (EC 2.4.99.16)	GH13	k__Bacteria
alpha_-1,4-glucan: phosphate alpha_-maltosyltransferase (EC 2.4.99.16)	GH13	k__Bacteria
alpha_-1,4-glucan: phosphate alpha_-maltosyltransferase (EC 2.4.99.16)	GH13	k__Bacteria
alpha_-1,4-glucan: phosphate alpha_-maltosyltransferase (EC 2.4.99.16)	GH13	k__Bacteria
alpha_-1,4-glucan: phosphate alpha_-maltosyltransferase (EC 2.4.99.16)	GH13	k__Bacteria
alpha_-1,4-glucan: phosphate alpha_-maltosyltransferase (EC 2.4.99.16)	GH13	k__Bacteria
alpha_-1,4-glucan: phosphate alpha_-maltosyltransferase (EC 2.4.99.16)	GH13	k__Bacteria
alpha_-1,4-glucan: phosphate alpha_-maltosyltransferase (EC 2.4.99.16)	GH13	k__Bacteria
alpha_-1,4-glucan: phosphate alpha_-maltosyltransferase (EC 2.4.99.16)	GH13	k__Bacteria
alpha_-1,4-glucan: phosphate alpha_-maltosyltransferase (EC 2.4.99.16)	GH13	k__Bacteria
alpha_-1,4-glucan: phosphate alpha_-maltosyltransferase (EC 2.4.99.16)	GH13	k__Bacteria
alpha_-1,4-glucan: phosphate alpha_-maltosyltransferase (EC 2.4.99.16)	GH13	k__Bacteria
alpha_-1,4-glucan: phosphate alpha_-maltosyltransferase (EC 2.4.99.16)	GH13	k__Bacteria
alpha_-1,4-glucan: phosphate alpha_-maltosyltransferase (EC 2.4.99.16)	GH13	k__Bacteria
alpha_-1,4-glucan: phosphate alpha_-maltosyltransferase (EC 2.4.99.16)	GH13	k__Bacteria
alpha_-1,4-glucan: phosphate alpha_-maltosyltransferase (EC 2.4.99.16)	GH13	k__Bacteria
alpha_-1,4-glucan: phosphate alpha_-maltosyltransferase (EC 2.4.99.16)	GH13	k__Bacteria
alpha_-1,4-glucan: phosphate alpha_-maltosyltransferase (EC 2.4.99.16)	GH13	k__Bacteria
alpha_-1,4-glucan: phosphate alpha_-maltosyltransferase (EC 2.4.99.16)	GH13	k__Bacteria
alpha_-1,4-glucan: phosphate alpha_-maltosyltransferase (EC 2.4.99.16)	GH13	k__Bacteria
alpha_-1,4-glucan: phosphate alpha_-maltosyltransferase (EC 2.4.99.16)	GH13	k__Bacteria
alpha_-1,4-glucan: phosphate alpha_-maltosyltransferase (EC 2.4.99.16)	GH13	k__Bacteria
alpha_-1,4-glucan: phosphate alpha_-maltosyltransferase (EC 2.4.99.16)	GH13	k__Bacteria
alpha_-1,4-glucan: phosphate alpha_-maltosyltransferase (EC 2.4.99.16)	GH13	k__Bacteria
alpha_-1,4-glucan: phosphate alpha_-maltosyltransferase (EC 2.4.99.16)	GH13	k__Bacteria
alpha_-1,4-glucan: phosphate alpha_-maltosyltransferase (EC 2.4.99.16)	GH13	k__Bacteria
alpha_-1,4-glucan: phosphate alpha_-maltosyltransferase (EC 2.4.99.16)	GH13	k__Bacteria
alpha_-1,4-glucan: phosphate alpha_-maltosyltransferase (EC 2.4.99.16)	GH13	k__Bacteria
alpha_-1,4-glucan: phosphate alpha_-maltosyltransferase (EC 2.4.99.16)	GH13	k__Bacteria
alpha_-1,4-glucan: phosphate alpha_-maltosyltransferase (EC 2.4.99.16)	GH13	k__Bacteria
alpha_-1,4-glucan: phosphate alpha_-maltosyltransferase (EC 2.4.99.16)	GH13	k__Bacteria
alpha_-1,4-glucan: phosphate alpha_-maltosyltransferase (EC 2.4.99.16)	GH13	k__Bacteria
alpha_-1,4-glucan: phosphate alpha_-maltosyltransferase (EC 2.4.99.16)	GH13	k__Bacteria
alpha_-1,4-glucan: phosphate alpha_-maltosyltransferase (EC 2.4.99.16)	GH13	k__Bacteria
alpha_-1,4-glucan: phosphate alpha_-maltosyltransferase (EC 2.4.99.16)	GH13	k__Bacteria
alpha_-1,4-glucan: phosphate alpha_-maltosyltransferase (EC 2.4.99.16)	GH13	k__Bacteria
alpha_-1,4-glucan: phosphate alpha_-maltosyltransferase (EC 2.4.99.16)	GH13	k__Bacteria
alpha_-1,4-glucan: phosphate alpha_-maltosyltransferase (EC 2.4.99.16)	GH13	k__Bacteria
alpha_-1,4-glucan: phosphate alpha_-maltosyltransferase (EC 2.4.99.16)	GH13	k__Bacteria
alpha_-1,4-glucan: phosphate alpha_-maltosyltransferase (EC 2.4.99.16)	GH13	k__Bacteria
alpha_-1,4-glucan: phosphate alpha_-maltosyltransferase (EC 2.4.99.16)	GH13	k__Bacteria
alpha_-1,4-glucan: phosphate alpha_-maltosyltransferase (EC 2.4.99.16)	GH13	k__Bacteria
alpha_-1,4-glucan: phosphate alpha_-maltosyltransferase (EC 2.4.99.16)	GH13	k__Bacteria
alpha_-1,4-glucan: phosphate alpha_-maltosyltransferase (EC 2.4.99.16)	GH13	k__Bacteria
alpha_-1,4-glucan: phosphate alpha_-maltosyltransferase (EC 2.4.99.16)	GH13	k__Bacteria
alpha_-1,4-glucan: phosphate alpha_-maltosyltransferase (EC 2.4.99.16)	GH13	k__Bacteria
alpha_-1,4-glucan: phosphate alpha_-maltosyltransferase (EC 2.4.99.16)	GH13	k__Bacteria
alpha_-1,4-glucan: phosphate alpha_-maltosyltransferase (EC 2.4.99.16)	GH13	k__Bacteria
alpha_-1,4-glucan: phosphate alpha_-maltosyltransferase (EC 2.4.99.16)	GH13	k__Bacteria
alpha_-1,4-glucan: phosphate alpha_-maltosyltransferase (EC 2.4.99.16)	GH13	k__Bacteria
alpha_-1,4-glucan: phosphate alpha_-maltosyltransferase (EC 2.4.99.16)	GH13	k__Bacteria
alpha_-1,4-glucan: phosphate alpha_-maltosyltransferase (EC 2.4.99.16)	GH13	k__Bacteria
alpha_-1,4-glucan: phosphate alpha_-maltosyltransferase (EC 2.4.99.16)	GH13	k__Bacteria
alpha_-1,4-glucan: phosphate alpha_-maltosyltransferase (EC 2.4.99.16)	GH13	k__Bacteria
alpha_-1,4-glucan: phosphate alpha_-maltosyltransferase (EC 2.4.99.16)	GH13	k__Bacteria
alpha_-1,4-glucan: phosphate alpha_-maltosyltransferase (EC 2.4.99.16)	GH13	k__Bacteria
alpha_-1,4-glucan: phosphate alpha_-maltosyltransferase (EC 2.4.99.16)	GH13	k__Bacteria
alpha_-1,4-glucan: phosphate alpha_-maltosyltransferase (EC 2.4.99.16)	GH13	k__Bacteria
alpha_-1,4-glucan: phosphate alpha_-maltosyltransferase (EC 2.4.99.16)	GH13	k__Bacteria
alpha_-1,4-glucan: phosphate alpha_-maltosyltransferase (EC 2.4.99.16)	GH13	k__Bacteria
alpha_-1,4-glucan: phosphate alpha_-maltosyltransferase (EC 2.4.99.16)	GH13	k__Bacteria
alpha_-1,4-glucan: phosphate alpha_-maltosyltransferase (EC 2.4.99.16)	GH13	k__Bacteria
alpha_-1,4-glucan: phosphate alpha_-maltosyltransferase (EC 2.4.99.16)	GH13	k__Bacteria
alpha_-1,4-glucan: phosphate alpha_-maltosyltransferase (EC 2.4.99.16)	GH13	k__Bacteria
alpha_-1,4-glucan: phosphate alpha_-maltosyltransferase (EC 2.4.99.16)	GH13	k__Bacteria
alpha_-1,4-glucan: phosphate alpha_-maltosyltransferase (EC 2.4.99.16)	GH13	k__Bacteria
alpha_-1,4-glucan: phosphate alpha_-maltosyltransferase (EC 2.4.99.16)	GH13	k__Bacteria
alpha_-1,4-glucan: phosphate alpha_-maltosyltransferase (EC 2.4.99.16)	GH13	k__Bacteria
alpha_-1,4-glucan: phosphate alpha_-maltosyltransferase (EC 2.4.99.16)	GH13	k__Bacteria
alpha_-1,4-glucan: phosphate alpha_-maltosyltransferase (EC 2.4.99.16)	GH13	k__Bacteria
alpha_-1,4-glucan: phosphate alpha_-maltosyltransferase (EC 2.4.99.16)	GH13	k__Bacteria
alpha_-1,4-glucan: phosphate alpha_-maltosyltransferase (EC 2.4.99.16)	GH13	k__Bacteria
alpha_-1,4-glucan: phosphate alpha_-maltosyltransferase (EC 2.4.99.16)	GH13	k__Bacteria
alpha_-1,4-glucan: phosphate alpha_-maltosyltransferase (EC 2.4.99.16)	GH13	k__Bacteria
alpha_-1,4-glucan: phosphate alpha_-maltosyltransferase (EC 2.4.99.16)	GH13	k__Bacteria
alpha_-1,4-glucan: phosphate alpha_-maltosyltransferase (EC 2.4.99.16)	GH13	k__Bacteria
alpha_-1,4-glucan: phosphate alpha_-maltosyltransferase (EC 2.4.99.16)	GH13	k__Bacteria
alpha_-1,4-glucan: phosphate alpha_-maltosyltransferase (EC 2.4.99.16)	GH13	k__Bacteria
alpha_-1,4-glucan: phosphate alpha_-maltosyltransferase (EC 2.4.99.16)	GH13	k__Bacteria
alpha_-1,4-glucan: phosphate alpha_-maltosyltransferase (EC 2.4.99.16)	GH13	k__Bacteria
alpha_-1,4-glucan: phosphate alpha_-maltosyltransferase (EC 2.4.99.16)	GH13	k__Bacteria
alpha_-1,4-glucan: phosphate alpha_-maltosyltransferase (EC 2.4.99.16)	GH13	k__Bacteria
alpha_-1,4-glucan: phosphate alpha_-maltosyltransferase (EC 2.4.99.16)	GH13	k__Bacteria
alpha_-1,4-glucan: phosphate alpha_-maltosyltransferase (EC 2.4.99.16)	GH13	k__Bacteria
alpha_-1,4-glucan: phosphate alpha_-maltosyltransferase (EC 2.4.99.16)	GH13	k__Bacteria
alpha_-1,4-glucan: phosphate alpha_-maltosyltransferase (EC 2.4.99.16)	GH13	k__Bacteria
alpha_-1,4-glucan: phosphate alpha_-maltosyltransferase (EC 2.4.99.16)	GH13	k__Bacteria
alpha_-1,4-glucan: phosphate alpha_-maltosyltransferase (EC 2.4.99.16)	GH13	k__Bacteria
alpha_-1,4-glucan: phosphate alpha_-maltosyltransferase (EC 2.4.99.16)	GH13	k__Bacteria
alpha_-1,4-glucan: phosphate alpha_-maltosyltransferase (EC 2.4.99.16)	GH13	k__Bacteria
alpha_-1,4-glucan: phosphate alpha_-maltosyltransferase (EC 2.4.99.16)	GH13	k__Bacteria
alpha_-1,4-glucan: phosphate alpha_-maltosyltransferase (EC 2.4.99.16)	GH13	k__Bacteria
alpha_-1,4-glucan: phosphate alpha_-maltosyltransferase (EC 2.4.99.16)	GH13	k__Bacteria
alpha_-1,4-glucan: phosphate alpha_-maltosyltransferase (EC 2.4.99.16)	GH13	k__Bacteria
alpha_-1,4-glucan: phosphate alpha_-maltosyltransferase (EC 2.4.99.16)	GH13	k__Bacteria
alpha_-1,4-glucan: phosphate alpha_-maltosyltransferase (EC 2.4.99.16)	GH13	k__Bacteria
alpha_-1,4-glucan: phosphate alpha_-maltosyltransferase (EC 2.4.99.16)	GH13	k__Bacteria
alpha_-1,4-glucan: phosphate alpha_-maltosyltransferase (EC 2.4.99.16)	GH13	k__Bacteria
alpha_-1,4-mannosidase (EC 3.2.1.-)	GH92	k__Bacteria
alpha_-1,4-mannosidase (EC 3.2.1.-)	GH92	k__Bacteria
alpha_-1,4-mannosidase (EC 3.2.1.-)	GH92	k__Bacteria
alpha_-1,4-mannosidase (EC 3.2.1.-)	GH92	k__Bacteria
alpha_-1,4-mannosidase (EC 3.2.1.-)	GH92	k__Bacteria
alpha_-2-O-mannosylglycerate hydrolase (EC 3.2.1.170)	GH38	k__Bacteria
alpha_-2-O-mannosylglycerate hydrolase (EC 3.2.1.170)	GH38	k__Bacteria
alpha_-2-O-mannosylglycerate hydrolase (EC 3.2.1.170)	GH38	k__Bacteria
alpha_-L-arabinofuranosidase (EC 3.2.1.55)	GH3	k__Bacteria
alpha_-L-arabinofuranosidase (EC 3.2.1.55)	GH43	k__Bacteria
alpha_-L-arabinofuranosidase (EC 3.2.1.55)	GH3	k__Bacteria
alpha_-L-arabinofuranosidase (EC 3.2.1.55)	GH2	k__Bacteria
alpha_-L-arabinofuranosidase (EC 3.2.1.55)	GH43	k__Bacteria
alpha_-L-arabinofuranosidase (EC 3.2.1.55)	GH2	k__Bacteria
alpha_-L-arabinofuranosidase (EC 3.2.1.55)	GH2	k__Bacteria
alpha_-L-arabinofuranosidase (EC 3.2.1.55)	GH2	k__Bacteria
alpha_-L-arabinofuranosidase (EC 3.2.1.55)	GH43	k__Bacteria
alpha_-L-arabinofuranosidase (EC 3.2.1.55)	GH2	k__Bacteria
alpha_-L-arabinofuranosidase (EC 3.2.1.55)	GH43	k__Bacteria
alpha_-L-arabinofuranosidase (EC 3.2.1.55)	GH3	k__Bacteria
alpha_-L-arabinofuranosidase (EC 3.2.1.55)	GH43	k__Bacteria
alpha_-L-arabinofuranosidase (EC 3.2.1.55)	GH3	k__Bacteria
alpha_-L-arabinofuranosidase (EC 3.2.1.55)	GH2	k__Bacteria
alpha_-L-arabinofuranosidase (EC 3.2.1.55)	GH2	k__Bacteria
alpha_-L-arabinofuranosidase (EC 3.2.1.55)	GH3	k__Bacteria
alpha_-L-arabinofuranosidase (EC 3.2.1.55)	GH3	k__Bacteria
alpha_-L-arabinofuranosidase (EC 3.2.1.55)	GH43	k__Bacteria
alpha_-L-arabinofuranosidase (EC 3.2.1.55)	GH2	k__Bacteria
alpha_-L-arabinofuranosidase (EC 3.2.1.55)	GH3	k__Bacteria
alpha_-L-arabinofuranosidase (EC 3.2.1.55)	GH43	k__Bacteria
alpha_-L-arabinofuranosidase (EC 3.2.1.55)	GH3	k__Bacteria
alpha_-L-arabinofuranosidase (EC 3.2.1.55)	GH43	k__Bacteria
alpha_-L-arabinofuranosidase (EC 3.2.1.55)	GH2	k__Bacteria
alpha_-L-arabinofuranosidase (EC 3.2.1.55)	GH2	k__Bacteria
alpha_-L-arabinofuranosidase (EC 3.2.1.55)	GH43	k__Bacteria
alpha_-L-arabinofuranosidase (EC 3.2.1.55)	GH3	k__Bacteria
alpha_-L-arabinofuranosidase (EC 3.2.1.55)	GH2	k__Bacteria
alpha_-L-arabinofuranosidase (EC 3.2.1.55)	GH3	k__Bacteria
alpha_-L-arabinofuranosidase (EC 3.2.1.55)	GH3	k__Bacteria
alpha_-L-arabinofuranosidase (EC 3.2.1.55)	GH43	k__Bacteria
alpha_-L-arabinofuranosidase (EC 3.2.1.55)	GH3	k__Bacteria
alpha_-L-arabinofuranosidase (EC 3.2.1.55)	GH43	k__Bacteria
alpha_-L-arabinofuranosidase (EC 3.2.1.55)	GH43	k__Bacteria
alpha_-L-arabinofuranosidase (EC 3.2.1.55)	GH2	k__Bacteria
alpha_-L-arabinofuranosidase (EC 3.2.1.55)	GH3	k__Bacteria
alpha_-L-arabinofuranosidase (EC 3.2.1.55)	GH43	k__Bacteria
alpha_-L-arabinofuranosidase (EC 3.2.1.55)	GH3	k__Bacteria
alpha_-L-arabinofuranosidase (EC 3.2.1.55)	GH3	k__Bacteria
alpha_-L-arabinofuranosidase (EC 3.2.1.55)	GH51	k__Bacteria
alpha_-L-arabinofuranosidase (EC 3.2.1.55)	GH43	k__Bacteria
alpha_-L-arabinofuranosidase (EC 3.2.1.55)	GH43	k__Bacteria
alpha_-L-arabinofuranosidase (EC 3.2.1.55)	GH43	k__Bacteria
alpha_-L-arabinofuranosidase (EC 3.2.1.55)	GH2	k__Bacteria
alpha_-L-arabinofuranosidase (EC 3.2.1.55)	GH3	k__Bacteria
alpha_-L-arabinofuranosidase (EC 3.2.1.55)	GH43	k__Bacteria
alpha_-L-arabinofuranosidase (EC 3.2.1.55)	GH3	k__Bacteria
alpha_-L-arabinofuranosidase (EC 3.2.1.55)	GH43	k__Bacteria
alpha_-L-fucosidase (EC 3.2.1.51)	GH95	k__Bacteria
alpha_-L-fucosidase (EC 3.2.1.51)	GH29	k__Bacteria
alpha_-L-fucosidase (EC 3.2.1.51)	GH95	k__Bacteria
alpha_-L-fucosidase (EC 3.2.1.51)	GH29	k__Bacteria
alpha_-L-fucosidase (EC 3.2.1.51)	GH95	k__Bacteria
alpha_-L-fucosidase (EC 3.2.1.51)	GH29	k__Bacteria
alpha_-L-iduronidase (EC 3.2.1.76)	GH39	k__Bacteria
alpha_-L-iduronidase (EC 3.2.1.76)	GH39	k__Bacteria
alpha_-L-iduronidase (EC 3.2.1.76)	GH39	k__Bacteria
alpha_-L-iduronidase (EC 3.2.1.76)	GH39	k__Bacteria
alpha_-L-iduronidase (EC 3.2.1.76)	GH39	k__Bacteria
alpha_-L-iduronidase (EC 3.2.1.76)	GH39	k__Bacteria
alpha_-L-iduronidase (EC 3.2.1.76)	GH39	k__Bacteria
alpha_-L-iduronidase (EC 3.2.1.76)	GH39	k__Bacteria
alpha_-L-iduronidase (EC 3.2.1.76)	GH39	k__Bacteria
alpha_-L-iduronidase (EC 3.2.1.76)	GH39	k__Bacteria
alpha_-L-iduronidase (EC 3.2.1.76)	GH39	k__Bacteria
alpha_-L-iduronidase (EC 3.2.1.76)	GH39	k__Bacteria
alpha_-L-iduronidase (EC 3.2.1.76)	GH39	k__Bacteria
alpha_-L-iduronidase (EC 3.2.1.76)	GH39	k__Bacteria
alpha_-L-iduronidase (EC 3.2.1.76)	GH39	k__Bacteria
alpha_-L-iduronidase (EC 3.2.1.76)	GH39	k__Bacteria
alpha_-L-iduronidase (EC 3.2.1.76)	GH39	k__Bacteria
alpha_-L-rhamnosidase (EC 3.2.1.40)	GH78	k__Bacteria
alpha_-L-rhamnosidase (EC 3.2.1.40)	GH78	k__Bacteria
alpha_-L-rhamnosidase (EC 3.2.1.40)	GH106	k__Bacteria
alpha_-L-rhamnosidase (EC 3.2.1.40)	GH78	k__Bacteria
alpha_-N-acetylgalactosaminidase (EC 3.2.1.49)	GH27	k__Bacteria
alpha_-N-acetylgalactosaminidase (EC 3.2.1.49)	GH109	k__Bacteria
alpha_-N-acetylgalactosaminidase (EC 3.2.1.49)	GH36	k__Bacteria
alpha_-N-acetylgalactosaminidase (EC 3.2.1.49)	GH36	k__Bacteria
alpha_-N-acetylgalactosaminidase (EC 3.2.1.49)	GH36	k__Bacteria
alpha_-N-acetylgalactosaminidase (EC 3.2.1.49)	GH27	k__Bacteria
alpha_-N-acetylgalactosaminidase (EC 3.2.1.49)	GH27	k__Bacteria
alpha_-N-acetylgalactosaminidase (EC 3.2.1.49)	GH36	k__Bacteria
alpha_-N-acetylgalactosaminidase (EC 3.2.1.49)	GH27	k__Bacteria
alpha_-amylase (EC 3.2.1.1)	GH13	k__Bacteria
alpha_-amylase (EC 3.2.1.1)	GH13	k__Bacteria
alpha_-amylase (EC 3.2.1.1)	GH13	k__Bacteria
alpha_-amylase (EC 3.2.1.1)	GH13	k__Bacteria
alpha_-amylase (EC 3.2.1.1)	GH13	k__Bacteria
alpha_-amylase (EC 3.2.1.1)	GH13	k__Bacteria
alpha_-amylase (EC 3.2.1.1)	GH13	k__Bacteria
alpha_-amylase (EC 3.2.1.1)	GH13	k__Bacteria
alpha_-amylase (EC 3.2.1.1)	GH13	k__Bacteria
alpha_-amylase (EC 3.2.1.1)	GH13	k__Bacteria
alpha_-amylase (EC 3.2.1.1)	GH13	k__Bacteria
alpha_-amylase (EC 3.2.1.1)	GH13	k__Bacteria
alpha_-amylase (EC 3.2.1.1)	GH13	k__Bacteria
alpha_-amylase (EC 3.2.1.1)	GH13	k__Bacteria
alpha_-amylase (EC 3.2.1.1)	GH13	k__Bacteria
alpha_-amylase (EC 3.2.1.1)	GH13	k__Bacteria
alpha_-amylase (EC 3.2.1.1)	GH13	k__Bacteria
alpha_-amylase (EC 3.2.1.1)	GH13	k__Bacteria
alpha_-amylase (EC 3.2.1.1)	GH13	k__Bacteria
alpha_-amylase (EC 3.2.1.1)	GH13	k__Bacteria
alpha_-amylase (EC 3.2.1.1)	GH13	k__Bacteria
alpha_-amylase (EC 3.2.1.1)	GH13	k__Bacteria
alpha_-amylase (EC 3.2.1.1)	GH13	k__Bacteria
alpha_-amylase (EC 3.2.1.1)	GH13	k__Bacteria
alpha_-amylase (EC 3.2.1.1)	GH13	k__Bacteria
alpha_-amylase (EC 3.2.1.1)	GH13	k__Bacteria
alpha_-amylase (EC 3.2.1.1)	GH13	k__Bacteria
alpha_-amylase (EC 3.2.1.1)	GH13	k__Bacteria
alpha_-amylase (EC 3.2.1.1)	GH13	k__Bacteria
alpha_-amylase (EC 3.2.1.1)	GH57	k__Bacteria
alpha_-amylase (EC 3.2.1.1)	GH13	k__Bacteria
alpha_-amylase (EC 3.2.1.1)	GH13	k__Bacteria
alpha_-amylase (EC 3.2.1.1)	GH13	k__Bacteria
alpha_-amylase (EC 3.2.1.1)	GH13	k__Bacteria
alpha_-amylase (EC 3.2.1.1)	GH13	k__Bacteria
alpha_-amylase (EC 3.2.1.1)	GH13	k__Bacteria
alpha_-amylase (EC 3.2.1.1)	GH13	k__Bacteria
alpha_-amylase (EC 3.2.1.1)	GH13	k__Bacteria
alpha_-amylase (EC 3.2.1.1)	GH13	k__Bacteria
alpha_-amylase (EC 3.2.1.1)	GH13	k__Bacteria
alpha_-amylase (EC 3.2.1.1)	GH13	k__Bacteria
alpha_-amylase (EC 3.2.1.1)	GH13	k__Bacteria
alpha_-amylase (EC 3.2.1.1)	GH13	k__Bacteria
alpha_-amylase (EC 3.2.1.1)	GH13	k__Bacteria
alpha_-amylase (EC 3.2.1.1)	GH13	k__Bacteria
alpha_-amylase (EC 3.2.1.1)	GH13	k__Bacteria
alpha_-amylase (EC 3.2.1.1)	GH13	k__Bacteria
alpha_-amylase (EC 3.2.1.1)	GH13	k__Bacteria
alpha_-amylase (EC 3.2.1.1)	GH13	k__Bacteria
alpha_-amylase (EC 3.2.1.1)	GH13	k__Bacteria
alpha_-amylase (EC 3.2.1.1)	GH13	k__Bacteria
alpha_-amylase (EC 3.2.1.1)	GH13	k__Bacteria
alpha_-amylase (EC 3.2.1.1)	GH13	k__Bacteria
alpha_-amylase (EC 3.2.1.1)	GH13	k__Bacteria
alpha_-amylase (EC 3.2.1.1)	GH13	k__Bacteria
alpha_-amylase (EC 3.2.1.1)	GH13	k__Bacteria
alpha_-amylase (EC 3.2.1.1)	GH13	k__Bacteria
alpha_-amylase (EC 3.2.1.1)	GH13	k__Bacteria
alpha_-amylase (EC 3.2.1.1)	GH13	k__Bacteria
alpha_-amylase (EC 3.2.1.1)	GH13	k__Bacteria
alpha_-amylase (EC 3.2.1.1)	GH13	k__Bacteria
alpha_-amylase (EC 3.2.1.1)	GH13	k__Bacteria
alpha_-amylase (EC 3.2.1.1)	GH13	k__Bacteria
alpha_-amylase (EC 3.2.1.1)	GH13	k__Bacteria
alpha_-amylase (EC 3.2.1.1)	GH13	k__Bacteria
alpha_-amylase (EC 3.2.1.1)	GH13	k__Bacteria
alpha_-amylase (EC 3.2.1.1)	GH13	k__Bacteria
alpha_-amylase (EC 3.2.1.1)	GH13	k__Bacteria
alpha_-amylase (EC 3.2.1.1)	GH13	k__Bacteria
alpha_-amylase (EC 3.2.1.1)	GH13	k__Bacteria
alpha_-amylase (EC 3.2.1.1)	GH13	k__Bacteria
alpha_-amylase (EC 3.2.1.1)	GH13	k__Bacteria
alpha_-amylase (EC 3.2.1.1)	GH57	k__Bacteria
alpha_-amylase (EC 3.2.1.1)	GH13	k__Bacteria
alpha_-amylase (EC 3.2.1.1)	GH13	k__Bacteria
alpha_-amylase (EC 3.2.1.1)	GH13	k__Bacteria
alpha_-amylase (EC 3.2.1.1)	GH13	k__Bacteria
alpha_-amylase (EC 3.2.1.1)	GH13	k__Bacteria
alpha_-amylase (EC 3.2.1.1)	GH13	k__Bacteria
alpha_-amylase (EC 3.2.1.1)	GH13	k__Bacteria
alpha_-amylase (EC 3.2.1.1)	GH13	k__Bacteria
alpha_-amylase (EC 3.2.1.1)	GH13	k__Bacteria
alpha_-amylase (EC 3.2.1.1)	GH13	k__Bacteria
alpha_-amylase (EC 3.2.1.1)	GH13	k__Bacteria
alpha_-amylase (EC 3.2.1.1)	GH13	k__Bacteria
alpha_-amylase (EC 3.2.1.1)	GH13	k__Bacteria
alpha_-amylase (EC 3.2.1.1)	GH13	k__Bacteria
alpha_-amylase (EC 3.2.1.1)	GH13	k__Bacteria
alpha_-amylase (EC 3.2.1.1)	GH13	k__Bacteria
alpha_-amylase (EC 3.2.1.1)	GH13	k__Bacteria
alpha_-amylase (EC 3.2.1.1)	GH13	k__Bacteria
alpha_-amylase (EC 3.2.1.1)	GH13	k__Bacteria
alpha_-amylase (EC 3.2.1.1)	GH13	k__Bacteria
alpha_-amylase (EC 3.2.1.1)	GH13	k__Bacteria
alpha_-amylase (EC 3.2.1.1)	GH13	k__Bacteria
alpha_-amylase (EC 3.2.1.1)	GH13	k__Bacteria
alpha_-amylase (EC 3.2.1.1)	GH13	k__Bacteria
alpha_-amylase (EC 3.2.1.1)	GH13	k__Bacteria
alpha_-amylase (EC 3.2.1.1)	GH13	k__Bacteria
alpha_-amylase (EC 3.2.1.1)	GH13	k__Bacteria
alpha_-amylase (EC 3.2.1.1)	GH13	k__Bacteria
alpha_-amylase (EC 3.2.1.1)	GH13	k__Bacteria
alpha_-amylase (EC 3.2.1.1)	GH13	k__Bacteria
alpha_-amylase (EC 3.2.1.1)	GH13	k__Bacteria
alpha_-amylase (EC 3.2.1.1)	GH13	k__Bacteria
alpha_-amylase (EC 3.2.1.1)	GH13	k__Bacteria
alpha_-amylase (EC 3.2.1.1)	GH13	k__Bacteria
alpha_-amylase (EC 3.2.1.1)	GH13	k__Bacteria
alpha_-amylase (EC 3.2.1.1)	GH13	k__Bacteria
alpha_-amylase (EC 3.2.1.1)	GH13	k__Bacteria
alpha_-amylase (EC 3.2.1.1)	GH13	k__Bacteria
alpha_-amylase (EC 3.2.1.1)	GH13	k__Bacteria
alpha_-amylase (EC 3.2.1.1)	GH13	k__Bacteria
alpha_-amylase (EC 3.2.1.1)	GH13	k__Bacteria
alpha_-amylase (EC 3.2.1.1)	GH13	k__Bacteria
alpha_-amylase (EC 3.2.1.1)	GH13	k__Bacteria
alpha_-amylase (EC 3.2.1.1)	GH13	k__Bacteria
alpha_-amylase (EC 3.2.1.1)	GH13	k__Bacteria
alpha_-amylase (EC 3.2.1.1)	GH13	k__Bacteria
alpha_-amylase (EC 3.2.1.1)	GH57	k__Bacteria
alpha_-amylase (EC 3.2.1.1)	GH13	k__Bacteria
alpha_-amylase (EC 3.2.1.1)	GH13	k__Bacteria
alpha_-amylase (EC 3.2.1.1)	GH13	k__Bacteria
alpha_-galactosidase (EC 3.2.1.22)	GH27	k__Bacteria
alpha_-galactosidase (EC 3.2.1.22)	GH97	k__Bacteria
alpha_-galactosidase (EC 3.2.1.22)	GH36	k__Bacteria
alpha_-galactosidase (EC 3.2.1.22)	GH57	k__Bacteria
alpha_-galactosidase (EC 3.2.1.22)	GH36	k__Bacteria
alpha_-galactosidase (EC 3.2.1.22)	GH97	k__Bacteria
alpha_-galactosidase (EC 3.2.1.22)	GH4	k__Bacteria
alpha_-galactosidase (EC 3.2.1.22)	GH36	k__Bacteria
alpha_-galactosidase (EC 3.2.1.22)	GH4	k__Bacteria
alpha_-galactosidase (EC 3.2.1.22)	GH27	k__Bacteria
alpha_-galactosidase (EC 3.2.1.22)	GH4	k__Bacteria
alpha_-galactosidase (EC 3.2.1.22)	GH27	k__Bacteria
alpha_-galactosidase (EC 3.2.1.22)	GH57	k__Bacteria
alpha_-galactosidase (EC 3.2.1.22)	GH4	k__Bacteria
alpha_-galactosidase (EC 3.2.1.22)	GH4	k__Bacteria
alpha_-galactosidase (EC 3.2.1.22)	GH4	k__Bacteria
alpha_-galactosidase (EC 3.2.1.22)	GH36	k__Bacteria
alpha_-galactosidase (EC 3.2.1.22)	GH4	k__Bacteria
alpha_-galactosidase (EC 3.2.1.22)	GH4	k__Bacteria
alpha_-galactosidase (EC 3.2.1.22)	GH4	k__Bacteria
alpha_-galactosidase (EC 3.2.1.22)	GH4	k__Bacteria
alpha_-galactosidase (EC 3.2.1.22)	GH97	k__Bacteria
alpha_-galactosidase (EC 3.2.1.22)	GH27	k__Bacteria
alpha_-galactosidase (EC 3.2.1.22)	GH57	k__Bacteria
alpha_-galacturonase (EC 3.2.1.67)	GH4	k__Bacteria
alpha_-galacturonase (EC 3.2.1.67)	GH4	k__Bacteria
alpha_-galacturonase (EC 3.2.1.67)	GH4	k__Bacteria
alpha_-galacturonase (EC 3.2.1.67)	GH4	k__Bacteria
alpha_-galacturonase (EC 3.2.1.67)	GH4	k__Bacteria
alpha_-galacturonase (EC 3.2.1.67)	GH4	k__Bacteria
alpha_-galacturonase (EC 3.2.1.67)	GH4	k__Bacteria
alpha_-galacturonase (EC 3.2.1.67)	GH4	k__Bacteria
alpha_-galacturonase (EC 3.2.1.67)	GH4	k__Bacteria
alpha_-galacturonase (EC 3.2.1.67)	GH4	k__Bacteria
alpha_-glucosidase (EC 3.2.1.20)	GH13	k__Bacteria
alpha_-glucosidase (EC 3.2.1.20)	GH13	k__Bacteria
alpha_-glucosidase (EC 3.2.1.20)	GH13	k__Bacteria
alpha_-glucosidase (EC 3.2.1.20)	GH13	k__Bacteria
alpha_-glucosidase (EC 3.2.1.20)	GH13	k__Bacteria
alpha_-glucosidase (EC 3.2.1.20)	GH13	k__Bacteria
alpha_-glucosidase (EC 3.2.1.20)	GH97	k__Bacteria
alpha_-glucosidase (EC 3.2.1.20)	GH13	k__Bacteria
alpha_-glucosidase (EC 3.2.1.20)	GH13	k__Bacteria
alpha_-glucosidase (EC 3.2.1.20)	GH13	k__Bacteria
alpha_-glucosidase (EC 3.2.1.20)	GH13	k__Bacteria
alpha_-glucosidase (EC 3.2.1.20)	GH13	k__Bacteria
alpha_-glucosidase (EC 3.2.1.20)	GH13	k__Bacteria
alpha_-glucosidase (EC 3.2.1.20)	GH13	k__Bacteria
alpha_-glucosidase (EC 3.2.1.20)	GH13	k__Bacteria
alpha_-glucosidase (EC 3.2.1.20)	GH13	k__Bacteria
alpha_-glucosidase (EC 3.2.1.20)	GH13	k__Bacteria
alpha_-glucosidase (EC 3.2.1.20)	GH13	k__Bacteria
alpha_-glucosidase (EC 3.2.1.20)	GH13	k__Bacteria
alpha_-glucosidase (EC 3.2.1.20)	GH13	k__Bacteria
alpha_-glucosidase (EC 3.2.1.20)	GH13	k__Bacteria
alpha_-glucosidase (EC 3.2.1.20)	GH13	k__Bacteria
alpha_-glucosidase (EC 3.2.1.20)	GH13	k__Bacteria
alpha_-glucosidase (EC 3.2.1.20)	GH13	k__Bacteria
alpha_-glucosidase (EC 3.2.1.20)	GH13	k__Bacteria
alpha_-glucosidase (EC 3.2.1.20)	GH13	k__Bacteria
alpha_-glucosidase (EC 3.2.1.20)	GH13	k__Bacteria
alpha_-glucosidase (EC 3.2.1.20)	GH13	k__Bacteria
alpha_-glucosidase (EC 3.2.1.20)	GH13	k__Bacteria
alpha_-glucosidase (EC 3.2.1.20)	GH13	k__Bacteria
alpha_-glucosidase (EC 3.2.1.20)	GH13	k__Bacteria
alpha_-glucosidase (EC 3.2.1.20)	GH13	k__Bacteria
alpha_-glucosidase (EC 3.2.1.20)	GH13	k__Bacteria
alpha_-glucosidase (EC 3.2.1.20)	GH13	k__Bacteria
alpha_-glucosidase (EC 3.2.1.20)	GH13	k__Bacteria
alpha_-glucosidase (EC 3.2.1.20)	GH97	k__Bacteria
alpha_-glucosidase (EC 3.2.1.20)	GH4	k__Bacteria
alpha_-glucosidase (EC 3.2.1.20)	GH13	k__Bacteria
alpha_-glucosidase (EC 3.2.1.20)	GH13	k__Bacteria
alpha_-glucosidase (EC 3.2.1.20)	GH13	k__Bacteria
alpha_-glucosidase (EC 3.2.1.20)	GH13	k__Bacteria
alpha_-glucosidase (EC 3.2.1.20)	GH13	k__Bacteria
alpha_-glucosidase (EC 3.2.1.20)	GH13	k__Bacteria
alpha_-glucosidase (EC 3.2.1.20)	GH4	k__Bacteria
alpha_-glucosidase (EC 3.2.1.20)	GH13	k__Bacteria
alpha_-glucosidase (EC 3.2.1.20)	GH13	k__Bacteria
alpha_-glucosidase (EC 3.2.1.20)	GH13	k__Bacteria
alpha_-glucosidase (EC 3.2.1.20)	GH13	k__Bacteria
alpha_-glucosidase (EC 3.2.1.20)	GH13	k__Bacteria
alpha_-glucosidase (EC 3.2.1.20)	GH13	k__Bacteria
alpha_-glucosidase (EC 3.2.1.20)	GH13	k__Bacteria
alpha_-glucosidase (EC 3.2.1.20)	GH13	k__Bacteria
alpha_-glucosidase (EC 3.2.1.20)	GH13	k__Bacteria
alpha_-glucosidase (EC 3.2.1.20)	GH13	k__Bacteria
alpha_-glucosidase (EC 3.2.1.20)	GH13	k__Bacteria
alpha_-glucosidase (EC 3.2.1.20)	GH13	k__Bacteria
alpha_-glucosidase (EC 3.2.1.20)	GH13	k__Bacteria
alpha_-glucosidase (EC 3.2.1.20)	GH13	k__Bacteria
alpha_-glucosidase (EC 3.2.1.20)	GH13	k__Bacteria
alpha_-glucosidase (EC 3.2.1.20)	GH13	k__Bacteria
alpha_-glucosidase (EC 3.2.1.20)	GH13	k__Bacteria
alpha_-glucosidase (EC 3.2.1.20)	GH13	k__Bacteria
alpha_-glucosidase (EC 3.2.1.20)	GH13	k__Bacteria
alpha_-glucosidase (EC 3.2.1.20)	GH13	k__Bacteria
alpha_-glucosidase (EC 3.2.1.20)	GH4	k__Bacteria
alpha_-glucosidase (EC 3.2.1.20)	GH13	k__Bacteria
alpha_-glucosidase (EC 3.2.1.20)	GH13	k__Bacteria
alpha_-glucosidase (EC 3.2.1.20)	GH13	k__Bacteria
alpha_-glucosidase (EC 3.2.1.20)	GH13	k__Bacteria
alpha_-glucosidase (EC 3.2.1.20)	GH13	k__Bacteria
alpha_-glucosidase (EC 3.2.1.20)	GH13	k__Bacteria
alpha_-glucosidase (EC 3.2.1.20)	GH13	k__Bacteria
alpha_-glucosidase (EC 3.2.1.20)	GH13	k__Bacteria
alpha_-glucosidase (EC 3.2.1.20)	GH13	k__Bacteria
alpha_-glucosidase (EC 3.2.1.20)	GH13	k__Bacteria
alpha_-glucosidase (EC 3.2.1.20)	GH13	k__Bacteria
alpha_-glucosidase (EC 3.2.1.20)	GH4	k__Bacteria
alpha_-glucosidase (EC 3.2.1.20)	GH4	k__Bacteria
alpha_-glucosidase (EC 3.2.1.20)	GH13	k__Bacteria
alpha_-glucosidase (EC 3.2.1.20)	GH13	k__Bacteria
alpha_-glucosidase (EC 3.2.1.20)	GH13	k__Bacteria
alpha_-glucosidase (EC 3.2.1.20)	GH13	k__Bacteria
alpha_-glucosidase (EC 3.2.1.20)	GH13	k__Bacteria
alpha_-glucosidase (EC 3.2.1.20)	GH13	k__Bacteria
alpha_-glucosidase (EC 3.2.1.20)	GH13	k__Bacteria
alpha_-glucosidase (EC 3.2.1.20)	GH13	k__Bacteria
alpha_-glucosidase (EC 3.2.1.20)	GH4	k__Bacteria
alpha_-glucosidase (EC 3.2.1.20)	GH13	k__Bacteria
alpha_-glucosidase (EC 3.2.1.20)	GH13	k__Bacteria
alpha_-glucosidase (EC 3.2.1.20)	GH13	k__Bacteria
alpha_-glucosidase (EC 3.2.1.20)	GH13	k__Bacteria
alpha_-glucosidase (EC 3.2.1.20)	GH13	k__Bacteria
alpha_-glucosidase (EC 3.2.1.20)	GH13	k__Bacteria
alpha_-glucosidase (EC 3.2.1.20)	GH13	k__Bacteria
alpha_-glucosidase (EC 3.2.1.20)	GH13	k__Bacteria
alpha_-glucosidase (EC 3.2.1.20)	GH13	k__Bacteria
alpha_-glucosidase (EC 3.2.1.20)	GH13	k__Bacteria
alpha_-glucosidase (EC 3.2.1.20)	GH4	k__Bacteria
alpha_-glucosidase (EC 3.2.1.20)	GH13	k__Bacteria
alpha_-glucosidase (EC 3.2.1.20)	GH13	k__Bacteria
alpha_-glucosidase (EC 3.2.1.20)	GH13	k__Bacteria
alpha_-glucosidase (EC 3.2.1.20)	GH4	k__Bacteria
alpha_-glucosidase (EC 3.2.1.20)	GH13	k__Bacteria
alpha_-glucosidase (EC 3.2.1.20)	GH13	k__Bacteria
alpha_-glucosidase (EC 3.2.1.20)	GH13	k__Bacteria
alpha_-glucosidase (EC 3.2.1.20)	GH4	k__Bacteria
alpha_-glucosidase (EC 3.2.1.20)	GH13	k__Bacteria
alpha_-glucosidase (EC 3.2.1.20)	GH13	k__Bacteria
alpha_-glucosidase (EC 3.2.1.20)	GH13	k__Bacteria
alpha_-glucosidase (EC 3.2.1.20)	GH13	k__Bacteria
alpha_-glucosidase (EC 3.2.1.20)	GH13	k__Bacteria
alpha_-glucosidase (EC 3.2.1.20)	GH13	k__Bacteria
alpha_-glucosidase (EC 3.2.1.20)	GH4	k__Bacteria
alpha_-glucosidase (EC 3.2.1.20)	GH13	k__Bacteria
alpha_-glucosidase (EC 3.2.1.20)	GH13	k__Bacteria
alpha_-glucosidase (EC 3.2.1.20)	GH97	k__Bacteria
alpha_-glucosidase (EC 3.2.1.20)	GH13	k__Bacteria
alpha_-glucosidase (EC 3.2.1.20)	GH13	k__Bacteria
alpha_-glucosidase (EC 3.2.1.20)	GH13	k__Bacteria
alpha_-glucosidase (EC 3.2.1.20)	GH13	k__Bacteria
alpha_-glucosidase (EC 3.2.1.20)	GH13	k__Bacteria
alpha_-glucosidase (EC 3.2.1.20)	GH13	k__Bacteria
alpha_-glucosidase (EC 3.2.1.20)	GH13	k__Bacteria
alpha_-glucosidase (EC 3.2.1.20)	GH13	k__Bacteria
alpha_-glucosidase (EC 3.2.1.20)	GH13	k__Bacteria
alpha_-glucosidase (EC 3.2.1.20)	GH13	k__Bacteria
alpha_-glucosidase (EC 3.2.1.20)	GH13	k__Bacteria
alpha_-glucosidase (EC 3.2.1.20)	GH13	k__Bacteria
alpha_-glucosidase (EC 3.2.1.20)	GH13	k__Bacteria
alpha_-glucosidase (EC 3.2.1.20)	GH13	k__Bacteria
alpha_-glucosidase (EC 3.2.1.20)	GH13	k__Bacteria
alpha_-glucosidase (EC 3.2.1.20)	GH13	k__Bacteria
alpha_-glucosidase (EC 3.2.1.20)	GH13	k__Bacteria
alpha_-glucosyltransferase (EC 2.4.1.52)	GT4	k__Bacteria
alpha_-glucosyltransferase (EC 2.4.1.52)	GT4	k__Bacteria
alpha_-glucosyltransferase (EC 2.4.1.52)	GT4	k__Bacteria
alpha_-glucosyltransferase (EC 2.4.1.52)	GT4	k__Bacteria
alpha_-glucosyltransferase (EC 2.4.1.52)	GT4	k__Bacteria
alpha_-glucosyltransferase (EC 2.4.1.52)	GT4	k__Bacteria
alpha_-glucosyltransferase (EC 2.4.1.52)	GT4	k__Bacteria
alpha_-glucosyltransferase (EC 2.4.1.52)	GT4	k__Bacteria
alpha_-glucosyltransferase (EC 2.4.1.52)	GT4	k__Bacteria
alpha_-glucosyltransferase (EC 2.4.1.52)	GT4	k__Bacteria
alpha_-glucosyltransferase (EC 2.4.1.52)	GT4	k__Bacteria
alpha_-glucosyltransferase (EC 2.4.1.52)	GT4	k__Bacteria
alpha_-glucosyltransferase (EC 2.4.1.52)	GT4	k__Bacteria
alpha_-glucosyltransferase (EC 2.4.1.52)	GT4	k__Bacteria
alpha_-glucosyltransferase (EC 2.4.1.52)	GT4	k__Bacteria
alpha_-glucosyltransferase (EC 2.4.1.52)	GT4	k__Bacteria
alpha_-glucosyltransferase (EC 2.4.1.52)	GT4	k__Bacteria
alpha_-glucosyltransferase (EC 2.4.1.52)	GT4	k__Bacteria
alpha_-glucosyltransferase (EC 2.4.1.52)	GT4	k__Bacteria
alpha_-glucosyltransferase (EC 2.4.1.52)	GT4	k__Bacteria
alpha_-glucosyltransferase (EC 2.4.1.52)	GT4	k__Bacteria
alpha_-glucosyltransferase (EC 2.4.1.52)	GT4	k__Bacteria
alpha_-glucosyltransferase (EC 2.4.1.52)	GT4	k__Bacteria
alpha_-glucosyltransferase (EC 2.4.1.52)	GT4	k__Bacteria
alpha_-glucosyltransferase (EC 2.4.1.52)	GT4	k__Bacteria
alpha_-glucosyltransferase (EC 2.4.1.52)	GT4	k__Bacteria
alpha_-glucosyltransferase (EC 2.4.1.52)	GT4	k__Bacteria
alpha_-glucosyltransferase (EC 2.4.1.52)	GT4	k__Bacteria
alpha_-glucosyltransferase (EC 2.4.1.52)	GT4	k__Bacteria
alpha_-glucosyltransferase (EC 2.4.1.52)	GT4	k__Bacteria
alpha_-glucosyltransferase (EC 2.4.1.52)	GT4	k__Bacteria
alpha_-glucosyltransferase (EC 2.4.1.52)	GT4	k__Bacteria
alpha_-glucosyltransferase (EC 2.4.1.52)	GT4	k__Bacteria
alpha_-glucosyltransferase (EC 2.4.1.52)	GT4	k__Bacteria
alpha_-glucosyltransferase (EC 2.4.1.52)	GT4	k__Bacteria
alpha_-glucosyltransferase (EC 2.4.1.52)	GT4	k__Bacteria
alpha_-glucosyltransferase (EC 2.4.1.52)	GT4	k__Bacteria
alpha_-glucosyltransferase (EC 2.4.1.52)	GT4	k__Bacteria
alpha_-glucosyltransferase (EC 2.4.1.52)	GT4	k__Bacteria
alpha_-glucosyltransferase (EC 2.4.1.52)	GT4	k__Bacteria
alpha_-glucosyltransferase (EC 2.4.1.52)	GT4	k__Bacteria
alpha_-glucosyltransferase (EC 2.4.1.52)	GT4	k__Bacteria
alpha_-glucosyltransferase (EC 2.4.1.52)	GT4	k__Bacteria
alpha_-glucosyltransferase (EC 2.4.1.52)	GT4	k__Bacteria
alpha_-glucosyltransferase (EC 2.4.1.52)	GT4	k__Bacteria
alpha_-glucosyltransferase (EC 2.4.1.52)	GT4	k__Bacteria
alpha_-glucosyltransferase (EC 2.4.1.52)	GT4	k__Bacteria
alpha_-glucuronidase (EC 3.2.1.139)	GH67	k__Bacteria
alpha_-glucuronidase (EC 3.2.1.139)	GH67	k__Bacteria
alpha_-glucuronidase (EC 3.2.1.139)	GH4	k__Bacteria
alpha_-glucuronidase (EC 3.2.1.139)	GH4	k__Bacteria
alpha_-glucuronidase (EC 3.2.1.139)	GH4	k__Bacteria
alpha_-glucuronidase (EC 3.2.1.139)	GH4	k__Bacteria
alpha_-glucuronidase (EC 3.2.1.139)	GH4	k__Bacteria
alpha_-glucuronidase (EC 3.2.1.139)	GH4	k__Bacteria
alpha_-glucuronidase (EC 3.2.1.139)	GH4	k__Bacteria
alpha_-glucuronidase (EC 3.2.1.139)	GH4	k__Bacteria
alpha_-glucuronidase (EC 3.2.1.139)	GH4	k__Bacteria
alpha_-glucuronidase (EC 3.2.1.139)	GH4	k__Bacteria
alpha_-glucuronidase (EC 3.2.1.139)	GH67	k__Bacteria
alpha_-glucuronidase (EC 3.2.1.139)	GH67	k__Bacteria
alpha_-mannosidase (EC 3.2.1.24)	GH92	k__Bacteria
alpha_-mannosidase (EC 3.2.1.24)	GH92	k__Bacteria
alpha_-mannosidase (EC 3.2.1.24)	GH92	k__Bacteria
alpha_-mannosidase (EC 3.2.1.24)	GH38	k__Bacteria
alpha_-mannosidase (EC 3.2.1.24)	GH92	k__Bacteria
alpha_-mannosidase (EC 3.2.1.24)	GH92	k__Bacteria
alpha_-mannosidase (EC 3.2.1.24)	GH38	k__Bacteria
alpha_-mannosidase (EC 3.2.1.24)	GH38	k__Bacteria
beta_-1,2-oligoglucan phosphorylase (EC 2.4.1.-)	GH94	k__Bacteria
beta_-1,2-oligoglucan phosphorylase (EC 2.4.1.-)	GH94	k__Bacteria
beta_-1,3-glucan synthase (EC 2.4.1.34)	GT2	k__Bacteria
beta_-1,3-glucan synthase (EC 2.4.1.34)	GT2	k__Bacteria
beta_-1,3-glucan synthase (EC 2.4.1.34)	GT2	k__Bacteria
beta_-1,3-glucan synthase (EC 2.4.1.34)	GT2	k__Bacteria
beta_-1,3-glucan synthase (EC 2.4.1.34)	GT2	k__Bacteria
beta_-1,3-glucan synthase (EC 2.4.1.34)	GT2	k__Bacteria
beta_-1,3-glucan synthase (EC 2.4.1.34)	GT2	k__Bacteria
beta_-1,3-glucan synthase (EC 2.4.1.34)	GT2	k__Bacteria
beta_-1,3-glucan synthase (EC 2.4.1.34)	GT2	k__Bacteria
beta_-1,3-glucan synthase (EC 2.4.1.34)	GT2	k__Bacteria
beta_-1,3-glucan synthase (EC 2.4.1.34)	GT2	k__Bacteria
beta_-1,3-glucan synthase (EC 2.4.1.34)	GT2	k__Bacteria
beta_-1,3-glucan synthase (EC 2.4.1.34)	GT2	k__Bacteria
beta_-1,3-glucan synthase (EC 2.4.1.34)	GT2	k__Bacteria
beta_-1,3-glucan synthase (EC 2.4.1.34)	GT2	k__Bacteria
beta_-1,3-glucan synthase (EC 2.4.1.34)	GT2	k__Bacteria
beta_-1,3-glucan synthase (EC 2.4.1.34)	GT2	k__Bacteria
beta_-1,3-glucan synthase (EC 2.4.1.34)	GT2	k__Bacteria
beta_-1,3-glucan synthase (EC 2.4.1.34)	GT2	k__Bacteria
beta_-1,3-glucan synthase (EC 2.4.1.34)	GT2	k__Bacteria
beta_-1,3-glucan synthase (EC 2.4.1.34)	GT2	k__Bacteria
beta_-1,3-glucan synthase (EC 2.4.1.34)	GT2	k__Bacteria
beta_-1,3-glucan synthase (EC 2.4.1.34)	GT2	k__Bacteria
beta_-1,3-glucan synthase (EC 2.4.1.34)	GT2	k__Bacteria
beta_-1,3-glucan synthase (EC 2.4.1.34)	GT2	k__Bacteria
beta_-1,3-glucan synthase (EC 2.4.1.34)	GT2	k__Bacteria
beta_-1,3-glucan synthase (EC 2.4.1.34)	GT2	k__Bacteria
beta_-1,3-glucan synthase (EC 2.4.1.34)	GT2	k__Bacteria
beta_-1,3-glucan synthase (EC 2.4.1.34)	GT2	k__Bacteria
beta_-1,3-glucan synthase (EC 2.4.1.34)	GT2	k__Bacteria
beta_-1,3-glucan synthase (EC 2.4.1.34)	GT2	k__Bacteria
beta_-1,3-glucan synthase (EC 2.4.1.34)	GT2	k__Bacteria
beta_-1,3-glucanosyltransglycosylase (EC 2.4.1.-)	GH72	k__Bacteria
beta_-1,3-glucanosyltransglycosylase (EC 2.4.1.-)	GH72	k__Bacteria
beta_-1,3-mannanase (EC 3.2.1.-)	GH5	k__Bacteria
beta_-1,3-mannanase (EC 3.2.1.-)	GH5	k__Bacteria
beta_-1,3-mannanase (EC 3.2.1.-)	GH5	k__Bacteria
beta_-1,3-xylosidase (EC 3.2.1.-)	GH43	k__Bacteria
beta_-1,3-xylosidase (EC 3.2.1.-)	GH43	k__Bacteria
beta_-1,3-xylosidase (EC 3.2.1.-)	GH43	k__Bacteria
beta_-1,3-xylosidase (EC 3.2.1.-)	GH43	k__Bacteria
beta_-1,3-xylosidase (EC 3.2.1.-)	GH43	k__Bacteria
beta_-1,3-xylosidase (EC 3.2.1.-)	GH43	k__Bacteria
beta_-1,3-xylosidase (EC 3.2.1.-)	GH43	k__Bacteria
beta_-1,3-xylosidase (EC 3.2.1.-)	GH43	k__Bacteria
beta_-1,3-xylosidase (EC 3.2.1.-)	GH43	k__Bacteria
beta_-1,3-xylosidase (EC 3.2.1.-)	GH43	k__Bacteria
beta_-1,3-xylosidase (EC 3.2.1.-)	GH43	k__Bacteria
beta_-1,3-xylosidase (EC 3.2.1.-)	GH43	k__Bacteria
beta_-1,3-xylosidase (EC 3.2.1.-)	GH43	k__Bacteria
beta_-1,3-xylosidase (EC 3.2.1.-)	GH43	k__Bacteria
beta_-1,3-xylosidase (EC 3.2.1.-)	GH43	k__Bacteria
beta_-1,3-xylosidase (EC 3.2.1.-)	GH43	k__Bacteria
beta_-1,3-xylosidase (EC 3.2.1.-)	GH43	k__Bacteria
beta_-1,3-xylosidase (EC 3.2.1.-)	GH43	k__Bacteria
beta_-1,4-galactosyltransferase (EC 2.4.1.-)	GT26	k__Bacteria
beta_-1,4-galactosyltransferase (EC 2.4.1.-)	GT26	k__Bacteria
beta_-1,4-galactosyltransferase (EC 2.4.1.-)	GT26	k__Bacteria
beta_-1,4-mannan synthase (EC 2.4.1.-)	GT2	k__Bacteria
beta_-1,4-mannan synthase (EC 2.4.1.-)	GT2	k__Bacteria
beta_-1,4-mannan synthase (EC 2.4.1.-)	GT2	k__Bacteria
beta_-1,4-mannan synthase (EC 2.4.1.-)	GT2	k__Bacteria
beta_-1,4-mannan synthase (EC 2.4.1.-)	GT2	k__Bacteria
beta_-1,4-mannan synthase (EC 2.4.1.-)	GT2	k__Bacteria
beta_-1,4-mannan synthase (EC 2.4.1.-)	GT2	k__Bacteria
beta_-1,4-mannan synthase (EC 2.4.1.-)	GT2	k__Bacteria
beta_-1,4-mannan synthase (EC 2.4.1.-)	GT2	k__Bacteria
beta_-1,4-mannan synthase (EC 2.4.1.-)	GT2	k__Bacteria
beta_-1,4-mannan synthase (EC 2.4.1.-)	GT2	k__Bacteria
beta_-1,4-mannan synthase (EC 2.4.1.-)	GT2	k__Bacteria
beta_-1,4-mannan synthase (EC 2.4.1.-)	GT2	k__Bacteria
beta_-1,4-mannan synthase (EC 2.4.1.-)	GT2	k__Bacteria
beta_-1,4-mannan synthase (EC 2.4.1.-)	GT2	k__Bacteria
beta_-1,4-mannan synthase (EC 2.4.1.-)	GT2	k__Bacteria
beta_-1,4-mannan synthase (EC 2.4.1.-)	GT2	k__Bacteria
beta_-1,4-mannan synthase (EC 2.4.1.-)	GT2	k__Bacteria
beta_-1,4-mannan synthase (EC 2.4.1.-)	GT2	k__Bacteria
beta_-1,4-mannan synthase (EC 2.4.1.-)	GT2	k__Bacteria
beta_-1,4-mannan synthase (EC 2.4.1.-)	GT2	k__Bacteria
beta_-1,4-mannan synthase (EC 2.4.1.-)	GT2	k__Bacteria
beta_-1,4-mannan synthase (EC 2.4.1.-)	GT2	k__Bacteria
beta_-1,4-mannan synthase (EC 2.4.1.-)	GT2	k__Bacteria
beta_-1,4-mannan synthase (EC 2.4.1.-)	GT2	k__Bacteria
beta_-1,4-mannan synthase (EC 2.4.1.-)	GT2	k__Bacteria
beta_-1,4-mannan synthase (EC 2.4.1.-)	GT2	k__Bacteria
beta_-1,4-mannan synthase (EC 2.4.1.-)	GT2	k__Bacteria
beta_-1,4-mannan synthase (EC 2.4.1.-)	GT2	k__Bacteria
beta_-1,4-mannan synthase (EC 2.4.1.-)	GT2	k__Bacteria
beta_-1,4-mannan synthase (EC 2.4.1.-)	GT2	k__Bacteria
beta_-1,4-mannan synthase (EC 2.4.1.-)	GT2	k__Bacteria
beta_-1,4-mannooligosaccharide phosphorylase (EC 2.4.1.-)	GH130	k__Bacteria
beta_-1,4-mannooligosaccharide phosphorylase (EC 2.4.1.-)	GH130	k__Bacteria
beta_-1,4-mannooligosaccharide phosphorylase (EC 2.4.1.-)	GH130	k__Bacteria
beta_-1,4-mannooligosaccharide phosphorylase (EC 2.4.1.-)	GH130	k__Bacteria
beta_-2,6-fructan 6-levanbiohydrolase (EC 3.2.1.64)	GH32	k__Bacteria
beta_-2,6-fructan 6-levanbiohydrolase (EC 3.2.1.64)	GH32	k__Bacteria
beta_-2,6-fructan 6-levanbiohydrolase (EC 3.2.1.64)	GH32	k__Bacteria
beta_-D-fucosidase (EC 3.2.1.38)	GH1	k__Bacteria
beta_-D-fucosidase (EC 3.2.1.38)	GH1	k__Bacteria
beta_-D-fucosidase (EC 3.2.1.38)	GH1	k__Bacteria
beta_-D-fucosidase (EC 3.2.1.38)	GH1	k__Bacteria
beta_-D-fucosidase (EC 3.2.1.38)	GH1	k__Bacteria
beta_-D-fucosidase (EC 3.2.1.38)	GH1	k__Bacteria
beta_-D-fucosidase (EC 3.2.1.38)	GH1	k__Bacteria
beta_-D-fucosidase (EC 3.2.1.38)	GH1	k__Bacteria
beta_-D-fucosidase (EC 3.2.1.38)	GH1	k__Bacteria
beta_-D-fucosidase (EC 3.2.1.38)	GH1	k__Bacteria
beta_-D-fucosidase (EC 3.2.1.38)	GH1	k__Bacteria
beta_-D-fucosidase (EC 3.2.1.38)	GH1	k__Bacteria
beta_-D-fucosidase (EC 3.2.1.38)	GH1	k__Bacteria
beta_-D-fucosidase (EC 3.2.1.38)	GH1	k__Bacteria
beta_-D-fucosidase (EC 3.2.1.38)	GH1	k__Bacteria
beta_-D-fucosidase (EC 3.2.1.38)	GH1	k__Bacteria
beta_-D-fucosidase (EC 3.2.1.38)	GH1	k__Bacteria
beta_-D-fucosidase (EC 3.2.1.38)	GH1	k__Bacteria
beta_-D-fucosidase (EC 3.2.1.38)	GH1	k__Bacteria
beta_-D-fucosidase (EC 3.2.1.38)	GH1	k__Bacteria
beta_-D-fucosidase (EC 3.2.1.38)	GH1	k__Bacteria
beta_-D-fucosidase (EC 3.2.1.38)	GH1	k__Bacteria
beta_-D-fucosidase (EC 3.2.1.38)	GH1	k__Bacteria
beta_-L-arabinofuranosidase (EC 3.2.1.185)	GH127	k__Bacteria
beta_-L-arabinopyranosidase (EC 3.2.1.88)	GH27	k__Bacteria
beta_-L-arabinopyranosidase (EC 3.2.1.88)	GH27	k__Bacteria
beta_-L-arabinopyranosidase (EC 3.2.1.88)	GH27	k__Bacteria
beta_-L-arabinopyranosidase (EC 3.2.1.88)	GH27	k__Bacteria
beta_-N-acetylhexosaminidase (EC 3.2.1.52)	GH3	k__Bacteria
beta_-N-acetylhexosaminidase (EC 3.2.1.52)	GH3	k__Bacteria
beta_-N-acetylhexosaminidase (EC 3.2.1.52)	GH3	k__Bacteria
beta_-N-acetylhexosaminidase (EC 3.2.1.52)	GH3	k__Bacteria
beta_-N-acetylhexosaminidase (EC 3.2.1.52)	GH3	k__Bacteria
beta_-N-acetylhexosaminidase (EC 3.2.1.52)	GH3	k__Bacteria
beta_-N-acetylhexosaminidase (EC 3.2.1.52)	GH3	k__Bacteria
beta_-N-acetylhexosaminidase (EC 3.2.1.52)	GH3	k__Bacteria
beta_-N-acetylhexosaminidase (EC 3.2.1.52)	GH3	k__Bacteria
beta_-N-acetylhexosaminidase (EC 3.2.1.52)	GH3	k__Bacteria
beta_-N-acetylhexosaminidase (EC 3.2.1.52)	GH3	k__Bacteria
beta_-N-acetylhexosaminidase (EC 3.2.1.52)	GH3	k__Bacteria
beta_-N-acetylhexosaminidase (EC 3.2.1.52)	GH3	k__Bacteria
beta_-N-acetylhexosaminidase (EC 3.2.1.52)	GH3	k__Bacteria
beta_-N-acetylhexosaminidase (EC 3.2.1.52)	GH3	k__Bacteria
beta_-N-acetylhexosaminidase (EC 3.2.1.52)	GH3	k__Bacteria
beta_-N-acetylhexosaminidase (EC 3.2.1.52)	GH3	k__Bacteria
beta_-agarase (EC 3.2.1.81)	GH16	k__Bacteria
beta_-agarase (EC 3.2.1.81)	GH16	k__Bacteria
beta_-agarase (EC 3.2.1.81)	GH16	k__Bacteria
beta_-agarase (EC 3.2.1.81)	GH16	k__Bacteria
beta_-agarase (EC 3.2.1.81)	GH16	k__Bacteria
beta_-agarase (EC 3.2.1.81)	GH16	k__Bacteria
beta_-galactosidase (EC 3.2.1.23)	GH1	k__Bacteria
beta_-galactosidase (EC 3.2.1.23)	GH1	k__Bacteria
beta_-galactosidase (EC 3.2.1.23)	GH1	k__Bacteria
beta_-galactosidase (EC 3.2.1.23)	GH1	k__Bacteria
beta_-galactosidase (EC 3.2.1.23)	GH1	k__Bacteria
beta_-galactosidase (EC 3.2.1.23)	GH1	k__Bacteria
beta_-galactosidase (EC 3.2.1.23)	GH1	k__Bacteria
beta_-galactosidase (EC 3.2.1.23)	GH1	k__Bacteria
beta_-galactosidase (EC 3.2.1.23)	GH1	k__Bacteria
beta_-galactosidase (EC 3.2.1.23)	GH1	k__Bacteria
beta_-galactosidase (EC 3.2.1.23)	GH1	k__Bacteria
beta_-galactosidase (EC 3.2.1.23)	GH1	k__Bacteria
beta_-galactosidase (EC 3.2.1.23)	GH1	k__Bacteria
beta_-galactosidase (EC 3.2.1.23)	GH1	k__Bacteria
beta_-galactosidase (EC 3.2.1.23)	GH1	k__Bacteria
beta_-galactosidase (EC 3.2.1.23)	GH1	k__Bacteria
beta_-galactosidase (EC 3.2.1.23)	GH1	k__Bacteria
beta_-galactosidase (EC 3.2.1.23)	GH1	k__Bacteria
beta_-galactosidase (EC 3.2.1.23)	GH1	k__Bacteria
beta_-galactosidase (EC 3.2.1.23)	GH1	k__Bacteria
beta_-galactosidase (EC 3.2.1.23)	GH1	k__Bacteria
beta_-galactosidase (EC 3.2.1.23)	GH1	k__Bacteria
beta_-galactosidase (EC 3.2.1.23)	GH1	k__Bacteria
beta_-galactosidase (EC 3.2.1.23)	GH2	k__Bacteria
beta_-galactosidase (EC 3.2.1.23)	GH2	k__Bacteria
beta_-galactosidase (EC 3.2.1.23)	GH2	k__Bacteria
beta_-galactosidase (EC 3.2.1.23)	GH2	k__Bacteria
beta_-galactosidase (EC 3.2.1.23)	GH2	k__Bacteria
beta_-galactosidase (EC 3.2.1.23)	GH2	k__Bacteria
beta_-galactosidase (EC 3.2.1.23)	GH2	k__Bacteria
beta_-galactosidase (EC 3.2.1.23)	GH2	k__Bacteria
beta_-galactosidase (EC 3.2.1.23)	GH2	k__Bacteria
beta_-galactosidase (EC 3.2.1.23)	GH2	k__Bacteria
beta_-galactosidase (EC 3.2.1.23)	GH2	k__Bacteria
beta_-galactosidase (EC 3.2.1.23)	GH2	k__Bacteria
beta_-galactosidase (EC 3.2.1.23)	GH2	k__Bacteria
beta_-glucosidase (EC 3.2.1.21)	GH1	k__Bacteria
beta_-glucosidase (EC 3.2.1.21)	GH1	k__Bacteria
beta_-glucosidase (EC 3.2.1.21)	GH3	k__Bacteria
beta_-glucosidase (EC 3.2.1.21)	GH1	k__Bacteria
beta_-glucosidase (EC 3.2.1.21)	GH3	k__Bacteria
beta_-glucosidase (EC 3.2.1.21)	GH1	k__Bacteria
beta_-glucosidase (EC 3.2.1.21)	GH1	k__Bacteria
beta_-glucosidase (EC 3.2.1.21)	GH5	k__Bacteria
beta_-glucosidase (EC 3.2.1.21)	GH9	k__Bacteria
beta_-glucosidase (EC 3.2.1.21)	GH1	k__Bacteria
beta_-glucosidase (EC 3.2.1.21)	GH1	k__Bacteria
beta_-glucosidase (EC 3.2.1.21)	GH1	k__Bacteria
beta_-glucosidase (EC 3.2.1.21)	GH1	k__Bacteria
beta_-glucosidase (EC 3.2.1.21)	GH3	k__Bacteria
beta_-glucosidase (EC 3.2.1.21)	GH1	k__Bacteria
beta_-glucosidase (EC 3.2.1.21)	GH1	k__Bacteria
beta_-glucosidase (EC 3.2.1.21)	GH3	k__Bacteria
beta_-glucosidase (EC 3.2.1.21)	GH3	k__Bacteria
beta_-glucosidase (EC 3.2.1.21)	GH3	k__Bacteria
beta_-glucosidase (EC 3.2.1.21)	GH9	k__Bacteria
beta_-glucosidase (EC 3.2.1.21)	GH9	k__Bacteria
beta_-glucosidase (EC 3.2.1.21)	GH1	k__Bacteria
beta_-glucosidase (EC 3.2.1.21)	GH3	k__Bacteria
beta_-glucosidase (EC 3.2.1.21)	GH9	k__Bacteria
beta_-glucosidase (EC 3.2.1.21)	GH1	k__Bacteria
beta_-glucosidase (EC 3.2.1.21)	GH3	k__Bacteria
beta_-glucosidase (EC 3.2.1.21)	GH5	k__Bacteria
beta_-glucosidase (EC 3.2.1.21)	GH1	k__Bacteria
beta_-glucosidase (EC 3.2.1.21)	GH3	k__Bacteria
beta_-glucosidase (EC 3.2.1.21)	GH9	k__Bacteria
beta_-glucosidase (EC 3.2.1.21)	GH3	k__Bacteria
beta_-glucosidase (EC 3.2.1.21)	GH3	k__Bacteria
beta_-glucosidase (EC 3.2.1.21)	GH9	k__Bacteria
beta_-glucosidase (EC 3.2.1.21)	GH1	k__Bacteria
beta_-glucosidase (EC 3.2.1.21)	GH3	k__Bacteria
beta_-glucosidase (EC 3.2.1.21)	GH5	k__Bacteria
beta_-glucosidase (EC 3.2.1.21)	GH1	k__Bacteria
beta_-glucosidase (EC 3.2.1.21)	GH3	k__Bacteria
beta_-glucosidase (EC 3.2.1.21)	GH1	k__Bacteria
beta_-glucosidase (EC 3.2.1.21)	GH1	k__Bacteria
beta_-glucosidase (EC 3.2.1.21)	GH3	k__Bacteria
beta_-glucosidase (EC 3.2.1.21)	GH3	k__Bacteria
beta_-glucosidase (EC 3.2.1.21)	GH1	k__Bacteria
beta_-glucosidase (EC 3.2.1.21)	GH1	k__Bacteria
beta_-glucosidase (EC 3.2.1.21)	GH9	k__Bacteria
beta_-glucosidase (EC 3.2.1.21)	GH3	k__Bacteria
beta_-glucosidase (EC 3.2.1.21)	GH9	k__Bacteria
beta_-glucosidase (EC 3.2.1.21)	GH3	k__Bacteria
beta_-glucosidase (EC 3.2.1.21)	GH1	k__Bacteria
beta_-glucosidase (EC 3.2.1.21)	GH1	k__Bacteria
beta_-glucosidase (EC 3.2.1.21)	GH1	k__Bacteria
beta_-glucosylceramidase (EC 3.2.1.45)	GH3	k__Bacteria
beta_-glucosylceramidase (EC 3.2.1.45)	GH3	k__Bacteria
beta_-glucosylceramidase (EC 3.2.1.45)	GH5	k__Bacteria
beta_-glucosylceramidase (EC 3.2.1.45)	GH3	k__Bacteria
beta_-glucosylceramidase (EC 3.2.1.45)	GH3	k__Bacteria
beta_-glucosylceramidase (EC 3.2.1.45)	GH3	k__Bacteria
beta_-glucosylceramidase (EC 3.2.1.45)	GH3	k__Bacteria
beta_-glucosylceramidase (EC 3.2.1.45)	GH3	k__Bacteria
beta_-glucosylceramidase (EC 3.2.1.45)	GH3	k__Bacteria
beta_-glucosylceramidase (EC 3.2.1.45)	GH5	k__Bacteria
beta_-glucosylceramidase (EC 3.2.1.45)	GH3	k__Bacteria
beta_-glucosylceramidase (EC 3.2.1.45)	GH3	k__Bacteria
beta_-glucosylceramidase (EC 3.2.1.45)	GH3	k__Bacteria
beta_-glucosylceramidase (EC 3.2.1.45)	GH3	k__Bacteria
beta_-glucosylceramidase (EC 3.2.1.45)	GH5	k__Bacteria
beta_-glucosylceramidase (EC 3.2.1.45)	GH3	k__Bacteria
beta_-glucosylceramidase (EC 3.2.1.45)	GH3	k__Bacteria
beta_-glucosylceramidase (EC 3.2.1.45)	GH3	k__Bacteria
beta_-glucosylceramidase (EC 3.2.1.45)	GH3	k__Bacteria
beta_-glucosylceramidase (EC 3.2.1.45)	GH3	k__Bacteria
beta_-glucuronidase (EC 3.2.1.31)	GH1	k__Bacteria
beta_-glucuronidase (EC 3.2.1.31)	GH1	k__Bacteria
beta_-glucuronidase (EC 3.2.1.31)	GH1	k__Bacteria
beta_-glucuronidase (EC 3.2.1.31)	GH1	k__Bacteria
beta_-glucuronidase (EC 3.2.1.31)	GH1	k__Bacteria
beta_-glucuronidase (EC 3.2.1.31)	GH2	k__Bacteria
beta_-glucuronidase (EC 3.2.1.31)	GH2	k__Bacteria
beta_-glucuronidase (EC 3.2.1.31)	GH2	k__Bacteria
beta_-glucuronidase (EC 3.2.1.31)	GH1	k__Bacteria
beta_-glucuronidase (EC 3.2.1.31)	GH1	k__Bacteria
beta_-glucuronidase (EC 3.2.1.31)	GH2	k__Bacteria
beta_-glucuronidase (EC 3.2.1.31)	GH2	k__Bacteria
beta_-glucuronidase (EC 3.2.1.31)	GH1	k__Bacteria
beta_-glucuronidase (EC 3.2.1.31)	GH1	k__Bacteria
beta_-glucuronidase (EC 3.2.1.31)	GH1	k__Bacteria
beta_-glucuronidase (EC 3.2.1.31)	GH1	k__Bacteria
beta_-glucuronidase (EC 3.2.1.31)	GH2	k__Bacteria
beta_-glucuronidase (EC 3.2.1.31)	GH2	k__Bacteria
beta_-glucuronidase (EC 3.2.1.31)	GH1	k__Bacteria
beta_-glucuronidase (EC 3.2.1.31)	GH2	k__Bacteria
beta_-glucuronidase (EC 3.2.1.31)	GH1	k__Bacteria
beta_-glucuronidase (EC 3.2.1.31)	GH2	k__Bacteria
beta_-glucuronidase (EC 3.2.1.31)	GH2	k__Bacteria
beta_-glucuronidase (EC 3.2.1.31)	GH1	k__Bacteria
beta_-glucuronidase (EC 3.2.1.31)	GH2	k__Bacteria
beta_-glucuronidase (EC 3.2.1.31)	GH1	k__Bacteria
beta_-glucuronidase (EC 3.2.1.31)	GH2	k__Bacteria
beta_-glucuronidase (EC 3.2.1.31)	GH1	k__Bacteria
beta_-glucuronidase (EC 3.2.1.31)	GH1	k__Bacteria
beta_-glucuronidase (EC 3.2.1.31)	GH1	k__Bacteria
beta_-glucuronidase (EC 3.2.1.31)	GH1	k__Bacteria
beta_-glucuronidase (EC 3.2.1.31)	GH1	k__Bacteria
beta_-glucuronidase (EC 3.2.1.31)	GH2	k__Bacteria
beta_-glucuronidase (EC 3.2.1.31)	GH1	k__Bacteria
beta_-glucuronidase (EC 3.2.1.31)	GH1	k__Bacteria
beta_-glucuronidase (EC 3.2.1.31)	GH1	k__Bacteria
beta_-glycosidase (EC 3.2.1.-)	GH1	k__Bacteria
beta_-glycosidase (EC 3.2.1.-)	GH1	k__Bacteria
beta_-glycosidase (EC 3.2.1.-)	GH1	k__Bacteria
beta_-glycosidase (EC 3.2.1.-)	GH1	k__Bacteria
beta_-glycosidase (EC 3.2.1.-)	GH1	k__Bacteria
beta_-glycosidase (EC 3.2.1.-)	GH1	k__Bacteria
beta_-glycosidase (EC 3.2.1.-)	GH1	k__Bacteria
beta_-glycosidase (EC 3.2.1.-)	GH1	k__Bacteria
beta_-glycosidase (EC 3.2.1.-)	GH1	k__Bacteria
beta_-glycosidase (EC 3.2.1.-)	GH1	k__Bacteria
beta_-glycosidase (EC 3.2.1.-)	GH1	k__Bacteria
beta_-glycosidase (EC 3.2.1.-)	GH1	k__Bacteria
beta_-glycosidase (EC 3.2.1.-)	GH1	k__Bacteria
beta_-glycosidase (EC 3.2.1.-)	GH1	k__Bacteria
beta_-glycosidase (EC 3.2.1.-)	GH1	k__Bacteria
beta_-glycosidase (EC 3.2.1.-)	GH1	k__Bacteria
beta_-glycosidase (EC 3.2.1.-)	GH1	k__Bacteria
beta_-glycosidase (EC 3.2.1.-)	GH1	k__Bacteria
beta_-glycosidase (EC 3.2.1.-)	GH1	k__Bacteria
beta_-glycosidase (EC 3.2.1.-)	GH1	k__Bacteria
beta_-glycosidase (EC 3.2.1.-)	GH1	k__Bacteria
beta_-glycosidase (EC 3.2.1.-)	GH1	k__Bacteria
beta_-glycosidase (EC 3.2.1.-)	GH1	k__Bacteria
beta_-mannosidase (EC 3.2.1.25)	GH1	k__Bacteria
beta_-mannosidase (EC 3.2.1.25)	GH1	k__Bacteria
beta_-mannosidase (EC 3.2.1.25)	GH1	k__Bacteria
beta_-mannosidase (EC 3.2.1.25)	GH1	k__Bacteria
beta_-mannosidase (EC 3.2.1.25)	GH1	k__Bacteria
beta_-mannosidase (EC 3.2.1.25)	GH2	k__Bacteria
beta_-mannosidase (EC 3.2.1.25)	GH2	k__Bacteria
beta_-mannosidase (EC 3.2.1.25)	GH5	k__Bacteria
beta_-mannosidase (EC 3.2.1.25)	GH2	k__Bacteria
beta_-mannosidase (EC 3.2.1.25)	GH1	k__Bacteria
beta_-mannosidase (EC 3.2.1.25)	GH1	k__Bacteria
beta_-mannosidase (EC 3.2.1.25)	GH2	k__Bacteria
beta_-mannosidase (EC 3.2.1.25)	GH2	k__Bacteria
beta_-mannosidase (EC 3.2.1.25)	GH1	k__Bacteria
beta_-mannosidase (EC 3.2.1.25)	GH1	k__Bacteria
beta_-mannosidase (EC 3.2.1.25)	GH1	k__Bacteria
beta_-mannosidase (EC 3.2.1.25)	GH1	k__Bacteria
beta_-mannosidase (EC 3.2.1.25)	GH2	k__Bacteria
beta_-mannosidase (EC 3.2.1.25)	GH2	k__Bacteria
beta_-mannosidase (EC 3.2.1.25)	GH1	k__Bacteria
beta_-mannosidase (EC 3.2.1.25)	GH2	k__Bacteria
beta_-mannosidase (EC 3.2.1.25)	GH1	k__Bacteria
beta_-mannosidase (EC 3.2.1.25)	GH5	k__Bacteria
beta_-mannosidase (EC 3.2.1.25)	GH2	k__Bacteria
beta_-mannosidase (EC 3.2.1.25)	GH2	k__Bacteria
beta_-mannosidase (EC 3.2.1.25)	GH1	k__Bacteria
beta_-mannosidase (EC 3.2.1.25)	GH2	k__Bacteria
beta_-mannosidase (EC 3.2.1.25)	GH1	k__Bacteria
beta_-mannosidase (EC 3.2.1.25)	GH5	k__Bacteria
beta_-mannosidase (EC 3.2.1.25)	GH2	k__Bacteria
beta_-mannosidase (EC 3.2.1.25)	GH1	k__Bacteria
beta_-mannosidase (EC 3.2.1.25)	GH1	k__Bacteria
beta_-mannosidase (EC 3.2.1.25)	GH1	k__Bacteria
beta_-mannosidase (EC 3.2.1.25)	GH1	k__Bacteria
beta_-mannosidase (EC 3.2.1.25)	GH1	k__Bacteria
beta_-mannosidase (EC 3.2.1.25)	GH2	k__Bacteria
beta_-mannosidase (EC 3.2.1.25)	GH1	k__Bacteria
beta_-mannosidase (EC 3.2.1.25)	GH1	k__Bacteria
beta_-mannosidase (EC 3.2.1.25)	GH1	k__Bacteria
beta_-mannosylphosphodecaprenol-mannooligosaccharide alpha_-1,6-mannosyltransferase (EC 2.4.1.199)	GT2	k__Bacteria
beta_-mannosylphosphodecaprenol-mannooligosaccharide alpha_-1,6-mannosyltransferase (EC 2.4.1.199)	GT2	k__Bacteria
beta_-mannosylphosphodecaprenol-mannooligosaccharide alpha_-1,6-mannosyltransferase (EC 2.4.1.199)	GT2	k__Bacteria
beta_-mannosylphosphodecaprenol-mannooligosaccharide alpha_-1,6-mannosyltransferase (EC 2.4.1.199)	GT2	k__Bacteria
beta_-mannosylphosphodecaprenol-mannooligosaccharide alpha_-1,6-mannosyltransferase (EC 2.4.1.199)	GT2	k__Bacteria
beta_-mannosylphosphodecaprenol-mannooligosaccharide alpha_-1,6-mannosyltransferase (EC 2.4.1.199)	GT2	k__Bacteria
beta_-mannosylphosphodecaprenol-mannooligosaccharide alpha_-1,6-mannosyltransferase (EC 2.4.1.199)	GT2	k__Bacteria
beta_-mannosylphosphodecaprenol-mannooligosaccharide alpha_-1,6-mannosyltransferase (EC 2.4.1.199)	GT2	k__Bacteria
beta_-mannosylphosphodecaprenol-mannooligosaccharide alpha_-1,6-mannosyltransferase (EC 2.4.1.199)	GT2	k__Bacteria
beta_-mannosylphosphodecaprenol-mannooligosaccharide alpha_-1,6-mannosyltransferase (EC 2.4.1.199)	GT2	k__Bacteria
beta_-mannosylphosphodecaprenol-mannooligosaccharide alpha_-1,6-mannosyltransferase (EC 2.4.1.199)	GT2	k__Bacteria
beta_-mannosylphosphodecaprenol-mannooligosaccharide alpha_-1,6-mannosyltransferase (EC 2.4.1.199)	GT2	k__Bacteria
beta_-mannosylphosphodecaprenol-mannooligosaccharide alpha_-1,6-mannosyltransferase (EC 2.4.1.199)	GT2	k__Bacteria
beta_-mannosylphosphodecaprenol-mannooligosaccharide alpha_-1,6-mannosyltransferase (EC 2.4.1.199)	GT2	k__Bacteria
beta_-mannosylphosphodecaprenol-mannooligosaccharide alpha_-1,6-mannosyltransferase (EC 2.4.1.199)	GT2	k__Bacteria
beta_-mannosylphosphodecaprenol-mannooligosaccharide alpha_-1,6-mannosyltransferase (EC 2.4.1.199)	GT2	k__Bacteria
beta_-mannosylphosphodecaprenol-mannooligosaccharide alpha_-1,6-mannosyltransferase (EC 2.4.1.199)	GT2	k__Bacteria
beta_-mannosylphosphodecaprenol-mannooligosaccharide alpha_-1,6-mannosyltransferase (EC 2.4.1.199)	GT2	k__Bacteria
beta_-mannosylphosphodecaprenol-mannooligosaccharide alpha_-1,6-mannosyltransferase (EC 2.4.1.199)	GT2	k__Bacteria
beta_-mannosylphosphodecaprenol-mannooligosaccharide alpha_-1,6-mannosyltransferase (EC 2.4.1.199)	GT2	k__Bacteria
beta_-mannosylphosphodecaprenol-mannooligosaccharide alpha_-1,6-mannosyltransferase (EC 2.4.1.199)	GT2	k__Bacteria
beta_-mannosylphosphodecaprenol-mannooligosaccharide alpha_-1,6-mannosyltransferase (EC 2.4.1.199)	GT2	k__Bacteria
beta_-mannosylphosphodecaprenol-mannooligosaccharide alpha_-1,6-mannosyltransferase (EC 2.4.1.199)	GT2	k__Bacteria
beta_-mannosylphosphodecaprenol-mannooligosaccharide alpha_-1,6-mannosyltransferase (EC 2.4.1.199)	GT2	k__Bacteria
beta_-mannosylphosphodecaprenol-mannooligosaccharide alpha_-1,6-mannosyltransferase (EC 2.4.1.199)	GT2	k__Bacteria
beta_-mannosylphosphodecaprenol-mannooligosaccharide alpha_-1,6-mannosyltransferase (EC 2.4.1.199)	GT2	k__Bacteria
beta_-mannosylphosphodecaprenol-mannooligosaccharide alpha_-1,6-mannosyltransferase (EC 2.4.1.199)	GT2	k__Bacteria
beta_-mannosylphosphodecaprenol-mannooligosaccharide alpha_-1,6-mannosyltransferase (EC 2.4.1.199)	GT2	k__Bacteria
beta_-mannosylphosphodecaprenol-mannooligosaccharide alpha_-1,6-mannosyltransferase (EC 2.4.1.199)	GT2	k__Bacteria
beta_-mannosylphosphodecaprenol-mannooligosaccharide alpha_-1,6-mannosyltransferase (EC 2.4.1.199)	GT2	k__Bacteria
beta_-mannosylphosphodecaprenol-mannooligosaccharide alpha_-1,6-mannosyltransferase (EC 2.4.1.199)	GT2	k__Bacteria
beta_-mannosylphosphodecaprenol-mannooligosaccharide alpha_-1,6-mannosyltransferase (EC 2.4.1.199)	GT2	k__Bacteria
beta_-porphyranase (EC 3.2.1.178)	GH16	k__Bacteria
beta_-porphyranase (EC 3.2.1.178)	GH16	k__Bacteria
beta_-porphyranase (EC 3.2.1.178)	GH16	k__Bacteria
beta_-porphyranase (EC 3.2.1.178)	GH16	k__Bacteria
beta_-porphyranase (EC 3.2.1.178)	GH16	k__Bacteria
beta_-porphyranase (EC 3.2.1.178)	GH16	k__Bacteria
beta_-primeverosidase (EC 3.2.1.149)	GH1	k__Bacteria
beta_-primeverosidase (EC 3.2.1.149)	GH1	k__Bacteria
beta_-primeverosidase (EC 3.2.1.149)	GH1	k__Bacteria
beta_-primeverosidase (EC 3.2.1.149)	GH1	k__Bacteria
beta_-primeverosidase (EC 3.2.1.149)	GH1	k__Bacteria
beta_-primeverosidase (EC 3.2.1.149)	GH5	k__Bacteria
beta_-primeverosidase (EC 3.2.1.149)	GH1	k__Bacteria
beta_-primeverosidase (EC 3.2.1.149)	GH1	k__Bacteria
beta_-primeverosidase (EC 3.2.1.149)	GH1	k__Bacteria
beta_-primeverosidase (EC 3.2.1.149)	GH1	k__Bacteria
beta_-primeverosidase (EC 3.2.1.149)	GH1	k__Bacteria
beta_-primeverosidase (EC 3.2.1.149)	GH1	k__Bacteria
beta_-primeverosidase (EC 3.2.1.149)	GH1	k__Bacteria
beta_-primeverosidase (EC 3.2.1.149)	GH1	k__Bacteria
beta_-primeverosidase (EC 3.2.1.149)	GH5	k__Bacteria
beta_-primeverosidase (EC 3.2.1.149)	GH1	k__Bacteria
beta_-primeverosidase (EC 3.2.1.149)	GH1	k__Bacteria
beta_-primeverosidase (EC 3.2.1.149)	GH5	k__Bacteria
beta_-primeverosidase (EC 3.2.1.149)	GH1	k__Bacteria
beta_-primeverosidase (EC 3.2.1.149)	GH1	k__Bacteria
beta_-primeverosidase (EC 3.2.1.149)	GH1	k__Bacteria
beta_-primeverosidase (EC 3.2.1.149)	GH1	k__Bacteria
beta_-primeverosidase (EC 3.2.1.149)	GH1	k__Bacteria
beta_-primeverosidase (EC 3.2.1.149)	GH1	k__Bacteria
beta_-primeverosidase (EC 3.2.1.149)	GH1	k__Bacteria
beta_-primeverosidase (EC 3.2.1.149)	GH1	k__Bacteria
beta_-xylosidase (EC 3.2.1.37)	GH1	k__Bacteria
beta_-xylosidase (EC 3.2.1.37)	GH1	k__Bacteria
beta_-xylosidase (EC 3.2.1.37)	GH1	k__Bacteria
beta_-xylosidase (EC 3.2.1.37)	GH43	k__Bacteria
beta_-xylosidase (EC 3.2.1.37)	GH39	k__Bacteria
beta_-xylosidase (EC 3.2.1.37)	GH39	k__Bacteria
beta_-xylosidase (EC 3.2.1.37)	GH1	k__Bacteria
beta_-xylosidase (EC 3.2.1.37)	GH1	k__Bacteria
beta_-xylosidase (EC 3.2.1.37)	GH43	k__Bacteria
beta_-xylosidase (EC 3.2.1.37)	GH39	k__Bacteria
beta_-xylosidase (EC 3.2.1.37)	GH1	k__Bacteria
beta_-xylosidase (EC 3.2.1.37)	GH1	k__Bacteria
beta_-xylosidase (EC 3.2.1.37)	GH43	k__Bacteria
beta_-xylosidase (EC 3.2.1.37)	GH39	k__Bacteria
beta_-xylosidase (EC 3.2.1.37)	GH1	k__Bacteria
beta_-xylosidase (EC 3.2.1.37)	GH39	k__Bacteria
beta_-xylosidase (EC 3.2.1.37)	GH1	k__Bacteria
beta_-xylosidase (EC 3.2.1.37)	GH43	k__Bacteria
beta_-xylosidase (EC 3.2.1.37)	GH39	k__Bacteria
beta_-xylosidase (EC 3.2.1.37)	GH43	k__Bacteria
beta_-xylosidase (EC 3.2.1.37)	GH1	k__Bacteria
beta_-xylosidase (EC 3.2.1.37)	GH1	k__Bacteria
beta_-xylosidase (EC 3.2.1.37)	GH39	k__Bacteria
beta_-xylosidase (EC 3.2.1.37)	GH1	k__Bacteria
beta_-xylosidase (EC 3.2.1.37)	GH43	k__Bacteria
beta_-xylosidase (EC 3.2.1.37)	GH39	k__Bacteria
beta_-xylosidase (EC 3.2.1.37)	GH43	k__Bacteria
beta_-xylosidase (EC 3.2.1.37)	GH39	k__Bacteria
beta_-xylosidase (EC 3.2.1.37)	GH1	k__Bacteria
beta_-xylosidase (EC 3.2.1.37)	GH43	k__Bacteria
beta_-xylosidase (EC 3.2.1.37)	GH43	k__Bacteria
beta_-xylosidase (EC 3.2.1.37)	GH1	k__Bacteria
beta_-xylosidase (EC 3.2.1.37)	GH1	k__Bacteria
beta_-xylosidase (EC 3.2.1.37)	GH43	k__Bacteria
beta_-xylosidase (EC 3.2.1.37)	GH43	k__Bacteria
beta_-xylosidase (EC 3.2.1.37)	GH43	k__Bacteria
beta_-xylosidase (EC 3.2.1.37)	GH1	k__Bacteria
beta_-xylosidase (EC 3.2.1.37)	GH39	k__Bacteria
beta_-xylosidase (EC 3.2.1.37)	GH43	k__Bacteria
beta_-xylosidase (EC 3.2.1.37)	GH1	k__Bacteria
beta_-xylosidase (EC 3.2.1.37)	GH1	k__Bacteria
beta_-xylosidase (EC 3.2.1.37)	GH120	k__Bacteria
beta_-xylosidase (EC 3.2.1.37)	GH51	k__Bacteria
beta_-xylosidase (EC 3.2.1.37)	GH1	k__Bacteria
beta_-xylosidase (EC 3.2.1.37)	GH43	k__Bacteria
beta_-xylosidase (EC 3.2.1.37)	GH1	k__Bacteria
beta_-xylosidase (EC 3.2.1.37)	GH43	k__Bacteria
beta_-xylosidase (EC 3.2.1.37)	GH39	k__Bacteria
beta_-xylosidase (EC 3.2.1.37)	GH39	k__Bacteria
beta_-xylosidase (EC 3.2.1.37)	GH43	k__Bacteria
beta_-xylosidase (EC 3.2.1.37)	GH39	k__Bacteria
beta_-xylosidase (EC 3.2.1.37)	GH39	k__Bacteria
beta_-xylosidase (EC 3.2.1.37)	GH39	k__Bacteria
beta_-xylosidase (EC 3.2.1.37)	GH39	k__Bacteria
beta_-xylosidase (EC 3.2.1.37)	GH43	k__Bacteria
beta_-xylosidase (EC 3.2.1.37)	GH1	k__Bacteria
beta_-xylosidase (EC 3.2.1.37)	GH1	k__Bacteria
beta_-xylosidase (EC 3.2.1.37)	GH43	k__Bacteria
beta_-xylosidase (EC 3.2.1.37)	GH1	k__Bacteria
beta_-xylosidase (EC 3.2.1.37)	GH39	k__Bacteria
kappa_-carrageenase (EC 3.2.1.83)	GH16	k__Bacteria
kappa_-carrageenase (EC 3.2.1.83)	GH16	k__Bacteria
kappa_-carrageenase (EC 3.2.1.83)	GH16	k__Bacteria
kappa_-carrageenase (EC 3.2.1.83)	GH16	k__Bacteria
kappa_-carrageenase (EC 3.2.1.83)	GH16	k__Bacteria
kappa_-carrageenase (EC 3.2.1.83)	GH16	k__Bacteria
1,2-diacylglycerol 3-beta_-galactosyltransferase (EC 2.4.1.46)	GT28	k__Bacteria
1,2-diacylglycerol 3-beta_-galactosyltransferase (EC 2.4.1.46)	GT28	k__Bacteria
1,2-diacylglycerol 3-beta_-glucosyltransferase (EC 2.4.1.157)	GT28	k__Bacteria
1,2-diacylglycerol 3-beta_-glucosyltransferase (EC 2.4.1.157)	GT28	k__Bacteria
1,2-diacylglycerol 3-glucosyltransferase (EC 2.4.1.157)	GT4	k__Bacteria
1,2-diacylglycerol 3-glucosyltransferase (EC 2.4.1.157)	GT4	k__Bacteria
1,2-diacylglycerol 3-glucosyltransferase (EC 2.4.1.157)	GT4	k__Bacteria
1,2-diacylglycerol 3-glucosyltransferase (EC 2.4.1.157)	GT4	k__Bacteria
1,2-diacylglycerol 3-glucosyltransferase (EC 2.4.1.157)	GT4	k__Bacteria
1,2-diacylglycerol 3-glucosyltransferase (EC 2.4.1.157)	GT4	k__Bacteria
1,2-diacylglycerol 3-glucosyltransferase (EC 2.4.1.157)	GT4	k__Bacteria
1,2-diacylglycerol 3-glucosyltransferase (EC 2.4.1.157)	GT4	k__Bacteria
1,2-diacylglycerol 3-glucosyltransferase (EC 2.4.1.157)	GT4	k__Bacteria
1,2-diacylglycerol 3-glucosyltransferase (EC 2.4.1.157)	GT4	k__Bacteria
1,2-diacylglycerol 3-glucosyltransferase (EC 2.4.1.157)	GT4	k__Bacteria
1,2-diacylglycerol 3-glucosyltransferase (EC 2.4.1.157)	GT4	k__Bacteria
1,2-diacylglycerol 3-glucosyltransferase (EC 2.4.1.157)	GT4	k__Bacteria
1,2-diacylglycerol 3-glucosyltransferase (EC 2.4.1.157)	GT4	k__Bacteria
1,2-diacylglycerol 3-glucosyltransferase (EC 2.4.1.157)	GT4	k__Bacteria
1,2-diacylglycerol 3-glucosyltransferase (EC 2.4.1.157)	GT4	k__Bacteria
1,2-diacylglycerol 3-glucosyltransferase (EC 2.4.1.157)	GT4	k__Bacteria
1,2-diacylglycerol 3-glucosyltransferase (EC 2.4.1.157)	GT4	k__Bacteria
1,2-diacylglycerol 3-glucosyltransferase (EC 2.4.1.157)	GT4	k__Bacteria
1,2-diacylglycerol 3-glucosyltransferase (EC 2.4.1.157)	GT4	k__Bacteria
1,2-diacylglycerol 3-glucosyltransferase (EC 2.4.1.157)	GT4	k__Bacteria
1,2-diacylglycerol 3-glucosyltransferase (EC 2.4.1.157)	GT4	k__Bacteria
1,2-diacylglycerol 3-glucosyltransferase (EC 2.4.1.157)	GT4	k__Bacteria
1,2-diacylglycerol 3-glucosyltransferase (EC 2.4.1.157)	GT4	k__Bacteria
1,2-diacylglycerol 3-glucosyltransferase (EC 2.4.1.157)	GT4	k__Bacteria
1,2-diacylglycerol 3-glucosyltransferase (EC 2.4.1.157)	GT4	k__Bacteria
1,2-diacylglycerol 3-glucosyltransferase (EC 2.4.1.157)	GT4	k__Bacteria
1,2-diacylglycerol 3-glucosyltransferase (EC 2.4.1.157)	GT4	k__Bacteria
1,2-diacylglycerol 3-glucosyltransferase (EC 2.4.1.157)	GT4	k__Bacteria
1,2-diacylglycerol 3-glucosyltransferase (EC 2.4.1.157)	GT4	k__Bacteria
1,2-diacylglycerol 3-glucosyltransferase (EC 2.4.1.157)	GT4	k__Bacteria
1,2-diacylglycerol 3-glucosyltransferase (EC 2.4.1.157)	GT4	k__Bacteria
1,2-diacylglycerol 3-glucosyltransferase (EC 2.4.1.157)	GT4	k__Bacteria
1,2-diacylglycerol 3-glucosyltransferase (EC 2.4.1.157)	GT4	k__Bacteria
1,2-diacylglycerol 3-glucosyltransferase (EC 2.4.1.157)	GT4	k__Bacteria
1,2-diacylglycerol 3-glucosyltransferase (EC 2.4.1.157)	GT4	k__Bacteria
1,2-diacylglycerol 3-glucosyltransferase (EC 2.4.1.157)	GT4	k__Bacteria
1,2-diacylglycerol 3-glucosyltransferase (EC 2.4.1.157)	GT4	k__Bacteria
1,2-diacylglycerol 3-glucosyltransferase (EC 2.4.1.157)	GT4	k__Bacteria
1,2-diacylglycerol 3-glucosyltransferase (EC 2.4.1.157)	GT4	k__Bacteria
1,2-diacylglycerol 3-glucosyltransferase (EC 2.4.1.157)	GT4	k__Bacteria
1,2-diacylglycerol 3-glucosyltransferase (EC 2.4.1.157)	GT4	k__Bacteria
1,2-diacylglycerol 3-glucosyltransferase (EC 2.4.1.157)	GT4	k__Bacteria
1,2-diacylglycerol 3-glucosyltransferase (EC 2.4.1.157)	GT4	k__Bacteria
1,2-diacylglycerol 3-glucosyltransferase (EC 2.4.1.157)	GT4	k__Bacteria
1,2-diacylglycerol 3-glucosyltransferase (EC 2.4.1.157)	GT4	k__Bacteria
1,2-diacylglycerol 3-glucosyltransferase (EC 2.4.1.157)	GT4	k__Bacteria
1-beta_-D-mannopyranosyl-4-D-glucopyranose:phosphate alpha_-D-mannosyltransferase (EC 2.4.1.281)	GH130	k__Bacteria
1-beta_-D-mannopyranosyl-4-D-glucopyranose:phosphate alpha_-D-mannosyltransferase (EC 2.4.1.281)	GH130	k__Bacteria
1-beta_-D-mannopyranosyl-4-D-glucopyranose:phosphate alpha_-D-mannosyltransferase (EC 2.4.1.281)	GH130	k__Bacteria
1-beta_-D-mannopyranosyl-4-D-glucopyranose:phosphate alpha_-D-mannosyltransferase (EC 2.4.1.281)	GH130	k__Bacteria
2-O-alpha_-glucopyranosylglycerol: phosphate beta_-glucosyltransferase (EC 2.4.1.-)	GH65	k__Bacteria
2-O-alpha_-glucopyranosylglycerol: phosphate beta_-glucosyltransferase (EC 2.4.1.-)	GH65	k__Bacteria
2-O-alpha_-glucopyranosylglycerol: phosphate beta_-glucosyltransferase (EC 2.4.1.-)	GH65	k__Bacteria
2-O-alpha_-glucopyranosylglycerol: phosphate beta_-glucosyltransferase (EC 2.4.1.-)	GH65	k__Bacteria
2-O-alpha_-glucopyranosylglycerol: phosphate beta_-glucosyltransferase (EC 2.4.1.-)	GH65	k__Bacteria
2-hydroxyacylsphingosine 1-beta_-galactosyltransferase (EC 2.4.1.45)	GT1	k__Bacteria
2-keto-3-deoxynononic acid sialidase (EC 3.2.1.-)	GH33	k__Bacteria
2-keto-3-deoxynononic acid sialidase (EC 3.2.1.-)	GH33	k__Bacteria
2-keto-3-deoxynononic acid sialidase (EC 3.2.1.-)	GH33	k__Bacteria
2-keto-3-deoxynononic acid sialidase (EC 3.2.1.-)	GH33	k__Bacteria
3-O-alpha_-glucopyranosyl-L-rhamnose phosphorylase (EC 2.4.1.282)	GH65	k__Bacteria
3-O-alpha_-glucopyranosyl-L-rhamnose phosphorylase (EC 2.4.1.282)	GH65	k__Bacteria
3-O-alpha_-glucopyranosyl-L-rhamnose phosphorylase (EC 2.4.1.282)	GH65	k__Bacteria
3-O-alpha_-glucopyranosyl-L-rhamnose phosphorylase (EC 2.4.1.282)	GH65	k__Bacteria
3-O-alpha_-glucopyranosyl-L-rhamnose phosphorylase (EC 2.4.1.282)	GH65	k__Bacteria
4-alpha_-glucanotransferase (EC 2.4.1.25)	GH13	k__Bacteria
4-alpha_-glucanotransferase (EC 2.4.1.25)	GH13	k__Bacteria
4-alpha_-glucanotransferase (EC 2.4.1.25)	GH13	k__Bacteria
4-alpha_-glucanotransferase (EC 2.4.1.25)	GH13	k__Bacteria
4-alpha_-glucanotransferase (EC 2.4.1.25)	GH13	k__Bacteria
4-alpha_-glucanotransferase (EC 2.4.1.25)	GH13	k__Bacteria
4-alpha_-glucanotransferase (EC 2.4.1.25)	GH13	k__Bacteria
4-alpha_-glucanotransferase (EC 2.4.1.25)	GH13	k__Bacteria
4-alpha_-glucanotransferase (EC 2.4.1.25)	GH13	k__Bacteria
4-alpha_-glucanotransferase (EC 2.4.1.25)	GH13	k__Bacteria
4-alpha_-glucanotransferase (EC 2.4.1.25)	GH13	k__Bacteria
4-alpha_-glucanotransferase (EC 2.4.1.25)	GH13	k__Bacteria
4-alpha_-glucanotransferase (EC 2.4.1.25)	GH13	k__Bacteria
4-alpha_-glucanotransferase (EC 2.4.1.25)	GH13	k__Bacteria
4-alpha_-glucanotransferase (EC 2.4.1.25)	GH13	k__Bacteria
4-alpha_-glucanotransferase (EC 2.4.1.25)	GH13	k__Bacteria
4-alpha_-glucanotransferase (EC 2.4.1.25)	GH13	k__Bacteria
4-alpha_-glucanotransferase (EC 2.4.1.25)	GH13	k__Bacteria
4-alpha_-glucanotransferase (EC 2.4.1.25)	GH13	k__Bacteria
4-alpha_-glucanotransferase (EC 2.4.1.25)	GH13	k__Bacteria
4-alpha_-glucanotransferase (EC 2.4.1.25)	GH13	k__Bacteria
4-alpha_-glucanotransferase (EC 2.4.1.25)	GH13	k__Bacteria
4-alpha_-glucanotransferase (EC 2.4.1.25)	GH13	k__Bacteria
4-alpha_-glucanotransferase (EC 2.4.1.25)	GH13	k__Bacteria
4-alpha_-glucanotransferase (EC 2.4.1.25)	GH13	k__Bacteria
4-alpha_-glucanotransferase (EC 2.4.1.25)	GH13	k__Bacteria
4-alpha_-glucanotransferase (EC 2.4.1.25)	GH13	k__Bacteria
4-alpha_-glucanotransferase (EC 2.4.1.25)	GH13	k__Bacteria
4-alpha_-glucanotransferase (EC 2.4.1.25)	GH13	k__Bacteria
4-alpha_-glucanotransferase (EC 2.4.1.25)	GH57	k__Bacteria
4-alpha_-glucanotransferase (EC 2.4.1.25)	GH13	k__Bacteria
4-alpha_-glucanotransferase (EC 2.4.1.25)	GH13	k__Bacteria
4-alpha_-glucanotransferase (EC 2.4.1.25)	GH13	k__Bacteria
4-alpha_-glucanotransferase (EC 2.4.1.25)	GH13	k__Bacteria
4-alpha_-glucanotransferase (EC 2.4.1.25)	GH13	k__Bacteria
4-alpha_-glucanotransferase (EC 2.4.1.25)	GH13	k__Bacteria
4-alpha_-glucanotransferase (EC 2.4.1.25)	GH13	k__Bacteria
4-alpha_-glucanotransferase (EC 2.4.1.25)	GH13	k__Bacteria
4-alpha_-glucanotransferase (EC 2.4.1.25)	GH13	k__Bacteria
4-alpha_-glucanotransferase (EC 2.4.1.25)	GH13	k__Bacteria
4-alpha_-glucanotransferase (EC 2.4.1.25)	GH13	k__Bacteria
4-alpha_-glucanotransferase (EC 2.4.1.25)	GH13	k__Bacteria
4-alpha_-glucanotransferase (EC 2.4.1.25)	GH13	k__Bacteria
4-alpha_-glucanotransferase (EC 2.4.1.25)	GH13	k__Bacteria
4-alpha_-glucanotransferase (EC 2.4.1.25)	GH13	k__Bacteria
4-alpha_-glucanotransferase (EC 2.4.1.25)	GH13	k__Bacteria
4-alpha_-glucanotransferase (EC 2.4.1.25)	GH13	k__Bacteria
4-alpha_-glucanotransferase (EC 2.4.1.25)	GH13	k__Bacteria
4-alpha_-glucanotransferase (EC 2.4.1.25)	GH13	k__Bacteria
4-alpha_-glucanotransferase (EC 2.4.1.25)	GH13	k__Bacteria
4-alpha_-glucanotransferase (EC 2.4.1.25)	GH13	k__Bacteria
4-alpha_-glucanotransferase (EC 2.4.1.25)	GH13	k__Bacteria
4-alpha_-glucanotransferase (EC 2.4.1.25)	GH13	k__Bacteria
4-alpha_-glucanotransferase (EC 2.4.1.25)	GH13	k__Bacteria
4-alpha_-glucanotransferase (EC 2.4.1.25)	GH13	k__Bacteria
4-alpha_-glucanotransferase (EC 2.4.1.25)	GH13	k__Bacteria
4-alpha_-glucanotransferase (EC 2.4.1.25)	GH13	k__Bacteria
4-alpha_-glucanotransferase (EC 2.4.1.25)	GH13	k__Bacteria
4-alpha_-glucanotransferase (EC 2.4.1.25)	GH13	k__Bacteria
4-alpha_-glucanotransferase (EC 2.4.1.25)	GH13	k__Bacteria
4-alpha_-glucanotransferase (EC 2.4.1.25)	GH13	k__Bacteria
4-alpha_-glucanotransferase (EC 2.4.1.25)	GH13	k__Bacteria
4-alpha_-glucanotransferase (EC 2.4.1.25)	GH13	k__Bacteria
4-alpha_-glucanotransferase (EC 2.4.1.25)	GH13	k__Bacteria
4-alpha_-glucanotransferase (EC 2.4.1.25)	GH13	k__Bacteria
4-alpha_-glucanotransferase (EC 2.4.1.25)	GH13	k__Bacteria
4-alpha_-glucanotransferase (EC 2.4.1.25)	GH13	k__Bacteria
4-alpha_-glucanotransferase (EC 2.4.1.25)	GH13	k__Bacteria
4-alpha_-glucanotransferase (EC 2.4.1.25)	GH13	k__Bacteria
4-alpha_-glucanotransferase (EC 2.4.1.25)	GH13	k__Bacteria
4-alpha_-glucanotransferase (EC 2.4.1.25)	GH13	k__Bacteria
4-alpha_-glucanotransferase (EC 2.4.1.25)	GH13	k__Bacteria
4-alpha_-glucanotransferase (EC 2.4.1.25)	GH57	k__Bacteria
4-alpha_-glucanotransferase (EC 2.4.1.25)	GH13	k__Bacteria
4-alpha_-glucanotransferase (EC 2.4.1.25)	GH13	k__Bacteria
4-alpha_-glucanotransferase (EC 2.4.1.25)	GH13	k__Bacteria
4-alpha_-glucanotransferase (EC 2.4.1.25)	GH13	k__Bacteria
4-alpha_-glucanotransferase (EC 2.4.1.25)	GH13	k__Bacteria
4-alpha_-glucanotransferase (EC 2.4.1.25)	GH13	k__Bacteria
4-alpha_-glucanotransferase (EC 2.4.1.25)	GH13	k__Bacteria
4-alpha_-glucanotransferase (EC 2.4.1.25)	GH13	k__Bacteria
4-alpha_-glucanotransferase (EC 2.4.1.25)	GH13	k__Bacteria
4-alpha_-glucanotransferase (EC 2.4.1.25)	GH13	k__Bacteria
4-alpha_-glucanotransferase (EC 2.4.1.25)	GH13	k__Bacteria
4-alpha_-glucanotransferase (EC 2.4.1.25)	GH13	k__Bacteria
4-alpha_-glucanotransferase (EC 2.4.1.25)	GH13	k__Bacteria
4-alpha_-glucanotransferase (EC 2.4.1.25)	GH13	k__Bacteria
4-alpha_-glucanotransferase (EC 2.4.1.25)	GH13	k__Bacteria
4-alpha_-glucanotransferase (EC 2.4.1.25)	GH13	k__Bacteria
4-alpha_-glucanotransferase (EC 2.4.1.25)	GH13	k__Bacteria
4-alpha_-glucanotransferase (EC 2.4.1.25)	GH13	k__Bacteria
4-alpha_-glucanotransferase (EC 2.4.1.25)	GH13	k__Bacteria
4-alpha_-glucanotransferase (EC 2.4.1.25)	GH13	k__Bacteria
4-alpha_-glucanotransferase (EC 2.4.1.25)	GH13	k__Bacteria
4-alpha_-glucanotransferase (EC 2.4.1.25)	GH13	k__Bacteria
4-alpha_-glucanotransferase (EC 2.4.1.25)	GH13	k__Bacteria
4-alpha_-glucanotransferase (EC 2.4.1.25)	GH13	k__Bacteria
4-alpha_-glucanotransferase (EC 2.4.1.25)	GH13	k__Bacteria
4-alpha_-glucanotransferase (EC 2.4.1.25)	GH13	k__Bacteria
4-alpha_-glucanotransferase (EC 2.4.1.25)	GH13	k__Bacteria
4-alpha_-glucanotransferase (EC 2.4.1.25)	GH13	k__Bacteria
4-alpha_-glucanotransferase (EC 2.4.1.25)	GH13	k__Bacteria
4-alpha_-glucanotransferase (EC 2.4.1.25)	GH13	k__Bacteria
4-alpha_-glucanotransferase (EC 2.4.1.25)	GH13	k__Bacteria
4-alpha_-glucanotransferase (EC 2.4.1.25)	GH13	k__Bacteria
4-alpha_-glucanotransferase (EC 2.4.1.25)	GH13	k__Bacteria
4-alpha_-glucanotransferase (EC 2.4.1.25)	GH13	k__Bacteria
4-alpha_-glucanotransferase (EC 2.4.1.25)	GH13	k__Bacteria
4-alpha_-glucanotransferase (EC 2.4.1.25)	GH13	k__Bacteria
4-alpha_-glucanotransferase (EC 2.4.1.25)	GH13	k__Bacteria
4-alpha_-glucanotransferase (EC 2.4.1.25)	GH13	k__Bacteria
4-alpha_-glucanotransferase (EC 2.4.1.25)	GH13	k__Bacteria
4-alpha_-glucanotransferase (EC 2.4.1.25)	GH13	k__Bacteria
4-alpha_-glucanotransferase (EC 2.4.1.25)	GH13	k__Bacteria
4-alpha_-glucanotransferase (EC 2.4.1.25)	GH13	k__Bacteria
4-alpha_-glucanotransferase (EC 2.4.1.25)	GH13	k__Bacteria
4-alpha_-glucanotransferase (EC 2.4.1.25)	GH13	k__Bacteria
4-alpha_-glucanotransferase (EC 2.4.1.25)	GH13	k__Bacteria
4-alpha_-glucanotransferase (EC 2.4.1.25)	GH13	k__Bacteria
4-alpha_-glucanotransferase (EC 2.4.1.25)	GH57	k__Bacteria
4-alpha_-glucanotransferase (EC 2.4.1.25)	GH13	k__Bacteria
4-alpha_-glucanotransferase (EC 2.4.1.25)	GH13	k__Bacteria
4-alpha_-glucanotransferase (EC 2.4.1.25)	GH13	k__Bacteria
4-O-methyl-glucuronoyl methylesterase (EC 3.1.1.-)	CE15	k__Bacteria
4-O-methyl-glucuronoyl methylesterase (EC 3.1.1.-)	CE15	k__Bacteria
6-phospho-beta_-galactosidase (EC 3.2.1.85)	GH1	k__Bacteria
6-phospho-beta_-galactosidase (EC 3.2.1.85)	GH1	k__Bacteria
6-phospho-beta_-galactosidase (EC 3.2.1.85)	GH1	k__Bacteria
6-phospho-beta_-galactosidase (EC 3.2.1.85)	GH1	k__Bacteria
6-phospho-beta_-galactosidase (EC 3.2.1.85)	GH1	k__Bacteria
6-phospho-beta_-galactosidase (EC 3.2.1.85)	GH1	k__Bacteria
6-phospho-beta_-galactosidase (EC 3.2.1.85)	GH1	k__Bacteria
6-phospho-beta_-galactosidase (EC 3.2.1.85)	GH1	k__Bacteria
6-phospho-beta_-galactosidase (EC 3.2.1.85)	GH1	k__Bacteria
6-phospho-beta_-galactosidase (EC 3.2.1.85)	GH1	k__Bacteria
6-phospho-beta_-galactosidase (EC 3.2.1.85)	GH1	k__Bacteria
6-phospho-beta_-galactosidase (EC 3.2.1.85)	GH1	k__Bacteria
6-phospho-beta_-galactosidase (EC 3.2.1.85)	GH1	k__Bacteria
6-phospho-beta_-galactosidase (EC 3.2.1.85)	GH1	k__Bacteria
6-phospho-beta_-galactosidase (EC 3.2.1.85)	GH1	k__Bacteria
6-phospho-beta_-galactosidase (EC 3.2.1.85)	GH1	k__Bacteria
6-phospho-beta_-galactosidase (EC 3.2.1.85)	GH1	k__Bacteria
6-phospho-beta_-galactosidase (EC 3.2.1.85)	GH1	k__Bacteria
6-phospho-beta_-galactosidase (EC 3.2.1.85)	GH1	k__Bacteria
6-phospho-beta_-galactosidase (EC 3.2.1.85)	GH1	k__Bacteria
6-phospho-beta_-galactosidase (EC 3.2.1.85)	GH1	k__Bacteria
6-phospho-beta_-galactosidase (EC 3.2.1.85)	GH1	k__Bacteria
6-phospho-beta_-galactosidase (EC 3.2.1.85)	GH1	k__Bacteria
6-phospho-beta_-glucosidase (EC 3.2.1.86)	GH1	k__Bacteria
6-phospho-beta_-glucosidase (EC 3.2.1.86)	GH1	k__Bacteria
6-phospho-beta_-glucosidase (EC 3.2.1.86)	GH1	k__Bacteria
6-phospho-beta_-glucosidase (EC 3.2.1.86)	GH1	k__Bacteria
6-phospho-beta_-glucosidase (EC 3.2.1.86)	GH1	k__Bacteria
6-phospho-beta_-glucosidase (EC 3.2.1.86)	GH1	k__Bacteria
6-phospho-beta_-glucosidase (EC 3.2.1.86)	GH1	k__Bacteria
6-phospho-beta_-glucosidase (EC 3.2.1.86)	GH1	k__Bacteria
6-phospho-beta_-glucosidase (EC 3.2.1.86)	GH1	k__Bacteria
6-phospho-beta_-glucosidase (EC 3.2.1.86)	GH1	k__Bacteria
6-phospho-beta_-glucosidase (EC 3.2.1.86)	GH1	k__Bacteria
6-phospho-beta_-glucosidase (EC 3.2.1.86)	GH4	k__Bacteria
6-phospho-beta_-glucosidase (EC 3.2.1.86)	GH1	k__Bacteria
6-phospho-beta_-glucosidase (EC 3.2.1.86)	GH4	k__Bacteria
6-phospho-beta_-glucosidase (EC 3.2.1.86)	GH1	k__Bacteria
6-phospho-beta_-glucosidase (EC 3.2.1.86)	GH4	k__Bacteria
6-phospho-beta_-glucosidase (EC 3.2.1.86)	GH1	k__Bacteria
6-phospho-beta_-glucosidase (EC 3.2.1.86)	GH1	k__Bacteria
6-phospho-beta_-glucosidase (EC 3.2.1.86)	GH4	k__Bacteria
6-phospho-beta_-glucosidase (EC 3.2.1.86)	GH4	k__Bacteria
6-phospho-beta_-glucosidase (EC 3.2.1.86)	GH4	k__Bacteria
6-phospho-beta_-glucosidase (EC 3.2.1.86)	GH1	k__Bacteria
6-phospho-beta_-glucosidase (EC 3.2.1.86)	GH1	k__Bacteria
6-phospho-beta_-glucosidase (EC 3.2.1.86)	GH1	k__Bacteria
6-phospho-beta_-glucosidase (EC 3.2.1.86)	GH1	k__Bacteria
6-phospho-beta_-glucosidase (EC 3.2.1.86)	GH4	k__Bacteria
6-phospho-beta_-glucosidase (EC 3.2.1.86)	GH1	k__Bacteria
6-phospho-beta_-glucosidase (EC 3.2.1.86)	GH4	k__Bacteria
6-phospho-beta_-glucosidase (EC 3.2.1.86)	GH4	k__Bacteria
6-phospho-beta_-glucosidase (EC 3.2.1.86)	GH4	k__Bacteria
6-phospho-beta_-glucosidase (EC 3.2.1.86)	GH1	k__Bacteria
6-phospho-beta_-glucosidase (EC 3.2.1.86)	GH1	k__Bacteria
6-phospho-beta_-glucosidase (EC 3.2.1.86)	GH1	k__Bacteria
6?-P-sucrose phosphorylase (EC 2.4.1.-)	GH13	k__Bacteria
6?-P-sucrose phosphorylase (EC 2.4.1.-)	GH13	k__Bacteria
6?-P-sucrose phosphorylase (EC 2.4.1.-)	GH13	k__Bacteria
6?-P-sucrose phosphorylase (EC 2.4.1.-)	GH13	k__Bacteria
6?-P-sucrose phosphorylase (EC 2.4.1.-)	GH13	k__Bacteria
6?-P-sucrose phosphorylase (EC 2.4.1.-)	GH13	k__Bacteria
6?-P-sucrose phosphorylase (EC 2.4.1.-)	GH13	k__Bacteria
6?-P-sucrose phosphorylase (EC 2.4.1.-)	GH13	k__Bacteria
6?-P-sucrose phosphorylase (EC 2.4.1.-)	GH13	k__Bacteria
6?-P-sucrose phosphorylase (EC 2.4.1.-)	GH13	k__Bacteria
6?-P-sucrose phosphorylase (EC 2.4.1.-)	GH13	k__Bacteria
6?-P-sucrose phosphorylase (EC 2.4.1.-)	GH13	k__Bacteria
6?-P-sucrose phosphorylase (EC 2.4.1.-)	GH13	k__Bacteria
6?-P-sucrose phosphorylase (EC 2.4.1.-)	GH13	k__Bacteria
6?-P-sucrose phosphorylase (EC 2.4.1.-)	GH13	k__Bacteria
6?-P-sucrose phosphorylase (EC 2.4.1.-)	GH13	k__Bacteria
6?-P-sucrose phosphorylase (EC 2.4.1.-)	GH13	k__Bacteria
6?-P-sucrose phosphorylase (EC 2.4.1.-)	GH13	k__Bacteria
6?-P-sucrose phosphorylase (EC 2.4.1.-)	GH13	k__Bacteria
6?-P-sucrose phosphorylase (EC 2.4.1.-)	GH13	k__Bacteria
6?-P-sucrose phosphorylase (EC 2.4.1.-)	GH13	k__Bacteria
6?-P-sucrose phosphorylase (EC 2.4.1.-)	GH13	k__Bacteria
6?-P-sucrose phosphorylase (EC 2.4.1.-)	GH13	k__Bacteria
6?-P-sucrose phosphorylase (EC 2.4.1.-)	GH13	k__Bacteria
6?-P-sucrose phosphorylase (EC 2.4.1.-)	GH13	k__Bacteria
6?-P-sucrose phosphorylase (EC 2.4.1.-)	GH13	k__Bacteria
6?-P-sucrose phosphorylase (EC 2.4.1.-)	GH13	k__Bacteria
6?-P-sucrose phosphorylase (EC 2.4.1.-)	GH13	k__Bacteria
6?-P-sucrose phosphorylase (EC 2.4.1.-)	GH13	k__Bacteria
6?-P-sucrose phosphorylase (EC 2.4.1.-)	GH13	k__Bacteria
6?-P-sucrose phosphorylase (EC 2.4.1.-)	GH13	k__Bacteria
6?-P-sucrose phosphorylase (EC 2.4.1.-)	GH13	k__Bacteria
6?-P-sucrose phosphorylase (EC 2.4.1.-)	GH13	k__Bacteria
6?-P-sucrose phosphorylase (EC 2.4.1.-)	GH13	k__Bacteria
6?-P-sucrose phosphorylase (EC 2.4.1.-)	GH13	k__Bacteria
6?-P-sucrose phosphorylase (EC 2.4.1.-)	GH13	k__Bacteria
6?-P-sucrose phosphorylase (EC 2.4.1.-)	GH13	k__Bacteria
6?-P-sucrose phosphorylase (EC 2.4.1.-)	GH13	k__Bacteria
6?-P-sucrose phosphorylase (EC 2.4.1.-)	GH13	k__Bacteria
6?-P-sucrose phosphorylase (EC 2.4.1.-)	GH13	k__Bacteria
6?-P-sucrose phosphorylase (EC 2.4.1.-)	GH13	k__Bacteria
6?-P-sucrose phosphorylase (EC 2.4.1.-)	GH13	k__Bacteria
6?-P-sucrose phosphorylase (EC 2.4.1.-)	GH13	k__Bacteria
6?-P-sucrose phosphorylase (EC 2.4.1.-)	GH13	k__Bacteria
6?-P-sucrose phosphorylase (EC 2.4.1.-)	GH13	k__Bacteria
6?-P-sucrose phosphorylase (EC 2.4.1.-)	GH13	k__Bacteria
6?-P-sucrose phosphorylase (EC 2.4.1.-)	GH13	k__Bacteria
6?-P-sucrose phosphorylase (EC 2.4.1.-)	GH13	k__Bacteria
6?-P-sucrose phosphorylase (EC 2.4.1.-)	GH13	k__Bacteria
6?-P-sucrose phosphorylase (EC 2.4.1.-)	GH13	k__Bacteria
6?-P-sucrose phosphorylase (EC 2.4.1.-)	GH13	k__Bacteria
6?-P-sucrose phosphorylase (EC 2.4.1.-)	GH13	k__Bacteria
6?-P-sucrose phosphorylase (EC 2.4.1.-)	GH13	k__Bacteria
6?-P-sucrose phosphorylase (EC 2.4.1.-)	GH13	k__Bacteria
6?-P-sucrose phosphorylase (EC 2.4.1.-)	GH13	k__Bacteria
6?-P-sucrose phosphorylase (EC 2.4.1.-)	GH13	k__Bacteria
6?-P-sucrose phosphorylase (EC 2.4.1.-)	GH13	k__Bacteria
6?-P-sucrose phosphorylase (EC 2.4.1.-)	GH13	k__Bacteria
6?-P-sucrose phosphorylase (EC 2.4.1.-)	GH13	k__Bacteria
6?-P-sucrose phosphorylase (EC 2.4.1.-)	GH13	k__Bacteria
6?-P-sucrose phosphorylase (EC 2.4.1.-)	GH13	k__Bacteria
6?-P-sucrose phosphorylase (EC 2.4.1.-)	GH13	k__Bacteria
6?-P-sucrose phosphorylase (EC 2.4.1.-)	GH13	k__Bacteria
6?-P-sucrose phosphorylase (EC 2.4.1.-)	GH13	k__Bacteria
6?-P-sucrose phosphorylase (EC 2.4.1.-)	GH13	k__Bacteria
6?-P-sucrose phosphorylase (EC 2.4.1.-)	GH13	k__Bacteria
6?-P-sucrose phosphorylase (EC 2.4.1.-)	GH13	k__Bacteria
6?-P-sucrose phosphorylase (EC 2.4.1.-)	GH13	k__Bacteria
6?-P-sucrose phosphorylase (EC 2.4.1.-)	GH13	k__Bacteria
6?-P-sucrose phosphorylase (EC 2.4.1.-)	GH13	k__Bacteria
6?-P-sucrose phosphorylase (EC 2.4.1.-)	GH13	k__Bacteria
6?-P-sucrose phosphorylase (EC 2.4.1.-)	GH13	k__Bacteria
6?-P-sucrose phosphorylase (EC 2.4.1.-)	GH13	k__Bacteria
6?-P-sucrose phosphorylase (EC 2.4.1.-)	GH13	k__Bacteria
6?-P-sucrose phosphorylase (EC 2.4.1.-)	GH13	k__Bacteria
6?-P-sucrose phosphorylase (EC 2.4.1.-)	GH13	k__Bacteria
6?-P-sucrose phosphorylase (EC 2.4.1.-)	GH13	k__Bacteria
6?-P-sucrose phosphorylase (EC 2.4.1.-)	GH13	k__Bacteria
6?-P-sucrose phosphorylase (EC 2.4.1.-)	GH13	k__Bacteria
6?-P-sucrose phosphorylase (EC 2.4.1.-)	GH13	k__Bacteria
6?-P-sucrose phosphorylase (EC 2.4.1.-)	GH13	k__Bacteria
6?-P-sucrose phosphorylase (EC 2.4.1.-)	GH13	k__Bacteria
6?-P-sucrose phosphorylase (EC 2.4.1.-)	GH13	k__Bacteria
6?-P-sucrose phosphorylase (EC 2.4.1.-)	GH13	k__Bacteria
6?-P-sucrose phosphorylase (EC 2.4.1.-)	GH13	k__Bacteria
6?-P-sucrose phosphorylase (EC 2.4.1.-)	GH13	k__Bacteria
6?-P-sucrose phosphorylase (EC 2.4.1.-)	GH13	k__Bacteria
6?-P-sucrose phosphorylase (EC 2.4.1.-)	GH13	k__Bacteria
6?-P-sucrose phosphorylase (EC 2.4.1.-)	GH13	k__Bacteria
6?-P-sucrose phosphorylase (EC 2.4.1.-)	GH13	k__Bacteria
6?-P-sucrose phosphorylase (EC 2.4.1.-)	GH13	k__Bacteria
6?-P-sucrose phosphorylase (EC 2.4.1.-)	GH13	k__Bacteria
6?-P-sucrose phosphorylase (EC 2.4.1.-)	GH13	k__Bacteria
6?-P-sucrose phosphorylase (EC 2.4.1.-)	GH13	k__Bacteria
6?-P-sucrose phosphorylase (EC 2.4.1.-)	GH13	k__Bacteria
6?-P-sucrose phosphorylase (EC 2.4.1.-)	GH13	k__Bacteria
6?-P-sucrose phosphorylase (EC 2.4.1.-)	GH13	k__Bacteria
6?-P-sucrose phosphorylase (EC 2.4.1.-)	GH13	k__Bacteria
6?-P-sucrose phosphorylase (EC 2.4.1.-)	GH13	k__Bacteria
6?-P-sucrose phosphorylase (EC 2.4.1.-)	GH13	k__Bacteria
6?-P-sucrose phosphorylase (EC 2.4.1.-)	GH13	k__Bacteria
6?-P-sucrose phosphorylase (EC 2.4.1.-)	GH13	k__Bacteria
6?-P-sucrose phosphorylase (EC 2.4.1.-)	GH13	k__Bacteria
6?-P-sucrose phosphorylase (EC 2.4.1.-)	GH13	k__Bacteria
6?-P-sucrose phosphorylase (EC 2.4.1.-)	GH13	k__Bacteria
6?-P-sucrose phosphorylase (EC 2.4.1.-)	GH13	k__Bacteria
6?-P-sucrose phosphorylase (EC 2.4.1.-)	GH13	k__Bacteria
6?-P-sucrose phosphorylase (EC 2.4.1.-)	GH13	k__Bacteria
6?-P-sucrose phosphorylase (EC 2.4.1.-)	GH13	k__Bacteria
6?-P-sucrose phosphorylase (EC 2.4.1.-)	GH13	k__Bacteria
6?-P-sucrose phosphorylase (EC 2.4.1.-)	GH13	k__Bacteria
6?-P-sucrose phosphorylase (EC 2.4.1.-)	GH13	k__Bacteria
6?-P-sucrose phosphorylase (EC 2.4.1.-)	GH13	k__Bacteria
6?-P-sucrose phosphorylase (EC 2.4.1.-)	GH13	k__Bacteria
6?-P-sucrose phosphorylase (EC 2.4.1.-)	GH13	k__Bacteria
6?-P-sucrose phosphorylase (EC 2.4.1.-)	GH13	k__Bacteria
6?-P-sucrose phosphorylase (EC 2.4.1.-)	GH13	k__Bacteria
6?-P-sucrose phosphorylase (EC 2.4.1.-)	GH13	k__Bacteria
6?-P-sucrose phosphorylase (EC 2.4.1.-)	GH13	k__Bacteria
6?-P-sucrose phosphorylase (EC 2.4.1.-)	GH13	k__Bacteria
ABA-specific beta_-glucosidase (EC 3.2.1.175)	GH1	k__Bacteria
ABA-specific beta_-glucosidase (EC 3.2.1.175)	GH1	k__Bacteria
ABA-specific beta_-glucosidase (EC 3.2.1.175)	GH1	k__Bacteria
ABA-specific beta_-glucosidase (EC 3.2.1.175)	GH1	k__Bacteria
ABA-specific beta_-glucosidase (EC 3.2.1.175)	GH1	k__Bacteria
ABA-specific beta_-glucosidase (EC 3.2.1.175)	GH1	k__Bacteria
ABA-specific beta_-glucosidase (EC 3.2.1.175)	GH1	k__Bacteria
ABA-specific beta_-glucosidase (EC 3.2.1.175)	GH1	k__Bacteria
ABA-specific beta_-glucosidase (EC 3.2.1.175)	GH1	k__Bacteria
ABA-specific beta_-glucosidase (EC 3.2.1.175)	GH1	k__Bacteria
ABA-specific beta_-glucosidase (EC 3.2.1.175)	GH1	k__Bacteria
ABA-specific beta_-glucosidase (EC 3.2.1.175)	GH1	k__Bacteria
ABA-specific beta_-glucosidase (EC 3.2.1.175)	GH1	k__Bacteria
ABA-specific beta_-glucosidase (EC 3.2.1.175)	GH1	k__Bacteria
ABA-specific beta_-glucosidase (EC 3.2.1.175)	GH1	k__Bacteria
ABA-specific beta_-glucosidase (EC 3.2.1.175)	GH1	k__Bacteria
ABA-specific beta_-glucosidase (EC 3.2.1.175)	GH1	k__Bacteria
ABA-specific beta_-glucosidase (EC 3.2.1.175)	GH1	k__Bacteria
ABA-specific beta_-glucosidase (EC 3.2.1.175)	GH1	k__Bacteria
ABA-specific beta_-glucosidase (EC 3.2.1.175)	GH1	k__Bacteria
ABA-specific beta_-glucosidase (EC 3.2.1.175)	GH1	k__Bacteria
ABA-specific beta_-glucosidase (EC 3.2.1.175)	GH1	k__Bacteria
ABA-specific beta_-glucosidase (EC 3.2.1.175)	GH1	k__Bacteria
ADP-Glc: starch glucosyltransferase (EC 2.4.1.21)	GT5	k__Bacteria
ADP-Glc: starch glucosyltransferase (EC 2.4.1.21)	GT5	k__Bacteria
CMP-beta_-KDO: alpha_-3-deoxy-D-manno-octulosonic-acid (KDO) transferase (EC 2.4.99.-)	GT30	k__Bacteria
CMP-beta_-KDO: alpha_-3-deoxy-D-manno-octulosonic-acid (KDO) transferase (EC 2.4.99.-)	GT30	k__Bacteria
DIMBOA beta_-glucosidase (EC 3.2.1.182)	GH1	k__Bacteria
DIMBOA beta_-glucosidase (EC 3.2.1.182)	GH1	k__Bacteria
DIMBOA beta_-glucosidase (EC 3.2.1.182)	GH1	k__Bacteria
DIMBOA beta_-glucosidase (EC 3.2.1.182)	GH1	k__Bacteria
DIMBOA beta_-glucosidase (EC 3.2.1.182)	GH1	k__Bacteria
DIMBOA beta_-glucosidase (EC 3.2.1.182)	GH1	k__Bacteria
DIMBOA beta_-glucosidase (EC 3.2.1.182)	GH1	k__Bacteria
DIMBOA beta_-glucosidase (EC 3.2.1.182)	GH1	k__Bacteria
DIMBOA beta_-glucosidase (EC 3.2.1.182)	GH1	k__Bacteria
DIMBOA beta_-glucosidase (EC 3.2.1.182)	GH1	k__Bacteria
DIMBOA beta_-glucosidase (EC 3.2.1.182)	GH1	k__Bacteria
DIMBOA beta_-glucosidase (EC 3.2.1.182)	GH1	k__Bacteria
DIMBOA beta_-glucosidase (EC 3.2.1.182)	GH1	k__Bacteria
DIMBOA beta_-glucosidase (EC 3.2.1.182)	GH1	k__Bacteria
DIMBOA beta_-glucosidase (EC 3.2.1.182)	GH1	k__Bacteria
DIMBOA beta_-glucosidase (EC 3.2.1.182)	GH1	k__Bacteria
DIMBOA beta_-glucosidase (EC 3.2.1.182)	GH1	k__Bacteria
DIMBOA beta_-glucosidase (EC 3.2.1.182)	GH1	k__Bacteria
DIMBOA beta_-glucosidase (EC 3.2.1.182)	GH1	k__Bacteria
DIMBOA beta_-glucosidase (EC 3.2.1.182)	GH1	k__Bacteria
DIMBOA beta_-glucosidase (EC 3.2.1.182)	GH1	k__Bacteria
DIMBOA beta_-glucosidase (EC 3.2.1.182)	GH1	k__Bacteria
DIMBOA beta_-glucosidase (EC 3.2.1.182)	GH1	k__Bacteria
GDP-Man: Man1GlcNAc2-PP-dolichol alpha_-1,3-mannosyltransferase (EC 2.4.1.132)	GT4	k__Bacteria
GDP-Man: Man1GlcNAc2-PP-dolichol alpha_-1,3-mannosyltransferase (EC 2.4.1.132)	GT4	k__Bacteria
GDP-Man: Man1GlcNAc2-PP-dolichol alpha_-1,3-mannosyltransferase (EC 2.4.1.132)	GT4	k__Bacteria
GDP-Man: Man1GlcNAc2-PP-dolichol alpha_-1,3-mannosyltransferase (EC 2.4.1.132)	GT4	k__Bacteria
GDP-Man: Man1GlcNAc2-PP-dolichol alpha_-1,3-mannosyltransferase (EC 2.4.1.132)	GT4	k__Bacteria
GDP-Man: Man1GlcNAc2-PP-dolichol alpha_-1,3-mannosyltransferase (EC 2.4.1.132)	GT4	k__Bacteria
GDP-Man: Man1GlcNAc2-PP-dolichol alpha_-1,3-mannosyltransferase (EC 2.4.1.132)	GT4	k__Bacteria
GDP-Man: Man1GlcNAc2-PP-dolichol alpha_-1,3-mannosyltransferase (EC 2.4.1.132)	GT4	k__Bacteria
GDP-Man: Man1GlcNAc2-PP-dolichol alpha_-1,3-mannosyltransferase (EC 2.4.1.132)	GT4	k__Bacteria
GDP-Man: Man1GlcNAc2-PP-dolichol alpha_-1,3-mannosyltransferase (EC 2.4.1.132)	GT4	k__Bacteria
GDP-Man: Man1GlcNAc2-PP-dolichol alpha_-1,3-mannosyltransferase (EC 2.4.1.132)	GT4	k__Bacteria
GDP-Man: Man1GlcNAc2-PP-dolichol alpha_-1,3-mannosyltransferase (EC 2.4.1.132)	GT4	k__Bacteria
GDP-Man: Man1GlcNAc2-PP-dolichol alpha_-1,3-mannosyltransferase (EC 2.4.1.132)	GT4	k__Bacteria
GDP-Man: Man1GlcNAc2-PP-dolichol alpha_-1,3-mannosyltransferase (EC 2.4.1.132)	GT4	k__Bacteria
GDP-Man: Man1GlcNAc2-PP-dolichol alpha_-1,3-mannosyltransferase (EC 2.4.1.132)	GT4	k__Bacteria
GDP-Man: Man1GlcNAc2-PP-dolichol alpha_-1,3-mannosyltransferase (EC 2.4.1.132)	GT4	k__Bacteria
GDP-Man: Man1GlcNAc2-PP-dolichol alpha_-1,3-mannosyltransferase (EC 2.4.1.132)	GT4	k__Bacteria
GDP-Man: Man1GlcNAc2-PP-dolichol alpha_-1,3-mannosyltransferase (EC 2.4.1.132)	GT4	k__Bacteria
GDP-Man: Man1GlcNAc2-PP-dolichol alpha_-1,3-mannosyltransferase (EC 2.4.1.132)	GT4	k__Bacteria
GDP-Man: Man1GlcNAc2-PP-dolichol alpha_-1,3-mannosyltransferase (EC 2.4.1.132)	GT4	k__Bacteria
GDP-Man: Man1GlcNAc2-PP-dolichol alpha_-1,3-mannosyltransferase (EC 2.4.1.132)	GT4	k__Bacteria
GDP-Man: Man1GlcNAc2-PP-dolichol alpha_-1,3-mannosyltransferase (EC 2.4.1.132)	GT4	k__Bacteria
GDP-Man: Man1GlcNAc2-PP-dolichol alpha_-1,3-mannosyltransferase (EC 2.4.1.132)	GT4	k__Bacteria
GDP-Man: Man1GlcNAc2-PP-dolichol alpha_-1,3-mannosyltransferase (EC 2.4.1.132)	GT4	k__Bacteria
GDP-Man: Man1GlcNAc2-PP-dolichol alpha_-1,3-mannosyltransferase (EC 2.4.1.132)	GT4	k__Bacteria
GDP-Man: Man1GlcNAc2-PP-dolichol alpha_-1,3-mannosyltransferase (EC 2.4.1.132)	GT4	k__Bacteria
GDP-Man: Man1GlcNAc2-PP-dolichol alpha_-1,3-mannosyltransferase (EC 2.4.1.132)	GT4	k__Bacteria
GDP-Man: Man1GlcNAc2-PP-dolichol alpha_-1,3-mannosyltransferase (EC 2.4.1.132)	GT4	k__Bacteria
GDP-Man: Man1GlcNAc2-PP-dolichol alpha_-1,3-mannosyltransferase (EC 2.4.1.132)	GT4	k__Bacteria
GDP-Man: Man1GlcNAc2-PP-dolichol alpha_-1,3-mannosyltransferase (EC 2.4.1.132)	GT4	k__Bacteria
GDP-Man: Man1GlcNAc2-PP-dolichol alpha_-1,3-mannosyltransferase (EC 2.4.1.132)	GT4	k__Bacteria
GDP-Man: Man1GlcNAc2-PP-dolichol alpha_-1,3-mannosyltransferase (EC 2.4.1.132)	GT4	k__Bacteria
GDP-Man: Man1GlcNAc2-PP-dolichol alpha_-1,3-mannosyltransferase (EC 2.4.1.132)	GT4	k__Bacteria
GDP-Man: Man1GlcNAc2-PP-dolichol alpha_-1,3-mannosyltransferase (EC 2.4.1.132)	GT4	k__Bacteria
GDP-Man: Man1GlcNAc2-PP-dolichol alpha_-1,3-mannosyltransferase (EC 2.4.1.132)	GT4	k__Bacteria
GDP-Man: Man1GlcNAc2-PP-dolichol alpha_-1,3-mannosyltransferase (EC 2.4.1.132)	GT4	k__Bacteria
GDP-Man: Man1GlcNAc2-PP-dolichol alpha_-1,3-mannosyltransferase (EC 2.4.1.132)	GT4	k__Bacteria
GDP-Man: Man1GlcNAc2-PP-dolichol alpha_-1,3-mannosyltransferase (EC 2.4.1.132)	GT4	k__Bacteria
GDP-Man: Man1GlcNAc2-PP-dolichol alpha_-1,3-mannosyltransferase (EC 2.4.1.132)	GT4	k__Bacteria
GDP-Man: Man1GlcNAc2-PP-dolichol alpha_-1,3-mannosyltransferase (EC 2.4.1.132)	GT4	k__Bacteria
GDP-Man: Man1GlcNAc2-PP-dolichol alpha_-1,3-mannosyltransferase (EC 2.4.1.132)	GT4	k__Bacteria
GDP-Man: Man1GlcNAc2-PP-dolichol alpha_-1,3-mannosyltransferase (EC 2.4.1.132)	GT4	k__Bacteria
GDP-Man: Man1GlcNAc2-PP-dolichol alpha_-1,3-mannosyltransferase (EC 2.4.1.132)	GT4	k__Bacteria
GDP-Man: Man1GlcNAc2-PP-dolichol alpha_-1,3-mannosyltransferase (EC 2.4.1.132)	GT4	k__Bacteria
GDP-Man: Man1GlcNAc2-PP-dolichol alpha_-1,3-mannosyltransferase (EC 2.4.1.132)	GT4	k__Bacteria
GDP-Man: Man1GlcNAc2-PP-dolichol alpha_-1,3-mannosyltransferase (EC 2.4.1.132)	GT4	k__Bacteria
GDP-Man: Man1GlcNAc2-PP-dolichol alpha_-1,3-mannosyltransferase (EC 2.4.1.132)	GT4	k__Bacteria
GDP-Man: Man2GlcNAc2-PP-dolichol alpha_-1,6-mannosyltransferase (EC 2.4.1.257)	GT4	k__Bacteria
GDP-Man: Man2GlcNAc2-PP-dolichol alpha_-1,6-mannosyltransferase (EC 2.4.1.257)	GT4	k__Bacteria
GDP-Man: Man2GlcNAc2-PP-dolichol alpha_-1,6-mannosyltransferase (EC 2.4.1.257)	GT4	k__Bacteria
GDP-Man: Man2GlcNAc2-PP-dolichol alpha_-1,6-mannosyltransferase (EC 2.4.1.257)	GT4	k__Bacteria
GDP-Man: Man2GlcNAc2-PP-dolichol alpha_-1,6-mannosyltransferase (EC 2.4.1.257)	GT4	k__Bacteria
GDP-Man: Man2GlcNAc2-PP-dolichol alpha_-1,6-mannosyltransferase (EC 2.4.1.257)	GT4	k__Bacteria
GDP-Man: Man2GlcNAc2-PP-dolichol alpha_-1,6-mannosyltransferase (EC 2.4.1.257)	GT4	k__Bacteria
GDP-Man: Man2GlcNAc2-PP-dolichol alpha_-1,6-mannosyltransferase (EC 2.4.1.257)	GT4	k__Bacteria
GDP-Man: Man2GlcNAc2-PP-dolichol alpha_-1,6-mannosyltransferase (EC 2.4.1.257)	GT4	k__Bacteria
GDP-Man: Man2GlcNAc2-PP-dolichol alpha_-1,6-mannosyltransferase (EC 2.4.1.257)	GT4	k__Bacteria
GDP-Man: Man2GlcNAc2-PP-dolichol alpha_-1,6-mannosyltransferase (EC 2.4.1.257)	GT4	k__Bacteria
GDP-Man: Man2GlcNAc2-PP-dolichol alpha_-1,6-mannosyltransferase (EC 2.4.1.257)	GT4	k__Bacteria
GDP-Man: Man2GlcNAc2-PP-dolichol alpha_-1,6-mannosyltransferase (EC 2.4.1.257)	GT4	k__Bacteria
GDP-Man: Man2GlcNAc2-PP-dolichol alpha_-1,6-mannosyltransferase (EC 2.4.1.257)	GT4	k__Bacteria
GDP-Man: Man2GlcNAc2-PP-dolichol alpha_-1,6-mannosyltransferase (EC 2.4.1.257)	GT4	k__Bacteria
GDP-Man: Man2GlcNAc2-PP-dolichol alpha_-1,6-mannosyltransferase (EC 2.4.1.257)	GT4	k__Bacteria
GDP-Man: Man2GlcNAc2-PP-dolichol alpha_-1,6-mannosyltransferase (EC 2.4.1.257)	GT4	k__Bacteria
GDP-Man: Man2GlcNAc2-PP-dolichol alpha_-1,6-mannosyltransferase (EC 2.4.1.257)	GT4	k__Bacteria
GDP-Man: Man2GlcNAc2-PP-dolichol alpha_-1,6-mannosyltransferase (EC 2.4.1.257)	GT4	k__Bacteria
GDP-Man: Man2GlcNAc2-PP-dolichol alpha_-1,6-mannosyltransferase (EC 2.4.1.257)	GT4	k__Bacteria
GDP-Man: Man2GlcNAc2-PP-dolichol alpha_-1,6-mannosyltransferase (EC 2.4.1.257)	GT4	k__Bacteria
GDP-Man: Man2GlcNAc2-PP-dolichol alpha_-1,6-mannosyltransferase (EC 2.4.1.257)	GT4	k__Bacteria
GDP-Man: Man2GlcNAc2-PP-dolichol alpha_-1,6-mannosyltransferase (EC 2.4.1.257)	GT4	k__Bacteria
GDP-Man: Man2GlcNAc2-PP-dolichol alpha_-1,6-mannosyltransferase (EC 2.4.1.257)	GT4	k__Bacteria
GDP-Man: Man2GlcNAc2-PP-dolichol alpha_-1,6-mannosyltransferase (EC 2.4.1.257)	GT4	k__Bacteria
GDP-Man: Man2GlcNAc2-PP-dolichol alpha_-1,6-mannosyltransferase (EC 2.4.1.257)	GT4	k__Bacteria
GDP-Man: Man2GlcNAc2-PP-dolichol alpha_-1,6-mannosyltransferase (EC 2.4.1.257)	GT4	k__Bacteria
GDP-Man: Man2GlcNAc2-PP-dolichol alpha_-1,6-mannosyltransferase (EC 2.4.1.257)	GT4	k__Bacteria
GDP-Man: Man2GlcNAc2-PP-dolichol alpha_-1,6-mannosyltransferase (EC 2.4.1.257)	GT4	k__Bacteria
GDP-Man: Man2GlcNAc2-PP-dolichol alpha_-1,6-mannosyltransferase (EC 2.4.1.257)	GT4	k__Bacteria
GDP-Man: Man2GlcNAc2-PP-dolichol alpha_-1,6-mannosyltransferase (EC 2.4.1.257)	GT4	k__Bacteria
GDP-Man: Man2GlcNAc2-PP-dolichol alpha_-1,6-mannosyltransferase (EC 2.4.1.257)	GT4	k__Bacteria
GDP-Man: Man2GlcNAc2-PP-dolichol alpha_-1,6-mannosyltransferase (EC 2.4.1.257)	GT4	k__Bacteria
GDP-Man: Man2GlcNAc2-PP-dolichol alpha_-1,6-mannosyltransferase (EC 2.4.1.257)	GT4	k__Bacteria
GDP-Man: Man2GlcNAc2-PP-dolichol alpha_-1,6-mannosyltransferase (EC 2.4.1.257)	GT4	k__Bacteria
GDP-Man: Man2GlcNAc2-PP-dolichol alpha_-1,6-mannosyltransferase (EC 2.4.1.257)	GT4	k__Bacteria
GDP-Man: Man2GlcNAc2-PP-dolichol alpha_-1,6-mannosyltransferase (EC 2.4.1.257)	GT4	k__Bacteria
GDP-Man: Man2GlcNAc2-PP-dolichol alpha_-1,6-mannosyltransferase (EC 2.4.1.257)	GT4	k__Bacteria
GDP-Man: Man2GlcNAc2-PP-dolichol alpha_-1,6-mannosyltransferase (EC 2.4.1.257)	GT4	k__Bacteria
GDP-Man: Man2GlcNAc2-PP-dolichol alpha_-1,6-mannosyltransferase (EC 2.4.1.257)	GT4	k__Bacteria
GDP-Man: Man2GlcNAc2-PP-dolichol alpha_-1,6-mannosyltransferase (EC 2.4.1.257)	GT4	k__Bacteria
GDP-Man: Man2GlcNAc2-PP-dolichol alpha_-1,6-mannosyltransferase (EC 2.4.1.257)	GT4	k__Bacteria
GDP-Man: Man2GlcNAc2-PP-dolichol alpha_-1,6-mannosyltransferase (EC 2.4.1.257)	GT4	k__Bacteria
GDP-Man: Man2GlcNAc2-PP-dolichol alpha_-1,6-mannosyltransferase (EC 2.4.1.257)	GT4	k__Bacteria
GDP-Man: Man2GlcNAc2-PP-dolichol alpha_-1,6-mannosyltransferase (EC 2.4.1.257)	GT4	k__Bacteria
GDP-Man: Man2GlcNAc2-PP-dolichol alpha_-1,6-mannosyltransferase (EC 2.4.1.257)	GT4	k__Bacteria
GDP-Man: Man2GlcNAc2-PP-dolichol alpha_-1,6-mannosyltransferase (EC 2.4.1.257)	GT4	k__Bacteria
GDP-Man: Man3GlcNAc2-PP-dolichol_Man4GlcNAc2-PP-dolichol alpha_-1,2-mannosyltransferase (EC 2.4.1.131)	GT4	k__Bacteria
GDP-Man: Man3GlcNAc2-PP-dolichol_Man4GlcNAc2-PP-dolichol alpha_-1,2-mannosyltransferase (EC 2.4.1.131)	GT4	k__Bacteria
GDP-Man: Man3GlcNAc2-PP-dolichol_Man4GlcNAc2-PP-dolichol alpha_-1,2-mannosyltransferase (EC 2.4.1.131)	GT4	k__Bacteria
GDP-Man: Man3GlcNAc2-PP-dolichol_Man4GlcNAc2-PP-dolichol alpha_-1,2-mannosyltransferase (EC 2.4.1.131)	GT4	k__Bacteria
GDP-Man: Man3GlcNAc2-PP-dolichol_Man4GlcNAc2-PP-dolichol alpha_-1,2-mannosyltransferase (EC 2.4.1.131)	GT4	k__Bacteria
GDP-Man: Man3GlcNAc2-PP-dolichol_Man4GlcNAc2-PP-dolichol alpha_-1,2-mannosyltransferase (EC 2.4.1.131)	GT4	k__Bacteria
GDP-Man: Man3GlcNAc2-PP-dolichol_Man4GlcNAc2-PP-dolichol alpha_-1,2-mannosyltransferase (EC 2.4.1.131)	GT4	k__Bacteria
GDP-Man: Man3GlcNAc2-PP-dolichol_Man4GlcNAc2-PP-dolichol alpha_-1,2-mannosyltransferase (EC 2.4.1.131)	GT4	k__Bacteria
GDP-Man: Man3GlcNAc2-PP-dolichol_Man4GlcNAc2-PP-dolichol alpha_-1,2-mannosyltransferase (EC 2.4.1.131)	GT4	k__Bacteria
GDP-Man: Man3GlcNAc2-PP-dolichol_Man4GlcNAc2-PP-dolichol alpha_-1,2-mannosyltransferase (EC 2.4.1.131)	GT4	k__Bacteria
GDP-Man: Man3GlcNAc2-PP-dolichol_Man4GlcNAc2-PP-dolichol alpha_-1,2-mannosyltransferase (EC 2.4.1.131)	GT4	k__Bacteria
GDP-Man: Man3GlcNAc2-PP-dolichol_Man4GlcNAc2-PP-dolichol alpha_-1,2-mannosyltransferase (EC 2.4.1.131)	GT4	k__Bacteria
GDP-Man: Man3GlcNAc2-PP-dolichol_Man4GlcNAc2-PP-dolichol alpha_-1,2-mannosyltransferase (EC 2.4.1.131)	GT4	k__Bacteria
GDP-Man: Man3GlcNAc2-PP-dolichol_Man4GlcNAc2-PP-dolichol alpha_-1,2-mannosyltransferase (EC 2.4.1.131)	GT4	k__Bacteria
GDP-Man: Man3GlcNAc2-PP-dolichol_Man4GlcNAc2-PP-dolichol alpha_-1,2-mannosyltransferase (EC 2.4.1.131)	GT4	k__Bacteria
GDP-Man: Man3GlcNAc2-PP-dolichol_Man4GlcNAc2-PP-dolichol alpha_-1,2-mannosyltransferase (EC 2.4.1.131)	GT4	k__Bacteria
GDP-Man: Man3GlcNAc2-PP-dolichol_Man4GlcNAc2-PP-dolichol alpha_-1,2-mannosyltransferase (EC 2.4.1.131)	GT4	k__Bacteria
GDP-Man: Man3GlcNAc2-PP-dolichol_Man4GlcNAc2-PP-dolichol alpha_-1,2-mannosyltransferase (EC 2.4.1.131)	GT4	k__Bacteria
GDP-Man: Man3GlcNAc2-PP-dolichol_Man4GlcNAc2-PP-dolichol alpha_-1,2-mannosyltransferase (EC 2.4.1.131)	GT4	k__Bacteria
GDP-Man: Man3GlcNAc2-PP-dolichol_Man4GlcNAc2-PP-dolichol alpha_-1,2-mannosyltransferase (EC 2.4.1.131)	GT4	k__Bacteria
GDP-Man: Man3GlcNAc2-PP-dolichol_Man4GlcNAc2-PP-dolichol alpha_-1,2-mannosyltransferase (EC 2.4.1.131)	GT4	k__Bacteria
GDP-Man: Man3GlcNAc2-PP-dolichol_Man4GlcNAc2-PP-dolichol alpha_-1,2-mannosyltransferase (EC 2.4.1.131)	GT4	k__Bacteria
GDP-Man: Man3GlcNAc2-PP-dolichol_Man4GlcNAc2-PP-dolichol alpha_-1,2-mannosyltransferase (EC 2.4.1.131)	GT4	k__Bacteria
GDP-Man: Man3GlcNAc2-PP-dolichol_Man4GlcNAc2-PP-dolichol alpha_-1,2-mannosyltransferase (EC 2.4.1.131)	GT4	k__Bacteria
GDP-Man: Man3GlcNAc2-PP-dolichol_Man4GlcNAc2-PP-dolichol alpha_-1,2-mannosyltransferase (EC 2.4.1.131)	GT4	k__Bacteria
GDP-Man: Man3GlcNAc2-PP-dolichol_Man4GlcNAc2-PP-dolichol alpha_-1,2-mannosyltransferase (EC 2.4.1.131)	GT4	k__Bacteria
GDP-Man: Man3GlcNAc2-PP-dolichol_Man4GlcNAc2-PP-dolichol alpha_-1,2-mannosyltransferase (EC 2.4.1.131)	GT4	k__Bacteria
GDP-Man: Man3GlcNAc2-PP-dolichol_Man4GlcNAc2-PP-dolichol alpha_-1,2-mannosyltransferase (EC 2.4.1.131)	GT4	k__Bacteria
GDP-Man: Man3GlcNAc2-PP-dolichol_Man4GlcNAc2-PP-dolichol alpha_-1,2-mannosyltransferase (EC 2.4.1.131)	GT4	k__Bacteria
GDP-Man: Man3GlcNAc2-PP-dolichol_Man4GlcNAc2-PP-dolichol alpha_-1,2-mannosyltransferase (EC 2.4.1.131)	GT4	k__Bacteria
GDP-Man: Man3GlcNAc2-PP-dolichol_Man4GlcNAc2-PP-dolichol alpha_-1,2-mannosyltransferase (EC 2.4.1.131)	GT4	k__Bacteria
GDP-Man: Man3GlcNAc2-PP-dolichol_Man4GlcNAc2-PP-dolichol alpha_-1,2-mannosyltransferase (EC 2.4.1.131)	GT4	k__Bacteria
GDP-Man: Man3GlcNAc2-PP-dolichol_Man4GlcNAc2-PP-dolichol alpha_-1,2-mannosyltransferase (EC 2.4.1.131)	GT4	k__Bacteria
GDP-Man: Man3GlcNAc2-PP-dolichol_Man4GlcNAc2-PP-dolichol alpha_-1,2-mannosyltransferase (EC 2.4.1.131)	GT4	k__Bacteria
GDP-Man: Man3GlcNAc2-PP-dolichol_Man4GlcNAc2-PP-dolichol alpha_-1,2-mannosyltransferase (EC 2.4.1.131)	GT4	k__Bacteria
GDP-Man: Man3GlcNAc2-PP-dolichol_Man4GlcNAc2-PP-dolichol alpha_-1,2-mannosyltransferase (EC 2.4.1.131)	GT4	k__Bacteria
GDP-Man: Man3GlcNAc2-PP-dolichol_Man4GlcNAc2-PP-dolichol alpha_-1,2-mannosyltransferase (EC 2.4.1.131)	GT4	k__Bacteria
GDP-Man: Man3GlcNAc2-PP-dolichol_Man4GlcNAc2-PP-dolichol alpha_-1,2-mannosyltransferase (EC 2.4.1.131)	GT4	k__Bacteria
GDP-Man: Man3GlcNAc2-PP-dolichol_Man4GlcNAc2-PP-dolichol alpha_-1,2-mannosyltransferase (EC 2.4.1.131)	GT4	k__Bacteria
GDP-Man: Man3GlcNAc2-PP-dolichol_Man4GlcNAc2-PP-dolichol alpha_-1,2-mannosyltransferase (EC 2.4.1.131)	GT4	k__Bacteria
GDP-Man: Man3GlcNAc2-PP-dolichol_Man4GlcNAc2-PP-dolichol alpha_-1,2-mannosyltransferase (EC 2.4.1.131)	GT4	k__Bacteria
GDP-Man: Man3GlcNAc2-PP-dolichol_Man4GlcNAc2-PP-dolichol alpha_-1,2-mannosyltransferase (EC 2.4.1.131)	GT4	k__Bacteria
GDP-Man: Man3GlcNAc2-PP-dolichol_Man4GlcNAc2-PP-dolichol alpha_-1,2-mannosyltransferase (EC 2.4.1.131)	GT4	k__Bacteria
GDP-Man: Man3GlcNAc2-PP-dolichol_Man4GlcNAc2-PP-dolichol alpha_-1,2-mannosyltransferase (EC 2.4.1.131)	GT4	k__Bacteria
GDP-Man: Man3GlcNAc2-PP-dolichol_Man4GlcNAc2-PP-dolichol alpha_-1,2-mannosyltransferase (EC 2.4.1.131)	GT4	k__Bacteria
GDP-Man: Man3GlcNAc2-PP-dolichol_Man4GlcNAc2-PP-dolichol alpha_-1,2-mannosyltransferase (EC 2.4.1.131)	GT4	k__Bacteria
GDP-Man: Man3GlcNAc2-PP-dolichol_Man4GlcNAc2-PP-dolichol alpha_-1,2-mannosyltransferase (EC 2.4.1.131)	GT4	k__Bacteria
Glucosylglycerol-phosphate synthase (EC 2.4.1.213)	GT20	k__Bacteria
Glucosylglycerol-phosphate synthase (EC 2.4.1.213)	GT20	k__Bacteria
Laccase _ p-diphenol:oxygen oxidoreductase _ ferroxidase (EC 1.10.3.2)	AA1	k__Bacteria
Laccase _ p-diphenol:oxygen oxidoreductase _ ferroxidase (EC 1.10.3.2)	AA1	k__Bacteria
Laccase _ p-diphenol:oxygen oxidoreductase _ ferroxidase (EC 1.10.3.2)	AA1	k__Bacteria
Laccase _ p-diphenol:oxygen oxidoreductase _ ferroxidase (EC 1.10.3.2)	AA1	k__Bacteria
Laccase _ p-diphenol:oxygen oxidoreductase _ ferroxidase (EC 1.10.3.2)	AA1	k__Bacteria
Laccase _ p-diphenol:oxygen oxidoreductase _ ferroxidase (EC 1.10.3.2)	AA1	k__Bacteria
Laccase _ p-diphenol:oxygen oxidoreductase _ ferroxidase (EC 1.10.3.2)	AA1	k__Bacteria
Laccase _ p-diphenol:oxygen oxidoreductase _ ferroxidase (EC 1.10.3.2)	AA1	k__Bacteria
Laccase _ p-diphenol:oxygen oxidoreductase _ ferroxidase (EC 1.10.3.2)	AA1	k__Bacteria
Laccase _ p-diphenol:oxygen oxidoreductase _ ferroxidase (EC 1.10.3.2)	AA1	k__Bacteria
Laccase _ p-diphenol:oxygen oxidoreductase _ ferroxidase (EC 1.10.3.2)	AA1	k__Bacteria
Laccase _ p-diphenol:oxygen oxidoreductase _ ferroxidase (EC 1.10.3.2)	AA1	k__Bacteria
Laccase _ p-diphenol:oxygen oxidoreductase _ ferroxidase (EC 1.10.3.2)	AA1	k__Bacteria
Laccase _ p-diphenol:oxygen oxidoreductase _ ferroxidase (EC 1.10.3.2)	AA1	k__Bacteria
Laccase _ p-diphenol:oxygen oxidoreductase _ ferroxidase (EC 1.10.3.2)	AA1	k__Bacteria
Laccase _ p-diphenol:oxygen oxidoreductase _ ferroxidase (EC 1.10.3.2)	AA1	k__Bacteria
Laccase _ p-diphenol:oxygen oxidoreductase _ ferroxidase (EC 1.10.3.2)	AA1	k__Bacteria
Laccase _ p-diphenol:oxygen oxidoreductase _ ferroxidase (EC 1.10.3.2)	AA1	k__Bacteria
Laccase _ p-diphenol:oxygen oxidoreductase _ ferroxidase (EC 1.10.3.2)	AA1	k__Bacteria
Laccase _ p-diphenol:oxygen oxidoreductase _ ferroxidase (EC 1.10.3.2)	AA1	k__Bacteria
Laccase-like multicopper oxidase (EC 1.10.3.-)	AA1	k__Bacteria
Laccase-like multicopper oxidase (EC 1.10.3.-)	AA1	k__Bacteria
Laccase-like multicopper oxidase (EC 1.10.3.-)	AA1	k__Bacteria
Laccase-like multicopper oxidase (EC 1.10.3.-)	AA1	k__Bacteria
Laccase-like multicopper oxidase (EC 1.10.3.-)	AA1	k__Bacteria
Laccase-like multicopper oxidase (EC 1.10.3.-)	AA1	k__Bacteria
Laccase-like multicopper oxidase (EC 1.10.3.-)	AA1	k__Bacteria
Laccase-like multicopper oxidase (EC 1.10.3.-)	AA1	k__Bacteria
Laccase-like multicopper oxidase (EC 1.10.3.-)	AA1	k__Bacteria
Laccase-like multicopper oxidase (EC 1.10.3.-)	AA1	k__Bacteria
Laccase-like multicopper oxidase (EC 1.10.3.-)	AA1	k__Bacteria
Laccase-like multicopper oxidase (EC 1.10.3.-)	AA1	k__Bacteria
Laccase-like multicopper oxidase (EC 1.10.3.-)	AA1	k__Bacteria
Laccase-like multicopper oxidase (EC 1.10.3.-)	AA1	k__Bacteria
Laccase-like multicopper oxidase (EC 1.10.3.-)	AA1	k__Bacteria
Laccase-like multicopper oxidase (EC 1.10.3.-)	AA1	k__Bacteria
Laccase-like multicopper oxidase (EC 1.10.3.-)	AA1	k__Bacteria
Laccase-like multicopper oxidase (EC 1.10.3.-)	AA1	k__Bacteria
Laccase-like multicopper oxidase (EC 1.10.3.-)	AA1	k__Bacteria
Laccase-like multicopper oxidase (EC 1.10.3.-)	AA1	k__Bacteria
N-acetyl-1-D-myo-inosityl-2-amino-2-deoxy-alpha_-D-glucopyranoside deacetylase (EC 3.5.1.89)	CE14	k__Bacteria
N-acetyl-1-D-myo-inosityl-2-amino-2-deoxy-alpha_-D-glucopyranoside deacetylase (EC 3.5.1.89)	CE14	k__Bacteria
N-acetyl-1-D-myo-inosityl-2-amino-2-deoxy-alpha_-D-glucopyranoside deacetylase (EC 3.5.1.89)	CE14	k__Bacteria
N-acetyl-1-D-myo-inosityl-2-amino-2-deoxy-alpha_-D-glucopyranoside deacetylase (EC 3.5.1.89)	CE14	k__Bacteria
N-acetylgalactosaminyltransferase (EC 2.4.1.-)	GT2	k__Bacteria
N-acetylgalactosaminyltransferase (EC 2.4.1.-)	GT2	k__Bacteria
N-acetylgalactosaminyltransferase (EC 2.4.1.-)	GT2	k__Bacteria
N-acetylgalactosaminyltransferase (EC 2.4.1.-)	GT2	k__Bacteria
N-acetylgalactosaminyltransferase (EC 2.4.1.-)	GT2	k__Bacteria
N-acetylgalactosaminyltransferase (EC 2.4.1.-)	GT2	k__Bacteria
N-acetylgalactosaminyltransferase (EC 2.4.1.-)	GT2	k__Bacteria
N-acetylgalactosaminyltransferase (EC 2.4.1.-)	GT2	k__Bacteria
N-acetylgalactosaminyltransferase (EC 2.4.1.-)	GT2	k__Bacteria
N-acetylgalactosaminyltransferase (EC 2.4.1.-)	GT2	k__Bacteria
N-acetylgalactosaminyltransferase (EC 2.4.1.-)	GT2	k__Bacteria
N-acetylgalactosaminyltransferase (EC 2.4.1.-)	GT2	k__Bacteria
N-acetylgalactosaminyltransferase (EC 2.4.1.-)	GT2	k__Bacteria
N-acetylgalactosaminyltransferase (EC 2.4.1.-)	GT2	k__Bacteria
N-acetylgalactosaminyltransferase (EC 2.4.1.-)	GT2	k__Bacteria
N-acetylgalactosaminyltransferase (EC 2.4.1.-)	GT2	k__Bacteria
N-acetylgalactosaminyltransferase (EC 2.4.1.-)	GT2	k__Bacteria
N-acetylgalactosaminyltransferase (EC 2.4.1.-)	GT2	k__Bacteria
N-acetylgalactosaminyltransferase (EC 2.4.1.-)	GT2	k__Bacteria
N-acetylgalactosaminyltransferase (EC 2.4.1.-)	GT2	k__Bacteria
N-acetylgalactosaminyltransferase (EC 2.4.1.-)	GT2	k__Bacteria
N-acetylgalactosaminyltransferase (EC 2.4.1.-)	GT2	k__Bacteria
N-acetylgalactosaminyltransferase (EC 2.4.1.-)	GT2	k__Bacteria
N-acetylgalactosaminyltransferase (EC 2.4.1.-)	GT2	k__Bacteria
N-acetylgalactosaminyltransferase (EC 2.4.1.-)	GT2	k__Bacteria
N-acetylgalactosaminyltransferase (EC 2.4.1.-)	GT2	k__Bacteria
N-acetylgalactosaminyltransferase (EC 2.4.1.-)	GT2	k__Bacteria
N-acetylgalactosaminyltransferase (EC 2.4.1.-)	GT2	k__Bacteria
N-acetylgalactosaminyltransferase (EC 2.4.1.-)	GT2	k__Bacteria
N-acetylgalactosaminyltransferase (EC 2.4.1.-)	GT2	k__Bacteria
N-acetylgalactosaminyltransferase (EC 2.4.1.-)	GT2	k__Bacteria
N-acetylgalactosaminyltransferase (EC 2.4.1.-)	GT2	k__Bacteria
N-acetylglucosaminyltransferase (EC 2.4.1.-)	GT2	k__Bacteria
N-acetylglucosaminyltransferase (EC 2.4.1.-)	GT2	k__Bacteria
N-acetylglucosaminyltransferase (EC 2.4.1.-)	GT2	k__Bacteria
N-acetylglucosaminyltransferase (EC 2.4.1.-)	GT2	k__Bacteria
N-acetylglucosaminyltransferase (EC 2.4.1.-)	GT2	k__Bacteria
N-acetylglucosaminyltransferase (EC 2.4.1.-)	GT2	k__Bacteria
N-acetylglucosaminyltransferase (EC 2.4.1.-)	GT2	k__Bacteria
N-acetylglucosaminyltransferase (EC 2.4.1.-)	GT2	k__Bacteria
N-acetylglucosaminyltransferase (EC 2.4.1.-)	GT2	k__Bacteria
N-acetylglucosaminyltransferase (EC 2.4.1.-)	GT2	k__Bacteria
N-acetylglucosaminyltransferase (EC 2.4.1.-)	GT2	k__Bacteria
N-acetylglucosaminyltransferase (EC 2.4.1.-)	GT2	k__Bacteria
N-acetylglucosaminyltransferase (EC 2.4.1.-)	GT2	k__Bacteria
N-acetylglucosaminyltransferase (EC 2.4.1.-)	GT2	k__Bacteria
N-acetylglucosaminyltransferase (EC 2.4.1.-)	GT2	k__Bacteria
N-acetylglucosaminyltransferase (EC 2.4.1.-)	GT2	k__Bacteria
N-acetylglucosaminyltransferase (EC 2.4.1.-)	GT2	k__Bacteria
N-acetylglucosaminyltransferase (EC 2.4.1.-)	GT2	k__Bacteria
N-acetylglucosaminyltransferase (EC 2.4.1.-)	GT2	k__Bacteria
N-acetylglucosaminyltransferase (EC 2.4.1.-)	GT2	k__Bacteria
N-acetylglucosaminyltransferase (EC 2.4.1.-)	GT2	k__Bacteria
N-acetylglucosaminyltransferase (EC 2.4.1.-)	GT2	k__Bacteria
N-acetylglucosaminyltransferase (EC 2.4.1.-)	GT2	k__Bacteria
N-acetylglucosaminyltransferase (EC 2.4.1.-)	GT2	k__Bacteria
N-acetylglucosaminyltransferase (EC 2.4.1.-)	GT2	k__Bacteria
N-acetylglucosaminyltransferase (EC 2.4.1.-)	GT2	k__Bacteria
N-acetylglucosaminyltransferase (EC 2.4.1.-)	GT2	k__Bacteria
N-acetylglucosaminyltransferase (EC 2.4.1.-)	GT2	k__Bacteria
N-acetylglucosaminyltransferase (EC 2.4.1.-)	GT2	k__Bacteria
N-acetylglucosaminyltransferase (EC 2.4.1.-)	GT2	k__Bacteria
N-acetylglucosaminyltransferase (EC 2.4.1.-)	GT2	k__Bacteria
N-acetylglucosaminyltransferase (EC 2.4.1.-)	GT2	k__Bacteria
N-acylsphingosine galactosyltransferase (EC 2.4.1.47)	GT1	k__Bacteria
NDP-Glc: alpha_-glucose alpha_-glucosyltransferase _ alpha_,alpha_-trehalose synthase (EC 2.4.1.245)	GT4	k__Bacteria
NDP-Glc: alpha_-glucose alpha_-glucosyltransferase _ alpha_,alpha_-trehalose synthase (EC 2.4.1.245)	GT4	k__Bacteria
NDP-Glc: alpha_-glucose alpha_-glucosyltransferase _ alpha_,alpha_-trehalose synthase (EC 2.4.1.245)	GT4	k__Bacteria
NDP-Glc: alpha_-glucose alpha_-glucosyltransferase _ alpha_,alpha_-trehalose synthase (EC 2.4.1.245)	GT4	k__Bacteria
NDP-Glc: alpha_-glucose alpha_-glucosyltransferase _ alpha_,alpha_-trehalose synthase (EC 2.4.1.245)	GT4	k__Bacteria
NDP-Glc: alpha_-glucose alpha_-glucosyltransferase _ alpha_,alpha_-trehalose synthase (EC 2.4.1.245)	GT4	k__Bacteria
NDP-Glc: alpha_-glucose alpha_-glucosyltransferase _ alpha_,alpha_-trehalose synthase (EC 2.4.1.245)	GT4	k__Bacteria
NDP-Glc: alpha_-glucose alpha_-glucosyltransferase _ alpha_,alpha_-trehalose synthase (EC 2.4.1.245)	GT4	k__Bacteria
NDP-Glc: alpha_-glucose alpha_-glucosyltransferase _ alpha_,alpha_-trehalose synthase (EC 2.4.1.245)	GT4	k__Bacteria
NDP-Glc: alpha_-glucose alpha_-glucosyltransferase _ alpha_,alpha_-trehalose synthase (EC 2.4.1.245)	GT4	k__Bacteria
NDP-Glc: alpha_-glucose alpha_-glucosyltransferase _ alpha_,alpha_-trehalose synthase (EC 2.4.1.245)	GT4	k__Bacteria
NDP-Glc: alpha_-glucose alpha_-glucosyltransferase _ alpha_,alpha_-trehalose synthase (EC 2.4.1.245)	GT4	k__Bacteria
NDP-Glc: alpha_-glucose alpha_-glucosyltransferase _ alpha_,alpha_-trehalose synthase (EC 2.4.1.245)	GT4	k__Bacteria
NDP-Glc: alpha_-glucose alpha_-glucosyltransferase _ alpha_,alpha_-trehalose synthase (EC 2.4.1.245)	GT4	k__Bacteria
NDP-Glc: alpha_-glucose alpha_-glucosyltransferase _ alpha_,alpha_-trehalose synthase (EC 2.4.1.245)	GT4	k__Bacteria
NDP-Glc: alpha_-glucose alpha_-glucosyltransferase _ alpha_,alpha_-trehalose synthase (EC 2.4.1.245)	GT4	k__Bacteria
NDP-Glc: alpha_-glucose alpha_-glucosyltransferase _ alpha_,alpha_-trehalose synthase (EC 2.4.1.245)	GT4	k__Bacteria
NDP-Glc: alpha_-glucose alpha_-glucosyltransferase _ alpha_,alpha_-trehalose synthase (EC 2.4.1.245)	GT4	k__Bacteria
NDP-Glc: alpha_-glucose alpha_-glucosyltransferase _ alpha_,alpha_-trehalose synthase (EC 2.4.1.245)	GT4	k__Bacteria
NDP-Glc: alpha_-glucose alpha_-glucosyltransferase _ alpha_,alpha_-trehalose synthase (EC 2.4.1.245)	GT4	k__Bacteria
NDP-Glc: alpha_-glucose alpha_-glucosyltransferase _ alpha_,alpha_-trehalose synthase (EC 2.4.1.245)	GT4	k__Bacteria
NDP-Glc: alpha_-glucose alpha_-glucosyltransferase _ alpha_,alpha_-trehalose synthase (EC 2.4.1.245)	GT4	k__Bacteria
NDP-Glc: alpha_-glucose alpha_-glucosyltransferase _ alpha_,alpha_-trehalose synthase (EC 2.4.1.245)	GT4	k__Bacteria
NDP-Glc: alpha_-glucose alpha_-glucosyltransferase _ alpha_,alpha_-trehalose synthase (EC 2.4.1.245)	GT4	k__Bacteria
NDP-Glc: alpha_-glucose alpha_-glucosyltransferase _ alpha_,alpha_-trehalose synthase (EC 2.4.1.245)	GT4	k__Bacteria
NDP-Glc: alpha_-glucose alpha_-glucosyltransferase _ alpha_,alpha_-trehalose synthase (EC 2.4.1.245)	GT4	k__Bacteria
NDP-Glc: alpha_-glucose alpha_-glucosyltransferase _ alpha_,alpha_-trehalose synthase (EC 2.4.1.245)	GT4	k__Bacteria
NDP-Glc: alpha_-glucose alpha_-glucosyltransferase _ alpha_,alpha_-trehalose synthase (EC 2.4.1.245)	GT4	k__Bacteria
NDP-Glc: alpha_-glucose alpha_-glucosyltransferase _ alpha_,alpha_-trehalose synthase (EC 2.4.1.245)	GT4	k__Bacteria
NDP-Glc: alpha_-glucose alpha_-glucosyltransferase _ alpha_,alpha_-trehalose synthase (EC 2.4.1.245)	GT4	k__Bacteria
NDP-Glc: alpha_-glucose alpha_-glucosyltransferase _ alpha_,alpha_-trehalose synthase (EC 2.4.1.245)	GT4	k__Bacteria
NDP-Glc: alpha_-glucose alpha_-glucosyltransferase _ alpha_,alpha_-trehalose synthase (EC 2.4.1.245)	GT4	k__Bacteria
NDP-Glc: alpha_-glucose alpha_-glucosyltransferase _ alpha_,alpha_-trehalose synthase (EC 2.4.1.245)	GT4	k__Bacteria
NDP-Glc: alpha_-glucose alpha_-glucosyltransferase _ alpha_,alpha_-trehalose synthase (EC 2.4.1.245)	GT4	k__Bacteria
[truncated: 286,044+ more rows]
