# Supplementary material for: Functional annotation of rhizospheric phageome of the wild plant species Moringa oleifera
Source: Front Microbiol. 2023 May 16;14:1166148. doi: 10.3389/fmicb.2023.1166148 (PMC10227523; doi:10.3389/fmicb.2023.1166148)
Supplement: Supplementary file 1 [file Data_Sheet_1.zip › Table S4.xlsx]

## Sheet: Table S4
Table S4. Query and subject IDs of non-redundant genes encoding viral CAZy families and their CAZymes in soil, e.g., bulk (S) and rhizosphere (R), microbiomes of Moringa oleifera.
Query_id	Subject_id	CAZy_Family	CAZyme
NOVO_MIX_1000533	WP_012190058.1	GH43	beta;-xylosidase (EC 3.2.1.37); alpha;-L-arabinofuranosidase (EC 3.2.1.55); arabinanase (EC 3.2.1.99); xylanase (EC 3.2.1.8); galactan 1,3-beta;-galactosidase (EC 3.2.1.145); alpha;-1,2-L-arabinofuranosidase (EC 3.2.1.-); exo-alpha;-1,5-L-arabinofuranosidase (EC 3.2.1.-); [inverting] exo-alpha;-1,5-L-arabinanase (EC 3.2.1.-); beta;-1,3-xylosidase (EC 3.2.1.-)
NOVO_MIX_1001175	WP_011541047.1	GH43	beta;-xylosidase (EC 3.2.1.37); alpha;-L-arabinofuranosidase (EC 3.2.1.55); arabinanase (EC 3.2.1.99); xylanase (EC 3.2.1.8); galactan 1,3-beta;-galactosidase (EC 3.2.1.145); alpha;-1,2-L-arabinofuranosidase (EC 3.2.1.-); exo-alpha;-1,5-L-arabinofuranosidase (EC 3.2.1.-); [inverting] exo-alpha;-1,5-L-arabinanase (EC 3.2.1.-); beta;-1,3-xylosidase (EC 3.2.1.-)
NOVO_MIX_1002628	WP_014738729.1	GH43	beta;-xylosidase (EC 3.2.1.37); alpha;-L-arabinofuranosidase (EC 3.2.1.55); arabinanase (EC 3.2.1.99); xylanase (EC 3.2.1.8); galactan 1,3-beta;-galactosidase (EC 3.2.1.145); alpha;-1,2-L-arabinofuranosidase (EC 3.2.1.-); exo-alpha;-1,5-L-arabinofuranosidase (EC 3.2.1.-); [inverting] exo-alpha;-1,5-L-arabinanase (EC 3.2.1.-); beta;-1,3-xylosidase (EC 3.2.1.-)
NOVO_MIX_1015571	WP_010898028.1	GH43	beta;-xylosidase (EC 3.2.1.37); alpha;-L-arabinofuranosidase (EC 3.2.1.55); arabinanase (EC 3.2.1.99); xylanase (EC 3.2.1.8); galactan 1,3-beta;-galactosidase (EC 3.2.1.145); alpha;-1,2-L-arabinofuranosidase (EC 3.2.1.-); exo-alpha;-1,5-L-arabinofuranosidase (EC 3.2.1.-); [inverting] exo-alpha;-1,5-L-arabinanase (EC 3.2.1.-); beta;-1,3-xylosidase (EC 3.2.1.-)
NOVO_MIX_1016088	WP_013663902.1	GH43	beta;-xylosidase (EC 3.2.1.37); alpha;-L-arabinofuranosidase (EC 3.2.1.55); arabinanase (EC 3.2.1.99); xylanase (EC 3.2.1.8); galactan 1,3-beta;-galactosidase (EC 3.2.1.145); alpha;-1,2-L-arabinofuranosidase (EC 3.2.1.-); exo-alpha;-1,5-L-arabinofuranosidase (EC 3.2.1.-); [inverting] exo-alpha;-1,5-L-arabinanase (EC 3.2.1.-); beta;-1,3-xylosidase (EC 3.2.1.-)
NOVO_MIX_1016089	AHJ98296.1	GH43	beta;-xylosidase (EC 3.2.1.37); alpha;-L-arabinofuranosidase (EC 3.2.1.55); arabinanase (EC 3.2.1.99); xylanase (EC 3.2.1.8); galactan 1,3-beta;-galactosidase (EC 3.2.1.145); alpha;-1,2-L-arabinofuranosidase (EC 3.2.1.-); exo-alpha;-1,5-L-arabinofuranosidase (EC 3.2.1.-); [inverting] exo-alpha;-1,5-L-arabinanase (EC 3.2.1.-); beta;-1,3-xylosidase (EC 3.2.1.-)
NOVO_MIX_1021265	WP_012999041.1	GH43	beta;-xylosidase (EC 3.2.1.37); alpha;-L-arabinofuranosidase (EC 3.2.1.55); arabinanase (EC 3.2.1.99); xylanase (EC 3.2.1.8); galactan 1,3-beta;-galactosidase (EC 3.2.1.145); alpha;-1,2-L-arabinofuranosidase (EC 3.2.1.-); exo-alpha;-1,5-L-arabinofuranosidase (EC 3.2.1.-); [inverting] exo-alpha;-1,5-L-arabinanase (EC 3.2.1.-); beta;-1,3-xylosidase (EC 3.2.1.-)
NOVO_MIX_1023219	AHE56168.1	GH43	beta;-xylosidase (EC 3.2.1.37); alpha;-L-arabinofuranosidase (EC 3.2.1.55); arabinanase (EC 3.2.1.99); xylanase (EC 3.2.1.8); galactan 1,3-beta;-galactosidase (EC 3.2.1.145); alpha;-1,2-L-arabinofuranosidase (EC 3.2.1.-); exo-alpha;-1,5-L-arabinofuranosidase (EC 3.2.1.-); [inverting] exo-alpha;-1,5-L-arabinanase (EC 3.2.1.-); beta;-1,3-xylosidase (EC 3.2.1.-)
NOVO_MIX_1031835	WP_015820737.1	GH43	beta;-xylosidase (EC 3.2.1.37); alpha;-L-arabinofuranosidase (EC 3.2.1.55); arabinanase (EC 3.2.1.99); xylanase (EC 3.2.1.8); galactan 1,3-beta;-galactosidase (EC 3.2.1.145); alpha;-1,2-L-arabinofuranosidase (EC 3.2.1.-); exo-alpha;-1,5-L-arabinofuranosidase (EC 3.2.1.-); [inverting] exo-alpha;-1,5-L-arabinanase (EC 3.2.1.-); beta;-1,3-xylosidase (EC 3.2.1.-)
NOVO_MIX_1040847	WP_014857005.1	GH43	beta;-xylosidase (EC 3.2.1.37); alpha;-L-arabinofuranosidase (EC 3.2.1.55); arabinanase (EC 3.2.1.99); xylanase (EC 3.2.1.8); galactan 1,3-beta;-galactosidase (EC 3.2.1.145); alpha;-1,2-L-arabinofuranosidase (EC 3.2.1.-); exo-alpha;-1,5-L-arabinofuranosidase (EC 3.2.1.-); [inverting] exo-alpha;-1,5-L-arabinanase (EC 3.2.1.-); beta;-1,3-xylosidase (EC 3.2.1.-)
NOVO_MIX_1042655	WP_013004160.1	GH43	beta;-xylosidase (EC 3.2.1.37); alpha;-L-arabinofuranosidase (EC 3.2.1.55); arabinanase (EC 3.2.1.99); xylanase (EC 3.2.1.8); galactan 1,3-beta;-galactosidase (EC 3.2.1.145); alpha;-1,2-L-arabinofuranosidase (EC 3.2.1.-); exo-alpha;-1,5-L-arabinofuranosidase (EC 3.2.1.-); [inverting] exo-alpha;-1,5-L-arabinanase (EC 3.2.1.-); beta;-1,3-xylosidase (EC 3.2.1.-)
NOVO_MIX_1052298	WP_015029082.1	GH43	beta;-xylosidase (EC 3.2.1.37); alpha;-L-arabinofuranosidase (EC 3.2.1.55); arabinanase (EC 3.2.1.99); xylanase (EC 3.2.1.8); galactan 1,3-beta;-galactosidase (EC 3.2.1.145); alpha;-1,2-L-arabinofuranosidase (EC 3.2.1.-); exo-alpha;-1,5-L-arabinofuranosidase (EC 3.2.1.-); [inverting] exo-alpha;-1,5-L-arabinanase (EC 3.2.1.-); beta;-1,3-xylosidase (EC 3.2.1.-)
NOVO_MIX_1053849	AIT07136.1	GH43	beta;-xylosidase (EC 3.2.1.37); alpha;-L-arabinofuranosidase (EC 3.2.1.55); arabinanase (EC 3.2.1.99); xylanase (EC 3.2.1.8); galactan 1,3-beta;-galactosidase (EC 3.2.1.145); alpha;-1,2-L-arabinofuranosidase (EC 3.2.1.-); exo-alpha;-1,5-L-arabinofuranosidase (EC 3.2.1.-); [inverting] exo-alpha;-1,5-L-arabinanase (EC 3.2.1.-); beta;-1,3-xylosidase (EC 3.2.1.-)
NOVO_MIX_1060680	WP_012157872.1	GH43	beta;-xylosidase (EC 3.2.1.37); alpha;-L-arabinofuranosidase (EC 3.2.1.55); arabinanase (EC 3.2.1.99); xylanase (EC 3.2.1.8); galactan 1,3-beta;-galactosidase (EC 3.2.1.145); alpha;-1,2-L-arabinofuranosidase (EC 3.2.1.-); exo-alpha;-1,5-L-arabinofuranosidase (EC 3.2.1.-); [inverting] exo-alpha;-1,5-L-arabinanase (EC 3.2.1.-); beta;-1,3-xylosidase (EC 3.2.1.-)
NOVO_MIX_1064560	AHG91998.1	GH43	beta;-xylosidase (EC 3.2.1.37); alpha;-L-arabinofuranosidase (EC 3.2.1.55); arabinanase (EC 3.2.1.99); xylanase (EC 3.2.1.8); galactan 1,3-beta;-galactosidase (EC 3.2.1.145); alpha;-1,2-L-arabinofuranosidase (EC 3.2.1.-); exo-alpha;-1,5-L-arabinofuranosidase (EC 3.2.1.-); [inverting] exo-alpha;-1,5-L-arabinanase (EC 3.2.1.-); beta;-1,3-xylosidase (EC 3.2.1.-)
NOVO_MIX_1068467	WP_011541063.1	GH43	beta;-xylosidase (EC 3.2.1.37); alpha;-L-arabinofuranosidase (EC 3.2.1.55); arabinanase (EC 3.2.1.99); xylanase (EC 3.2.1.8); galactan 1,3-beta;-galactosidase (EC 3.2.1.145); alpha;-1,2-L-arabinofuranosidase (EC 3.2.1.-); exo-alpha;-1,5-L-arabinofuranosidase (EC 3.2.1.-); [inverting] exo-alpha;-1,5-L-arabinanase (EC 3.2.1.-); beta;-1,3-xylosidase (EC 3.2.1.-)
NOVO_MIX_1072528	WP_014173411.1	GH43	beta;-xylosidase (EC 3.2.1.37); alpha;-L-arabinofuranosidase (EC 3.2.1.55); arabinanase (EC 3.2.1.99); xylanase (EC 3.2.1.8); galactan 1,3-beta;-galactosidase (EC 3.2.1.145); alpha;-1,2-L-arabinofuranosidase (EC 3.2.1.-); exo-alpha;-1,5-L-arabinofuranosidase (EC 3.2.1.-); [inverting] exo-alpha;-1,5-L-arabinanase (EC 3.2.1.-); beta;-1,3-xylosidase (EC 3.2.1.-)
NOVO_MIX_1072725	AGU11393.1	GH43	beta;-xylosidase (EC 3.2.1.37); alpha;-L-arabinofuranosidase (EC 3.2.1.55); arabinanase (EC 3.2.1.99); xylanase (EC 3.2.1.8); galactan 1,3-beta;-galactosidase (EC 3.2.1.145); alpha;-1,2-L-arabinofuranosidase (EC 3.2.1.-); exo-alpha;-1,5-L-arabinofuranosidase (EC 3.2.1.-); [inverting] exo-alpha;-1,5-L-arabinanase (EC 3.2.1.-); beta;-1,3-xylosidase (EC 3.2.1.-)
NOVO_MIX_1075233	WP_015358636.1	GH43	beta;-xylosidase (EC 3.2.1.37); alpha;-L-arabinofuranosidase (EC 3.2.1.55); arabinanase (EC 3.2.1.99); xylanase (EC 3.2.1.8); galactan 1,3-beta;-galactosidase (EC 3.2.1.145); alpha;-1,2-L-arabinofuranosidase (EC 3.2.1.-); exo-alpha;-1,5-L-arabinofuranosidase (EC 3.2.1.-); [inverting] exo-alpha;-1,5-L-arabinanase (EC 3.2.1.-); beta;-1,3-xylosidase (EC 3.2.1.-)
NOVO_MIX_1076733	WP_011874343.1	GH43	beta;-xylosidase (EC 3.2.1.37); alpha;-L-arabinofuranosidase (EC 3.2.1.55); arabinanase (EC 3.2.1.99); xylanase (EC 3.2.1.8); galactan 1,3-beta;-galactosidase (EC 3.2.1.145); alpha;-1,2-L-arabinofuranosidase (EC 3.2.1.-); exo-alpha;-1,5-L-arabinofuranosidase (EC 3.2.1.-); [inverting] exo-alpha;-1,5-L-arabinanase (EC 3.2.1.-); beta;-1,3-xylosidase (EC 3.2.1.-)
NOVO_MIX_1081024	WP_014669672.1	GH43	beta;-xylosidase (EC 3.2.1.37); alpha;-L-arabinofuranosidase (EC 3.2.1.55); arabinanase (EC 3.2.1.99); xylanase (EC 3.2.1.8); galactan 1,3-beta;-galactosidase (EC 3.2.1.145); alpha;-1,2-L-arabinofuranosidase (EC 3.2.1.-); exo-alpha;-1,5-L-arabinofuranosidase (EC 3.2.1.-); [inverting] exo-alpha;-1,5-L-arabinanase (EC 3.2.1.-); beta;-1,3-xylosidase (EC 3.2.1.-)
NOVO_MIX_1083257	WP_012926939.1	GH43	beta;-xylosidase (EC 3.2.1.37); alpha;-L-arabinofuranosidase (EC 3.2.1.55); arabinanase (EC 3.2.1.99); xylanase (EC 3.2.1.8); galactan 1,3-beta;-galactosidase (EC 3.2.1.145); alpha;-1,2-L-arabinofuranosidase (EC 3.2.1.-); exo-alpha;-1,5-L-arabinofuranosidase (EC 3.2.1.-); [inverting] exo-alpha;-1,5-L-arabinanase (EC 3.2.1.-); beta;-1,3-xylosidase (EC 3.2.1.-)
NOVO_MIX_1091097	WP_008767047.1	GH43	beta;-xylosidase (EC 3.2.1.37); alpha;-L-arabinofuranosidase (EC 3.2.1.55); arabinanase (EC 3.2.1.99); xylanase (EC 3.2.1.8); galactan 1,3-beta;-galactosidase (EC 3.2.1.145); alpha;-1,2-L-arabinofuranosidase (EC 3.2.1.-); exo-alpha;-1,5-L-arabinofuranosidase (EC 3.2.1.-); [inverting] exo-alpha;-1,5-L-arabinanase (EC 3.2.1.-); beta;-1,3-xylosidase (EC 3.2.1.-)
NOVO_MIX_1091136	AHG91997.1	GH43	beta;-xylosidase (EC 3.2.1.37); alpha;-L-arabinofuranosidase (EC 3.2.1.55); arabinanase (EC 3.2.1.99); xylanase (EC 3.2.1.8); galactan 1,3-beta;-galactosidase (EC 3.2.1.145); alpha;-1,2-L-arabinofuranosidase (EC 3.2.1.-); exo-alpha;-1,5-L-arabinofuranosidase (EC 3.2.1.-); [inverting] exo-alpha;-1,5-L-arabinanase (EC 3.2.1.-); beta;-1,3-xylosidase (EC 3.2.1.-)
NOVO_MIX_109226	WP_012376351.1	GH43	beta;-xylosidase (EC 3.2.1.37); alpha;-L-arabinofuranosidase (EC 3.2.1.55); arabinanase (EC 3.2.1.99); xylanase (EC 3.2.1.8); galactan 1,3-beta;-galactosidase (EC 3.2.1.145); alpha;-1,2-L-arabinofuranosidase (EC 3.2.1.-); exo-alpha;-1,5-L-arabinofuranosidase (EC 3.2.1.-); [inverting] exo-alpha;-1,5-L-arabinanase (EC 3.2.1.-); beta;-1,3-xylosidase (EC 3.2.1.-)
NOVO_MIX_1105075	WP_013733672.1	GH43	beta;-xylosidase (EC 3.2.1.37); alpha;-L-arabinofuranosidase (EC 3.2.1.55); arabinanase (EC 3.2.1.99); xylanase (EC 3.2.1.8); galactan 1,3-beta;-galactosidase (EC 3.2.1.145); alpha;-1,2-L-arabinofuranosidase (EC 3.2.1.-); exo-alpha;-1,5-L-arabinofuranosidase (EC 3.2.1.-); [inverting] exo-alpha;-1,5-L-arabinanase (EC 3.2.1.-); beta;-1,3-xylosidase (EC 3.2.1.-)
NOVO_MIX_1106875	WP_011118814.1	GH43	beta;-xylosidase (EC 3.2.1.37); alpha;-L-arabinofuranosidase (EC 3.2.1.55); arabinanase (EC 3.2.1.99); xylanase (EC 3.2.1.8); galactan 1,3-beta;-galactosidase (EC 3.2.1.145); alpha;-1,2-L-arabinofuranosidase (EC 3.2.1.-); exo-alpha;-1,5-L-arabinofuranosidase (EC 3.2.1.-); [inverting] exo-alpha;-1,5-L-arabinanase (EC 3.2.1.-); beta;-1,3-xylosidase (EC 3.2.1.-)
NOVO_MIX_1108375	AHG92054.1	GH43	beta;-xylosidase (EC 3.2.1.37); alpha;-L-arabinofuranosidase (EC 3.2.1.55); arabinanase (EC 3.2.1.99); xylanase (EC 3.2.1.8); galactan 1,3-beta;-galactosidase (EC 3.2.1.145); alpha;-1,2-L-arabinofuranosidase (EC 3.2.1.-); exo-alpha;-1,5-L-arabinofuranosidase (EC 3.2.1.-); [inverting] exo-alpha;-1,5-L-arabinanase (EC 3.2.1.-); beta;-1,3-xylosidase (EC 3.2.1.-)
NOVO_MIX_1111055	WP_014395956.1	GH43	beta;-xylosidase (EC 3.2.1.37); alpha;-L-arabinofuranosidase (EC 3.2.1.55); arabinanase (EC 3.2.1.99); xylanase (EC 3.2.1.8); galactan 1,3-beta;-galactosidase (EC 3.2.1.145); alpha;-1,2-L-arabinofuranosidase (EC 3.2.1.-); exo-alpha;-1,5-L-arabinofuranosidase (EC 3.2.1.-); [inverting] exo-alpha;-1,5-L-arabinanase (EC 3.2.1.-); beta;-1,3-xylosidase (EC 3.2.1.-)
NOVO_MIX_1115773	WP_011541063.1	GH43	beta;-xylosidase (EC 3.2.1.37); alpha;-L-arabinofuranosidase (EC 3.2.1.55); arabinanase (EC 3.2.1.99); xylanase (EC 3.2.1.8); galactan 1,3-beta;-galactosidase (EC 3.2.1.145); alpha;-1,2-L-arabinofuranosidase (EC 3.2.1.-); exo-alpha;-1,5-L-arabinofuranosidase (EC 3.2.1.-); [inverting] exo-alpha;-1,5-L-arabinanase (EC 3.2.1.-); beta;-1,3-xylosidase (EC 3.2.1.-)
NOVO_MIX_1118665	WP_020736700.1	GH43	beta;-xylosidase (EC 3.2.1.37); alpha;-L-arabinofuranosidase (EC 3.2.1.55); arabinanase (EC 3.2.1.99); xylanase (EC 3.2.1.8); galactan 1,3-beta;-galactosidase (EC 3.2.1.145); alpha;-1,2-L-arabinofuranosidase (EC 3.2.1.-); exo-alpha;-1,5-L-arabinofuranosidase (EC 3.2.1.-); [inverting] exo-alpha;-1,5-L-arabinanase (EC 3.2.1.-); beta;-1,3-xylosidase (EC 3.2.1.-)
NOVO_MIX_1120274	AHF16895.1	GH43	beta;-xylosidase (EC 3.2.1.37); alpha;-L-arabinofuranosidase (EC 3.2.1.55); arabinanase (EC 3.2.1.99); xylanase (EC 3.2.1.8); galactan 1,3-beta;-galactosidase (EC 3.2.1.145); alpha;-1,2-L-arabinofuranosidase (EC 3.2.1.-); exo-alpha;-1,5-L-arabinofuranosidase (EC 3.2.1.-); [inverting] exo-alpha;-1,5-L-arabinanase (EC 3.2.1.-); beta;-1,3-xylosidase (EC 3.2.1.-)
NOVO_MIX_112140	WP_011541063.1	GH43	beta;-xylosidase (EC 3.2.1.37); alpha;-L-arabinofuranosidase (EC 3.2.1.55); arabinanase (EC 3.2.1.99); xylanase (EC 3.2.1.8); galactan 1,3-beta;-galactosidase (EC 3.2.1.145); alpha;-1,2-L-arabinofuranosidase (EC 3.2.1.-); exo-alpha;-1,5-L-arabinofuranosidase (EC 3.2.1.-); [inverting] exo-alpha;-1,5-L-arabinanase (EC 3.2.1.-); beta;-1,3-xylosidase (EC 3.2.1.-)
NOVO_MIX_113389	XP_003834600.1	GH43	beta;-xylosidase (EC 3.2.1.37); alpha;-L-arabinofuranosidase (EC 3.2.1.55); arabinanase (EC 3.2.1.99); xylanase (EC 3.2.1.8); galactan 1,3-beta;-galactosidase (EC 3.2.1.145); alpha;-1,2-L-arabinofuranosidase (EC 3.2.1.-); exo-alpha;-1,5-L-arabinofuranosidase (EC 3.2.1.-); [inverting] exo-alpha;-1,5-L-arabinanase (EC 3.2.1.-); beta;-1,3-xylosidase (EC 3.2.1.-)
NOVO_MIX_1146093	WP_013734617.1	GH43	beta;-xylosidase (EC 3.2.1.37); alpha;-L-arabinofuranosidase (EC 3.2.1.55); arabinanase (EC 3.2.1.99); xylanase (EC 3.2.1.8); galactan 1,3-beta;-galactosidase (EC 3.2.1.145); alpha;-1,2-L-arabinofuranosidase (EC 3.2.1.-); exo-alpha;-1,5-L-arabinofuranosidase (EC 3.2.1.-); [inverting] exo-alpha;-1,5-L-arabinanase (EC 3.2.1.-); beta;-1,3-xylosidase (EC 3.2.1.-)
NOVO_MIX_1147612	WP_012376016.1	GH43	beta;-xylosidase (EC 3.2.1.37); alpha;-L-arabinofuranosidase (EC 3.2.1.55); arabinanase (EC 3.2.1.99); xylanase (EC 3.2.1.8); galactan 1,3-beta;-galactosidase (EC 3.2.1.145); alpha;-1,2-L-arabinofuranosidase (EC 3.2.1.-); exo-alpha;-1,5-L-arabinofuranosidase (EC 3.2.1.-); [inverting] exo-alpha;-1,5-L-arabinanase (EC 3.2.1.-); beta;-1,3-xylosidase (EC 3.2.1.-)
NOVO_MIX_1173315	WP_011543309.1	GH43	beta;-xylosidase (EC 3.2.1.37); alpha;-L-arabinofuranosidase (EC 3.2.1.55); arabinanase (EC 3.2.1.99); xylanase (EC 3.2.1.8); galactan 1,3-beta;-galactosidase (EC 3.2.1.145); alpha;-1,2-L-arabinofuranosidase (EC 3.2.1.-); exo-alpha;-1,5-L-arabinofuranosidase (EC 3.2.1.-); [inverting] exo-alpha;-1,5-L-arabinanase (EC 3.2.1.-); beta;-1,3-xylosidase (EC 3.2.1.-)
NOVO_MIX_1180696	WP_015808595.1	GH43	beta;-xylosidase (EC 3.2.1.37); alpha;-L-arabinofuranosidase (EC 3.2.1.55); arabinanase (EC 3.2.1.99); xylanase (EC 3.2.1.8); galactan 1,3-beta;-galactosidase (EC 3.2.1.145); alpha;-1,2-L-arabinofuranosidase (EC 3.2.1.-); exo-alpha;-1,5-L-arabinofuranosidase (EC 3.2.1.-); [inverting] exo-alpha;-1,5-L-arabinanase (EC 3.2.1.-); beta;-1,3-xylosidase (EC 3.2.1.-)
NOVO_MIX_1181227	WP_013443604.1	GH43	beta;-xylosidase (EC 3.2.1.37); alpha;-L-arabinofuranosidase (EC 3.2.1.55); arabinanase (EC 3.2.1.99); xylanase (EC 3.2.1.8); galactan 1,3-beta;-galactosidase (EC 3.2.1.145); alpha;-1,2-L-arabinofuranosidase (EC 3.2.1.-); exo-alpha;-1,5-L-arabinofuranosidase (EC 3.2.1.-); [inverting] exo-alpha;-1,5-L-arabinanase (EC 3.2.1.-); beta;-1,3-xylosidase (EC 3.2.1.-)
NOVO_MIX_1188507	WP_015661339.1	GH43	beta;-xylosidase (EC 3.2.1.37); alpha;-L-arabinofuranosidase (EC 3.2.1.55); arabinanase (EC 3.2.1.99); xylanase (EC 3.2.1.8); galactan 1,3-beta;-galactosidase (EC 3.2.1.145); alpha;-1,2-L-arabinofuranosidase (EC 3.2.1.-); exo-alpha;-1,5-L-arabinofuranosidase (EC 3.2.1.-); [inverting] exo-alpha;-1,5-L-arabinanase (EC 3.2.1.-); beta;-1,3-xylosidase (EC 3.2.1.-)
NOVO_MIX_1190550	WP_012376706.1	GH43	beta;-xylosidase (EC 3.2.1.37); alpha;-L-arabinofuranosidase (EC 3.2.1.55); arabinanase (EC 3.2.1.99); xylanase (EC 3.2.1.8); galactan 1,3-beta;-galactosidase (EC 3.2.1.145); alpha;-1,2-L-arabinofuranosidase (EC 3.2.1.-); exo-alpha;-1,5-L-arabinofuranosidase (EC 3.2.1.-); [inverting] exo-alpha;-1,5-L-arabinanase (EC 3.2.1.-); beta;-1,3-xylosidase (EC 3.2.1.-)
NOVO_MIX_1197100	WP_015311875.1	GH43	beta;-xylosidase (EC 3.2.1.37); alpha;-L-arabinofuranosidase (EC 3.2.1.55); arabinanase (EC 3.2.1.99); xylanase (EC 3.2.1.8); galactan 1,3-beta;-galactosidase (EC 3.2.1.145); alpha;-1,2-L-arabinofuranosidase (EC 3.2.1.-); exo-alpha;-1,5-L-arabinofuranosidase (EC 3.2.1.-); [inverting] exo-alpha;-1,5-L-arabinanase (EC 3.2.1.-); beta;-1,3-xylosidase (EC 3.2.1.-)
NOVO_MIX_1198521	WP_015234790.1	GH43	beta;-xylosidase (EC 3.2.1.37); alpha;-L-arabinofuranosidase (EC 3.2.1.55); arabinanase (EC 3.2.1.99); xylanase (EC 3.2.1.8); galactan 1,3-beta;-galactosidase (EC 3.2.1.145); alpha;-1,2-L-arabinofuranosidase (EC 3.2.1.-); exo-alpha;-1,5-L-arabinofuranosidase (EC 3.2.1.-); [inverting] exo-alpha;-1,5-L-arabinanase (EC 3.2.1.-); beta;-1,3-xylosidase (EC 3.2.1.-)
NOVO_MIX_1205327	WP_013424565.1	GH43	beta;-xylosidase (EC 3.2.1.37); alpha;-L-arabinofuranosidase (EC 3.2.1.55); arabinanase (EC 3.2.1.99); xylanase (EC 3.2.1.8); galactan 1,3-beta;-galactosidase (EC 3.2.1.145); alpha;-1,2-L-arabinofuranosidase (EC 3.2.1.-); exo-alpha;-1,5-L-arabinofuranosidase (EC 3.2.1.-); [inverting] exo-alpha;-1,5-L-arabinanase (EC 3.2.1.-); beta;-1,3-xylosidase (EC 3.2.1.-)
NOVO_MIX_1205997	WP_014772685.1	GH43	beta;-xylosidase (EC 3.2.1.37); alpha;-L-arabinofuranosidase (EC 3.2.1.55); arabinanase (EC 3.2.1.99); xylanase (EC 3.2.1.8); galactan 1,3-beta;-galactosidase (EC 3.2.1.145); alpha;-1,2-L-arabinofuranosidase (EC 3.2.1.-); exo-alpha;-1,5-L-arabinofuranosidase (EC 3.2.1.-); [inverting] exo-alpha;-1,5-L-arabinanase (EC 3.2.1.-); beta;-1,3-xylosidase (EC 3.2.1.-)
NOVO_MIX_1210420	WP_011541047.1	GH43	beta;-xylosidase (EC 3.2.1.37); alpha;-L-arabinofuranosidase (EC 3.2.1.55); arabinanase (EC 3.2.1.99); xylanase (EC 3.2.1.8); galactan 1,3-beta;-galactosidase (EC 3.2.1.145); alpha;-1,2-L-arabinofuranosidase (EC 3.2.1.-); exo-alpha;-1,5-L-arabinofuranosidase (EC 3.2.1.-); [inverting] exo-alpha;-1,5-L-arabinanase (EC 3.2.1.-); beta;-1,3-xylosidase (EC 3.2.1.-)
NOVO_MIX_121142	WP_014219857.1	GH43	beta;-xylosidase (EC 3.2.1.37); alpha;-L-arabinofuranosidase (EC 3.2.1.55); arabinanase (EC 3.2.1.99); xylanase (EC 3.2.1.8); galactan 1,3-beta;-galactosidase (EC 3.2.1.145); alpha;-1,2-L-arabinofuranosidase (EC 3.2.1.-); exo-alpha;-1,5-L-arabinofuranosidase (EC 3.2.1.-); [inverting] exo-alpha;-1,5-L-arabinanase (EC 3.2.1.-); beta;-1,3-xylosidase (EC 3.2.1.-)
NOVO_MIX_1216299	WP_012999041.1	GH43	beta;-xylosidase (EC 3.2.1.37); alpha;-L-arabinofuranosidase (EC 3.2.1.55); arabinanase (EC 3.2.1.99); xylanase (EC 3.2.1.8); galactan 1,3-beta;-galactosidase (EC 3.2.1.145); alpha;-1,2-L-arabinofuranosidase (EC 3.2.1.-); exo-alpha;-1,5-L-arabinofuranosidase (EC 3.2.1.-); [inverting] exo-alpha;-1,5-L-arabinanase (EC 3.2.1.-); beta;-1,3-xylosidase (EC 3.2.1.-)
NOVO_MIX_1244342	WP_013633728.1	GH43	beta;-xylosidase (EC 3.2.1.37); alpha;-L-arabinofuranosidase (EC 3.2.1.55); arabinanase (EC 3.2.1.99); xylanase (EC 3.2.1.8); galactan 1,3-beta;-galactosidase (EC 3.2.1.145); alpha;-1,2-L-arabinofuranosidase (EC 3.2.1.-); exo-alpha;-1,5-L-arabinofuranosidase (EC 3.2.1.-); [inverting] exo-alpha;-1,5-L-arabinanase (EC 3.2.1.-); beta;-1,3-xylosidase (EC 3.2.1.-)
NOVO_MIX_1264116	WP_013633610.1	GH43	beta;-xylosidase (EC 3.2.1.37); alpha;-L-arabinofuranosidase (EC 3.2.1.55); arabinanase (EC 3.2.1.99); xylanase (EC 3.2.1.8); galactan 1,3-beta;-galactosidase (EC 3.2.1.145); alpha;-1,2-L-arabinofuranosidase (EC 3.2.1.-); exo-alpha;-1,5-L-arabinofuranosidase (EC 3.2.1.-); [inverting] exo-alpha;-1,5-L-arabinanase (EC 3.2.1.-); beta;-1,3-xylosidase (EC 3.2.1.-)
NOVO_MIX_126697	WP_013941790.1	GH43	beta;-xylosidase (EC 3.2.1.37); alpha;-L-arabinofuranosidase (EC 3.2.1.55); arabinanase (EC 3.2.1.99); xylanase (EC 3.2.1.8); galactan 1,3-beta;-galactosidase (EC 3.2.1.145); alpha;-1,2-L-arabinofuranosidase (EC 3.2.1.-); exo-alpha;-1,5-L-arabinofuranosidase (EC 3.2.1.-); [inverting] exo-alpha;-1,5-L-arabinanase (EC 3.2.1.-); beta;-1,3-xylosidase (EC 3.2.1.-)
NOVO_MIX_1268936	WP_003520229.1	GH43	beta;-xylosidase (EC 3.2.1.37); alpha;-L-arabinofuranosidase (EC 3.2.1.55); arabinanase (EC 3.2.1.99); xylanase (EC 3.2.1.8); galactan 1,3-beta;-galactosidase (EC 3.2.1.145); alpha;-1,2-L-arabinofuranosidase (EC 3.2.1.-); exo-alpha;-1,5-L-arabinofuranosidase (EC 3.2.1.-); [inverting] exo-alpha;-1,5-L-arabinanase (EC 3.2.1.-); beta;-1,3-xylosidase (EC 3.2.1.-)
NOVO_MIX_1273117	ACN58879.1	GH43	beta;-xylosidase (EC 3.2.1.37); alpha;-L-arabinofuranosidase (EC 3.2.1.55); arabinanase (EC 3.2.1.99); xylanase (EC 3.2.1.8); galactan 1,3-beta;-galactosidase (EC 3.2.1.145); alpha;-1,2-L-arabinofuranosidase (EC 3.2.1.-); exo-alpha;-1,5-L-arabinofuranosidase (EC 3.2.1.-); [inverting] exo-alpha;-1,5-L-arabinanase (EC 3.2.1.-); beta;-1,3-xylosidase (EC 3.2.1.-)
NOVO_MIX_1273391	WP_012374189.1	GH43	beta;-xylosidase (EC 3.2.1.37); alpha;-L-arabinofuranosidase (EC 3.2.1.55); arabinanase (EC 3.2.1.99); xylanase (EC 3.2.1.8); galactan 1,3-beta;-galactosidase (EC 3.2.1.145); alpha;-1,2-L-arabinofuranosidase (EC 3.2.1.-); exo-alpha;-1,5-L-arabinofuranosidase (EC 3.2.1.-); [inverting] exo-alpha;-1,5-L-arabinanase (EC 3.2.1.-); beta;-1,3-xylosidase (EC 3.2.1.-)
NOVO_MIX_1277965	WP_013666152.1	GH43	beta;-xylosidase (EC 3.2.1.37); alpha;-L-arabinofuranosidase (EC 3.2.1.55); arabinanase (EC 3.2.1.99); xylanase (EC 3.2.1.8); galactan 1,3-beta;-galactosidase (EC 3.2.1.145); alpha;-1,2-L-arabinofuranosidase (EC 3.2.1.-); exo-alpha;-1,5-L-arabinofuranosidase (EC 3.2.1.-); [inverting] exo-alpha;-1,5-L-arabinanase (EC 3.2.1.-); beta;-1,3-xylosidase (EC 3.2.1.-)
NOVO_MIX_1282962	WP_014444182.1	GH43	beta;-xylosidase (EC 3.2.1.37); alpha;-L-arabinofuranosidase (EC 3.2.1.55); arabinanase (EC 3.2.1.99); xylanase (EC 3.2.1.8); galactan 1,3-beta;-galactosidase (EC 3.2.1.145); alpha;-1,2-L-arabinofuranosidase (EC 3.2.1.-); exo-alpha;-1,5-L-arabinofuranosidase (EC 3.2.1.-); [inverting] exo-alpha;-1,5-L-arabinanase (EC 3.2.1.-); beta;-1,3-xylosidase (EC 3.2.1.-)
NOVO_MIX_1285232	AGU11393.1	GH43	beta;-xylosidase (EC 3.2.1.37); alpha;-L-arabinofuranosidase (EC 3.2.1.55); arabinanase (EC 3.2.1.99); xylanase (EC 3.2.1.8); galactan 1,3-beta;-galactosidase (EC 3.2.1.145); alpha;-1,2-L-arabinofuranosidase (EC 3.2.1.-); exo-alpha;-1,5-L-arabinofuranosidase (EC 3.2.1.-); [inverting] exo-alpha;-1,5-L-arabinanase (EC 3.2.1.-); beta;-1,3-xylosidase (EC 3.2.1.-)
NOVO_MIX_1290124	WP_012925152.1	GH43	beta;-xylosidase (EC 3.2.1.37); alpha;-L-arabinofuranosidase (EC 3.2.1.55); arabinanase (EC 3.2.1.99); xylanase (EC 3.2.1.8); galactan 1,3-beta;-galactosidase (EC 3.2.1.145); alpha;-1,2-L-arabinofuranosidase (EC 3.2.1.-); exo-alpha;-1,5-L-arabinofuranosidase (EC 3.2.1.-); [inverting] exo-alpha;-1,5-L-arabinanase (EC 3.2.1.-); beta;-1,3-xylosidase (EC 3.2.1.-)
NOVO_MIX_1291839	WP_012486467.1	GH43	beta;-xylosidase (EC 3.2.1.37); alpha;-L-arabinofuranosidase (EC 3.2.1.55); arabinanase (EC 3.2.1.99); xylanase (EC 3.2.1.8); galactan 1,3-beta;-galactosidase (EC 3.2.1.145); alpha;-1,2-L-arabinofuranosidase (EC 3.2.1.-); exo-alpha;-1,5-L-arabinofuranosidase (EC 3.2.1.-); [inverting] exo-alpha;-1,5-L-arabinanase (EC 3.2.1.-); beta;-1,3-xylosidase (EC 3.2.1.-)
NOVO_MIX_1293891	WP_011541063.1	GH43	beta;-xylosidase (EC 3.2.1.37); alpha;-L-arabinofuranosidase (EC 3.2.1.55); arabinanase (EC 3.2.1.99); xylanase (EC 3.2.1.8); galactan 1,3-beta;-galactosidase (EC 3.2.1.145); alpha;-1,2-L-arabinofuranosidase (EC 3.2.1.-); exo-alpha;-1,5-L-arabinofuranosidase (EC 3.2.1.-); [inverting] exo-alpha;-1,5-L-arabinanase (EC 3.2.1.-); beta;-1,3-xylosidase (EC 3.2.1.-)
NOVO_MIX_1298613	WP_013227184.1	GH43	beta;-xylosidase (EC 3.2.1.37); alpha;-L-arabinofuranosidase (EC 3.2.1.55); arabinanase (EC 3.2.1.99); xylanase (EC 3.2.1.8); galactan 1,3-beta;-galactosidase (EC 3.2.1.145); alpha;-1,2-L-arabinofuranosidase (EC 3.2.1.-); exo-alpha;-1,5-L-arabinofuranosidase (EC 3.2.1.-); [inverting] exo-alpha;-1,5-L-arabinanase (EC 3.2.1.-); beta;-1,3-xylosidase (EC 3.2.1.-)
NOVO_MIX_1314877	AHG93874.1	GH43	beta;-xylosidase (EC 3.2.1.37); alpha;-L-arabinofuranosidase (EC 3.2.1.55); arabinanase (EC 3.2.1.99); xylanase (EC 3.2.1.8); galactan 1,3-beta;-galactosidase (EC 3.2.1.145); alpha;-1,2-L-arabinofuranosidase (EC 3.2.1.-); exo-alpha;-1,5-L-arabinofuranosidase (EC 3.2.1.-); [inverting] exo-alpha;-1,5-L-arabinanase (EC 3.2.1.-); beta;-1,3-xylosidase (EC 3.2.1.-)
NOVO_MIX_1315253	WP_020734504.1	GH43	beta;-xylosidase (EC 3.2.1.37); alpha;-L-arabinofuranosidase (EC 3.2.1.55); arabinanase (EC 3.2.1.99); xylanase (EC 3.2.1.8); galactan 1,3-beta;-galactosidase (EC 3.2.1.145); alpha;-1,2-L-arabinofuranosidase (EC 3.2.1.-); exo-alpha;-1,5-L-arabinofuranosidase (EC 3.2.1.-); [inverting] exo-alpha;-1,5-L-arabinanase (EC 3.2.1.-); beta;-1,3-xylosidase (EC 3.2.1.-)
NOVO_MIX_1315599	AHG91998.1	GH43	beta;-xylosidase (EC 3.2.1.37); alpha;-L-arabinofuranosidase (EC 3.2.1.55); arabinanase (EC 3.2.1.99); xylanase (EC 3.2.1.8); galactan 1,3-beta;-galactosidase (EC 3.2.1.145); alpha;-1,2-L-arabinofuranosidase (EC 3.2.1.-); exo-alpha;-1,5-L-arabinofuranosidase (EC 3.2.1.-); [inverting] exo-alpha;-1,5-L-arabinanase (EC 3.2.1.-); beta;-1,3-xylosidase (EC 3.2.1.-)
NOVO_MIX_1326171	WP_013555618.1	GH43	beta;-xylosidase (EC 3.2.1.37); alpha;-L-arabinofuranosidase (EC 3.2.1.55); arabinanase (EC 3.2.1.99); xylanase (EC 3.2.1.8); galactan 1,3-beta;-galactosidase (EC 3.2.1.145); alpha;-1,2-L-arabinofuranosidase (EC 3.2.1.-); exo-alpha;-1,5-L-arabinofuranosidase (EC 3.2.1.-); [inverting] exo-alpha;-1,5-L-arabinanase (EC 3.2.1.-); beta;-1,3-xylosidase (EC 3.2.1.-)
NOVO_MIX_1327373	WP_011687331.1	GH43	beta;-xylosidase (EC 3.2.1.37); alpha;-L-arabinofuranosidase (EC 3.2.1.55); arabinanase (EC 3.2.1.99); xylanase (EC 3.2.1.8); galactan 1,3-beta;-galactosidase (EC 3.2.1.145); alpha;-1,2-L-arabinofuranosidase (EC 3.2.1.-); exo-alpha;-1,5-L-arabinofuranosidase (EC 3.2.1.-); [inverting] exo-alpha;-1,5-L-arabinanase (EC 3.2.1.-); beta;-1,3-xylosidase (EC 3.2.1.-)
NOVO_MIX_133509	AHW58776.1	GH43	beta;-xylosidase (EC 3.2.1.37); alpha;-L-arabinofuranosidase (EC 3.2.1.55); arabinanase (EC 3.2.1.99); xylanase (EC 3.2.1.8); galactan 1,3-beta;-galactosidase (EC 3.2.1.145); alpha;-1,2-L-arabinofuranosidase (EC 3.2.1.-); exo-alpha;-1,5-L-arabinofuranosidase (EC 3.2.1.-); [inverting] exo-alpha;-1,5-L-arabinanase (EC 3.2.1.-); beta;-1,3-xylosidase (EC 3.2.1.-)
NOVO_MIX_133617	WP_014216352.1	GH43	beta;-xylosidase (EC 3.2.1.37); alpha;-L-arabinofuranosidase (EC 3.2.1.55); arabinanase (EC 3.2.1.99); xylanase (EC 3.2.1.8); galactan 1,3-beta;-galactosidase (EC 3.2.1.145); alpha;-1,2-L-arabinofuranosidase (EC 3.2.1.-); exo-alpha;-1,5-L-arabinofuranosidase (EC 3.2.1.-); [inverting] exo-alpha;-1,5-L-arabinanase (EC 3.2.1.-); beta;-1,3-xylosidase (EC 3.2.1.-)
NOVO_MIX_1344805	WP_023562518.1	GH43	beta;-xylosidase (EC 3.2.1.37); alpha;-L-arabinofuranosidase (EC 3.2.1.55); arabinanase (EC 3.2.1.99); xylanase (EC 3.2.1.8); galactan 1,3-beta;-galactosidase (EC 3.2.1.145); alpha;-1,2-L-arabinofuranosidase (EC 3.2.1.-); exo-alpha;-1,5-L-arabinofuranosidase (EC 3.2.1.-); [inverting] exo-alpha;-1,5-L-arabinanase (EC 3.2.1.-); beta;-1,3-xylosidase (EC 3.2.1.-)
NOVO_MIX_1344806	WP_011541063.1	GH43	beta;-xylosidase (EC 3.2.1.37); alpha;-L-arabinofuranosidase (EC 3.2.1.55); arabinanase (EC 3.2.1.99); xylanase (EC 3.2.1.8); galactan 1,3-beta;-galactosidase (EC 3.2.1.145); alpha;-1,2-L-arabinofuranosidase (EC 3.2.1.-); exo-alpha;-1,5-L-arabinofuranosidase (EC 3.2.1.-); [inverting] exo-alpha;-1,5-L-arabinanase (EC 3.2.1.-); beta;-1,3-xylosidase (EC 3.2.1.-)
NOVO_MIX_1348516	AHG91998.1	GH43	beta;-xylosidase (EC 3.2.1.37); alpha;-L-arabinofuranosidase (EC 3.2.1.55); arabinanase (EC 3.2.1.99); xylanase (EC 3.2.1.8); galactan 1,3-beta;-galactosidase (EC 3.2.1.145); alpha;-1,2-L-arabinofuranosidase (EC 3.2.1.-); exo-alpha;-1,5-L-arabinofuranosidase (EC 3.2.1.-); [inverting] exo-alpha;-1,5-L-arabinanase (EC 3.2.1.-); beta;-1,3-xylosidase (EC 3.2.1.-)
NOVO_MIX_1354474	WP_012788028.1	GH43	beta;-xylosidase (EC 3.2.1.37); alpha;-L-arabinofuranosidase (EC 3.2.1.55); arabinanase (EC 3.2.1.99); xylanase (EC 3.2.1.8); galactan 1,3-beta;-galactosidase (EC 3.2.1.145); alpha;-1,2-L-arabinofuranosidase (EC 3.2.1.-); exo-alpha;-1,5-L-arabinofuranosidase (EC 3.2.1.-); [inverting] exo-alpha;-1,5-L-arabinanase (EC 3.2.1.-); beta;-1,3-xylosidase (EC 3.2.1.-)
NOVO_MIX_1355432	WP_014684105.1	GH43	beta;-xylosidase (EC 3.2.1.37); alpha;-L-arabinofuranosidase (EC 3.2.1.55); arabinanase (EC 3.2.1.99); xylanase (EC 3.2.1.8); galactan 1,3-beta;-galactosidase (EC 3.2.1.145); alpha;-1,2-L-arabinofuranosidase (EC 3.2.1.-); exo-alpha;-1,5-L-arabinofuranosidase (EC 3.2.1.-); [inverting] exo-alpha;-1,5-L-arabinanase (EC 3.2.1.-); beta;-1,3-xylosidase (EC 3.2.1.-)
NOVO_MIX_1356665	WP_015809198.1	GH43	beta;-xylosidase (EC 3.2.1.37); alpha;-L-arabinofuranosidase (EC 3.2.1.55); arabinanase (EC 3.2.1.99); xylanase (EC 3.2.1.8); galactan 1,3-beta;-galactosidase (EC 3.2.1.145); alpha;-1,2-L-arabinofuranosidase (EC 3.2.1.-); exo-alpha;-1,5-L-arabinofuranosidase (EC 3.2.1.-); [inverting] exo-alpha;-1,5-L-arabinanase (EC 3.2.1.-); beta;-1,3-xylosidase (EC 3.2.1.-)
NOVO_MIX_1360478	AHG91997.1	GH43	beta;-xylosidase (EC 3.2.1.37); alpha;-L-arabinofuranosidase (EC 3.2.1.55); arabinanase (EC 3.2.1.99); xylanase (EC 3.2.1.8); galactan 1,3-beta;-galactosidase (EC 3.2.1.145); alpha;-1,2-L-arabinofuranosidase (EC 3.2.1.-); exo-alpha;-1,5-L-arabinofuranosidase (EC 3.2.1.-); [inverting] exo-alpha;-1,5-L-arabinanase (EC 3.2.1.-); beta;-1,3-xylosidase (EC 3.2.1.-)
NOVO_MIX_1363306	WP_012084848.1	GH43	beta;-xylosidase (EC 3.2.1.37); alpha;-L-arabinofuranosidase (EC 3.2.1.55); arabinanase (EC 3.2.1.99); xylanase (EC 3.2.1.8); galactan 1,3-beta;-galactosidase (EC 3.2.1.145); alpha;-1,2-L-arabinofuranosidase (EC 3.2.1.-); exo-alpha;-1,5-L-arabinofuranosidase (EC 3.2.1.-); [inverting] exo-alpha;-1,5-L-arabinanase (EC 3.2.1.-); beta;-1,3-xylosidase (EC 3.2.1.-)
NOVO_MIX_1367305	WP_013377942.1	GH43	beta;-xylosidase (EC 3.2.1.37); alpha;-L-arabinofuranosidase (EC 3.2.1.55); arabinanase (EC 3.2.1.99); xylanase (EC 3.2.1.8); galactan 1,3-beta;-galactosidase (EC 3.2.1.145); alpha;-1,2-L-arabinofuranosidase (EC 3.2.1.-); exo-alpha;-1,5-L-arabinofuranosidase (EC 3.2.1.-); [inverting] exo-alpha;-1,5-L-arabinanase (EC 3.2.1.-); beta;-1,3-xylosidase (EC 3.2.1.-)
NOVO_MIX_1370545	AHG91998.1	GH43	beta;-xylosidase (EC 3.2.1.37); alpha;-L-arabinofuranosidase (EC 3.2.1.55); arabinanase (EC 3.2.1.99); xylanase (EC 3.2.1.8); galactan 1,3-beta;-galactosidase (EC 3.2.1.145); alpha;-1,2-L-arabinofuranosidase (EC 3.2.1.-); exo-alpha;-1,5-L-arabinofuranosidase (EC 3.2.1.-); [inverting] exo-alpha;-1,5-L-arabinanase (EC 3.2.1.-); beta;-1,3-xylosidase (EC 3.2.1.-)
NOVO_MIX_137623	WP_011109138.1	GH43	beta;-xylosidase (EC 3.2.1.37); alpha;-L-arabinofuranosidase (EC 3.2.1.55); arabinanase (EC 3.2.1.99); xylanase (EC 3.2.1.8); galactan 1,3-beta;-galactosidase (EC 3.2.1.145); alpha;-1,2-L-arabinofuranosidase (EC 3.2.1.-); exo-alpha;-1,5-L-arabinofuranosidase (EC 3.2.1.-); [inverting] exo-alpha;-1,5-L-arabinanase (EC 3.2.1.-); beta;-1,3-xylosidase (EC 3.2.1.-)
NOVO_MIX_137800	AHG91998.1	GH43	beta;-xylosidase (EC 3.2.1.37); alpha;-L-arabinofuranosidase (EC 3.2.1.55); arabinanase (EC 3.2.1.99); xylanase (EC 3.2.1.8); galactan 1,3-beta;-galactosidase (EC 3.2.1.145); alpha;-1,2-L-arabinofuranosidase (EC 3.2.1.-); exo-alpha;-1,5-L-arabinofuranosidase (EC 3.2.1.-); [inverting] exo-alpha;-1,5-L-arabinanase (EC 3.2.1.-); beta;-1,3-xylosidase (EC 3.2.1.-)
NOVO_MIX_1397688	WP_012779812.1	GH43	beta;-xylosidase (EC 3.2.1.37); alpha;-L-arabinofuranosidase (EC 3.2.1.55); arabinanase (EC 3.2.1.99); xylanase (EC 3.2.1.8); galactan 1,3-beta;-galactosidase (EC 3.2.1.145); alpha;-1,2-L-arabinofuranosidase (EC 3.2.1.-); exo-alpha;-1,5-L-arabinofuranosidase (EC 3.2.1.-); [inverting] exo-alpha;-1,5-L-arabinanase (EC 3.2.1.-); beta;-1,3-xylosidase (EC 3.2.1.-)
NOVO_MIX_1399179	WP_014219462.1	GH43	beta;-xylosidase (EC 3.2.1.37); alpha;-L-arabinofuranosidase (EC 3.2.1.55); arabinanase (EC 3.2.1.99); xylanase (EC 3.2.1.8); galactan 1,3-beta;-galactosidase (EC 3.2.1.145); alpha;-1,2-L-arabinofuranosidase (EC 3.2.1.-); exo-alpha;-1,5-L-arabinofuranosidase (EC 3.2.1.-); [inverting] exo-alpha;-1,5-L-arabinanase (EC 3.2.1.-); beta;-1,3-xylosidase (EC 3.2.1.-)
NOVO_MIX_1400601	WP_011541063.1	GH43	beta;-xylosidase (EC 3.2.1.37); alpha;-L-arabinofuranosidase (EC 3.2.1.55); arabinanase (EC 3.2.1.99); xylanase (EC 3.2.1.8); galactan 1,3-beta;-galactosidase (EC 3.2.1.145); alpha;-1,2-L-arabinofuranosidase (EC 3.2.1.-); exo-alpha;-1,5-L-arabinofuranosidase (EC 3.2.1.-); [inverting] exo-alpha;-1,5-L-arabinanase (EC 3.2.1.-); beta;-1,3-xylosidase (EC 3.2.1.-)
NOVO_MIX_1409120	AHE56190.1	GH43	beta;-xylosidase (EC 3.2.1.37); alpha;-L-arabinofuranosidase (EC 3.2.1.55); arabinanase (EC 3.2.1.99); xylanase (EC 3.2.1.8); galactan 1,3-beta;-galactosidase (EC 3.2.1.145); alpha;-1,2-L-arabinofuranosidase (EC 3.2.1.-); exo-alpha;-1,5-L-arabinofuranosidase (EC 3.2.1.-); [inverting] exo-alpha;-1,5-L-arabinanase (EC 3.2.1.-); beta;-1,3-xylosidase (EC 3.2.1.-)
NOVO_MIX_1417616	AHG93874.1	GH43	beta;-xylosidase (EC 3.2.1.37); alpha;-L-arabinofuranosidase (EC 3.2.1.55); arabinanase (EC 3.2.1.99); xylanase (EC 3.2.1.8); galactan 1,3-beta;-galactosidase (EC 3.2.1.145); alpha;-1,2-L-arabinofuranosidase (EC 3.2.1.-); exo-alpha;-1,5-L-arabinofuranosidase (EC 3.2.1.-); [inverting] exo-alpha;-1,5-L-arabinanase (EC 3.2.1.-); beta;-1,3-xylosidase (EC 3.2.1.-)
NOVO_MIX_1424183	WP_013555614.1	GH43	beta;-xylosidase (EC 3.2.1.37); alpha;-L-arabinofuranosidase (EC 3.2.1.55); arabinanase (EC 3.2.1.99); xylanase (EC 3.2.1.8); galactan 1,3-beta;-galactosidase (EC 3.2.1.145); alpha;-1,2-L-arabinofuranosidase (EC 3.2.1.-); exo-alpha;-1,5-L-arabinofuranosidase (EC 3.2.1.-); [inverting] exo-alpha;-1,5-L-arabinanase (EC 3.2.1.-); beta;-1,3-xylosidase (EC 3.2.1.-)
NOVO_MIX_1427098	WP_012374074.1	GH43	beta;-xylosidase (EC 3.2.1.37); alpha;-L-arabinofuranosidase (EC 3.2.1.55); arabinanase (EC 3.2.1.99); xylanase (EC 3.2.1.8); galactan 1,3-beta;-galactosidase (EC 3.2.1.145); alpha;-1,2-L-arabinofuranosidase (EC 3.2.1.-); exo-alpha;-1,5-L-arabinofuranosidase (EC 3.2.1.-); [inverting] exo-alpha;-1,5-L-arabinanase (EC 3.2.1.-); beta;-1,3-xylosidase (EC 3.2.1.-)
NOVO_MIX_1427719	WP_013559564.1	GH43	beta;-xylosidase (EC 3.2.1.37); alpha;-L-arabinofuranosidase (EC 3.2.1.55); arabinanase (EC 3.2.1.99); xylanase (EC 3.2.1.8); galactan 1,3-beta;-galactosidase (EC 3.2.1.145); alpha;-1,2-L-arabinofuranosidase (EC 3.2.1.-); exo-alpha;-1,5-L-arabinofuranosidase (EC 3.2.1.-); [inverting] exo-alpha;-1,5-L-arabinanase (EC 3.2.1.-); beta;-1,3-xylosidase (EC 3.2.1.-)
NOVO_MIX_1436335	AHX15361.1	GH43	beta;-xylosidase (EC 3.2.1.37); alpha;-L-arabinofuranosidase (EC 3.2.1.55); arabinanase (EC 3.2.1.99); xylanase (EC 3.2.1.8); galactan 1,3-beta;-galactosidase (EC 3.2.1.145); alpha;-1,2-L-arabinofuranosidase (EC 3.2.1.-); exo-alpha;-1,5-L-arabinofuranosidase (EC 3.2.1.-); [inverting] exo-alpha;-1,5-L-arabinanase (EC 3.2.1.-); beta;-1,3-xylosidase (EC 3.2.1.-)
NOVO_MIX_1438335	WP_020739706.1	GH43	beta;-xylosidase (EC 3.2.1.37); alpha;-L-arabinofuranosidase (EC 3.2.1.55); arabinanase (EC 3.2.1.99); xylanase (EC 3.2.1.8); galactan 1,3-beta;-galactosidase (EC 3.2.1.145); alpha;-1,2-L-arabinofuranosidase (EC 3.2.1.-); exo-alpha;-1,5-L-arabinofuranosidase (EC 3.2.1.-); [inverting] exo-alpha;-1,5-L-arabinanase (EC 3.2.1.-); beta;-1,3-xylosidase (EC 3.2.1.-)
NOVO_MIX_1442429	WP_013671840.1	GH43	beta;-xylosidase (EC 3.2.1.37); alpha;-L-arabinofuranosidase (EC 3.2.1.55); arabinanase (EC 3.2.1.99); xylanase (EC 3.2.1.8); galactan 1,3-beta;-galactosidase (EC 3.2.1.145); alpha;-1,2-L-arabinofuranosidase (EC 3.2.1.-); exo-alpha;-1,5-L-arabinofuranosidase (EC 3.2.1.-); [inverting] exo-alpha;-1,5-L-arabinanase (EC 3.2.1.-); beta;-1,3-xylosidase (EC 3.2.1.-)
NOVO_MIX_1445109	WP_012929269.1	GH43	beta;-xylosidase (EC 3.2.1.37); alpha;-L-arabinofuranosidase (EC 3.2.1.55); arabinanase (EC 3.2.1.99); xylanase (EC 3.2.1.8); galactan 1,3-beta;-galactosidase (EC 3.2.1.145); alpha;-1,2-L-arabinofuranosidase (EC 3.2.1.-); exo-alpha;-1,5-L-arabinofuranosidase (EC 3.2.1.-); [inverting] exo-alpha;-1,5-L-arabinanase (EC 3.2.1.-); beta;-1,3-xylosidase (EC 3.2.1.-)
NOVO_MIX_1452955	WP_011541063.1	GH43	beta;-xylosidase (EC 3.2.1.37); alpha;-L-arabinofuranosidase (EC 3.2.1.55); arabinanase (EC 3.2.1.99); xylanase (EC 3.2.1.8); galactan 1,3-beta;-galactosidase (EC 3.2.1.145); alpha;-1,2-L-arabinofuranosidase (EC 3.2.1.-); exo-alpha;-1,5-L-arabinofuranosidase (EC 3.2.1.-); [inverting] exo-alpha;-1,5-L-arabinanase (EC 3.2.1.-); beta;-1,3-xylosidase (EC 3.2.1.-)
NOVO_MIX_1462010	WP_014218219.1	GH43	beta;-xylosidase (EC 3.2.1.37); alpha;-L-arabinofuranosidase (EC 3.2.1.55); arabinanase (EC 3.2.1.99); xylanase (EC 3.2.1.8); galactan 1,3-beta;-galactosidase (EC 3.2.1.145); alpha;-1,2-L-arabinofuranosidase (EC 3.2.1.-); exo-alpha;-1,5-L-arabinofuranosidase (EC 3.2.1.-); [inverting] exo-alpha;-1,5-L-arabinanase (EC 3.2.1.-); beta;-1,3-xylosidase (EC 3.2.1.-)
NOVO_MIX_1463911	AHG93874.1	GH43	beta;-xylosidase (EC 3.2.1.37); alpha;-L-arabinofuranosidase (EC 3.2.1.55); arabinanase (EC 3.2.1.99); xylanase (EC 3.2.1.8); galactan 1,3-beta;-galactosidase (EC 3.2.1.145); alpha;-1,2-L-arabinofuranosidase (EC 3.2.1.-); exo-alpha;-1,5-L-arabinofuranosidase (EC 3.2.1.-); [inverting] exo-alpha;-1,5-L-arabinanase (EC 3.2.1.-); beta;-1,3-xylosidase (EC 3.2.1.-)
NOVO_MIX_1468282	AIQ48554.1	GH43	beta;-xylosidase (EC 3.2.1.37); alpha;-L-arabinofuranosidase (EC 3.2.1.55); arabinanase (EC 3.2.1.99); xylanase (EC 3.2.1.8); galactan 1,3-beta;-galactosidase (EC 3.2.1.145); alpha;-1,2-L-arabinofuranosidase (EC 3.2.1.-); exo-alpha;-1,5-L-arabinofuranosidase (EC 3.2.1.-); [inverting] exo-alpha;-1,5-L-arabinanase (EC 3.2.1.-); beta;-1,3-xylosidase (EC 3.2.1.-)
NOVO_MIX_1472265	AIQ71419.1	GH43	beta;-xylosidase (EC 3.2.1.37); alpha;-L-arabinofuranosidase (EC 3.2.1.55); arabinanase (EC 3.2.1.99); xylanase (EC 3.2.1.8); galactan 1,3-beta;-galactosidase (EC 3.2.1.145); alpha;-1,2-L-arabinofuranosidase (EC 3.2.1.-); exo-alpha;-1,5-L-arabinofuranosidase (EC 3.2.1.-); [inverting] exo-alpha;-1,5-L-arabinanase (EC 3.2.1.-); beta;-1,3-xylosidase (EC 3.2.1.-)
NOVO_MIX_1475934	WP_014174468.1	GH43	beta;-xylosidase (EC 3.2.1.37); alpha;-L-arabinofuranosidase (EC 3.2.1.55); arabinanase (EC 3.2.1.99); xylanase (EC 3.2.1.8); galactan 1,3-beta;-galactosidase (EC 3.2.1.145); alpha;-1,2-L-arabinofuranosidase (EC 3.2.1.-); exo-alpha;-1,5-L-arabinofuranosidase (EC 3.2.1.-); [inverting] exo-alpha;-1,5-L-arabinanase (EC 3.2.1.-); beta;-1,3-xylosidase (EC 3.2.1.-)
NOVO_MIX_1476648	AHF16239.1	GH43	beta;-xylosidase (EC 3.2.1.37); alpha;-L-arabinofuranosidase (EC 3.2.1.55); arabinanase (EC 3.2.1.99); xylanase (EC 3.2.1.8); galactan 1,3-beta;-galactosidase (EC 3.2.1.145); alpha;-1,2-L-arabinofuranosidase (EC 3.2.1.-); exo-alpha;-1,5-L-arabinofuranosidase (EC 3.2.1.-); [inverting] exo-alpha;-1,5-L-arabinanase (EC 3.2.1.-); beta;-1,3-xylosidase (EC 3.2.1.-)
NOVO_MIX_147939	WP_013004159.1	GH43	beta;-xylosidase (EC 3.2.1.37); alpha;-L-arabinofuranosidase (EC 3.2.1.55); arabinanase (EC 3.2.1.99); xylanase (EC 3.2.1.8); galactan 1,3-beta;-galactosidase (EC 3.2.1.145); alpha;-1,2-L-arabinofuranosidase (EC 3.2.1.-); exo-alpha;-1,5-L-arabinofuranosidase (EC 3.2.1.-); [inverting] exo-alpha;-1,5-L-arabinanase (EC 3.2.1.-); beta;-1,3-xylosidase (EC 3.2.1.-)
NOVO_MIX_1484824	WP_015027914.1	GH43	beta;-xylosidase (EC 3.2.1.37); alpha;-L-arabinofuranosidase (EC 3.2.1.55); arabinanase (EC 3.2.1.99); xylanase (EC 3.2.1.8); galactan 1,3-beta;-galactosidase (EC 3.2.1.145); alpha;-1,2-L-arabinofuranosidase (EC 3.2.1.-); exo-alpha;-1,5-L-arabinofuranosidase (EC 3.2.1.-); [inverting] exo-alpha;-1,5-L-arabinanase (EC 3.2.1.-); beta;-1,3-xylosidase (EC 3.2.1.-)
NOVO_MIX_1497257	WP_005860281.1	GH43	beta;-xylosidase (EC 3.2.1.37); alpha;-L-arabinofuranosidase (EC 3.2.1.55); arabinanase (EC 3.2.1.99); xylanase (EC 3.2.1.8); galactan 1,3-beta;-galactosidase (EC 3.2.1.145); alpha;-1,2-L-arabinofuranosidase (EC 3.2.1.-); exo-alpha;-1,5-L-arabinofuranosidase (EC 3.2.1.-); [inverting] exo-alpha;-1,5-L-arabinanase (EC 3.2.1.-); beta;-1,3-xylosidase (EC 3.2.1.-)
NOVO_MIX_1505221	WP_014218692.1	GH43	beta;-xylosidase (EC 3.2.1.37); alpha;-L-arabinofuranosidase (EC 3.2.1.55); arabinanase (EC 3.2.1.99); xylanase (EC 3.2.1.8); galactan 1,3-beta;-galactosidase (EC 3.2.1.145); alpha;-1,2-L-arabinofuranosidase (EC 3.2.1.-); exo-alpha;-1,5-L-arabinofuranosidase (EC 3.2.1.-); [inverting] exo-alpha;-1,5-L-arabinanase (EC 3.2.1.-); beta;-1,3-xylosidase (EC 3.2.1.-)
NOVO_MIX_1512664	WP_010918698.1	GH43	beta;-xylosidase (EC 3.2.1.37); alpha;-L-arabinofuranosidase (EC 3.2.1.55); arabinanase (EC 3.2.1.99); xylanase (EC 3.2.1.8); galactan 1,3-beta;-galactosidase (EC 3.2.1.145); alpha;-1,2-L-arabinofuranosidase (EC 3.2.1.-); exo-alpha;-1,5-L-arabinofuranosidase (EC 3.2.1.-); [inverting] exo-alpha;-1,5-L-arabinanase (EC 3.2.1.-); beta;-1,3-xylosidase (EC 3.2.1.-)
NOVO_MIX_1515796	WP_014219857.1	GH43	beta;-xylosidase (EC 3.2.1.37); alpha;-L-arabinofuranosidase (EC 3.2.1.55); arabinanase (EC 3.2.1.99); xylanase (EC 3.2.1.8); galactan 1,3-beta;-galactosidase (EC 3.2.1.145); alpha;-1,2-L-arabinofuranosidase (EC 3.2.1.-); exo-alpha;-1,5-L-arabinofuranosidase (EC 3.2.1.-); [inverting] exo-alpha;-1,5-L-arabinanase (EC 3.2.1.-); beta;-1,3-xylosidase (EC 3.2.1.-)
NOVO_MIX_1521454	WP_013762967.1	GH43	beta;-xylosidase (EC 3.2.1.37); alpha;-L-arabinofuranosidase (EC 3.2.1.55); arabinanase (EC 3.2.1.99); xylanase (EC 3.2.1.8); galactan 1,3-beta;-galactosidase (EC 3.2.1.145); alpha;-1,2-L-arabinofuranosidase (EC 3.2.1.-); exo-alpha;-1,5-L-arabinofuranosidase (EC 3.2.1.-); [inverting] exo-alpha;-1,5-L-arabinanase (EC 3.2.1.-); beta;-1,3-xylosidase (EC 3.2.1.-)
NOVO_MIX_1526412	AHY58975.1	GH43	beta;-xylosidase (EC 3.2.1.37); alpha;-L-arabinofuranosidase (EC 3.2.1.55); arabinanase (EC 3.2.1.99); xylanase (EC 3.2.1.8); galactan 1,3-beta;-galactosidase (EC 3.2.1.145); alpha;-1,2-L-arabinofuranosidase (EC 3.2.1.-); exo-alpha;-1,5-L-arabinofuranosidase (EC 3.2.1.-); [inverting] exo-alpha;-1,5-L-arabinanase (EC 3.2.1.-); beta;-1,3-xylosidase (EC 3.2.1.-)
NOVO_MIX_1526503	WP_015267981.1	GH43	beta;-xylosidase (EC 3.2.1.37); alpha;-L-arabinofuranosidase (EC 3.2.1.55); arabinanase (EC 3.2.1.99); xylanase (EC 3.2.1.8); galactan 1,3-beta;-galactosidase (EC 3.2.1.145); alpha;-1,2-L-arabinofuranosidase (EC 3.2.1.-); exo-alpha;-1,5-L-arabinofuranosidase (EC 3.2.1.-); [inverting] exo-alpha;-1,5-L-arabinanase (EC 3.2.1.-); beta;-1,3-xylosidase (EC 3.2.1.-)
NOVO_MIX_1531769	WP_012374177.1	GH43	beta;-xylosidase (EC 3.2.1.37); alpha;-L-arabinofuranosidase (EC 3.2.1.55); arabinanase (EC 3.2.1.99); xylanase (EC 3.2.1.8); galactan 1,3-beta;-galactosidase (EC 3.2.1.145); alpha;-1,2-L-arabinofuranosidase (EC 3.2.1.-); exo-alpha;-1,5-L-arabinofuranosidase (EC 3.2.1.-); [inverting] exo-alpha;-1,5-L-arabinanase (EC 3.2.1.-); beta;-1,3-xylosidase (EC 3.2.1.-)
NOVO_MIX_1538608	WP_013424565.1	GH43	beta;-xylosidase (EC 3.2.1.37); alpha;-L-arabinofuranosidase (EC 3.2.1.55); arabinanase (EC 3.2.1.99); xylanase (EC 3.2.1.8); galactan 1,3-beta;-galactosidase (EC 3.2.1.145); alpha;-1,2-L-arabinofuranosidase (EC 3.2.1.-); exo-alpha;-1,5-L-arabinofuranosidase (EC 3.2.1.-); [inverting] exo-alpha;-1,5-L-arabinanase (EC 3.2.1.-); beta;-1,3-xylosidase (EC 3.2.1.-)
NOVO_MIX_1551876	WP_014395720.1	GH43	beta;-xylosidase (EC 3.2.1.37); alpha;-L-arabinofuranosidase (EC 3.2.1.55); arabinanase (EC 3.2.1.99); xylanase (EC 3.2.1.8); galactan 1,3-beta;-galactosidase (EC 3.2.1.145); alpha;-1,2-L-arabinofuranosidase (EC 3.2.1.-); exo-alpha;-1,5-L-arabinofuranosidase (EC 3.2.1.-); [inverting] exo-alpha;-1,5-L-arabinanase (EC 3.2.1.-); beta;-1,3-xylosidase (EC 3.2.1.-)
NOVO_MIX_1558155	WP_020739706.1	GH43	beta;-xylosidase (EC 3.2.1.37); alpha;-L-arabinofuranosidase (EC 3.2.1.55); arabinanase (EC 3.2.1.99); xylanase (EC 3.2.1.8); galactan 1,3-beta;-galactosidase (EC 3.2.1.145); alpha;-1,2-L-arabinofuranosidase (EC 3.2.1.-); exo-alpha;-1,5-L-arabinofuranosidase (EC 3.2.1.-); [inverting] exo-alpha;-1,5-L-arabinanase (EC 3.2.1.-); beta;-1,3-xylosidase (EC 3.2.1.-)
NOVO_MIX_1564986	WP_014217589.1	GH43	beta;-xylosidase (EC 3.2.1.37); alpha;-L-arabinofuranosidase (EC 3.2.1.55); arabinanase (EC 3.2.1.99); xylanase (EC 3.2.1.8); galactan 1,3-beta;-galactosidase (EC 3.2.1.145); alpha;-1,2-L-arabinofuranosidase (EC 3.2.1.-); exo-alpha;-1,5-L-arabinofuranosidase (EC 3.2.1.-); [inverting] exo-alpha;-1,5-L-arabinanase (EC 3.2.1.-); beta;-1,3-xylosidase (EC 3.2.1.-)
NOVO_MIX_157149	WP_014049033.1	GH43	beta;-xylosidase (EC 3.2.1.37); alpha;-L-arabinofuranosidase (EC 3.2.1.55); arabinanase (EC 3.2.1.99); xylanase (EC 3.2.1.8); galactan 1,3-beta;-galactosidase (EC 3.2.1.145); alpha;-1,2-L-arabinofuranosidase (EC 3.2.1.-); exo-alpha;-1,5-L-arabinofuranosidase (EC 3.2.1.-); [inverting] exo-alpha;-1,5-L-arabinanase (EC 3.2.1.-); beta;-1,3-xylosidase (EC 3.2.1.-)
NOVO_MIX_1571902	WP_012999041.1	GH43	beta;-xylosidase (EC 3.2.1.37); alpha;-L-arabinofuranosidase (EC 3.2.1.55); arabinanase (EC 3.2.1.99); xylanase (EC 3.2.1.8); galactan 1,3-beta;-galactosidase (EC 3.2.1.145); alpha;-1,2-L-arabinofuranosidase (EC 3.2.1.-); exo-alpha;-1,5-L-arabinofuranosidase (EC 3.2.1.-); [inverting] exo-alpha;-1,5-L-arabinanase (EC 3.2.1.-); beta;-1,3-xylosidase (EC 3.2.1.-)
NOVO_MIX_157718	AHF15142.1	GH43	beta;-xylosidase (EC 3.2.1.37); alpha;-L-arabinofuranosidase (EC 3.2.1.55); arabinanase (EC 3.2.1.99); xylanase (EC 3.2.1.8); galactan 1,3-beta;-galactosidase (EC 3.2.1.145); alpha;-1,2-L-arabinofuranosidase (EC 3.2.1.-); exo-alpha;-1,5-L-arabinofuranosidase (EC 3.2.1.-); [inverting] exo-alpha;-1,5-L-arabinanase (EC 3.2.1.-); beta;-1,3-xylosidase (EC 3.2.1.-)
NOVO_MIX_1588531	WP_008653769.1	GH43	beta;-xylosidase (EC 3.2.1.37); alpha;-L-arabinofuranosidase (EC 3.2.1.55); arabinanase (EC 3.2.1.99); xylanase (EC 3.2.1.8); galactan 1,3-beta;-galactosidase (EC 3.2.1.145); alpha;-1,2-L-arabinofuranosidase (EC 3.2.1.-); exo-alpha;-1,5-L-arabinofuranosidase (EC 3.2.1.-); [inverting] exo-alpha;-1,5-L-arabinanase (EC 3.2.1.-); beta;-1,3-xylosidase (EC 3.2.1.-)
NOVO_MIX_1591726	WP_010969559.1	GH43	beta;-xylosidase (EC 3.2.1.37); alpha;-L-arabinofuranosidase (EC 3.2.1.55); arabinanase (EC 3.2.1.99); xylanase (EC 3.2.1.8); galactan 1,3-beta;-galactosidase (EC 3.2.1.145); alpha;-1,2-L-arabinofuranosidase (EC 3.2.1.-); exo-alpha;-1,5-L-arabinofuranosidase (EC 3.2.1.-); [inverting] exo-alpha;-1,5-L-arabinanase (EC 3.2.1.-); beta;-1,3-xylosidase (EC 3.2.1.-)
NOVO_MIX_1603731	AIT07089.1	GH43	beta;-xylosidase (EC 3.2.1.37); alpha;-L-arabinofuranosidase (EC 3.2.1.55); arabinanase (EC 3.2.1.99); xylanase (EC 3.2.1.8); galactan 1,3-beta;-galactosidase (EC 3.2.1.145); alpha;-1,2-L-arabinofuranosidase (EC 3.2.1.-); exo-alpha;-1,5-L-arabinofuranosidase (EC 3.2.1.-); [inverting] exo-alpha;-1,5-L-arabinanase (EC 3.2.1.-); beta;-1,3-xylosidase (EC 3.2.1.-)
NOVO_MIX_1604742	WP_006283100.1	GH43	beta;-xylosidase (EC 3.2.1.37); alpha;-L-arabinofuranosidase (EC 3.2.1.55); arabinanase (EC 3.2.1.99); xylanase (EC 3.2.1.8); galactan 1,3-beta;-galactosidase (EC 3.2.1.145); alpha;-1,2-L-arabinofuranosidase (EC 3.2.1.-); exo-alpha;-1,5-L-arabinofuranosidase (EC 3.2.1.-); [inverting] exo-alpha;-1,5-L-arabinanase (EC 3.2.1.-); beta;-1,3-xylosidase (EC 3.2.1.-)
NOVO_MIX_1605697	AIQ60072.1	GH43	beta;-xylosidase (EC 3.2.1.37); alpha;-L-arabinofuranosidase (EC 3.2.1.55); arabinanase (EC 3.2.1.99); xylanase (EC 3.2.1.8); galactan 1,3-beta;-galactosidase (EC 3.2.1.145); alpha;-1,2-L-arabinofuranosidase (EC 3.2.1.-); exo-alpha;-1,5-L-arabinofuranosidase (EC 3.2.1.-); [inverting] exo-alpha;-1,5-L-arabinanase (EC 3.2.1.-); beta;-1,3-xylosidase (EC 3.2.1.-)
NOVO_MIX_1623812	AHG91998.1	GH43	beta;-xylosidase (EC 3.2.1.37); alpha;-L-arabinofuranosidase (EC 3.2.1.55); arabinanase (EC 3.2.1.99); xylanase (EC 3.2.1.8); galactan 1,3-beta;-galactosidase (EC 3.2.1.145); alpha;-1,2-L-arabinofuranosidase (EC 3.2.1.-); exo-alpha;-1,5-L-arabinofuranosidase (EC 3.2.1.-); [inverting] exo-alpha;-1,5-L-arabinanase (EC 3.2.1.-); beta;-1,3-xylosidase (EC 3.2.1.-)
NOVO_MIX_1630939	AHF16239.1	GH43	beta;-xylosidase (EC 3.2.1.37); alpha;-L-arabinofuranosidase (EC 3.2.1.55); arabinanase (EC 3.2.1.99); xylanase (EC 3.2.1.8); galactan 1,3-beta;-galactosidase (EC 3.2.1.145); alpha;-1,2-L-arabinofuranosidase (EC 3.2.1.-); exo-alpha;-1,5-L-arabinofuranosidase (EC 3.2.1.-); [inverting] exo-alpha;-1,5-L-arabinanase (EC 3.2.1.-); beta;-1,3-xylosidase (EC 3.2.1.-)
NOVO_MIX_1631872	WP_014218905.1	GH43	beta;-xylosidase (EC 3.2.1.37); alpha;-L-arabinofuranosidase (EC 3.2.1.55); arabinanase (EC 3.2.1.99); xylanase (EC 3.2.1.8); galactan 1,3-beta;-galactosidase (EC 3.2.1.145); alpha;-1,2-L-arabinofuranosidase (EC 3.2.1.-); exo-alpha;-1,5-L-arabinofuranosidase (EC 3.2.1.-); [inverting] exo-alpha;-1,5-L-arabinanase (EC 3.2.1.-); beta;-1,3-xylosidase (EC 3.2.1.-)
NOVO_MIX_1653798	WP_023562519.1	GH43	beta;-xylosidase (EC 3.2.1.37); alpha;-L-arabinofuranosidase (EC 3.2.1.55); arabinanase (EC 3.2.1.99); xylanase (EC 3.2.1.8); galactan 1,3-beta;-galactosidase (EC 3.2.1.145); alpha;-1,2-L-arabinofuranosidase (EC 3.2.1.-); exo-alpha;-1,5-L-arabinofuranosidase (EC 3.2.1.-); [inverting] exo-alpha;-1,5-L-arabinanase (EC 3.2.1.-); beta;-1,3-xylosidase (EC 3.2.1.-)
NOVO_MIX_1661820	WP_014217589.1	GH43	beta;-xylosidase (EC 3.2.1.37); alpha;-L-arabinofuranosidase (EC 3.2.1.55); arabinanase (EC 3.2.1.99); xylanase (EC 3.2.1.8); galactan 1,3-beta;-galactosidase (EC 3.2.1.145); alpha;-1,2-L-arabinofuranosidase (EC 3.2.1.-); exo-alpha;-1,5-L-arabinofuranosidase (EC 3.2.1.-); [inverting] exo-alpha;-1,5-L-arabinanase (EC 3.2.1.-); beta;-1,3-xylosidase (EC 3.2.1.-)
NOVO_MIX_1662905	WP_013919754.1	GH43	beta;-xylosidase (EC 3.2.1.37); alpha;-L-arabinofuranosidase (EC 3.2.1.55); arabinanase (EC 3.2.1.99); xylanase (EC 3.2.1.8); galactan 1,3-beta;-galactosidase (EC 3.2.1.145); alpha;-1,2-L-arabinofuranosidase (EC 3.2.1.-); exo-alpha;-1,5-L-arabinofuranosidase (EC 3.2.1.-); [inverting] exo-alpha;-1,5-L-arabinanase (EC 3.2.1.-); beta;-1,3-xylosidase (EC 3.2.1.-)
NOVO_MIX_1663976	WP_010918873.1	GH43	beta;-xylosidase (EC 3.2.1.37); alpha;-L-arabinofuranosidase (EC 3.2.1.55); arabinanase (EC 3.2.1.99); xylanase (EC 3.2.1.8); galactan 1,3-beta;-galactosidase (EC 3.2.1.145); alpha;-1,2-L-arabinofuranosidase (EC 3.2.1.-); exo-alpha;-1,5-L-arabinofuranosidase (EC 3.2.1.-); [inverting] exo-alpha;-1,5-L-arabinanase (EC 3.2.1.-); beta;-1,3-xylosidase (EC 3.2.1.-)
NOVO_MIX_1666966	WP_013376239.1	GH43	beta;-xylosidase (EC 3.2.1.37); alpha;-L-arabinofuranosidase (EC 3.2.1.55); arabinanase (EC 3.2.1.99); xylanase (EC 3.2.1.8); galactan 1,3-beta;-galactosidase (EC 3.2.1.145); alpha;-1,2-L-arabinofuranosidase (EC 3.2.1.-); exo-alpha;-1,5-L-arabinofuranosidase (EC 3.2.1.-); [inverting] exo-alpha;-1,5-L-arabinanase (EC 3.2.1.-); beta;-1,3-xylosidase (EC 3.2.1.-)
NOVO_MIX_1667516	WP_014444799.1	GH43	beta;-xylosidase (EC 3.2.1.37); alpha;-L-arabinofuranosidase (EC 3.2.1.55); arabinanase (EC 3.2.1.99); xylanase (EC 3.2.1.8); galactan 1,3-beta;-galactosidase (EC 3.2.1.145); alpha;-1,2-L-arabinofuranosidase (EC 3.2.1.-); exo-alpha;-1,5-L-arabinofuranosidase (EC 3.2.1.-); [inverting] exo-alpha;-1,5-L-arabinanase (EC 3.2.1.-); beta;-1,3-xylosidase (EC 3.2.1.-)
NOVO_MIX_167592	AGU10721.1	GH43	beta;-xylosidase (EC 3.2.1.37); alpha;-L-arabinofuranosidase (EC 3.2.1.55); arabinanase (EC 3.2.1.99); xylanase (EC 3.2.1.8); galactan 1,3-beta;-galactosidase (EC 3.2.1.145); alpha;-1,2-L-arabinofuranosidase (EC 3.2.1.-); exo-alpha;-1,5-L-arabinofuranosidase (EC 3.2.1.-); [inverting] exo-alpha;-1,5-L-arabinanase (EC 3.2.1.-); beta;-1,3-xylosidase (EC 3.2.1.-)
NOVO_MIX_1675973	WP_013443604.1	GH43	beta;-xylosidase (EC 3.2.1.37); alpha;-L-arabinofuranosidase (EC 3.2.1.55); arabinanase (EC 3.2.1.99); xylanase (EC 3.2.1.8); galactan 1,3-beta;-galactosidase (EC 3.2.1.145); alpha;-1,2-L-arabinofuranosidase (EC 3.2.1.-); exo-alpha;-1,5-L-arabinofuranosidase (EC 3.2.1.-); [inverting] exo-alpha;-1,5-L-arabinanase (EC 3.2.1.-); beta;-1,3-xylosidase (EC 3.2.1.-)
NOVO_MIX_1676792	WP_011541063.1	GH43	beta;-xylosidase (EC 3.2.1.37); alpha;-L-arabinofuranosidase (EC 3.2.1.55); arabinanase (EC 3.2.1.99); xylanase (EC 3.2.1.8); galactan 1,3-beta;-galactosidase (EC 3.2.1.145); alpha;-1,2-L-arabinofuranosidase (EC 3.2.1.-); exo-alpha;-1,5-L-arabinofuranosidase (EC 3.2.1.-); [inverting] exo-alpha;-1,5-L-arabinanase (EC 3.2.1.-); beta;-1,3-xylosidase (EC 3.2.1.-)
NOVO_MIX_1681720	WP_014218219.1	GH43	beta;-xylosidase (EC 3.2.1.37); alpha;-L-arabinofuranosidase (EC 3.2.1.55); arabinanase (EC 3.2.1.99); xylanase (EC 3.2.1.8); galactan 1,3-beta;-galactosidase (EC 3.2.1.145); alpha;-1,2-L-arabinofuranosidase (EC 3.2.1.-); exo-alpha;-1,5-L-arabinofuranosidase (EC 3.2.1.-); [inverting] exo-alpha;-1,5-L-arabinanase (EC 3.2.1.-); beta;-1,3-xylosidase (EC 3.2.1.-)
NOVO_MIX_1688214	WP_015656416.1	GH43	beta;-xylosidase (EC 3.2.1.37); alpha;-L-arabinofuranosidase (EC 3.2.1.55); arabinanase (EC 3.2.1.99); xylanase (EC 3.2.1.8); galactan 1,3-beta;-galactosidase (EC 3.2.1.145); alpha;-1,2-L-arabinofuranosidase (EC 3.2.1.-); exo-alpha;-1,5-L-arabinofuranosidase (EC 3.2.1.-); [inverting] exo-alpha;-1,5-L-arabinanase (EC 3.2.1.-); beta;-1,3-xylosidase (EC 3.2.1.-)
NOVO_MIX_1693158	WP_012299053.1	GH43	beta;-xylosidase (EC 3.2.1.37); alpha;-L-arabinofuranosidase (EC 3.2.1.55); arabinanase (EC 3.2.1.99); xylanase (EC 3.2.1.8); galactan 1,3-beta;-galactosidase (EC 3.2.1.145); alpha;-1,2-L-arabinofuranosidase (EC 3.2.1.-); exo-alpha;-1,5-L-arabinofuranosidase (EC 3.2.1.-); [inverting] exo-alpha;-1,5-L-arabinanase (EC 3.2.1.-); beta;-1,3-xylosidase (EC 3.2.1.-)
NOVO_MIX_1693441	WP_013665442.1	GH43	beta;-xylosidase (EC 3.2.1.37); alpha;-L-arabinofuranosidase (EC 3.2.1.55); arabinanase (EC 3.2.1.99); xylanase (EC 3.2.1.8); galactan 1,3-beta;-galactosidase (EC 3.2.1.145); alpha;-1,2-L-arabinofuranosidase (EC 3.2.1.-); exo-alpha;-1,5-L-arabinofuranosidase (EC 3.2.1.-); [inverting] exo-alpha;-1,5-L-arabinanase (EC 3.2.1.-); beta;-1,3-xylosidase (EC 3.2.1.-)
NOVO_MIX_1695345	AHG91997.1	GH43	beta;-xylosidase (EC 3.2.1.37); alpha;-L-arabinofuranosidase (EC 3.2.1.55); arabinanase (EC 3.2.1.99); xylanase (EC 3.2.1.8); galactan 1,3-beta;-galactosidase (EC 3.2.1.145); alpha;-1,2-L-arabinofuranosidase (EC 3.2.1.-); exo-alpha;-1,5-L-arabinofuranosidase (EC 3.2.1.-); [inverting] exo-alpha;-1,5-L-arabinanase (EC 3.2.1.-); beta;-1,3-xylosidase (EC 3.2.1.-)
NOVO_MIX_1697568	WP_011541063.1	GH43	beta;-xylosidase (EC 3.2.1.37); alpha;-L-arabinofuranosidase (EC 3.2.1.55); arabinanase (EC 3.2.1.99); xylanase (EC 3.2.1.8); galactan 1,3-beta;-galactosidase (EC 3.2.1.145); alpha;-1,2-L-arabinofuranosidase (EC 3.2.1.-); exo-alpha;-1,5-L-arabinofuranosidase (EC 3.2.1.-); [inverting] exo-alpha;-1,5-L-arabinanase (EC 3.2.1.-); beta;-1,3-xylosidase (EC 3.2.1.-)
NOVO_MIX_1708342	NP_001241482.1	GH43	beta;-xylosidase (EC 3.2.1.37); alpha;-L-arabinofuranosidase (EC 3.2.1.55); arabinanase (EC 3.2.1.99); xylanase (EC 3.2.1.8); galactan 1,3-beta;-galactosidase (EC 3.2.1.145); alpha;-1,2-L-arabinofuranosidase (EC 3.2.1.-); exo-alpha;-1,5-L-arabinofuranosidase (EC 3.2.1.-); [inverting] exo-alpha;-1,5-L-arabinanase (EC 3.2.1.-); beta;-1,3-xylosidase (EC 3.2.1.-)
NOVO_MIX_1711166	WP_013376239.1	GH43	beta;-xylosidase (EC 3.2.1.37); alpha;-L-arabinofuranosidase (EC 3.2.1.55); arabinanase (EC 3.2.1.99); xylanase (EC 3.2.1.8); galactan 1,3-beta;-galactosidase (EC 3.2.1.145); alpha;-1,2-L-arabinofuranosidase (EC 3.2.1.-); exo-alpha;-1,5-L-arabinofuranosidase (EC 3.2.1.-); [inverting] exo-alpha;-1,5-L-arabinanase (EC 3.2.1.-); beta;-1,3-xylosidase (EC 3.2.1.-)
NOVO_MIX_1734056	WP_014221452.1	GH43	beta;-xylosidase (EC 3.2.1.37); alpha;-L-arabinofuranosidase (EC 3.2.1.55); arabinanase (EC 3.2.1.99); xylanase (EC 3.2.1.8); galactan 1,3-beta;-galactosidase (EC 3.2.1.145); alpha;-1,2-L-arabinofuranosidase (EC 3.2.1.-); exo-alpha;-1,5-L-arabinofuranosidase (EC 3.2.1.-); [inverting] exo-alpha;-1,5-L-arabinanase (EC 3.2.1.-); beta;-1,3-xylosidase (EC 3.2.1.-)
NOVO_MIX_173766	WP_011039133.1	GH43	beta;-xylosidase (EC 3.2.1.37); alpha;-L-arabinofuranosidase (EC 3.2.1.55); arabinanase (EC 3.2.1.99); xylanase (EC 3.2.1.8); galactan 1,3-beta;-galactosidase (EC 3.2.1.145); alpha;-1,2-L-arabinofuranosidase (EC 3.2.1.-); exo-alpha;-1,5-L-arabinofuranosidase (EC 3.2.1.-); [inverting] exo-alpha;-1,5-L-arabinanase (EC 3.2.1.-); beta;-1,3-xylosidase (EC 3.2.1.-)
NOVO_MIX_1739504	CDR16215.1	GH43	beta;-xylosidase (EC 3.2.1.37); alpha;-L-arabinofuranosidase (EC 3.2.1.55); arabinanase (EC 3.2.1.99); xylanase (EC 3.2.1.8); galactan 1,3-beta;-galactosidase (EC 3.2.1.145); alpha;-1,2-L-arabinofuranosidase (EC 3.2.1.-); exo-alpha;-1,5-L-arabinofuranosidase (EC 3.2.1.-); [inverting] exo-alpha;-1,5-L-arabinanase (EC 3.2.1.-); beta;-1,3-xylosidase (EC 3.2.1.-)
NOVO_MIX_1741617	WP_015661339.1	GH43	beta;-xylosidase (EC 3.2.1.37); alpha;-L-arabinofuranosidase (EC 3.2.1.55); arabinanase (EC 3.2.1.99); xylanase (EC 3.2.1.8); galactan 1,3-beta;-galactosidase (EC 3.2.1.145); alpha;-1,2-L-arabinofuranosidase (EC 3.2.1.-); exo-alpha;-1,5-L-arabinofuranosidase (EC 3.2.1.-); [inverting] exo-alpha;-1,5-L-arabinanase (EC 3.2.1.-); beta;-1,3-xylosidase (EC 3.2.1.-)
NOVO_MIX_1745635	WP_012486466.1	GH43	beta;-xylosidase (EC 3.2.1.37); alpha;-L-arabinofuranosidase (EC 3.2.1.55); arabinanase (EC 3.2.1.99); xylanase (EC 3.2.1.8); galactan 1,3-beta;-galactosidase (EC 3.2.1.145); alpha;-1,2-L-arabinofuranosidase (EC 3.2.1.-); exo-alpha;-1,5-L-arabinofuranosidase (EC 3.2.1.-); [inverting] exo-alpha;-1,5-L-arabinanase (EC 3.2.1.-); beta;-1,3-xylosidase (EC 3.2.1.-)
NOVO_MIX_1753909	WP_013663803.1	GH43	beta;-xylosidase (EC 3.2.1.37); alpha;-L-arabinofuranosidase (EC 3.2.1.55); arabinanase (EC 3.2.1.99); xylanase (EC 3.2.1.8); galactan 1,3-beta;-galactosidase (EC 3.2.1.145); alpha;-1,2-L-arabinofuranosidase (EC 3.2.1.-); exo-alpha;-1,5-L-arabinofuranosidase (EC 3.2.1.-); [inverting] exo-alpha;-1,5-L-arabinanase (EC 3.2.1.-); beta;-1,3-xylosidase (EC 3.2.1.-)
NOVO_MIX_1760647	WP_013555614.1	GH43	beta;-xylosidase (EC 3.2.1.37); alpha;-L-arabinofuranosidase (EC 3.2.1.55); arabinanase (EC 3.2.1.99); xylanase (EC 3.2.1.8); galactan 1,3-beta;-galactosidase (EC 3.2.1.145); alpha;-1,2-L-arabinofuranosidase (EC 3.2.1.-); exo-alpha;-1,5-L-arabinofuranosidase (EC 3.2.1.-); [inverting] exo-alpha;-1,5-L-arabinanase (EC 3.2.1.-); beta;-1,3-xylosidase (EC 3.2.1.-)
NOVO_MIX_1776588	WP_011541049.1	GH43	beta;-xylosidase (EC 3.2.1.37); alpha;-L-arabinofuranosidase (EC 3.2.1.55); arabinanase (EC 3.2.1.99); xylanase (EC 3.2.1.8); galactan 1,3-beta;-galactosidase (EC 3.2.1.145); alpha;-1,2-L-arabinofuranosidase (EC 3.2.1.-); exo-alpha;-1,5-L-arabinofuranosidase (EC 3.2.1.-); [inverting] exo-alpha;-1,5-L-arabinanase (EC 3.2.1.-); beta;-1,3-xylosidase (EC 3.2.1.-)
NOVO_MIX_1797890	WP_013443604.1	GH43	beta;-xylosidase (EC 3.2.1.37); alpha;-L-arabinofuranosidase (EC 3.2.1.55); arabinanase (EC 3.2.1.99); xylanase (EC 3.2.1.8); galactan 1,3-beta;-galactosidase (EC 3.2.1.145); alpha;-1,2-L-arabinofuranosidase (EC 3.2.1.-); exo-alpha;-1,5-L-arabinofuranosidase (EC 3.2.1.-); [inverting] exo-alpha;-1,5-L-arabinanase (EC 3.2.1.-); beta;-1,3-xylosidase (EC 3.2.1.-)
NOVO_MIX_180916	AHG91997.1	GH43	beta;-xylosidase (EC 3.2.1.37); alpha;-L-arabinofuranosidase (EC 3.2.1.55); arabinanase (EC 3.2.1.99); xylanase (EC 3.2.1.8); galactan 1,3-beta;-galactosidase (EC 3.2.1.145); alpha;-1,2-L-arabinofuranosidase (EC 3.2.1.-); exo-alpha;-1,5-L-arabinofuranosidase (EC 3.2.1.-); [inverting] exo-alpha;-1,5-L-arabinanase (EC 3.2.1.-); beta;-1,3-xylosidase (EC 3.2.1.-)
NOVO_MIX_181247	AHJ98297.1	GH43	beta;-xylosidase (EC 3.2.1.37); alpha;-L-arabinofuranosidase (EC 3.2.1.55); arabinanase (EC 3.2.1.99); xylanase (EC 3.2.1.8); galactan 1,3-beta;-galactosidase (EC 3.2.1.145); alpha;-1,2-L-arabinofuranosidase (EC 3.2.1.-); exo-alpha;-1,5-L-arabinofuranosidase (EC 3.2.1.-); [inverting] exo-alpha;-1,5-L-arabinanase (EC 3.2.1.-); beta;-1,3-xylosidase (EC 3.2.1.-)
NOVO_MIX_1824442	WP_012781312.1	GH43	beta;-xylosidase (EC 3.2.1.37); alpha;-L-arabinofuranosidase (EC 3.2.1.55); arabinanase (EC 3.2.1.99); xylanase (EC 3.2.1.8); galactan 1,3-beta;-galactosidase (EC 3.2.1.145); alpha;-1,2-L-arabinofuranosidase (EC 3.2.1.-); exo-alpha;-1,5-L-arabinofuranosidase (EC 3.2.1.-); [inverting] exo-alpha;-1,5-L-arabinanase (EC 3.2.1.-); beta;-1,3-xylosidase (EC 3.2.1.-)
NOVO_MIX_1828052	AIQ48554.1	GH43	beta;-xylosidase (EC 3.2.1.37); alpha;-L-arabinofuranosidase (EC 3.2.1.55); arabinanase (EC 3.2.1.99); xylanase (EC 3.2.1.8); galactan 1,3-beta;-galactosidase (EC 3.2.1.145); alpha;-1,2-L-arabinofuranosidase (EC 3.2.1.-); exo-alpha;-1,5-L-arabinofuranosidase (EC 3.2.1.-); [inverting] exo-alpha;-1,5-L-arabinanase (EC 3.2.1.-); beta;-1,3-xylosidase (EC 3.2.1.-)
NOVO_MIX_1830656	WP_014444531.1	GH43	beta;-xylosidase (EC 3.2.1.37); alpha;-L-arabinofuranosidase (EC 3.2.1.55); arabinanase (EC 3.2.1.99); xylanase (EC 3.2.1.8); galactan 1,3-beta;-galactosidase (EC 3.2.1.145); alpha;-1,2-L-arabinofuranosidase (EC 3.2.1.-); exo-alpha;-1,5-L-arabinofuranosidase (EC 3.2.1.-); [inverting] exo-alpha;-1,5-L-arabinanase (EC 3.2.1.-); beta;-1,3-xylosidase (EC 3.2.1.-)
NOVO_MIX_1833977	WP_012374177.1	GH43	beta;-xylosidase (EC 3.2.1.37); alpha;-L-arabinofuranosidase (EC 3.2.1.55); arabinanase (EC 3.2.1.99); xylanase (EC 3.2.1.8); galactan 1,3-beta;-galactosidase (EC 3.2.1.145); alpha;-1,2-L-arabinofuranosidase (EC 3.2.1.-); exo-alpha;-1,5-L-arabinofuranosidase (EC 3.2.1.-); [inverting] exo-alpha;-1,5-L-arabinanase (EC 3.2.1.-); beta;-1,3-xylosidase (EC 3.2.1.-)
NOVO_MIX_1846155	AHE53157.1	GH43	beta;-xylosidase (EC 3.2.1.37); alpha;-L-arabinofuranosidase (EC 3.2.1.55); arabinanase (EC 3.2.1.99); xylanase (EC 3.2.1.8); galactan 1,3-beta;-galactosidase (EC 3.2.1.145); alpha;-1,2-L-arabinofuranosidase (EC 3.2.1.-); exo-alpha;-1,5-L-arabinofuranosidase (EC 3.2.1.-); [inverting] exo-alpha;-1,5-L-arabinanase (EC 3.2.1.-); beta;-1,3-xylosidase (EC 3.2.1.-)
NOVO_MIX_1855197	AHX15500.1	GH43	beta;-xylosidase (EC 3.2.1.37); alpha;-L-arabinofuranosidase (EC 3.2.1.55); arabinanase (EC 3.2.1.99); xylanase (EC 3.2.1.8); galactan 1,3-beta;-galactosidase (EC 3.2.1.145); alpha;-1,2-L-arabinofuranosidase (EC 3.2.1.-); exo-alpha;-1,5-L-arabinofuranosidase (EC 3.2.1.-); [inverting] exo-alpha;-1,5-L-arabinanase (EC 3.2.1.-); beta;-1,3-xylosidase (EC 3.2.1.-)
NOVO_MIX_1862603	AIT07694.1	GH43	beta;-xylosidase (EC 3.2.1.37); alpha;-L-arabinofuranosidase (EC 3.2.1.55); arabinanase (EC 3.2.1.99); xylanase (EC 3.2.1.8); galactan 1,3-beta;-galactosidase (EC 3.2.1.145); alpha;-1,2-L-arabinofuranosidase (EC 3.2.1.-); exo-alpha;-1,5-L-arabinofuranosidase (EC 3.2.1.-); [inverting] exo-alpha;-1,5-L-arabinanase (EC 3.2.1.-); beta;-1,3-xylosidase (EC 3.2.1.-)
NOVO_MIX_1868000	WP_011541047.1	GH43	beta;-xylosidase (EC 3.2.1.37); alpha;-L-arabinofuranosidase (EC 3.2.1.55); arabinanase (EC 3.2.1.99); xylanase (EC 3.2.1.8); galactan 1,3-beta;-galactosidase (EC 3.2.1.145); alpha;-1,2-L-arabinofuranosidase (EC 3.2.1.-); exo-alpha;-1,5-L-arabinofuranosidase (EC 3.2.1.-); [inverting] exo-alpha;-1,5-L-arabinanase (EC 3.2.1.-); beta;-1,3-xylosidase (EC 3.2.1.-)
NOVO_MIX_1871181	WP_014217025.1	GH43	beta;-xylosidase (EC 3.2.1.37); alpha;-L-arabinofuranosidase (EC 3.2.1.55); arabinanase (EC 3.2.1.99); xylanase (EC 3.2.1.8); galactan 1,3-beta;-galactosidase (EC 3.2.1.145); alpha;-1,2-L-arabinofuranosidase (EC 3.2.1.-); exo-alpha;-1,5-L-arabinofuranosidase (EC 3.2.1.-); [inverting] exo-alpha;-1,5-L-arabinanase (EC 3.2.1.-); beta;-1,3-xylosidase (EC 3.2.1.-)
NOVO_MIX_1880970	WP_013770064.1	GH43	beta;-xylosidase (EC 3.2.1.37); alpha;-L-arabinofuranosidase (EC 3.2.1.55); arabinanase (EC 3.2.1.99); xylanase (EC 3.2.1.8); galactan 1,3-beta;-galactosidase (EC 3.2.1.145); alpha;-1,2-L-arabinofuranosidase (EC 3.2.1.-); exo-alpha;-1,5-L-arabinofuranosidase (EC 3.2.1.-); [inverting] exo-alpha;-1,5-L-arabinanase (EC 3.2.1.-); beta;-1,3-xylosidase (EC 3.2.1.-)
NOVO_MIX_1883298	WP_011541063.1	GH43	beta;-xylosidase (EC 3.2.1.37); alpha;-L-arabinofuranosidase (EC 3.2.1.55); arabinanase (EC 3.2.1.99); xylanase (EC 3.2.1.8); galactan 1,3-beta;-galactosidase (EC 3.2.1.145); alpha;-1,2-L-arabinofuranosidase (EC 3.2.1.-); exo-alpha;-1,5-L-arabinofuranosidase (EC 3.2.1.-); [inverting] exo-alpha;-1,5-L-arabinanase (EC 3.2.1.-); beta;-1,3-xylosidase (EC 3.2.1.-)
NOVO_MIX_1886562	WP_012232760.1	GH43	beta;-xylosidase (EC 3.2.1.37); alpha;-L-arabinofuranosidase (EC 3.2.1.55); arabinanase (EC 3.2.1.99); xylanase (EC 3.2.1.8); galactan 1,3-beta;-galactosidase (EC 3.2.1.145); alpha;-1,2-L-arabinofuranosidase (EC 3.2.1.-); exo-alpha;-1,5-L-arabinofuranosidase (EC 3.2.1.-); [inverting] exo-alpha;-1,5-L-arabinanase (EC 3.2.1.-); beta;-1,3-xylosidase (EC 3.2.1.-)
NOVO_MIX_189238	WP_012523027.1	GH43	beta;-xylosidase (EC 3.2.1.37); alpha;-L-arabinofuranosidase (EC 3.2.1.55); arabinanase (EC 3.2.1.99); xylanase (EC 3.2.1.8); galactan 1,3-beta;-galactosidase (EC 3.2.1.145); alpha;-1,2-L-arabinofuranosidase (EC 3.2.1.-); exo-alpha;-1,5-L-arabinofuranosidase (EC 3.2.1.-); [inverting] exo-alpha;-1,5-L-arabinanase (EC 3.2.1.-); beta;-1,3-xylosidase (EC 3.2.1.-)
NOVO_MIX_1895954	WP_015458028.1	GH43	beta;-xylosidase (EC 3.2.1.37); alpha;-L-arabinofuranosidase (EC 3.2.1.55); arabinanase (EC 3.2.1.99); xylanase (EC 3.2.1.8); galactan 1,3-beta;-galactosidase (EC 3.2.1.145); alpha;-1,2-L-arabinofuranosidase (EC 3.2.1.-); exo-alpha;-1,5-L-arabinofuranosidase (EC 3.2.1.-); [inverting] exo-alpha;-1,5-L-arabinanase (EC 3.2.1.-); beta;-1,3-xylosidase (EC 3.2.1.-)
NOVO_MIX_189678	AHY58975.1	GH43	beta;-xylosidase (EC 3.2.1.37); alpha;-L-arabinofuranosidase (EC 3.2.1.55); arabinanase (EC 3.2.1.99); xylanase (EC 3.2.1.8); galactan 1,3-beta;-galactosidase (EC 3.2.1.145); alpha;-1,2-L-arabinofuranosidase (EC 3.2.1.-); exo-alpha;-1,5-L-arabinofuranosidase (EC 3.2.1.-); [inverting] exo-alpha;-1,5-L-arabinanase (EC 3.2.1.-); beta;-1,3-xylosidase (EC 3.2.1.-)
NOVO_MIX_189679	WP_015030175.1	GH43	beta;-xylosidase (EC 3.2.1.37); alpha;-L-arabinofuranosidase (EC 3.2.1.55); arabinanase (EC 3.2.1.99); xylanase (EC 3.2.1.8); galactan 1,3-beta;-galactosidase (EC 3.2.1.145); alpha;-1,2-L-arabinofuranosidase (EC 3.2.1.-); exo-alpha;-1,5-L-arabinofuranosidase (EC 3.2.1.-); [inverting] exo-alpha;-1,5-L-arabinanase (EC 3.2.1.-); beta;-1,3-xylosidase (EC 3.2.1.-)
NOVO_MIX_1902557	WP_015621850.1	GH43	beta;-xylosidase (EC 3.2.1.37); alpha;-L-arabinofuranosidase (EC 3.2.1.55); arabinanase (EC 3.2.1.99); xylanase (EC 3.2.1.8); galactan 1,3-beta;-galactosidase (EC 3.2.1.145); alpha;-1,2-L-arabinofuranosidase (EC 3.2.1.-); exo-alpha;-1,5-L-arabinofuranosidase (EC 3.2.1.-); [inverting] exo-alpha;-1,5-L-arabinanase (EC 3.2.1.-); beta;-1,3-xylosidase (EC 3.2.1.-)
NOVO_MIX_1916187	WP_005860281.1	GH43	beta;-xylosidase (EC 3.2.1.37); alpha;-L-arabinofuranosidase (EC 3.2.1.55); arabinanase (EC 3.2.1.99); xylanase (EC 3.2.1.8); galactan 1,3-beta;-galactosidase (EC 3.2.1.145); alpha;-1,2-L-arabinofuranosidase (EC 3.2.1.-); exo-alpha;-1,5-L-arabinofuranosidase (EC 3.2.1.-); [inverting] exo-alpha;-1,5-L-arabinanase (EC 3.2.1.-); beta;-1,3-xylosidase (EC 3.2.1.-)
NOVO_MIX_1917989	WP_016334645.1	GH43	beta;-xylosidase (EC 3.2.1.37); alpha;-L-arabinofuranosidase (EC 3.2.1.55); arabinanase (EC 3.2.1.99); xylanase (EC 3.2.1.8); galactan 1,3-beta;-galactosidase (EC 3.2.1.145); alpha;-1,2-L-arabinofuranosidase (EC 3.2.1.-); exo-alpha;-1,5-L-arabinofuranosidase (EC 3.2.1.-); [inverting] exo-alpha;-1,5-L-arabinanase (EC 3.2.1.-); beta;-1,3-xylosidase (EC 3.2.1.-)
NOVO_MIX_1920230	ACN58879.1	GH43	beta;-xylosidase (EC 3.2.1.37); alpha;-L-arabinofuranosidase (EC 3.2.1.55); arabinanase (EC 3.2.1.99); xylanase (EC 3.2.1.8); galactan 1,3-beta;-galactosidase (EC 3.2.1.145); alpha;-1,2-L-arabinofuranosidase (EC 3.2.1.-); exo-alpha;-1,5-L-arabinofuranosidase (EC 3.2.1.-); [inverting] exo-alpha;-1,5-L-arabinanase (EC 3.2.1.-); beta;-1,3-xylosidase (EC 3.2.1.-)
NOVO_MIX_1924946	WP_015532242.1	GH43	beta;-xylosidase (EC 3.2.1.37); alpha;-L-arabinofuranosidase (EC 3.2.1.55); arabinanase (EC 3.2.1.99); xylanase (EC 3.2.1.8); galactan 1,3-beta;-galactosidase (EC 3.2.1.145); alpha;-1,2-L-arabinofuranosidase (EC 3.2.1.-); exo-alpha;-1,5-L-arabinofuranosidase (EC 3.2.1.-); [inverting] exo-alpha;-1,5-L-arabinanase (EC 3.2.1.-); beta;-1,3-xylosidase (EC 3.2.1.-)
NOVO_MIX_193247	AHG91998.1	GH43	beta;-xylosidase (EC 3.2.1.37); alpha;-L-arabinofuranosidase (EC 3.2.1.55); arabinanase (EC 3.2.1.99); xylanase (EC 3.2.1.8); galactan 1,3-beta;-galactosidase (EC 3.2.1.145); alpha;-1,2-L-arabinofuranosidase (EC 3.2.1.-); exo-alpha;-1,5-L-arabinofuranosidase (EC 3.2.1.-); [inverting] exo-alpha;-1,5-L-arabinanase (EC 3.2.1.-); beta;-1,3-xylosidase (EC 3.2.1.-)
NOVO_MIX_1945022	WP_014219857.1	GH43	beta;-xylosidase (EC 3.2.1.37); alpha;-L-arabinofuranosidase (EC 3.2.1.55); arabinanase (EC 3.2.1.99); xylanase (EC 3.2.1.8); galactan 1,3-beta;-galactosidase (EC 3.2.1.145); alpha;-1,2-L-arabinofuranosidase (EC 3.2.1.-); exo-alpha;-1,5-L-arabinofuranosidase (EC 3.2.1.-); [inverting] exo-alpha;-1,5-L-arabinanase (EC 3.2.1.-); beta;-1,3-xylosidase (EC 3.2.1.-)
NOVO_MIX_1953607	WP_012488648.1	GH43	beta;-xylosidase (EC 3.2.1.37); alpha;-L-arabinofuranosidase (EC 3.2.1.55); arabinanase (EC 3.2.1.99); xylanase (EC 3.2.1.8); galactan 1,3-beta;-galactosidase (EC 3.2.1.145); alpha;-1,2-L-arabinofuranosidase (EC 3.2.1.-); exo-alpha;-1,5-L-arabinofuranosidase (EC 3.2.1.-); [inverting] exo-alpha;-1,5-L-arabinanase (EC 3.2.1.-); beta;-1,3-xylosidase (EC 3.2.1.-)
NOVO_MIX_1954102	WP_013768697.1	GH43	beta;-xylosidase (EC 3.2.1.37); alpha;-L-arabinofuranosidase (EC 3.2.1.55); arabinanase (EC 3.2.1.99); xylanase (EC 3.2.1.8); galactan 1,3-beta;-galactosidase (EC 3.2.1.145); alpha;-1,2-L-arabinofuranosidase (EC 3.2.1.-); exo-alpha;-1,5-L-arabinofuranosidase (EC 3.2.1.-); [inverting] exo-alpha;-1,5-L-arabinanase (EC 3.2.1.-); beta;-1,3-xylosidase (EC 3.2.1.-)
NOVO_MIX_1959403	AHG93874.1	GH43	beta;-xylosidase (EC 3.2.1.37); alpha;-L-arabinofuranosidase (EC 3.2.1.55); arabinanase (EC 3.2.1.99); xylanase (EC 3.2.1.8); galactan 1,3-beta;-galactosidase (EC 3.2.1.145); alpha;-1,2-L-arabinofuranosidase (EC 3.2.1.-); exo-alpha;-1,5-L-arabinofuranosidase (EC 3.2.1.-); [inverting] exo-alpha;-1,5-L-arabinanase (EC 3.2.1.-); beta;-1,3-xylosidase (EC 3.2.1.-)
NOVO_MIX_1969185	AIS01222.1	GH43	beta;-xylosidase (EC 3.2.1.37); alpha;-L-arabinofuranosidase (EC 3.2.1.55); arabinanase (EC 3.2.1.99); xylanase (EC 3.2.1.8); galactan 1,3-beta;-galactosidase (EC 3.2.1.145); alpha;-1,2-L-arabinofuranosidase (EC 3.2.1.-); exo-alpha;-1,5-L-arabinofuranosidase (EC 3.2.1.-); [inverting] exo-alpha;-1,5-L-arabinanase (EC 3.2.1.-); beta;-1,3-xylosidase (EC 3.2.1.-)
NOVO_MIX_1969988	WP_013053822.1	GH43	beta;-xylosidase (EC 3.2.1.37); alpha;-L-arabinofuranosidase (EC 3.2.1.55); arabinanase (EC 3.2.1.99); xylanase (EC 3.2.1.8); galactan 1,3-beta;-galactosidase (EC 3.2.1.145); alpha;-1,2-L-arabinofuranosidase (EC 3.2.1.-); exo-alpha;-1,5-L-arabinofuranosidase (EC 3.2.1.-); [inverting] exo-alpha;-1,5-L-arabinanase (EC 3.2.1.-); beta;-1,3-xylosidase (EC 3.2.1.-)
NOVO_MIX_1972998	WP_013840050.1	GH43	beta;-xylosidase (EC 3.2.1.37); alpha;-L-arabinofuranosidase (EC 3.2.1.55); arabinanase (EC 3.2.1.99); xylanase (EC 3.2.1.8); galactan 1,3-beta;-galactosidase (EC 3.2.1.145); alpha;-1,2-L-arabinofuranosidase (EC 3.2.1.-); exo-alpha;-1,5-L-arabinofuranosidase (EC 3.2.1.-); [inverting] exo-alpha;-1,5-L-arabinanase (EC 3.2.1.-); beta;-1,3-xylosidase (EC 3.2.1.-)
NOVO_MIX_1975588	WP_012779812.1	GH43	beta;-xylosidase (EC 3.2.1.37); alpha;-L-arabinofuranosidase (EC 3.2.1.55); arabinanase (EC 3.2.1.99); xylanase (EC 3.2.1.8); galactan 1,3-beta;-galactosidase (EC 3.2.1.145); alpha;-1,2-L-arabinofuranosidase (EC 3.2.1.-); exo-alpha;-1,5-L-arabinofuranosidase (EC 3.2.1.-); [inverting] exo-alpha;-1,5-L-arabinanase (EC 3.2.1.-); beta;-1,3-xylosidase (EC 3.2.1.-)
NOVO_MIX_197704	WP_015808595.1	GH43	beta;-xylosidase (EC 3.2.1.37); alpha;-L-arabinofuranosidase (EC 3.2.1.55); arabinanase (EC 3.2.1.99); xylanase (EC 3.2.1.8); galactan 1,3-beta;-galactosidase (EC 3.2.1.145); alpha;-1,2-L-arabinofuranosidase (EC 3.2.1.-); exo-alpha;-1,5-L-arabinofuranosidase (EC 3.2.1.-); [inverting] exo-alpha;-1,5-L-arabinanase (EC 3.2.1.-); beta;-1,3-xylosidase (EC 3.2.1.-)
NOVO_MIX_1986758	WP_011470082.1	GH43	beta;-xylosidase (EC 3.2.1.37); alpha;-L-arabinofuranosidase (EC 3.2.1.55); arabinanase (EC 3.2.1.99); xylanase (EC 3.2.1.8); galactan 1,3-beta;-galactosidase (EC 3.2.1.145); alpha;-1,2-L-arabinofuranosidase (EC 3.2.1.-); exo-alpha;-1,5-L-arabinofuranosidase (EC 3.2.1.-); [inverting] exo-alpha;-1,5-L-arabinanase (EC 3.2.1.-); beta;-1,3-xylosidase (EC 3.2.1.-)
NOVO_MIX_2002162	WP_014395956.1	GH43	beta;-xylosidase (EC 3.2.1.37); alpha;-L-arabinofuranosidase (EC 3.2.1.55); arabinanase (EC 3.2.1.99); xylanase (EC 3.2.1.8); galactan 1,3-beta;-galactosidase (EC 3.2.1.145); alpha;-1,2-L-arabinofuranosidase (EC 3.2.1.-); exo-alpha;-1,5-L-arabinofuranosidase (EC 3.2.1.-); [inverting] exo-alpha;-1,5-L-arabinanase (EC 3.2.1.-); beta;-1,3-xylosidase (EC 3.2.1.-)
NOVO_MIX_2002504	WP_014216353.1	GH43	beta;-xylosidase (EC 3.2.1.37); alpha;-L-arabinofuranosidase (EC 3.2.1.55); arabinanase (EC 3.2.1.99); xylanase (EC 3.2.1.8); galactan 1,3-beta;-galactosidase (EC 3.2.1.145); alpha;-1,2-L-arabinofuranosidase (EC 3.2.1.-); exo-alpha;-1,5-L-arabinofuranosidase (EC 3.2.1.-); [inverting] exo-alpha;-1,5-L-arabinanase (EC 3.2.1.-); beta;-1,3-xylosidase (EC 3.2.1.-)
NOVO_MIX_2004443	AHG91998.1	GH43	beta;-xylosidase (EC 3.2.1.37); alpha;-L-arabinofuranosidase (EC 3.2.1.55); arabinanase (EC 3.2.1.99); xylanase (EC 3.2.1.8); galactan 1,3-beta;-galactosidase (EC 3.2.1.145); alpha;-1,2-L-arabinofuranosidase (EC 3.2.1.-); exo-alpha;-1,5-L-arabinofuranosidase (EC 3.2.1.-); [inverting] exo-alpha;-1,5-L-arabinanase (EC 3.2.1.-); beta;-1,3-xylosidase (EC 3.2.1.-)
NOVO_MIX_2007257	WP_010982481.1	GH43	beta;-xylosidase (EC 3.2.1.37); alpha;-L-arabinofuranosidase (EC 3.2.1.55); arabinanase (EC 3.2.1.99); xylanase (EC 3.2.1.8); galactan 1,3-beta;-galactosidase (EC 3.2.1.145); alpha;-1,2-L-arabinofuranosidase (EC 3.2.1.-); exo-alpha;-1,5-L-arabinofuranosidase (EC 3.2.1.-); [inverting] exo-alpha;-1,5-L-arabinanase (EC 3.2.1.-); beta;-1,3-xylosidase (EC 3.2.1.-)
NOVO_MIX_2011818	WP_014738729.1	GH43	beta;-xylosidase (EC 3.2.1.37); alpha;-L-arabinofuranosidase (EC 3.2.1.55); arabinanase (EC 3.2.1.99); xylanase (EC 3.2.1.8); galactan 1,3-beta;-galactosidase (EC 3.2.1.145); alpha;-1,2-L-arabinofuranosidase (EC 3.2.1.-); exo-alpha;-1,5-L-arabinofuranosidase (EC 3.2.1.-); [inverting] exo-alpha;-1,5-L-arabinanase (EC 3.2.1.-); beta;-1,3-xylosidase (EC 3.2.1.-)
NOVO_MIX_2019886	WP_014218686.1	GH43	beta;-xylosidase (EC 3.2.1.37); alpha;-L-arabinofuranosidase (EC 3.2.1.55); arabinanase (EC 3.2.1.99); xylanase (EC 3.2.1.8); galactan 1,3-beta;-galactosidase (EC 3.2.1.145); alpha;-1,2-L-arabinofuranosidase (EC 3.2.1.-); exo-alpha;-1,5-L-arabinofuranosidase (EC 3.2.1.-); [inverting] exo-alpha;-1,5-L-arabinanase (EC 3.2.1.-); beta;-1,3-xylosidase (EC 3.2.1.-)
NOVO_MIX_2038539	WP_014442501.1	GH43	beta;-xylosidase (EC 3.2.1.37); alpha;-L-arabinofuranosidase (EC 3.2.1.55); arabinanase (EC 3.2.1.99); xylanase (EC 3.2.1.8); galactan 1,3-beta;-galactosidase (EC 3.2.1.145); alpha;-1,2-L-arabinofuranosidase (EC 3.2.1.-); exo-alpha;-1,5-L-arabinofuranosidase (EC 3.2.1.-); [inverting] exo-alpha;-1,5-L-arabinanase (EC 3.2.1.-); beta;-1,3-xylosidase (EC 3.2.1.-)
NOVO_MIX_2038978	WP_015030175.1	GH43	beta;-xylosidase (EC 3.2.1.37); alpha;-L-arabinofuranosidase (EC 3.2.1.55); arabinanase (EC 3.2.1.99); xylanase (EC 3.2.1.8); galactan 1,3-beta;-galactosidase (EC 3.2.1.145); alpha;-1,2-L-arabinofuranosidase (EC 3.2.1.-); exo-alpha;-1,5-L-arabinofuranosidase (EC 3.2.1.-); [inverting] exo-alpha;-1,5-L-arabinanase (EC 3.2.1.-); beta;-1,3-xylosidase (EC 3.2.1.-)
NOVO_MIX_2040026	AHG91998.1	GH43	beta;-xylosidase (EC 3.2.1.37); alpha;-L-arabinofuranosidase (EC 3.2.1.55); arabinanase (EC 3.2.1.99); xylanase (EC 3.2.1.8); galactan 1,3-beta;-galactosidase (EC 3.2.1.145); alpha;-1,2-L-arabinofuranosidase (EC 3.2.1.-); exo-alpha;-1,5-L-arabinofuranosidase (EC 3.2.1.-); [inverting] exo-alpha;-1,5-L-arabinanase (EC 3.2.1.-); beta;-1,3-xylosidase (EC 3.2.1.-)
NOVO_MIX_2046828	WP_012999041.1	GH43	beta;-xylosidase (EC 3.2.1.37); alpha;-L-arabinofuranosidase (EC 3.2.1.55); arabinanase (EC 3.2.1.99); xylanase (EC 3.2.1.8); galactan 1,3-beta;-galactosidase (EC 3.2.1.145); alpha;-1,2-L-arabinofuranosidase (EC 3.2.1.-); exo-alpha;-1,5-L-arabinofuranosidase (EC 3.2.1.-); [inverting] exo-alpha;-1,5-L-arabinanase (EC 3.2.1.-); beta;-1,3-xylosidase (EC 3.2.1.-)
NOVO_MIX_204856	AHJ98296.1	GH43	beta;-xylosidase (EC 3.2.1.37); alpha;-L-arabinofuranosidase (EC 3.2.1.55); arabinanase (EC 3.2.1.99); xylanase (EC 3.2.1.8); galactan 1,3-beta;-galactosidase (EC 3.2.1.145); alpha;-1,2-L-arabinofuranosidase (EC 3.2.1.-); exo-alpha;-1,5-L-arabinofuranosidase (EC 3.2.1.-); [inverting] exo-alpha;-1,5-L-arabinanase (EC 3.2.1.-); beta;-1,3-xylosidase (EC 3.2.1.-)
NOVO_MIX_2050937	NP_190557.1	GH43	beta;-xylosidase (EC 3.2.1.37); alpha;-L-arabinofuranosidase (EC 3.2.1.55); arabinanase (EC 3.2.1.99); xylanase (EC 3.2.1.8); galactan 1,3-beta;-galactosidase (EC 3.2.1.145); alpha;-1,2-L-arabinofuranosidase (EC 3.2.1.-); exo-alpha;-1,5-L-arabinofuranosidase (EC 3.2.1.-); [inverting] exo-alpha;-1,5-L-arabinanase (EC 3.2.1.-); beta;-1,3-xylosidase (EC 3.2.1.-)
NOVO_MIX_2051021	WP_011541049.1	GH43	beta;-xylosidase (EC 3.2.1.37); alpha;-L-arabinofuranosidase (EC 3.2.1.55); arabinanase (EC 3.2.1.99); xylanase (EC 3.2.1.8); galactan 1,3-beta;-galactosidase (EC 3.2.1.145); alpha;-1,2-L-arabinofuranosidase (EC 3.2.1.-); exo-alpha;-1,5-L-arabinofuranosidase (EC 3.2.1.-); [inverting] exo-alpha;-1,5-L-arabinanase (EC 3.2.1.-); beta;-1,3-xylosidase (EC 3.2.1.-)
NOVO_MIX_2051751	WP_011118814.1	GH43	beta;-xylosidase (EC 3.2.1.37); alpha;-L-arabinofuranosidase (EC 3.2.1.55); arabinanase (EC 3.2.1.99); xylanase (EC 3.2.1.8); galactan 1,3-beta;-galactosidase (EC 3.2.1.145); alpha;-1,2-L-arabinofuranosidase (EC 3.2.1.-); exo-alpha;-1,5-L-arabinofuranosidase (EC 3.2.1.-); [inverting] exo-alpha;-1,5-L-arabinanase (EC 3.2.1.-); beta;-1,3-xylosidase (EC 3.2.1.-)
NOVO_MIX_2054228	WP_015580012.1	GH43	beta;-xylosidase (EC 3.2.1.37); alpha;-L-arabinofuranosidase (EC 3.2.1.55); arabinanase (EC 3.2.1.99); xylanase (EC 3.2.1.8); galactan 1,3-beta;-galactosidase (EC 3.2.1.145); alpha;-1,2-L-arabinofuranosidase (EC 3.2.1.-); exo-alpha;-1,5-L-arabinofuranosidase (EC 3.2.1.-); [inverting] exo-alpha;-1,5-L-arabinanase (EC 3.2.1.-); beta;-1,3-xylosidase (EC 3.2.1.-)
NOVO_MIX_2054386	WP_008774869.1	GH43	beta;-xylosidase (EC 3.2.1.37); alpha;-L-arabinofuranosidase (EC 3.2.1.55); arabinanase (EC 3.2.1.99); xylanase (EC 3.2.1.8); galactan 1,3-beta;-galactosidase (EC 3.2.1.145); alpha;-1,2-L-arabinofuranosidase (EC 3.2.1.-); exo-alpha;-1,5-L-arabinofuranosidase (EC 3.2.1.-); [inverting] exo-alpha;-1,5-L-arabinanase (EC 3.2.1.-); beta;-1,3-xylosidase (EC 3.2.1.-)
NOVO_MIX_2057320	WP_013270345.1	GH43	beta;-xylosidase (EC 3.2.1.37); alpha;-L-arabinofuranosidase (EC 3.2.1.55); arabinanase (EC 3.2.1.99); xylanase (EC 3.2.1.8); galactan 1,3-beta;-galactosidase (EC 3.2.1.145); alpha;-1,2-L-arabinofuranosidase (EC 3.2.1.-); exo-alpha;-1,5-L-arabinofuranosidase (EC 3.2.1.-); [inverting] exo-alpha;-1,5-L-arabinanase (EC 3.2.1.-); beta;-1,3-xylosidase (EC 3.2.1.-)
NOVO_MIX_2057554	AGU10644.1	GH43	beta;-xylosidase (EC 3.2.1.37); alpha;-L-arabinofuranosidase (EC 3.2.1.55); arabinanase (EC 3.2.1.99); xylanase (EC 3.2.1.8); galactan 1,3-beta;-galactosidase (EC 3.2.1.145); alpha;-1,2-L-arabinofuranosidase (EC 3.2.1.-); exo-alpha;-1,5-L-arabinofuranosidase (EC 3.2.1.-); [inverting] exo-alpha;-1,5-L-arabinanase (EC 3.2.1.-); beta;-1,3-xylosidase (EC 3.2.1.-)
NOVO_MIX_20691	AGU10644.1	GH43	beta;-xylosidase (EC 3.2.1.37); alpha;-L-arabinofuranosidase (EC 3.2.1.55); arabinanase (EC 3.2.1.99); xylanase (EC 3.2.1.8); galactan 1,3-beta;-galactosidase (EC 3.2.1.145); alpha;-1,2-L-arabinofuranosidase (EC 3.2.1.-); exo-alpha;-1,5-L-arabinofuranosidase (EC 3.2.1.-); [inverting] exo-alpha;-1,5-L-arabinanase (EC 3.2.1.-); beta;-1,3-xylosidase (EC 3.2.1.-)
NOVO_MIX_2078814	WP_012374177.1	GH43	beta;-xylosidase (EC 3.2.1.37); alpha;-L-arabinofuranosidase (EC 3.2.1.55); arabinanase (EC 3.2.1.99); xylanase (EC 3.2.1.8); galactan 1,3-beta;-galactosidase (EC 3.2.1.145); alpha;-1,2-L-arabinofuranosidase (EC 3.2.1.-); exo-alpha;-1,5-L-arabinofuranosidase (EC 3.2.1.-); [inverting] exo-alpha;-1,5-L-arabinanase (EC 3.2.1.-); beta;-1,3-xylosidase (EC 3.2.1.-)
NOVO_MIX_2087500	CDR16215.1	GH43	beta;-xylosidase (EC 3.2.1.37); alpha;-L-arabinofuranosidase (EC 3.2.1.55); arabinanase (EC 3.2.1.99); xylanase (EC 3.2.1.8); galactan 1,3-beta;-galactosidase (EC 3.2.1.145); alpha;-1,2-L-arabinofuranosidase (EC 3.2.1.-); exo-alpha;-1,5-L-arabinofuranosidase (EC 3.2.1.-); [inverting] exo-alpha;-1,5-L-arabinanase (EC 3.2.1.-); beta;-1,3-xylosidase (EC 3.2.1.-)
NOVO_MIX_209530	WP_011541063.1	GH43	beta;-xylosidase (EC 3.2.1.37); alpha;-L-arabinofuranosidase (EC 3.2.1.55); arabinanase (EC 3.2.1.99); xylanase (EC 3.2.1.8); galactan 1,3-beta;-galactosidase (EC 3.2.1.145); alpha;-1,2-L-arabinofuranosidase (EC 3.2.1.-); exo-alpha;-1,5-L-arabinofuranosidase (EC 3.2.1.-); [inverting] exo-alpha;-1,5-L-arabinanase (EC 3.2.1.-); beta;-1,3-xylosidase (EC 3.2.1.-)
NOVO_MIX_2104775	AHG92052.1	GH43	beta;-xylosidase (EC 3.2.1.37); alpha;-L-arabinofuranosidase (EC 3.2.1.55); arabinanase (EC 3.2.1.99); xylanase (EC 3.2.1.8); galactan 1,3-beta;-galactosidase (EC 3.2.1.145); alpha;-1,2-L-arabinofuranosidase (EC 3.2.1.-); exo-alpha;-1,5-L-arabinofuranosidase (EC 3.2.1.-); [inverting] exo-alpha;-1,5-L-arabinanase (EC 3.2.1.-); beta;-1,3-xylosidase (EC 3.2.1.-)
NOVO_MIX_2114219	WP_015246903.1	GH43	beta;-xylosidase (EC 3.2.1.37); alpha;-L-arabinofuranosidase (EC 3.2.1.55); arabinanase (EC 3.2.1.99); xylanase (EC 3.2.1.8); galactan 1,3-beta;-galactosidase (EC 3.2.1.145); alpha;-1,2-L-arabinofuranosidase (EC 3.2.1.-); exo-alpha;-1,5-L-arabinofuranosidase (EC 3.2.1.-); [inverting] exo-alpha;-1,5-L-arabinanase (EC 3.2.1.-); beta;-1,3-xylosidase (EC 3.2.1.-)
NOVO_MIX_2128617	WP_013664098.1	GH43	beta;-xylosidase (EC 3.2.1.37); alpha;-L-arabinofuranosidase (EC 3.2.1.55); arabinanase (EC 3.2.1.99); xylanase (EC 3.2.1.8); galactan 1,3-beta;-galactosidase (EC 3.2.1.145); alpha;-1,2-L-arabinofuranosidase (EC 3.2.1.-); exo-alpha;-1,5-L-arabinofuranosidase (EC 3.2.1.-); [inverting] exo-alpha;-1,5-L-arabinanase (EC 3.2.1.-); beta;-1,3-xylosidase (EC 3.2.1.-)
NOVO_MIX_2130187	WP_010987781.1	GH43	beta;-xylosidase (EC 3.2.1.37); alpha;-L-arabinofuranosidase (EC 3.2.1.55); arabinanase (EC 3.2.1.99); xylanase (EC 3.2.1.8); galactan 1,3-beta;-galactosidase (EC 3.2.1.145); alpha;-1,2-L-arabinofuranosidase (EC 3.2.1.-); exo-alpha;-1,5-L-arabinofuranosidase (EC 3.2.1.-); [inverting] exo-alpha;-1,5-L-arabinanase (EC 3.2.1.-); beta;-1,3-xylosidase (EC 3.2.1.-)
NOVO_MIX_2130658	WP_015811594.1	GH43	beta;-xylosidase (EC 3.2.1.37); alpha;-L-arabinofuranosidase (EC 3.2.1.55); arabinanase (EC 3.2.1.99); xylanase (EC 3.2.1.8); galactan 1,3-beta;-galactosidase (EC 3.2.1.145); alpha;-1,2-L-arabinofuranosidase (EC 3.2.1.-); exo-alpha;-1,5-L-arabinofuranosidase (EC 3.2.1.-); [inverting] exo-alpha;-1,5-L-arabinanase (EC 3.2.1.-); beta;-1,3-xylosidase (EC 3.2.1.-)
NOVO_MIX_2133394	WP_013443604.1	GH43	beta;-xylosidase (EC 3.2.1.37); alpha;-L-arabinofuranosidase (EC 3.2.1.55); arabinanase (EC 3.2.1.99); xylanase (EC 3.2.1.8); galactan 1,3-beta;-galactosidase (EC 3.2.1.145); alpha;-1,2-L-arabinofuranosidase (EC 3.2.1.-); exo-alpha;-1,5-L-arabinofuranosidase (EC 3.2.1.-); [inverting] exo-alpha;-1,5-L-arabinanase (EC 3.2.1.-); beta;-1,3-xylosidase (EC 3.2.1.-)
NOVO_MIX_2133973	CDR16215.1	GH43	beta;-xylosidase (EC 3.2.1.37); alpha;-L-arabinofuranosidase (EC 3.2.1.55); arabinanase (EC 3.2.1.99); xylanase (EC 3.2.1.8); galactan 1,3-beta;-galactosidase (EC 3.2.1.145); alpha;-1,2-L-arabinofuranosidase (EC 3.2.1.-); exo-alpha;-1,5-L-arabinofuranosidase (EC 3.2.1.-); [inverting] exo-alpha;-1,5-L-arabinanase (EC 3.2.1.-); beta;-1,3-xylosidase (EC 3.2.1.-)
NOVO_MIX_2136571	WP_013535951.1	GH43	beta;-xylosidase (EC 3.2.1.37); alpha;-L-arabinofuranosidase (EC 3.2.1.55); arabinanase (EC 3.2.1.99); xylanase (EC 3.2.1.8); galactan 1,3-beta;-galactosidase (EC 3.2.1.145); alpha;-1,2-L-arabinofuranosidase (EC 3.2.1.-); exo-alpha;-1,5-L-arabinofuranosidase (EC 3.2.1.-); [inverting] exo-alpha;-1,5-L-arabinanase (EC 3.2.1.-); beta;-1,3-xylosidase (EC 3.2.1.-)
NOVO_MIX_214438	AHJ98303.1	GH43	beta;-xylosidase (EC 3.2.1.37); alpha;-L-arabinofuranosidase (EC 3.2.1.55); arabinanase (EC 3.2.1.99); xylanase (EC 3.2.1.8); galactan 1,3-beta;-galactosidase (EC 3.2.1.145); alpha;-1,2-L-arabinofuranosidase (EC 3.2.1.-); exo-alpha;-1,5-L-arabinofuranosidase (EC 3.2.1.-); [inverting] exo-alpha;-1,5-L-arabinanase (EC 3.2.1.-); beta;-1,3-xylosidase (EC 3.2.1.-)
NOVO_MIX_2145462	WP_013884587.1	GH43	beta;-xylosidase (EC 3.2.1.37); alpha;-L-arabinofuranosidase (EC 3.2.1.55); arabinanase (EC 3.2.1.99); xylanase (EC 3.2.1.8); galactan 1,3-beta;-galactosidase (EC 3.2.1.145); alpha;-1,2-L-arabinofuranosidase (EC 3.2.1.-); exo-alpha;-1,5-L-arabinofuranosidase (EC 3.2.1.-); [inverting] exo-alpha;-1,5-L-arabinanase (EC 3.2.1.-); beta;-1,3-xylosidase (EC 3.2.1.-)
NOVO_MIX_2149096	WP_023361459.1	GH43	beta;-xylosidase (EC 3.2.1.37); alpha;-L-arabinofuranosidase (EC 3.2.1.55); arabinanase (EC 3.2.1.99); xylanase (EC 3.2.1.8); galactan 1,3-beta;-galactosidase (EC 3.2.1.145); alpha;-1,2-L-arabinofuranosidase (EC 3.2.1.-); exo-alpha;-1,5-L-arabinofuranosidase (EC 3.2.1.-); [inverting] exo-alpha;-1,5-L-arabinanase (EC 3.2.1.-); beta;-1,3-xylosidase (EC 3.2.1.-)
NOVO_MIX_2151772	WP_012376706.1	GH43	beta;-xylosidase (EC 3.2.1.37); alpha;-L-arabinofuranosidase (EC 3.2.1.55); arabinanase (EC 3.2.1.99); xylanase (EC 3.2.1.8); galactan 1,3-beta;-galactosidase (EC 3.2.1.145); alpha;-1,2-L-arabinofuranosidase (EC 3.2.1.-); exo-alpha;-1,5-L-arabinofuranosidase (EC 3.2.1.-); [inverting] exo-alpha;-1,5-L-arabinanase (EC 3.2.1.-); beta;-1,3-xylosidase (EC 3.2.1.-)
NOVO_MIX_2154788	WP_013376239.1	GH43	beta;-xylosidase (EC 3.2.1.37); alpha;-L-arabinofuranosidase (EC 3.2.1.55); arabinanase (EC 3.2.1.99); xylanase (EC 3.2.1.8); galactan 1,3-beta;-galactosidase (EC 3.2.1.145); alpha;-1,2-L-arabinofuranosidase (EC 3.2.1.-); exo-alpha;-1,5-L-arabinofuranosidase (EC 3.2.1.-); [inverting] exo-alpha;-1,5-L-arabinanase (EC 3.2.1.-); beta;-1,3-xylosidase (EC 3.2.1.-)
NOVO_MIX_2155564	WP_013225147.1	GH43	beta;-xylosidase (EC 3.2.1.37); alpha;-L-arabinofuranosidase (EC 3.2.1.55); arabinanase (EC 3.2.1.99); xylanase (EC 3.2.1.8); galactan 1,3-beta;-galactosidase (EC 3.2.1.145); alpha;-1,2-L-arabinofuranosidase (EC 3.2.1.-); exo-alpha;-1,5-L-arabinofuranosidase (EC 3.2.1.-); [inverting] exo-alpha;-1,5-L-arabinanase (EC 3.2.1.-); beta;-1,3-xylosidase (EC 3.2.1.-)
NOVO_MIX_2156949	AGU11393.1	GH43	beta;-xylosidase (EC 3.2.1.37); alpha;-L-arabinofuranosidase (EC 3.2.1.55); arabinanase (EC 3.2.1.99); xylanase (EC 3.2.1.8); galactan 1,3-beta;-galactosidase (EC 3.2.1.145); alpha;-1,2-L-arabinofuranosidase (EC 3.2.1.-); exo-alpha;-1,5-L-arabinofuranosidase (EC 3.2.1.-); [inverting] exo-alpha;-1,5-L-arabinanase (EC 3.2.1.-); beta;-1,3-xylosidase (EC 3.2.1.-)
NOVO_MIX_2161542	AHG93874.1	GH43	beta;-xylosidase (EC 3.2.1.37); alpha;-L-arabinofuranosidase (EC 3.2.1.55); arabinanase (EC 3.2.1.99); xylanase (EC 3.2.1.8); galactan 1,3-beta;-galactosidase (EC 3.2.1.145); alpha;-1,2-L-arabinofuranosidase (EC 3.2.1.-); exo-alpha;-1,5-L-arabinofuranosidase (EC 3.2.1.-); [inverting] exo-alpha;-1,5-L-arabinanase (EC 3.2.1.-); beta;-1,3-xylosidase (EC 3.2.1.-)
NOVO_MIX_2162574	WP_014772685.1	GH43	beta;-xylosidase (EC 3.2.1.37); alpha;-L-arabinofuranosidase (EC 3.2.1.55); arabinanase (EC 3.2.1.99); xylanase (EC 3.2.1.8); galactan 1,3-beta;-galactosidase (EC 3.2.1.145); alpha;-1,2-L-arabinofuranosidase (EC 3.2.1.-); exo-alpha;-1,5-L-arabinofuranosidase (EC 3.2.1.-); [inverting] exo-alpha;-1,5-L-arabinanase (EC 3.2.1.-); beta;-1,3-xylosidase (EC 3.2.1.-)
NOVO_MIX_2169464	WP_013478886.1	GH43	beta;-xylosidase (EC 3.2.1.37); alpha;-L-arabinofuranosidase (EC 3.2.1.55); arabinanase (EC 3.2.1.99); xylanase (EC 3.2.1.8); galactan 1,3-beta;-galactosidase (EC 3.2.1.145); alpha;-1,2-L-arabinofuranosidase (EC 3.2.1.-); exo-alpha;-1,5-L-arabinofuranosidase (EC 3.2.1.-); [inverting] exo-alpha;-1,5-L-arabinanase (EC 3.2.1.-); beta;-1,3-xylosidase (EC 3.2.1.-)
NOVO_MIX_2172336	AHW58600.1	GH43	beta;-xylosidase (EC 3.2.1.37); alpha;-L-arabinofuranosidase (EC 3.2.1.55); arabinanase (EC 3.2.1.99); xylanase (EC 3.2.1.8); galactan 1,3-beta;-galactosidase (EC 3.2.1.145); alpha;-1,2-L-arabinofuranosidase (EC 3.2.1.-); exo-alpha;-1,5-L-arabinofuranosidase (EC 3.2.1.-); [inverting] exo-alpha;-1,5-L-arabinanase (EC 3.2.1.-); beta;-1,3-xylosidase (EC 3.2.1.-)
NOVO_MIX_2173951	WP_013584745.1	GH43	beta;-xylosidase (EC 3.2.1.37); alpha;-L-arabinofuranosidase (EC 3.2.1.55); arabinanase (EC 3.2.1.99); xylanase (EC 3.2.1.8); galactan 1,3-beta;-galactosidase (EC 3.2.1.145); alpha;-1,2-L-arabinofuranosidase (EC 3.2.1.-); exo-alpha;-1,5-L-arabinofuranosidase (EC 3.2.1.-); [inverting] exo-alpha;-1,5-L-arabinanase (EC 3.2.1.-); beta;-1,3-xylosidase (EC 3.2.1.-)
NOVO_MIX_2177145	WP_011543309.1	GH43	beta;-xylosidase (EC 3.2.1.37); alpha;-L-arabinofuranosidase (EC 3.2.1.55); arabinanase (EC 3.2.1.99); xylanase (EC 3.2.1.8); galactan 1,3-beta;-galactosidase (EC 3.2.1.145); alpha;-1,2-L-arabinofuranosidase (EC 3.2.1.-); exo-alpha;-1,5-L-arabinofuranosidase (EC 3.2.1.-); [inverting] exo-alpha;-1,5-L-arabinanase (EC 3.2.1.-); beta;-1,3-xylosidase (EC 3.2.1.-)
NOVO_MIX_2178775	ACD54637.1	GH43	beta;-xylosidase (EC 3.2.1.37); alpha;-L-arabinofuranosidase (EC 3.2.1.55); arabinanase (EC 3.2.1.99); xylanase (EC 3.2.1.8); galactan 1,3-beta;-galactosidase (EC 3.2.1.145); alpha;-1,2-L-arabinofuranosidase (EC 3.2.1.-); exo-alpha;-1,5-L-arabinofuranosidase (EC 3.2.1.-); [inverting] exo-alpha;-1,5-L-arabinanase (EC 3.2.1.-); beta;-1,3-xylosidase (EC 3.2.1.-)
NOVO_MIX_2182668	WP_015812755.1	GH43	beta;-xylosidase (EC 3.2.1.37); alpha;-L-arabinofuranosidase (EC 3.2.1.55); arabinanase (EC 3.2.1.99); xylanase (EC 3.2.1.8); galactan 1,3-beta;-galactosidase (EC 3.2.1.145); alpha;-1,2-L-arabinofuranosidase (EC 3.2.1.-); exo-alpha;-1,5-L-arabinofuranosidase (EC 3.2.1.-); [inverting] exo-alpha;-1,5-L-arabinanase (EC 3.2.1.-); beta;-1,3-xylosidase (EC 3.2.1.-)
NOVO_MIX_2185084	P82594.1	GH43	beta;-xylosidase (EC 3.2.1.37); alpha;-L-arabinofuranosidase (EC 3.2.1.55); arabinanase (EC 3.2.1.99); xylanase (EC 3.2.1.8); galactan 1,3-beta;-galactosidase (EC 3.2.1.145); alpha;-1,2-L-arabinofuranosidase (EC 3.2.1.-); exo-alpha;-1,5-L-arabinofuranosidase (EC 3.2.1.-); [inverting] exo-alpha;-1,5-L-arabinanase (EC 3.2.1.-); beta;-1,3-xylosidase (EC 3.2.1.-)
NOVO_MIX_2186014	AHF16966.1	GH43	beta;-xylosidase (EC 3.2.1.37); alpha;-L-arabinofuranosidase (EC 3.2.1.55); arabinanase (EC 3.2.1.99); xylanase (EC 3.2.1.8); galactan 1,3-beta;-galactosidase (EC 3.2.1.145); alpha;-1,2-L-arabinofuranosidase (EC 3.2.1.-); exo-alpha;-1,5-L-arabinofuranosidase (EC 3.2.1.-); [inverting] exo-alpha;-1,5-L-arabinanase (EC 3.2.1.-); beta;-1,3-xylosidase (EC 3.2.1.-)
NOVO_MIX_2188710	WP_011543309.1	GH43	beta;-xylosidase (EC 3.2.1.37); alpha;-L-arabinofuranosidase (EC 3.2.1.55); arabinanase (EC 3.2.1.99); xylanase (EC 3.2.1.8); galactan 1,3-beta;-galactosidase (EC 3.2.1.145); alpha;-1,2-L-arabinofuranosidase (EC 3.2.1.-); exo-alpha;-1,5-L-arabinofuranosidase (EC 3.2.1.-); [inverting] exo-alpha;-1,5-L-arabinanase (EC 3.2.1.-); beta;-1,3-xylosidase (EC 3.2.1.-)
NOVO_MIX_2192381	WP_013555618.1	GH43	beta;-xylosidase (EC 3.2.1.37); alpha;-L-arabinofuranosidase (EC 3.2.1.55); arabinanase (EC 3.2.1.99); xylanase (EC 3.2.1.8); galactan 1,3-beta;-galactosidase (EC 3.2.1.145); alpha;-1,2-L-arabinofuranosidase (EC 3.2.1.-); exo-alpha;-1,5-L-arabinofuranosidase (EC 3.2.1.-); [inverting] exo-alpha;-1,5-L-arabinanase (EC 3.2.1.-); beta;-1,3-xylosidase (EC 3.2.1.-)
NOVO_MIX_220697	WP_015266457.1	GH43	beta;-xylosidase (EC 3.2.1.37); alpha;-L-arabinofuranosidase (EC 3.2.1.55); arabinanase (EC 3.2.1.99); xylanase (EC 3.2.1.8); galactan 1,3-beta;-galactosidase (EC 3.2.1.145); alpha;-1,2-L-arabinofuranosidase (EC 3.2.1.-); exo-alpha;-1,5-L-arabinofuranosidase (EC 3.2.1.-); [inverting] exo-alpha;-1,5-L-arabinanase (EC 3.2.1.-); beta;-1,3-xylosidase (EC 3.2.1.-)
NOVO_MIX_2207470	AHW58776.1	GH43	beta;-xylosidase (EC 3.2.1.37); alpha;-L-arabinofuranosidase (EC 3.2.1.55); arabinanase (EC 3.2.1.99); xylanase (EC 3.2.1.8); galactan 1,3-beta;-galactosidase (EC 3.2.1.145); alpha;-1,2-L-arabinofuranosidase (EC 3.2.1.-); exo-alpha;-1,5-L-arabinofuranosidase (EC 3.2.1.-); [inverting] exo-alpha;-1,5-L-arabinanase (EC 3.2.1.-); beta;-1,3-xylosidase (EC 3.2.1.-)
NOVO_MIX_2209803	AHG91997.1	GH43	beta;-xylosidase (EC 3.2.1.37); alpha;-L-arabinofuranosidase (EC 3.2.1.55); arabinanase (EC 3.2.1.99); xylanase (EC 3.2.1.8); galactan 1,3-beta;-galactosidase (EC 3.2.1.145); alpha;-1,2-L-arabinofuranosidase (EC 3.2.1.-); exo-alpha;-1,5-L-arabinofuranosidase (EC 3.2.1.-); [inverting] exo-alpha;-1,5-L-arabinanase (EC 3.2.1.-); beta;-1,3-xylosidase (EC 3.2.1.-)
NOVO_MIX_2211228	AHE54231.1	GH43	beta;-xylosidase (EC 3.2.1.37); alpha;-L-arabinofuranosidase (EC 3.2.1.55); arabinanase (EC 3.2.1.99); xylanase (EC 3.2.1.8); galactan 1,3-beta;-galactosidase (EC 3.2.1.145); alpha;-1,2-L-arabinofuranosidase (EC 3.2.1.-); exo-alpha;-1,5-L-arabinofuranosidase (EC 3.2.1.-); [inverting] exo-alpha;-1,5-L-arabinanase (EC 3.2.1.-); beta;-1,3-xylosidase (EC 3.2.1.-)
NOVO_MIX_2217132	WP_011541049.1	GH43	beta;-xylosidase (EC 3.2.1.37); alpha;-L-arabinofuranosidase (EC 3.2.1.55); arabinanase (EC 3.2.1.99); xylanase (EC 3.2.1.8); galactan 1,3-beta;-galactosidase (EC 3.2.1.145); alpha;-1,2-L-arabinofuranosidase (EC 3.2.1.-); exo-alpha;-1,5-L-arabinofuranosidase (EC 3.2.1.-); [inverting] exo-alpha;-1,5-L-arabinanase (EC 3.2.1.-); beta;-1,3-xylosidase (EC 3.2.1.-)
NOVO_MIX_2230207	WP_011541063.1	GH43	beta;-xylosidase (EC 3.2.1.37); alpha;-L-arabinofuranosidase (EC 3.2.1.55); arabinanase (EC 3.2.1.99); xylanase (EC 3.2.1.8); galactan 1,3-beta;-galactosidase (EC 3.2.1.145); alpha;-1,2-L-arabinofuranosidase (EC 3.2.1.-); exo-alpha;-1,5-L-arabinofuranosidase (EC 3.2.1.-); [inverting] exo-alpha;-1,5-L-arabinanase (EC 3.2.1.-); beta;-1,3-xylosidase (EC 3.2.1.-)
NOVO_MIX_2232563	WP_013376239.1	GH43	beta;-xylosidase (EC 3.2.1.37); alpha;-L-arabinofuranosidase (EC 3.2.1.55); arabinanase (EC 3.2.1.99); xylanase (EC 3.2.1.8); galactan 1,3-beta;-galactosidase (EC 3.2.1.145); alpha;-1,2-L-arabinofuranosidase (EC 3.2.1.-); exo-alpha;-1,5-L-arabinofuranosidase (EC 3.2.1.-); [inverting] exo-alpha;-1,5-L-arabinanase (EC 3.2.1.-); beta;-1,3-xylosidase (EC 3.2.1.-)
NOVO_MIX_2252280	CDN52004.1	GH43	beta;-xylosidase (EC 3.2.1.37); alpha;-L-arabinofuranosidase (EC 3.2.1.55); arabinanase (EC 3.2.1.99); xylanase (EC 3.2.1.8); galactan 1,3-beta;-galactosidase (EC 3.2.1.145); alpha;-1,2-L-arabinofuranosidase (EC 3.2.1.-); exo-alpha;-1,5-L-arabinofuranosidase (EC 3.2.1.-); [inverting] exo-alpha;-1,5-L-arabinanase (EC 3.2.1.-); beta;-1,3-xylosidase (EC 3.2.1.-)
NOVO_MIX_2259017	AHG93874.1	GH43	beta;-xylosidase (EC 3.2.1.37); alpha;-L-arabinofuranosidase (EC 3.2.1.55); arabinanase (EC 3.2.1.99); xylanase (EC 3.2.1.8); galactan 1,3-beta;-galactosidase (EC 3.2.1.145); alpha;-1,2-L-arabinofuranosidase (EC 3.2.1.-); exo-alpha;-1,5-L-arabinofuranosidase (EC 3.2.1.-); [inverting] exo-alpha;-1,5-L-arabinanase (EC 3.2.1.-); beta;-1,3-xylosidase (EC 3.2.1.-)
NOVO_MIX_2259083	WP_012692184.1	GH43	beta;-xylosidase (EC 3.2.1.37); alpha;-L-arabinofuranosidase (EC 3.2.1.55); arabinanase (EC 3.2.1.99); xylanase (EC 3.2.1.8); galactan 1,3-beta;-galactosidase (EC 3.2.1.145); alpha;-1,2-L-arabinofuranosidase (EC 3.2.1.-); exo-alpha;-1,5-L-arabinofuranosidase (EC 3.2.1.-); [inverting] exo-alpha;-1,5-L-arabinanase (EC 3.2.1.-); beta;-1,3-xylosidase (EC 3.2.1.-)
NOVO_MIX_2261741	AHG88022.1	GH43	beta;-xylosidase (EC 3.2.1.37); alpha;-L-arabinofuranosidase (EC 3.2.1.55); arabinanase (EC 3.2.1.99); xylanase (EC 3.2.1.8); galactan 1,3-beta;-galactosidase (EC 3.2.1.145); alpha;-1,2-L-arabinofuranosidase (EC 3.2.1.-); exo-alpha;-1,5-L-arabinofuranosidase (EC 3.2.1.-); [inverting] exo-alpha;-1,5-L-arabinanase (EC 3.2.1.-); beta;-1,3-xylosidase (EC 3.2.1.-)
NOVO_MIX_2270132	WP_012376706.1	GH43	beta;-xylosidase (EC 3.2.1.37); alpha;-L-arabinofuranosidase (EC 3.2.1.55); arabinanase (EC 3.2.1.99); xylanase (EC 3.2.1.8); galactan 1,3-beta;-galactosidase (EC 3.2.1.145); alpha;-1,2-L-arabinofuranosidase (EC 3.2.1.-); exo-alpha;-1,5-L-arabinofuranosidase (EC 3.2.1.-); [inverting] exo-alpha;-1,5-L-arabinanase (EC 3.2.1.-); beta;-1,3-xylosidase (EC 3.2.1.-)
NOVO_MIX_2270703	AII75590.1	GH43	beta;-xylosidase (EC 3.2.1.37); alpha;-L-arabinofuranosidase (EC 3.2.1.55); arabinanase (EC 3.2.1.99); xylanase (EC 3.2.1.8); galactan 1,3-beta;-galactosidase (EC 3.2.1.145); alpha;-1,2-L-arabinofuranosidase (EC 3.2.1.-); exo-alpha;-1,5-L-arabinofuranosidase (EC 3.2.1.-); [inverting] exo-alpha;-1,5-L-arabinanase (EC 3.2.1.-); beta;-1,3-xylosidase (EC 3.2.1.-)
NOVO_MIX_2278132	WP_011541063.1	GH43	beta;-xylosidase (EC 3.2.1.37); alpha;-L-arabinofuranosidase (EC 3.2.1.55); arabinanase (EC 3.2.1.99); xylanase (EC 3.2.1.8); galactan 1,3-beta;-galactosidase (EC 3.2.1.145); alpha;-1,2-L-arabinofuranosidase (EC 3.2.1.-); exo-alpha;-1,5-L-arabinofuranosidase (EC 3.2.1.-); [inverting] exo-alpha;-1,5-L-arabinanase (EC 3.2.1.-); beta;-1,3-xylosidase (EC 3.2.1.-)
NOVO_MIX_2279567	AHG91997.1	GH43	beta;-xylosidase (EC 3.2.1.37); alpha;-L-arabinofuranosidase (EC 3.2.1.55); arabinanase (EC 3.2.1.99); xylanase (EC 3.2.1.8); galactan 1,3-beta;-galactosidase (EC 3.2.1.145); alpha;-1,2-L-arabinofuranosidase (EC 3.2.1.-); exo-alpha;-1,5-L-arabinofuranosidase (EC 3.2.1.-); [inverting] exo-alpha;-1,5-L-arabinanase (EC 3.2.1.-); beta;-1,3-xylosidase (EC 3.2.1.-)
NOVO_MIX_2282354	AII65639.1	GH43	beta;-xylosidase (EC 3.2.1.37); alpha;-L-arabinofuranosidase (EC 3.2.1.55); arabinanase (EC 3.2.1.99); xylanase (EC 3.2.1.8); galactan 1,3-beta;-galactosidase (EC 3.2.1.145); alpha;-1,2-L-arabinofuranosidase (EC 3.2.1.-); exo-alpha;-1,5-L-arabinofuranosidase (EC 3.2.1.-); [inverting] exo-alpha;-1,5-L-arabinanase (EC 3.2.1.-); beta;-1,3-xylosidase (EC 3.2.1.-)
NOVO_MIX_228818	WP_014434765.1	GH43	beta;-xylosidase (EC 3.2.1.37); alpha;-L-arabinofuranosidase (EC 3.2.1.55); arabinanase (EC 3.2.1.99); xylanase (EC 3.2.1.8); galactan 1,3-beta;-galactosidase (EC 3.2.1.145); alpha;-1,2-L-arabinofuranosidase (EC 3.2.1.-); exo-alpha;-1,5-L-arabinofuranosidase (EC 3.2.1.-); [inverting] exo-alpha;-1,5-L-arabinanase (EC 3.2.1.-); beta;-1,3-xylosidase (EC 3.2.1.-)
NOVO_MIX_2296758	WP_011541063.1	GH43	beta;-xylosidase (EC 3.2.1.37); alpha;-L-arabinofuranosidase (EC 3.2.1.55); arabinanase (EC 3.2.1.99); xylanase (EC 3.2.1.8); galactan 1,3-beta;-galactosidase (EC 3.2.1.145); alpha;-1,2-L-arabinofuranosidase (EC 3.2.1.-); exo-alpha;-1,5-L-arabinofuranosidase (EC 3.2.1.-); [inverting] exo-alpha;-1,5-L-arabinanase (EC 3.2.1.-); beta;-1,3-xylosidase (EC 3.2.1.-)
NOVO_MIX_2311266	WP_013053814.1	GH43	beta;-xylosidase (EC 3.2.1.37); alpha;-L-arabinofuranosidase (EC 3.2.1.55); arabinanase (EC 3.2.1.99); xylanase (EC 3.2.1.8); galactan 1,3-beta;-galactosidase (EC 3.2.1.145); alpha;-1,2-L-arabinofuranosidase (EC 3.2.1.-); exo-alpha;-1,5-L-arabinofuranosidase (EC 3.2.1.-); [inverting] exo-alpha;-1,5-L-arabinanase (EC 3.2.1.-); beta;-1,3-xylosidase (EC 3.2.1.-)
NOVO_MIX_2314974	WP_013763985.1	GH43	beta;-xylosidase (EC 3.2.1.37); alpha;-L-arabinofuranosidase (EC 3.2.1.55); arabinanase (EC 3.2.1.99); xylanase (EC 3.2.1.8); galactan 1,3-beta;-galactosidase (EC 3.2.1.145); alpha;-1,2-L-arabinofuranosidase (EC 3.2.1.-); exo-alpha;-1,5-L-arabinofuranosidase (EC 3.2.1.-); [inverting] exo-alpha;-1,5-L-arabinanase (EC 3.2.1.-); beta;-1,3-xylosidase (EC 3.2.1.-)
NOVO_MIX_2339157	WP_013270345.1	GH43	beta;-xylosidase (EC 3.2.1.37); alpha;-L-arabinofuranosidase (EC 3.2.1.55); arabinanase (EC 3.2.1.99); xylanase (EC 3.2.1.8); galactan 1,3-beta;-galactosidase (EC 3.2.1.145); alpha;-1,2-L-arabinofuranosidase (EC 3.2.1.-); exo-alpha;-1,5-L-arabinofuranosidase (EC 3.2.1.-); [inverting] exo-alpha;-1,5-L-arabinanase (EC 3.2.1.-); beta;-1,3-xylosidase (EC 3.2.1.-)
NOVO_MIX_2349653	WP_013004159.1	GH43	beta;-xylosidase (EC 3.2.1.37); alpha;-L-arabinofuranosidase (EC 3.2.1.55); arabinanase (EC 3.2.1.99); xylanase (EC 3.2.1.8); galactan 1,3-beta;-galactosidase (EC 3.2.1.145); alpha;-1,2-L-arabinofuranosidase (EC 3.2.1.-); exo-alpha;-1,5-L-arabinofuranosidase (EC 3.2.1.-); [inverting] exo-alpha;-1,5-L-arabinanase (EC 3.2.1.-); beta;-1,3-xylosidase (EC 3.2.1.-)
NOVO_MIX_2362993	WP_011541049.1	GH43	beta;-xylosidase (EC 3.2.1.37); alpha;-L-arabinofuranosidase (EC 3.2.1.55); arabinanase (EC 3.2.1.99); xylanase (EC 3.2.1.8); galactan 1,3-beta;-galactosidase (EC 3.2.1.145); alpha;-1,2-L-arabinofuranosidase (EC 3.2.1.-); exo-alpha;-1,5-L-arabinofuranosidase (EC 3.2.1.-); [inverting] exo-alpha;-1,5-L-arabinanase (EC 3.2.1.-); beta;-1,3-xylosidase (EC 3.2.1.-)
NOVO_MIX_236698	WP_013619213.1	GH43	beta;-xylosidase (EC 3.2.1.37); alpha;-L-arabinofuranosidase (EC 3.2.1.55); arabinanase (EC 3.2.1.99); xylanase (EC 3.2.1.8); galactan 1,3-beta;-galactosidase (EC 3.2.1.145); alpha;-1,2-L-arabinofuranosidase (EC 3.2.1.-); exo-alpha;-1,5-L-arabinofuranosidase (EC 3.2.1.-); [inverting] exo-alpha;-1,5-L-arabinanase (EC 3.2.1.-); beta;-1,3-xylosidase (EC 3.2.1.-)
NOVO_MIX_237039	WP_011541049.1	GH43	beta;-xylosidase (EC 3.2.1.37); alpha;-L-arabinofuranosidase (EC 3.2.1.55); arabinanase (EC 3.2.1.99); xylanase (EC 3.2.1.8); galactan 1,3-beta;-galactosidase (EC 3.2.1.145); alpha;-1,2-L-arabinofuranosidase (EC 3.2.1.-); exo-alpha;-1,5-L-arabinofuranosidase (EC 3.2.1.-); [inverting] exo-alpha;-1,5-L-arabinanase (EC 3.2.1.-); beta;-1,3-xylosidase (EC 3.2.1.-)
NOVO_MIX_2371187	WP_013763867.1	GH43	beta;-xylosidase (EC 3.2.1.37); alpha;-L-arabinofuranosidase (EC 3.2.1.55); arabinanase (EC 3.2.1.99); xylanase (EC 3.2.1.8); galactan 1,3-beta;-galactosidase (EC 3.2.1.145); alpha;-1,2-L-arabinofuranosidase (EC 3.2.1.-); exo-alpha;-1,5-L-arabinofuranosidase (EC 3.2.1.-); [inverting] exo-alpha;-1,5-L-arabinanase (EC 3.2.1.-); beta;-1,3-xylosidase (EC 3.2.1.-)
NOVO_MIX_2376768	AHE56168.1	GH43	beta;-xylosidase (EC 3.2.1.37); alpha;-L-arabinofuranosidase (EC 3.2.1.55); arabinanase (EC 3.2.1.99); xylanase (EC 3.2.1.8); galactan 1,3-beta;-galactosidase (EC 3.2.1.145); alpha;-1,2-L-arabinofuranosidase (EC 3.2.1.-); exo-alpha;-1,5-L-arabinofuranosidase (EC 3.2.1.-); [inverting] exo-alpha;-1,5-L-arabinanase (EC 3.2.1.-); beta;-1,3-xylosidase (EC 3.2.1.-)
NOVO_MIX_2398514	WP_011470082.1	GH43	beta;-xylosidase (EC 3.2.1.37); alpha;-L-arabinofuranosidase (EC 3.2.1.55); arabinanase (EC 3.2.1.99); xylanase (EC 3.2.1.8); galactan 1,3-beta;-galactosidase (EC 3.2.1.145); alpha;-1,2-L-arabinofuranosidase (EC 3.2.1.-); exo-alpha;-1,5-L-arabinofuranosidase (EC 3.2.1.-); [inverting] exo-alpha;-1,5-L-arabinanase (EC 3.2.1.-); beta;-1,3-xylosidase (EC 3.2.1.-)
NOVO_MIX_2402946	WP_013901005.1	GH43	beta;-xylosidase (EC 3.2.1.37); alpha;-L-arabinofuranosidase (EC 3.2.1.55); arabinanase (EC 3.2.1.99); xylanase (EC 3.2.1.8); galactan 1,3-beta;-galactosidase (EC 3.2.1.145); alpha;-1,2-L-arabinofuranosidase (EC 3.2.1.-); exo-alpha;-1,5-L-arabinofuranosidase (EC 3.2.1.-); [inverting] exo-alpha;-1,5-L-arabinanase (EC 3.2.1.-); beta;-1,3-xylosidase (EC 3.2.1.-)
NOVO_MIX_2403549	AHY58975.1	GH43	beta;-xylosidase (EC 3.2.1.37); alpha;-L-arabinofuranosidase (EC 3.2.1.55); arabinanase (EC 3.2.1.99); xylanase (EC 3.2.1.8); galactan 1,3-beta;-galactosidase (EC 3.2.1.145); alpha;-1,2-L-arabinofuranosidase (EC 3.2.1.-); exo-alpha;-1,5-L-arabinofuranosidase (EC 3.2.1.-); [inverting] exo-alpha;-1,5-L-arabinanase (EC 3.2.1.-); beta;-1,3-xylosidase (EC 3.2.1.-)
NOVO_MIX_2407637	WP_003837710.1	GH43	beta;-xylosidase (EC 3.2.1.37); alpha;-L-arabinofuranosidase (EC 3.2.1.55); arabinanase (EC 3.2.1.99); xylanase (EC 3.2.1.8); galactan 1,3-beta;-galactosidase (EC 3.2.1.145); alpha;-1,2-L-arabinofuranosidase (EC 3.2.1.-); exo-alpha;-1,5-L-arabinofuranosidase (EC 3.2.1.-); [inverting] exo-alpha;-1,5-L-arabinanase (EC 3.2.1.-); beta;-1,3-xylosidase (EC 3.2.1.-)
NOVO_MIX_2411622	WP_011541063.1	GH43	beta;-xylosidase (EC 3.2.1.37); alpha;-L-arabinofuranosidase (EC 3.2.1.55); arabinanase (EC 3.2.1.99); xylanase (EC 3.2.1.8); galactan 1,3-beta;-galactosidase (EC 3.2.1.145); alpha;-1,2-L-arabinofuranosidase (EC 3.2.1.-); exo-alpha;-1,5-L-arabinofuranosidase (EC 3.2.1.-); [inverting] exo-alpha;-1,5-L-arabinanase (EC 3.2.1.-); beta;-1,3-xylosidase (EC 3.2.1.-)
NOVO_MIX_2425816	WP_013665588.1	GH43	beta;-xylosidase (EC 3.2.1.37); alpha;-L-arabinofuranosidase (EC 3.2.1.55); arabinanase (EC 3.2.1.99); xylanase (EC 3.2.1.8); galactan 1,3-beta;-galactosidase (EC 3.2.1.145); alpha;-1,2-L-arabinofuranosidase (EC 3.2.1.-); exo-alpha;-1,5-L-arabinofuranosidase (EC 3.2.1.-); [inverting] exo-alpha;-1,5-L-arabinanase (EC 3.2.1.-); beta;-1,3-xylosidase (EC 3.2.1.-)
NOVO_MIX_2444899	WP_011541047.1	GH43	beta;-xylosidase (EC 3.2.1.37); alpha;-L-arabinofuranosidase (EC 3.2.1.55); arabinanase (EC 3.2.1.99); xylanase (EC 3.2.1.8); galactan 1,3-beta;-galactosidase (EC 3.2.1.145); alpha;-1,2-L-arabinofuranosidase (EC 3.2.1.-); exo-alpha;-1,5-L-arabinofuranosidase (EC 3.2.1.-); [inverting] exo-alpha;-1,5-L-arabinanase (EC 3.2.1.-); beta;-1,3-xylosidase (EC 3.2.1.-)
NOVO_MIX_2444900	WP_011541063.1	GH43	beta;-xylosidase (EC 3.2.1.37); alpha;-L-arabinofuranosidase (EC 3.2.1.55); arabinanase (EC 3.2.1.99); xylanase (EC 3.2.1.8); galactan 1,3-beta;-galactosidase (EC 3.2.1.145); alpha;-1,2-L-arabinofuranosidase (EC 3.2.1.-); exo-alpha;-1,5-L-arabinofuranosidase (EC 3.2.1.-); [inverting] exo-alpha;-1,5-L-arabinanase (EC 3.2.1.-); beta;-1,3-xylosidase (EC 3.2.1.-)
NOVO_MIX_2446039	AHY58975.1	GH43	beta;-xylosidase (EC 3.2.1.37); alpha;-L-arabinofuranosidase (EC 3.2.1.55); arabinanase (EC 3.2.1.99); xylanase (EC 3.2.1.8); galactan 1,3-beta;-galactosidase (EC 3.2.1.145); alpha;-1,2-L-arabinofuranosidase (EC 3.2.1.-); exo-alpha;-1,5-L-arabinofuranosidase (EC 3.2.1.-); [inverting] exo-alpha;-1,5-L-arabinanase (EC 3.2.1.-); beta;-1,3-xylosidase (EC 3.2.1.-)
NOVO_MIX_2457580	WP_013478163.1	GH43	beta;-xylosidase (EC 3.2.1.37); alpha;-L-arabinofuranosidase (EC 3.2.1.55); arabinanase (EC 3.2.1.99); xylanase (EC 3.2.1.8); galactan 1,3-beta;-galactosidase (EC 3.2.1.145); alpha;-1,2-L-arabinofuranosidase (EC 3.2.1.-); exo-alpha;-1,5-L-arabinofuranosidase (EC 3.2.1.-); [inverting] exo-alpha;-1,5-L-arabinanase (EC 3.2.1.-); beta;-1,3-xylosidase (EC 3.2.1.-)
NOVO_MIX_2469912	WP_013763985.1	GH43	beta;-xylosidase (EC 3.2.1.37); alpha;-L-arabinofuranosidase (EC 3.2.1.55); arabinanase (EC 3.2.1.99); xylanase (EC 3.2.1.8); galactan 1,3-beta;-galactosidase (EC 3.2.1.145); alpha;-1,2-L-arabinofuranosidase (EC 3.2.1.-); exo-alpha;-1,5-L-arabinofuranosidase (EC 3.2.1.-); [inverting] exo-alpha;-1,5-L-arabinanase (EC 3.2.1.-); beta;-1,3-xylosidase (EC 3.2.1.-)
NOVO_MIX_2480895	WP_010982481.1	GH43	beta;-xylosidase (EC 3.2.1.37); alpha;-L-arabinofuranosidase (EC 3.2.1.55); arabinanase (EC 3.2.1.99); xylanase (EC 3.2.1.8); galactan 1,3-beta;-galactosidase (EC 3.2.1.145); alpha;-1,2-L-arabinofuranosidase (EC 3.2.1.-); exo-alpha;-1,5-L-arabinofuranosidase (EC 3.2.1.-); [inverting] exo-alpha;-1,5-L-arabinanase (EC 3.2.1.-); beta;-1,3-xylosidase (EC 3.2.1.-)
NOVO_MIX_2495878	WP_011541047.1	GH43	beta;-xylosidase (EC 3.2.1.37); alpha;-L-arabinofuranosidase (EC 3.2.1.55); arabinanase (EC 3.2.1.99); xylanase (EC 3.2.1.8); galactan 1,3-beta;-galactosidase (EC 3.2.1.145); alpha;-1,2-L-arabinofuranosidase (EC 3.2.1.-); exo-alpha;-1,5-L-arabinofuranosidase (EC 3.2.1.-); [inverting] exo-alpha;-1,5-L-arabinanase (EC 3.2.1.-); beta;-1,3-xylosidase (EC 3.2.1.-)
NOVO_MIX_2501810	WP_015813729.1	GH43	beta;-xylosidase (EC 3.2.1.37); alpha;-L-arabinofuranosidase (EC 3.2.1.55); arabinanase (EC 3.2.1.99); xylanase (EC 3.2.1.8); galactan 1,3-beta;-galactosidase (EC 3.2.1.145); alpha;-1,2-L-arabinofuranosidase (EC 3.2.1.-); exo-alpha;-1,5-L-arabinofuranosidase (EC 3.2.1.-); [inverting] exo-alpha;-1,5-L-arabinanase (EC 3.2.1.-); beta;-1,3-xylosidase (EC 3.2.1.-)
NOVO_MIX_2502832	WP_011541049.1	GH43	beta;-xylosidase (EC 3.2.1.37); alpha;-L-arabinofuranosidase (EC 3.2.1.55); arabinanase (EC 3.2.1.99); xylanase (EC 3.2.1.8); galactan 1,3-beta;-galactosidase (EC 3.2.1.145); alpha;-1,2-L-arabinofuranosidase (EC 3.2.1.-); exo-alpha;-1,5-L-arabinofuranosidase (EC 3.2.1.-); [inverting] exo-alpha;-1,5-L-arabinanase (EC 3.2.1.-); beta;-1,3-xylosidase (EC 3.2.1.-)
NOVO_MIX_2510014	WP_014219857.1	GH43	beta;-xylosidase (EC 3.2.1.37); alpha;-L-arabinofuranosidase (EC 3.2.1.55); arabinanase (EC 3.2.1.99); xylanase (EC 3.2.1.8); galactan 1,3-beta;-galactosidase (EC 3.2.1.145); alpha;-1,2-L-arabinofuranosidase (EC 3.2.1.-); exo-alpha;-1,5-L-arabinofuranosidase (EC 3.2.1.-); [inverting] exo-alpha;-1,5-L-arabinanase (EC 3.2.1.-); beta;-1,3-xylosidase (EC 3.2.1.-)
NOVO_MIX_2517440	WP_023562519.1	GH43	beta;-xylosidase (EC 3.2.1.37); alpha;-L-arabinofuranosidase (EC 3.2.1.55); arabinanase (EC 3.2.1.99); xylanase (EC 3.2.1.8); galactan 1,3-beta;-galactosidase (EC 3.2.1.145); alpha;-1,2-L-arabinofuranosidase (EC 3.2.1.-); exo-alpha;-1,5-L-arabinofuranosidase (EC 3.2.1.-); [inverting] exo-alpha;-1,5-L-arabinanase (EC 3.2.1.-); beta;-1,3-xylosidase (EC 3.2.1.-)
NOVO_MIX_2519496	WP_013733260.1	GH43	beta;-xylosidase (EC 3.2.1.37); alpha;-L-arabinofuranosidase (EC 3.2.1.55); arabinanase (EC 3.2.1.99); xylanase (EC 3.2.1.8); galactan 1,3-beta;-galactosidase (EC 3.2.1.145); alpha;-1,2-L-arabinofuranosidase (EC 3.2.1.-); exo-alpha;-1,5-L-arabinofuranosidase (EC 3.2.1.-); [inverting] exo-alpha;-1,5-L-arabinanase (EC 3.2.1.-); beta;-1,3-xylosidase (EC 3.2.1.-)
NOVO_MIX_2521070	WP_012288037.1	GH43	beta;-xylosidase (EC 3.2.1.37); alpha;-L-arabinofuranosidase (EC 3.2.1.55); arabinanase (EC 3.2.1.99); xylanase (EC 3.2.1.8); galactan 1,3-beta;-galactosidase (EC 3.2.1.145); alpha;-1,2-L-arabinofuranosidase (EC 3.2.1.-); exo-alpha;-1,5-L-arabinofuranosidase (EC 3.2.1.-); [inverting] exo-alpha;-1,5-L-arabinanase (EC 3.2.1.-); beta;-1,3-xylosidase (EC 3.2.1.-)
NOVO_MIX_252409	WP_013002104.1	GH43	beta;-xylosidase (EC 3.2.1.37); alpha;-L-arabinofuranosidase (EC 3.2.1.55); arabinanase (EC 3.2.1.99); xylanase (EC 3.2.1.8); galactan 1,3-beta;-galactosidase (EC 3.2.1.145); alpha;-1,2-L-arabinofuranosidase (EC 3.2.1.-); exo-alpha;-1,5-L-arabinofuranosidase (EC 3.2.1.-); [inverting] exo-alpha;-1,5-L-arabinanase (EC 3.2.1.-); beta;-1,3-xylosidase (EC 3.2.1.-)
NOVO_MIX_2525396	WP_014133072.1	GH43	beta;-xylosidase (EC 3.2.1.37); alpha;-L-arabinofuranosidase (EC 3.2.1.55); arabinanase (EC 3.2.1.99); xylanase (EC 3.2.1.8); galactan 1,3-beta;-galactosidase (EC 3.2.1.145); alpha;-1,2-L-arabinofuranosidase (EC 3.2.1.-); exo-alpha;-1,5-L-arabinofuranosidase (EC 3.2.1.-); [inverting] exo-alpha;-1,5-L-arabinanase (EC 3.2.1.-); beta;-1,3-xylosidase (EC 3.2.1.-)
NOVO_MIX_2531972	WP_012930872.1	GH43	beta;-xylosidase (EC 3.2.1.37); alpha;-L-arabinofuranosidase (EC 3.2.1.55); arabinanase (EC 3.2.1.99); xylanase (EC 3.2.1.8); galactan 1,3-beta;-galactosidase (EC 3.2.1.145); alpha;-1,2-L-arabinofuranosidase (EC 3.2.1.-); exo-alpha;-1,5-L-arabinofuranosidase (EC 3.2.1.-); [inverting] exo-alpha;-1,5-L-arabinanase (EC 3.2.1.-); beta;-1,3-xylosidase (EC 3.2.1.-)
NOVO_MIX_2532287	WP_011686156.1	GH43	beta;-xylosidase (EC 3.2.1.37); alpha;-L-arabinofuranosidase (EC 3.2.1.55); arabinanase (EC 3.2.1.99); xylanase (EC 3.2.1.8); galactan 1,3-beta;-galactosidase (EC 3.2.1.145); alpha;-1,2-L-arabinofuranosidase (EC 3.2.1.-); exo-alpha;-1,5-L-arabinofuranosidase (EC 3.2.1.-); [inverting] exo-alpha;-1,5-L-arabinanase (EC 3.2.1.-); beta;-1,3-xylosidase (EC 3.2.1.-)
NOVO_MIX_2537725	WP_013901005.1	GH43	beta;-xylosidase (EC 3.2.1.37); alpha;-L-arabinofuranosidase (EC 3.2.1.55); arabinanase (EC 3.2.1.99); xylanase (EC 3.2.1.8); galactan 1,3-beta;-galactosidase (EC 3.2.1.145); alpha;-1,2-L-arabinofuranosidase (EC 3.2.1.-); exo-alpha;-1,5-L-arabinofuranosidase (EC 3.2.1.-); [inverting] exo-alpha;-1,5-L-arabinanase (EC 3.2.1.-); beta;-1,3-xylosidase (EC 3.2.1.-)
NOVO_MIX_2541680	WP_011906769.1	GH43	beta;-xylosidase (EC 3.2.1.37); alpha;-L-arabinofuranosidase (EC 3.2.1.55); arabinanase (EC 3.2.1.99); xylanase (EC 3.2.1.8); galactan 1,3-beta;-galactosidase (EC 3.2.1.145); alpha;-1,2-L-arabinofuranosidase (EC 3.2.1.-); exo-alpha;-1,5-L-arabinofuranosidase (EC 3.2.1.-); [inverting] exo-alpha;-1,5-L-arabinanase (EC 3.2.1.-); beta;-1,3-xylosidase (EC 3.2.1.-)
NOVO_MIX_254172	WP_015234785.1	GH43	beta;-xylosidase (EC 3.2.1.37); alpha;-L-arabinofuranosidase (EC 3.2.1.55); arabinanase (EC 3.2.1.99); xylanase (EC 3.2.1.8); galactan 1,3-beta;-galactosidase (EC 3.2.1.145); alpha;-1,2-L-arabinofuranosidase (EC 3.2.1.-); exo-alpha;-1,5-L-arabinofuranosidase (EC 3.2.1.-); [inverting] exo-alpha;-1,5-L-arabinanase (EC 3.2.1.-); beta;-1,3-xylosidase (EC 3.2.1.-)
NOVO_MIX_2549609	WP_011541063.1	GH43	beta;-xylosidase (EC 3.2.1.37); alpha;-L-arabinofuranosidase (EC 3.2.1.55); arabinanase (EC 3.2.1.99); xylanase (EC 3.2.1.8); galactan 1,3-beta;-galactosidase (EC 3.2.1.145); alpha;-1,2-L-arabinofuranosidase (EC 3.2.1.-); exo-alpha;-1,5-L-arabinofuranosidase (EC 3.2.1.-); [inverting] exo-alpha;-1,5-L-arabinanase (EC 3.2.1.-); beta;-1,3-xylosidase (EC 3.2.1.-)
NOVO_MIX_2549610	WP_011541047.1	GH43	beta;-xylosidase (EC 3.2.1.37); alpha;-L-arabinofuranosidase (EC 3.2.1.55); arabinanase (EC 3.2.1.99); xylanase (EC 3.2.1.8); galactan 1,3-beta;-galactosidase (EC 3.2.1.145); alpha;-1,2-L-arabinofuranosidase (EC 3.2.1.-); exo-alpha;-1,5-L-arabinofuranosidase (EC 3.2.1.-); [inverting] exo-alpha;-1,5-L-arabinanase (EC 3.2.1.-); beta;-1,3-xylosidase (EC 3.2.1.-)
NOVO_MIX_254971	WP_013132561.1	GH43	beta;-xylosidase (EC 3.2.1.37); alpha;-L-arabinofuranosidase (EC 3.2.1.55); arabinanase (EC 3.2.1.99); xylanase (EC 3.2.1.8); galactan 1,3-beta;-galactosidase (EC 3.2.1.145); alpha;-1,2-L-arabinofuranosidase (EC 3.2.1.-); exo-alpha;-1,5-L-arabinofuranosidase (EC 3.2.1.-); [inverting] exo-alpha;-1,5-L-arabinanase (EC 3.2.1.-); beta;-1,3-xylosidase (EC 3.2.1.-)
NOVO_MIX_256402	WP_014740991.1	GH43	beta;-xylosidase (EC 3.2.1.37); alpha;-L-arabinofuranosidase (EC 3.2.1.55); arabinanase (EC 3.2.1.99); xylanase (EC 3.2.1.8); galactan 1,3-beta;-galactosidase (EC 3.2.1.145); alpha;-1,2-L-arabinofuranosidase (EC 3.2.1.-); exo-alpha;-1,5-L-arabinofuranosidase (EC 3.2.1.-); [inverting] exo-alpha;-1,5-L-arabinanase (EC 3.2.1.-); beta;-1,3-xylosidase (EC 3.2.1.-)
NOVO_MIX_2564192	WP_013766689.1	GH43	beta;-xylosidase (EC 3.2.1.37); alpha;-L-arabinofuranosidase (EC 3.2.1.55); arabinanase (EC 3.2.1.99); xylanase (EC 3.2.1.8); galactan 1,3-beta;-galactosidase (EC 3.2.1.145); alpha;-1,2-L-arabinofuranosidase (EC 3.2.1.-); exo-alpha;-1,5-L-arabinofuranosidase (EC 3.2.1.-); [inverting] exo-alpha;-1,5-L-arabinanase (EC 3.2.1.-); beta;-1,3-xylosidase (EC 3.2.1.-)
NOVO_MIX_2572124	WP_013733260.1	GH43	beta;-xylosidase (EC 3.2.1.37); alpha;-L-arabinofuranosidase (EC 3.2.1.55); arabinanase (EC 3.2.1.99); xylanase (EC 3.2.1.8); galactan 1,3-beta;-galactosidase (EC 3.2.1.145); alpha;-1,2-L-arabinofuranosidase (EC 3.2.1.-); exo-alpha;-1,5-L-arabinofuranosidase (EC 3.2.1.-); [inverting] exo-alpha;-1,5-L-arabinanase (EC 3.2.1.-); beta;-1,3-xylosidase (EC 3.2.1.-)
NOVO_MIX_2586336	WP_012865486.1	GH43	beta;-xylosidase (EC 3.2.1.37); alpha;-L-arabinofuranosidase (EC 3.2.1.55); arabinanase (EC 3.2.1.99); xylanase (EC 3.2.1.8); galactan 1,3-beta;-galactosidase (EC 3.2.1.145); alpha;-1,2-L-arabinofuranosidase (EC 3.2.1.-); exo-alpha;-1,5-L-arabinofuranosidase (EC 3.2.1.-); [inverting] exo-alpha;-1,5-L-arabinanase (EC 3.2.1.-); beta;-1,3-xylosidase (EC 3.2.1.-)
NOVO_MIX_2598027	WP_011541049.1	GH43	beta;-xylosidase (EC 3.2.1.37); alpha;-L-arabinofuranosidase (EC 3.2.1.55); arabinanase (EC 3.2.1.99); xylanase (EC 3.2.1.8); galactan 1,3-beta;-galactosidase (EC 3.2.1.145); alpha;-1,2-L-arabinofuranosidase (EC 3.2.1.-); exo-alpha;-1,5-L-arabinofuranosidase (EC 3.2.1.-); [inverting] exo-alpha;-1,5-L-arabinanase (EC 3.2.1.-); beta;-1,3-xylosidase (EC 3.2.1.-)
NOVO_MIX_2600278	WP_013901005.1	GH43	beta;-xylosidase (EC 3.2.1.37); alpha;-L-arabinofuranosidase (EC 3.2.1.55); arabinanase (EC 3.2.1.99); xylanase (EC 3.2.1.8); galactan 1,3-beta;-galactosidase (EC 3.2.1.145); alpha;-1,2-L-arabinofuranosidase (EC 3.2.1.-); exo-alpha;-1,5-L-arabinofuranosidase (EC 3.2.1.-); [inverting] exo-alpha;-1,5-L-arabinanase (EC 3.2.1.-); beta;-1,3-xylosidase (EC 3.2.1.-)
NOVO_MIX_2601588	WP_014222239.1	GH43	beta;-xylosidase (EC 3.2.1.37); alpha;-L-arabinofuranosidase (EC 3.2.1.55); arabinanase (EC 3.2.1.99); xylanase (EC 3.2.1.8); galactan 1,3-beta;-galactosidase (EC 3.2.1.145); alpha;-1,2-L-arabinofuranosidase (EC 3.2.1.-); exo-alpha;-1,5-L-arabinofuranosidase (EC 3.2.1.-); [inverting] exo-alpha;-1,5-L-arabinanase (EC 3.2.1.-); beta;-1,3-xylosidase (EC 3.2.1.-)
NOVO_MIX_2604484	WP_011543309.1	GH43	beta;-xylosidase (EC 3.2.1.37); alpha;-L-arabinofuranosidase (EC 3.2.1.55); arabinanase (EC 3.2.1.99); xylanase (EC 3.2.1.8); galactan 1,3-beta;-galactosidase (EC 3.2.1.145); alpha;-1,2-L-arabinofuranosidase (EC 3.2.1.-); exo-alpha;-1,5-L-arabinofuranosidase (EC 3.2.1.-); [inverting] exo-alpha;-1,5-L-arabinanase (EC 3.2.1.-); beta;-1,3-xylosidase (EC 3.2.1.-)
NOVO_MIX_2615294	WP_014217589.1	GH43	beta;-xylosidase (EC 3.2.1.37); alpha;-L-arabinofuranosidase (EC 3.2.1.55); arabinanase (EC 3.2.1.99); xylanase (EC 3.2.1.8); galactan 1,3-beta;-galactosidase (EC 3.2.1.145); alpha;-1,2-L-arabinofuranosidase (EC 3.2.1.-); exo-alpha;-1,5-L-arabinofuranosidase (EC 3.2.1.-); [inverting] exo-alpha;-1,5-L-arabinanase (EC 3.2.1.-); beta;-1,3-xylosidase (EC 3.2.1.-)
NOVO_MIX_2622252	WP_012999041.1	GH43	beta;-xylosidase (EC 3.2.1.37); alpha;-L-arabinofuranosidase (EC 3.2.1.55); arabinanase (EC 3.2.1.99); xylanase (EC 3.2.1.8); galactan 1,3-beta;-galactosidase (EC 3.2.1.145); alpha;-1,2-L-arabinofuranosidase (EC 3.2.1.-); exo-alpha;-1,5-L-arabinofuranosidase (EC 3.2.1.-); [inverting] exo-alpha;-1,5-L-arabinanase (EC 3.2.1.-); beta;-1,3-xylosidase (EC 3.2.1.-)
NOVO_MIX_262775	WP_014218219.1	GH43	beta;-xylosidase (EC 3.2.1.37); alpha;-L-arabinofuranosidase (EC 3.2.1.55); arabinanase (EC 3.2.1.99); xylanase (EC 3.2.1.8); galactan 1,3-beta;-galactosidase (EC 3.2.1.145); alpha;-1,2-L-arabinofuranosidase (EC 3.2.1.-); exo-alpha;-1,5-L-arabinofuranosidase (EC 3.2.1.-); [inverting] exo-alpha;-1,5-L-arabinanase (EC 3.2.1.-); beta;-1,3-xylosidase (EC 3.2.1.-)
NOVO_MIX_2627921	AHF15079.1	GH43	beta;-xylosidase (EC 3.2.1.37); alpha;-L-arabinofuranosidase (EC 3.2.1.55); arabinanase (EC 3.2.1.99); xylanase (EC 3.2.1.8); galactan 1,3-beta;-galactosidase (EC 3.2.1.145); alpha;-1,2-L-arabinofuranosidase (EC 3.2.1.-); exo-alpha;-1,5-L-arabinofuranosidase (EC 3.2.1.-); [inverting] exo-alpha;-1,5-L-arabinanase (EC 3.2.1.-); beta;-1,3-xylosidase (EC 3.2.1.-)
NOVO_MIX_2632170	WP_011541063.1	GH43	beta;-xylosidase (EC 3.2.1.37); alpha;-L-arabinofuranosidase (EC 3.2.1.55); arabinanase (EC 3.2.1.99); xylanase (EC 3.2.1.8); galactan 1,3-beta;-galactosidase (EC 3.2.1.145); alpha;-1,2-L-arabinofuranosidase (EC 3.2.1.-); exo-alpha;-1,5-L-arabinofuranosidase (EC 3.2.1.-); [inverting] exo-alpha;-1,5-L-arabinanase (EC 3.2.1.-); beta;-1,3-xylosidase (EC 3.2.1.-)
NOVO_MIX_2634431	WP_012865486.1	GH43	beta;-xylosidase (EC 3.2.1.37); alpha;-L-arabinofuranosidase (EC 3.2.1.55); arabinanase (EC 3.2.1.99); xylanase (EC 3.2.1.8); galactan 1,3-beta;-galactosidase (EC 3.2.1.145); alpha;-1,2-L-arabinofuranosidase (EC 3.2.1.-); exo-alpha;-1,5-L-arabinofuranosidase (EC 3.2.1.-); [inverting] exo-alpha;-1,5-L-arabinanase (EC 3.2.1.-); beta;-1,3-xylosidase (EC 3.2.1.-)
NOVO_MIX_2635515	WP_013763867.1	GH43	beta;-xylosidase (EC 3.2.1.37); alpha;-L-arabinofuranosidase (EC 3.2.1.55); arabinanase (EC 3.2.1.99); xylanase (EC 3.2.1.8); galactan 1,3-beta;-galactosidase (EC 3.2.1.145); alpha;-1,2-L-arabinofuranosidase (EC 3.2.1.-); exo-alpha;-1,5-L-arabinofuranosidase (EC 3.2.1.-); [inverting] exo-alpha;-1,5-L-arabinanase (EC 3.2.1.-); beta;-1,3-xylosidase (EC 3.2.1.-)
NOVO_MIX_2636491	WP_011541063.1	GH43	beta;-xylosidase (EC 3.2.1.37); alpha;-L-arabinofuranosidase (EC 3.2.1.55); arabinanase (EC 3.2.1.99); xylanase (EC 3.2.1.8); galactan 1,3-beta;-galactosidase (EC 3.2.1.145); alpha;-1,2-L-arabinofuranosidase (EC 3.2.1.-); exo-alpha;-1,5-L-arabinofuranosidase (EC 3.2.1.-); [inverting] exo-alpha;-1,5-L-arabinanase (EC 3.2.1.-); beta;-1,3-xylosidase (EC 3.2.1.-)
NOVO_MIX_2639034	AHY58975.1	GH43	beta;-xylosidase (EC 3.2.1.37); alpha;-L-arabinofuranosidase (EC 3.2.1.55); arabinanase (EC 3.2.1.99); xylanase (EC 3.2.1.8); galactan 1,3-beta;-galactosidase (EC 3.2.1.145); alpha;-1,2-L-arabinofuranosidase (EC 3.2.1.-); exo-alpha;-1,5-L-arabinofuranosidase (EC 3.2.1.-); [inverting] exo-alpha;-1,5-L-arabinanase (EC 3.2.1.-); beta;-1,3-xylosidase (EC 3.2.1.-)
NOVO_MIX_2639409	AHX15361.1	GH43	beta;-xylosidase (EC 3.2.1.37); alpha;-L-arabinofuranosidase (EC 3.2.1.55); arabinanase (EC 3.2.1.99); xylanase (EC 3.2.1.8); galactan 1,3-beta;-galactosidase (EC 3.2.1.145); alpha;-1,2-L-arabinofuranosidase (EC 3.2.1.-); exo-alpha;-1,5-L-arabinofuranosidase (EC 3.2.1.-); [inverting] exo-alpha;-1,5-L-arabinanase (EC 3.2.1.-); beta;-1,3-xylosidase (EC 3.2.1.-)
NOVO_MIX_2641082	AHG88022.1	GH43	beta;-xylosidase (EC 3.2.1.37); alpha;-L-arabinofuranosidase (EC 3.2.1.55); arabinanase (EC 3.2.1.99); xylanase (EC 3.2.1.8); galactan 1,3-beta;-galactosidase (EC 3.2.1.145); alpha;-1,2-L-arabinofuranosidase (EC 3.2.1.-); exo-alpha;-1,5-L-arabinofuranosidase (EC 3.2.1.-); [inverting] exo-alpha;-1,5-L-arabinanase (EC 3.2.1.-); beta;-1,3-xylosidase (EC 3.2.1.-)
NOVO_MIX_2641574	AHJ98281.1	GH43	beta;-xylosidase (EC 3.2.1.37); alpha;-L-arabinofuranosidase (EC 3.2.1.55); arabinanase (EC 3.2.1.99); xylanase (EC 3.2.1.8); galactan 1,3-beta;-galactosidase (EC 3.2.1.145); alpha;-1,2-L-arabinofuranosidase (EC 3.2.1.-); exo-alpha;-1,5-L-arabinofuranosidase (EC 3.2.1.-); [inverting] exo-alpha;-1,5-L-arabinanase (EC 3.2.1.-); beta;-1,3-xylosidase (EC 3.2.1.-)
NOVO_MIX_2645981	WP_013118262.1	GH43	beta;-xylosidase (EC 3.2.1.37); alpha;-L-arabinofuranosidase (EC 3.2.1.55); arabinanase (EC 3.2.1.99); xylanase (EC 3.2.1.8); galactan 1,3-beta;-galactosidase (EC 3.2.1.145); alpha;-1,2-L-arabinofuranosidase (EC 3.2.1.-); exo-alpha;-1,5-L-arabinofuranosidase (EC 3.2.1.-); [inverting] exo-alpha;-1,5-L-arabinanase (EC 3.2.1.-); beta;-1,3-xylosidase (EC 3.2.1.-)
NOVO_MIX_2646258	WP_014740778.1	GH43	beta;-xylosidase (EC 3.2.1.37); alpha;-L-arabinofuranosidase (EC 3.2.1.55); arabinanase (EC 3.2.1.99); xylanase (EC 3.2.1.8); galactan 1,3-beta;-galactosidase (EC 3.2.1.145); alpha;-1,2-L-arabinofuranosidase (EC 3.2.1.-); exo-alpha;-1,5-L-arabinofuranosidase (EC 3.2.1.-); [inverting] exo-alpha;-1,5-L-arabinanase (EC 3.2.1.-); beta;-1,3-xylosidase (EC 3.2.1.-)
NOVO_MIX_2652569	WP_013919754.1	GH43	beta;-xylosidase (EC 3.2.1.37); alpha;-L-arabinofuranosidase (EC 3.2.1.55); arabinanase (EC 3.2.1.99); xylanase (EC 3.2.1.8); galactan 1,3-beta;-galactosidase (EC 3.2.1.145); alpha;-1,2-L-arabinofuranosidase (EC 3.2.1.-); exo-alpha;-1,5-L-arabinofuranosidase (EC 3.2.1.-); [inverting] exo-alpha;-1,5-L-arabinanase (EC 3.2.1.-); beta;-1,3-xylosidase (EC 3.2.1.-)
NOVO_MIX_2653143	WP_011874641.1	GH43	beta;-xylosidase (EC 3.2.1.37); alpha;-L-arabinofuranosidase (EC 3.2.1.55); arabinanase (EC 3.2.1.99); xylanase (EC 3.2.1.8); galactan 1,3-beta;-galactosidase (EC 3.2.1.145); alpha;-1,2-L-arabinofuranosidase (EC 3.2.1.-); exo-alpha;-1,5-L-arabinofuranosidase (EC 3.2.1.-); [inverting] exo-alpha;-1,5-L-arabinanase (EC 3.2.1.-); beta;-1,3-xylosidase (EC 3.2.1.-)
NOVO_MIX_2662745	WP_013376239.1	GH43	beta;-xylosidase (EC 3.2.1.37); alpha;-L-arabinofuranosidase (EC 3.2.1.55); arabinanase (EC 3.2.1.99); xylanase (EC 3.2.1.8); galactan 1,3-beta;-galactosidase (EC 3.2.1.145); alpha;-1,2-L-arabinofuranosidase (EC 3.2.1.-); exo-alpha;-1,5-L-arabinofuranosidase (EC 3.2.1.-); [inverting] exo-alpha;-1,5-L-arabinanase (EC 3.2.1.-); beta;-1,3-xylosidase (EC 3.2.1.-)
NOVO_MIX_2667344	WP_013667687.1	GH43	beta;-xylosidase (EC 3.2.1.37); alpha;-L-arabinofuranosidase (EC 3.2.1.55); arabinanase (EC 3.2.1.99); xylanase (EC 3.2.1.8); galactan 1,3-beta;-galactosidase (EC 3.2.1.145); alpha;-1,2-L-arabinofuranosidase (EC 3.2.1.-); exo-alpha;-1,5-L-arabinofuranosidase (EC 3.2.1.-); [inverting] exo-alpha;-1,5-L-arabinanase (EC 3.2.1.-); beta;-1,3-xylosidase (EC 3.2.1.-)
NOVO_MIX_2671454	WP_011541047.1	GH43	beta;-xylosidase (EC 3.2.1.37); alpha;-L-arabinofuranosidase (EC 3.2.1.55); arabinanase (EC 3.2.1.99); xylanase (EC 3.2.1.8); galactan 1,3-beta;-galactosidase (EC 3.2.1.145); alpha;-1,2-L-arabinofuranosidase (EC 3.2.1.-); exo-alpha;-1,5-L-arabinofuranosidase (EC 3.2.1.-); [inverting] exo-alpha;-1,5-L-arabinanase (EC 3.2.1.-); beta;-1,3-xylosidase (EC 3.2.1.-)
NOVO_MIX_2671573	WP_012374177.1	GH43	beta;-xylosidase (EC 3.2.1.37); alpha;-L-arabinofuranosidase (EC 3.2.1.55); arabinanase (EC 3.2.1.99); xylanase (EC 3.2.1.8); galactan 1,3-beta;-galactosidase (EC 3.2.1.145); alpha;-1,2-L-arabinofuranosidase (EC 3.2.1.-); exo-alpha;-1,5-L-arabinofuranosidase (EC 3.2.1.-); [inverting] exo-alpha;-1,5-L-arabinanase (EC 3.2.1.-); beta;-1,3-xylosidase (EC 3.2.1.-)
NOVO_MIX_2671583	AHF16653.1	GH43	beta;-xylosidase (EC 3.2.1.37); alpha;-L-arabinofuranosidase (EC 3.2.1.55); arabinanase (EC 3.2.1.99); xylanase (EC 3.2.1.8); galactan 1,3-beta;-galactosidase (EC 3.2.1.145); alpha;-1,2-L-arabinofuranosidase (EC 3.2.1.-); exo-alpha;-1,5-L-arabinofuranosidase (EC 3.2.1.-); [inverting] exo-alpha;-1,5-L-arabinanase (EC 3.2.1.-); beta;-1,3-xylosidase (EC 3.2.1.-)
NOVO_MIX_2676441	WP_014219462.1	GH43	beta;-xylosidase (EC 3.2.1.37); alpha;-L-arabinofuranosidase (EC 3.2.1.55); arabinanase (EC 3.2.1.99); xylanase (EC 3.2.1.8); galactan 1,3-beta;-galactosidase (EC 3.2.1.145); alpha;-1,2-L-arabinofuranosidase (EC 3.2.1.-); exo-alpha;-1,5-L-arabinofuranosidase (EC 3.2.1.-); [inverting] exo-alpha;-1,5-L-arabinanase (EC 3.2.1.-); beta;-1,3-xylosidase (EC 3.2.1.-)
NOVO_MIX_2683012	WP_014218905.1	GH43	beta;-xylosidase (EC 3.2.1.37); alpha;-L-arabinofuranosidase (EC 3.2.1.55); arabinanase (EC 3.2.1.99); xylanase (EC 3.2.1.8); galactan 1,3-beta;-galactosidase (EC 3.2.1.145); alpha;-1,2-L-arabinofuranosidase (EC 3.2.1.-); exo-alpha;-1,5-L-arabinofuranosidase (EC 3.2.1.-); [inverting] exo-alpha;-1,5-L-arabinanase (EC 3.2.1.-); beta;-1,3-xylosidase (EC 3.2.1.-)
NOVO_MIX_2685208	WP_014445750.1	GH43	beta;-xylosidase (EC 3.2.1.37); alpha;-L-arabinofuranosidase (EC 3.2.1.55); arabinanase (EC 3.2.1.99); xylanase (EC 3.2.1.8); galactan 1,3-beta;-galactosidase (EC 3.2.1.145); alpha;-1,2-L-arabinofuranosidase (EC 3.2.1.-); exo-alpha;-1,5-L-arabinofuranosidase (EC 3.2.1.-); [inverting] exo-alpha;-1,5-L-arabinanase (EC 3.2.1.-); beta;-1,3-xylosidase (EC 3.2.1.-)
NOVO_MIX_2708926	WP_012374074.1	GH43	beta;-xylosidase (EC 3.2.1.37); alpha;-L-arabinofuranosidase (EC 3.2.1.55); arabinanase (EC 3.2.1.99); xylanase (EC 3.2.1.8); galactan 1,3-beta;-galactosidase (EC 3.2.1.145); alpha;-1,2-L-arabinofuranosidase (EC 3.2.1.-); exo-alpha;-1,5-L-arabinofuranosidase (EC 3.2.1.-); [inverting] exo-alpha;-1,5-L-arabinanase (EC 3.2.1.-); beta;-1,3-xylosidase (EC 3.2.1.-)
NOVO_MIX_2710196	WP_012374213.1	GH43	beta;-xylosidase (EC 3.2.1.37); alpha;-L-arabinofuranosidase (EC 3.2.1.55); arabinanase (EC 3.2.1.99); xylanase (EC 3.2.1.8); galactan 1,3-beta;-galactosidase (EC 3.2.1.145); alpha;-1,2-L-arabinofuranosidase (EC 3.2.1.-); exo-alpha;-1,5-L-arabinofuranosidase (EC 3.2.1.-); [inverting] exo-alpha;-1,5-L-arabinanase (EC 3.2.1.-); beta;-1,3-xylosidase (EC 3.2.1.-)
NOVO_MIX_2712986	WP_012486477.1	GH43	beta;-xylosidase (EC 3.2.1.37); alpha;-L-arabinofuranosidase (EC 3.2.1.55); arabinanase (EC 3.2.1.99); xylanase (EC 3.2.1.8); galactan 1,3-beta;-galactosidase (EC 3.2.1.145); alpha;-1,2-L-arabinofuranosidase (EC 3.2.1.-); exo-alpha;-1,5-L-arabinofuranosidase (EC 3.2.1.-); [inverting] exo-alpha;-1,5-L-arabinanase (EC 3.2.1.-); beta;-1,3-xylosidase (EC 3.2.1.-)
NOVO_MIX_2713926	WP_014395720.1	GH43	beta;-xylosidase (EC 3.2.1.37); alpha;-L-arabinofuranosidase (EC 3.2.1.55); arabinanase (EC 3.2.1.99); xylanase (EC 3.2.1.8); galactan 1,3-beta;-galactosidase (EC 3.2.1.145); alpha;-1,2-L-arabinofuranosidase (EC 3.2.1.-); exo-alpha;-1,5-L-arabinofuranosidase (EC 3.2.1.-); [inverting] exo-alpha;-1,5-L-arabinanase (EC 3.2.1.-); beta;-1,3-xylosidase (EC 3.2.1.-)
NOVO_MIX_2718956	WP_015813729.1	GH43	beta;-xylosidase (EC 3.2.1.37); alpha;-L-arabinofuranosidase (EC 3.2.1.55); arabinanase (EC 3.2.1.99); xylanase (EC 3.2.1.8); galactan 1,3-beta;-galactosidase (EC 3.2.1.145); alpha;-1,2-L-arabinofuranosidase (EC 3.2.1.-); exo-alpha;-1,5-L-arabinofuranosidase (EC 3.2.1.-); [inverting] exo-alpha;-1,5-L-arabinanase (EC 3.2.1.-); beta;-1,3-xylosidase (EC 3.2.1.-)
NOVO_MIX_2719969	WP_015264371.1	GH43	beta;-xylosidase (EC 3.2.1.37); alpha;-L-arabinofuranosidase (EC 3.2.1.55); arabinanase (EC 3.2.1.99); xylanase (EC 3.2.1.8); galactan 1,3-beta;-galactosidase (EC 3.2.1.145); alpha;-1,2-L-arabinofuranosidase (EC 3.2.1.-); exo-alpha;-1,5-L-arabinofuranosidase (EC 3.2.1.-); [inverting] exo-alpha;-1,5-L-arabinanase (EC 3.2.1.-); beta;-1,3-xylosidase (EC 3.2.1.-)
NOVO_MIX_2723820	AHX62308.1	GH43	beta;-xylosidase (EC 3.2.1.37); alpha;-L-arabinofuranosidase (EC 3.2.1.55); arabinanase (EC 3.2.1.99); xylanase (EC 3.2.1.8); galactan 1,3-beta;-galactosidase (EC 3.2.1.145); alpha;-1,2-L-arabinofuranosidase (EC 3.2.1.-); exo-alpha;-1,5-L-arabinofuranosidase (EC 3.2.1.-); [inverting] exo-alpha;-1,5-L-arabinanase (EC 3.2.1.-); beta;-1,3-xylosidase (EC 3.2.1.-)
NOVO_MIX_2735090	WP_013884602.1	GH43	beta;-xylosidase (EC 3.2.1.37); alpha;-L-arabinofuranosidase (EC 3.2.1.55); arabinanase (EC 3.2.1.99); xylanase (EC 3.2.1.8); galactan 1,3-beta;-galactosidase (EC 3.2.1.145); alpha;-1,2-L-arabinofuranosidase (EC 3.2.1.-); exo-alpha;-1,5-L-arabinofuranosidase (EC 3.2.1.-); [inverting] exo-alpha;-1,5-L-arabinanase (EC 3.2.1.-); beta;-1,3-xylosidase (EC 3.2.1.-)
NOVO_MIX_2750506	WP_011541063.1	GH43	beta;-xylosidase (EC 3.2.1.37); alpha;-L-arabinofuranosidase (EC 3.2.1.55); arabinanase (EC 3.2.1.99); xylanase (EC 3.2.1.8); galactan 1,3-beta;-galactosidase (EC 3.2.1.145); alpha;-1,2-L-arabinofuranosidase (EC 3.2.1.-); exo-alpha;-1,5-L-arabinofuranosidase (EC 3.2.1.-); [inverting] exo-alpha;-1,5-L-arabinanase (EC 3.2.1.-); beta;-1,3-xylosidase (EC 3.2.1.-)
NOVO_MIX_2751247	AHE53246.1	GH43	beta;-xylosidase (EC 3.2.1.37); alpha;-L-arabinofuranosidase (EC 3.2.1.55); arabinanase (EC 3.2.1.99); xylanase (EC 3.2.1.8); galactan 1,3-beta;-galactosidase (EC 3.2.1.145); alpha;-1,2-L-arabinofuranosidase (EC 3.2.1.-); exo-alpha;-1,5-L-arabinofuranosidase (EC 3.2.1.-); [inverting] exo-alpha;-1,5-L-arabinanase (EC 3.2.1.-); beta;-1,3-xylosidase (EC 3.2.1.-)
NOVO_MIX_2763168	WP_013665442.1	GH43	beta;-xylosidase (EC 3.2.1.37); alpha;-L-arabinofuranosidase (EC 3.2.1.55); arabinanase (EC 3.2.1.99); xylanase (EC 3.2.1.8); galactan 1,3-beta;-galactosidase (EC 3.2.1.145); alpha;-1,2-L-arabinofuranosidase (EC 3.2.1.-); exo-alpha;-1,5-L-arabinofuranosidase (EC 3.2.1.-); [inverting] exo-alpha;-1,5-L-arabinanase (EC 3.2.1.-); beta;-1,3-xylosidase (EC 3.2.1.-)
NOVO_MIX_2774663	WP_012627468.1	GH43	beta;-xylosidase (EC 3.2.1.37); alpha;-L-arabinofuranosidase (EC 3.2.1.55); arabinanase (EC 3.2.1.99); xylanase (EC 3.2.1.8); galactan 1,3-beta;-galactosidase (EC 3.2.1.145); alpha;-1,2-L-arabinofuranosidase (EC 3.2.1.-); exo-alpha;-1,5-L-arabinofuranosidase (EC 3.2.1.-); [inverting] exo-alpha;-1,5-L-arabinanase (EC 3.2.1.-); beta;-1,3-xylosidase (EC 3.2.1.-)
NOVO_MIX_2780839	AGC09630.1	GH43	beta;-xylosidase (EC 3.2.1.37); alpha;-L-arabinofuranosidase (EC 3.2.1.55); arabinanase (EC 3.2.1.99); xylanase (EC 3.2.1.8); galactan 1,3-beta;-galactosidase (EC 3.2.1.145); alpha;-1,2-L-arabinofuranosidase (EC 3.2.1.-); exo-alpha;-1,5-L-arabinofuranosidase (EC 3.2.1.-); [inverting] exo-alpha;-1,5-L-arabinanase (EC 3.2.1.-); beta;-1,3-xylosidase (EC 3.2.1.-)
NOVO_MIX_2785209	WP_014856749.1	GH43	beta;-xylosidase (EC 3.2.1.37); alpha;-L-arabinofuranosidase (EC 3.2.1.55); arabinanase (EC 3.2.1.99); xylanase (EC 3.2.1.8); galactan 1,3-beta;-galactosidase (EC 3.2.1.145); alpha;-1,2-L-arabinofuranosidase (EC 3.2.1.-); exo-alpha;-1,5-L-arabinofuranosidase (EC 3.2.1.-); [inverting] exo-alpha;-1,5-L-arabinanase (EC 3.2.1.-); beta;-1,3-xylosidase (EC 3.2.1.-)
NOVO_MIX_2788255	WP_013884587.1	GH43	beta;-xylosidase (EC 3.2.1.37); alpha;-L-arabinofuranosidase (EC 3.2.1.55); arabinanase (EC 3.2.1.99); xylanase (EC 3.2.1.8); galactan 1,3-beta;-galactosidase (EC 3.2.1.145); alpha;-1,2-L-arabinofuranosidase (EC 3.2.1.-); exo-alpha;-1,5-L-arabinofuranosidase (EC 3.2.1.-); [inverting] exo-alpha;-1,5-L-arabinanase (EC 3.2.1.-); beta;-1,3-xylosidase (EC 3.2.1.-)
NOVO_MIX_2793828	WP_013584805.1	GH43	beta;-xylosidase (EC 3.2.1.37); alpha;-L-arabinofuranosidase (EC 3.2.1.55); arabinanase (EC 3.2.1.99); xylanase (EC 3.2.1.8); galactan 1,3-beta;-galactosidase (EC 3.2.1.145); alpha;-1,2-L-arabinofuranosidase (EC 3.2.1.-); exo-alpha;-1,5-L-arabinofuranosidase (EC 3.2.1.-); [inverting] exo-alpha;-1,5-L-arabinanase (EC 3.2.1.-); beta;-1,3-xylosidase (EC 3.2.1.-)
NOVO_MIX_2800424	WP_012999119.1	GH43	beta;-xylosidase (EC 3.2.1.37); alpha;-L-arabinofuranosidase (EC 3.2.1.55); arabinanase (EC 3.2.1.99); xylanase (EC 3.2.1.8); galactan 1,3-beta;-galactosidase (EC 3.2.1.145); alpha;-1,2-L-arabinofuranosidase (EC 3.2.1.-); exo-alpha;-1,5-L-arabinofuranosidase (EC 3.2.1.-); [inverting] exo-alpha;-1,5-L-arabinanase (EC 3.2.1.-); beta;-1,3-xylosidase (EC 3.2.1.-)
NOVO_MIX_2818167	WP_003520229.1	GH43	beta;-xylosidase (EC 3.2.1.37); alpha;-L-arabinofuranosidase (EC 3.2.1.55); arabinanase (EC 3.2.1.99); xylanase (EC 3.2.1.8); galactan 1,3-beta;-galactosidase (EC 3.2.1.145); alpha;-1,2-L-arabinofuranosidase (EC 3.2.1.-); exo-alpha;-1,5-L-arabinofuranosidase (EC 3.2.1.-); [inverting] exo-alpha;-1,5-L-arabinanase (EC 3.2.1.-); beta;-1,3-xylosidase (EC 3.2.1.-)
NOVO_MIX_2822649	WP_023562518.1	GH43	beta;-xylosidase (EC 3.2.1.37); alpha;-L-arabinofuranosidase (EC 3.2.1.55); arabinanase (EC 3.2.1.99); xylanase (EC 3.2.1.8); galactan 1,3-beta;-galactosidase (EC 3.2.1.145); alpha;-1,2-L-arabinofuranosidase (EC 3.2.1.-); exo-alpha;-1,5-L-arabinofuranosidase (EC 3.2.1.-); [inverting] exo-alpha;-1,5-L-arabinanase (EC 3.2.1.-); beta;-1,3-xylosidase (EC 3.2.1.-)
NOVO_MIX_2831238	AGU11393.1	GH43	beta;-xylosidase (EC 3.2.1.37); alpha;-L-arabinofuranosidase (EC 3.2.1.55); arabinanase (EC 3.2.1.99); xylanase (EC 3.2.1.8); galactan 1,3-beta;-galactosidase (EC 3.2.1.145); alpha;-1,2-L-arabinofuranosidase (EC 3.2.1.-); exo-alpha;-1,5-L-arabinofuranosidase (EC 3.2.1.-); [inverting] exo-alpha;-1,5-L-arabinanase (EC 3.2.1.-); beta;-1,3-xylosidase (EC 3.2.1.-)
NOVO_MIX_283365	AHF16239.1	GH43	beta;-xylosidase (EC 3.2.1.37); alpha;-L-arabinofuranosidase (EC 3.2.1.55); arabinanase (EC 3.2.1.99); xylanase (EC 3.2.1.8); galactan 1,3-beta;-galactosidase (EC 3.2.1.145); alpha;-1,2-L-arabinofuranosidase (EC 3.2.1.-); exo-alpha;-1,5-L-arabinofuranosidase (EC 3.2.1.-); [inverting] exo-alpha;-1,5-L-arabinanase (EC 3.2.1.-); beta;-1,3-xylosidase (EC 3.2.1.-)
NOVO_MIX_2838401	WP_011541047.1	GH43	beta;-xylosidase (EC 3.2.1.37); alpha;-L-arabinofuranosidase (EC 3.2.1.55); arabinanase (EC 3.2.1.99); xylanase (EC 3.2.1.8); galactan 1,3-beta;-galactosidase (EC 3.2.1.145); alpha;-1,2-L-arabinofuranosidase (EC 3.2.1.-); exo-alpha;-1,5-L-arabinofuranosidase (EC 3.2.1.-); [inverting] exo-alpha;-1,5-L-arabinanase (EC 3.2.1.-); beta;-1,3-xylosidase (EC 3.2.1.-)
NOVO_MIX_2850337	AHJ97131.1	GH43	beta;-xylosidase (EC 3.2.1.37); alpha;-L-arabinofuranosidase (EC 3.2.1.55); arabinanase (EC 3.2.1.99); xylanase (EC 3.2.1.8); galactan 1,3-beta;-galactosidase (EC 3.2.1.145); alpha;-1,2-L-arabinofuranosidase (EC 3.2.1.-); exo-alpha;-1,5-L-arabinofuranosidase (EC 3.2.1.-); [inverting] exo-alpha;-1,5-L-arabinanase (EC 3.2.1.-); beta;-1,3-xylosidase (EC 3.2.1.-)
NOVO_MIX_2852316	WP_011541047.1	GH43	beta;-xylosidase (EC 3.2.1.37); alpha;-L-arabinofuranosidase (EC 3.2.1.55); arabinanase (EC 3.2.1.99); xylanase (EC 3.2.1.8); galactan 1,3-beta;-galactosidase (EC 3.2.1.145); alpha;-1,2-L-arabinofuranosidase (EC 3.2.1.-); exo-alpha;-1,5-L-arabinofuranosidase (EC 3.2.1.-); [inverting] exo-alpha;-1,5-L-arabinanase (EC 3.2.1.-); beta;-1,3-xylosidase (EC 3.2.1.-)
NOVO_MIX_2859230	WP_013053814.1	GH43	beta;-xylosidase (EC 3.2.1.37); alpha;-L-arabinofuranosidase (EC 3.2.1.55); arabinanase (EC 3.2.1.99); xylanase (EC 3.2.1.8); galactan 1,3-beta;-galactosidase (EC 3.2.1.145); alpha;-1,2-L-arabinofuranosidase (EC 3.2.1.-); exo-alpha;-1,5-L-arabinofuranosidase (EC 3.2.1.-); [inverting] exo-alpha;-1,5-L-arabinanase (EC 3.2.1.-); beta;-1,3-xylosidase (EC 3.2.1.-)
NOVO_MIX_2864219	WP_013633610.1	GH43	beta;-xylosidase (EC 3.2.1.37); alpha;-L-arabinofuranosidase (EC 3.2.1.55); arabinanase (EC 3.2.1.99); xylanase (EC 3.2.1.8); galactan 1,3-beta;-galactosidase (EC 3.2.1.145); alpha;-1,2-L-arabinofuranosidase (EC 3.2.1.-); exo-alpha;-1,5-L-arabinofuranosidase (EC 3.2.1.-); [inverting] exo-alpha;-1,5-L-arabinanase (EC 3.2.1.-); beta;-1,3-xylosidase (EC 3.2.1.-)
NOVO_MIX_2867867	WP_006283100.1	GH43	beta;-xylosidase (EC 3.2.1.37); alpha;-L-arabinofuranosidase (EC 3.2.1.55); arabinanase (EC 3.2.1.99); xylanase (EC 3.2.1.8); galactan 1,3-beta;-galactosidase (EC 3.2.1.145); alpha;-1,2-L-arabinofuranosidase (EC 3.2.1.-); exo-alpha;-1,5-L-arabinofuranosidase (EC 3.2.1.-); [inverting] exo-alpha;-1,5-L-arabinanase (EC 3.2.1.-); beta;-1,3-xylosidase (EC 3.2.1.-)
NOVO_MIX_2867902	WP_013118262.1	GH43	beta;-xylosidase (EC 3.2.1.37); alpha;-L-arabinofuranosidase (EC 3.2.1.55); arabinanase (EC 3.2.1.99); xylanase (EC 3.2.1.8); galactan 1,3-beta;-galactosidase (EC 3.2.1.145); alpha;-1,2-L-arabinofuranosidase (EC 3.2.1.-); exo-alpha;-1,5-L-arabinofuranosidase (EC 3.2.1.-); [inverting] exo-alpha;-1,5-L-arabinanase (EC 3.2.1.-); beta;-1,3-xylosidase (EC 3.2.1.-)
NOVO_MIX_2877941	WP_011541063.1	GH43	beta;-xylosidase (EC 3.2.1.37); alpha;-L-arabinofuranosidase (EC 3.2.1.55); arabinanase (EC 3.2.1.99); xylanase (EC 3.2.1.8); galactan 1,3-beta;-galactosidase (EC 3.2.1.145); alpha;-1,2-L-arabinofuranosidase (EC 3.2.1.-); exo-alpha;-1,5-L-arabinofuranosidase (EC 3.2.1.-); [inverting] exo-alpha;-1,5-L-arabinanase (EC 3.2.1.-); beta;-1,3-xylosidase (EC 3.2.1.-)
NOVO_MIX_2884907	WP_013376239.1	GH43	beta;-xylosidase (EC 3.2.1.37); alpha;-L-arabinofuranosidase (EC 3.2.1.55); arabinanase (EC 3.2.1.99); xylanase (EC 3.2.1.8); galactan 1,3-beta;-galactosidase (EC 3.2.1.145); alpha;-1,2-L-arabinofuranosidase (EC 3.2.1.-); exo-alpha;-1,5-L-arabinofuranosidase (EC 3.2.1.-); [inverting] exo-alpha;-1,5-L-arabinanase (EC 3.2.1.-); beta;-1,3-xylosidase (EC 3.2.1.-)
NOVO_MIX_2887696	WP_012157872.1	GH43	beta;-xylosidase (EC 3.2.1.37); alpha;-L-arabinofuranosidase (EC 3.2.1.55); arabinanase (EC 3.2.1.99); xylanase (EC 3.2.1.8); galactan 1,3-beta;-galactosidase (EC 3.2.1.145); alpha;-1,2-L-arabinofuranosidase (EC 3.2.1.-); exo-alpha;-1,5-L-arabinofuranosidase (EC 3.2.1.-); [inverting] exo-alpha;-1,5-L-arabinanase (EC 3.2.1.-); beta;-1,3-xylosidase (EC 3.2.1.-)
NOVO_MIX_2887723	WP_013071415.1	GH43	beta;-xylosidase (EC 3.2.1.37); alpha;-L-arabinofuranosidase (EC 3.2.1.55); arabinanase (EC 3.2.1.99); xylanase (EC 3.2.1.8); galactan 1,3-beta;-galactosidase (EC 3.2.1.145); alpha;-1,2-L-arabinofuranosidase (EC 3.2.1.-); exo-alpha;-1,5-L-arabinofuranosidase (EC 3.2.1.-); [inverting] exo-alpha;-1,5-L-arabinanase (EC 3.2.1.-); beta;-1,3-xylosidase (EC 3.2.1.-)
NOVO_MIX_2892982	WP_012999835.1	GH43	beta;-xylosidase (EC 3.2.1.37); alpha;-L-arabinofuranosidase (EC 3.2.1.55); arabinanase (EC 3.2.1.99); xylanase (EC 3.2.1.8); galactan 1,3-beta;-galactosidase (EC 3.2.1.145); alpha;-1,2-L-arabinofuranosidase (EC 3.2.1.-); exo-alpha;-1,5-L-arabinofuranosidase (EC 3.2.1.-); [inverting] exo-alpha;-1,5-L-arabinanase (EC 3.2.1.-); beta;-1,3-xylosidase (EC 3.2.1.-)
NOVO_MIX_2893518	WP_020461932.1	GH43	beta;-xylosidase (EC 3.2.1.37); alpha;-L-arabinofuranosidase (EC 3.2.1.55); arabinanase (EC 3.2.1.99); xylanase (EC 3.2.1.8); galactan 1,3-beta;-galactosidase (EC 3.2.1.145); alpha;-1,2-L-arabinofuranosidase (EC 3.2.1.-); exo-alpha;-1,5-L-arabinofuranosidase (EC 3.2.1.-); [inverting] exo-alpha;-1,5-L-arabinanase (EC 3.2.1.-); beta;-1,3-xylosidase (EC 3.2.1.-)
NOVO_MIX_2901841	WP_014395720.1	GH43	beta;-xylosidase (EC 3.2.1.37); alpha;-L-arabinofuranosidase (EC 3.2.1.55); arabinanase (EC 3.2.1.99); xylanase (EC 3.2.1.8); galactan 1,3-beta;-galactosidase (EC 3.2.1.145); alpha;-1,2-L-arabinofuranosidase (EC 3.2.1.-); exo-alpha;-1,5-L-arabinofuranosidase (EC 3.2.1.-); [inverting] exo-alpha;-1,5-L-arabinanase (EC 3.2.1.-); beta;-1,3-xylosidase (EC 3.2.1.-)
NOVO_MIX_2902182	WP_015657060.1	GH43	beta;-xylosidase (EC 3.2.1.37); alpha;-L-arabinofuranosidase (EC 3.2.1.55); arabinanase (EC 3.2.1.99); xylanase (EC 3.2.1.8); galactan 1,3-beta;-galactosidase (EC 3.2.1.145); alpha;-1,2-L-arabinofuranosidase (EC 3.2.1.-); exo-alpha;-1,5-L-arabinofuranosidase (EC 3.2.1.-); [inverting] exo-alpha;-1,5-L-arabinanase (EC 3.2.1.-); beta;-1,3-xylosidase (EC 3.2.1.-)
NOVO_MIX_2903106	WP_015811011.1	GH43	beta;-xylosidase (EC 3.2.1.37); alpha;-L-arabinofuranosidase (EC 3.2.1.55); arabinanase (EC 3.2.1.99); xylanase (EC 3.2.1.8); galactan 1,3-beta;-galactosidase (EC 3.2.1.145); alpha;-1,2-L-arabinofuranosidase (EC 3.2.1.-); exo-alpha;-1,5-L-arabinofuranosidase (EC 3.2.1.-); [inverting] exo-alpha;-1,5-L-arabinanase (EC 3.2.1.-); beta;-1,3-xylosidase (EC 3.2.1.-)
NOVO_MIX_2906935	AHG91998.1	GH43	beta;-xylosidase (EC 3.2.1.37); alpha;-L-arabinofuranosidase (EC 3.2.1.55); arabinanase (EC 3.2.1.99); xylanase (EC 3.2.1.8); galactan 1,3-beta;-galactosidase (EC 3.2.1.145); alpha;-1,2-L-arabinofuranosidase (EC 3.2.1.-); exo-alpha;-1,5-L-arabinofuranosidase (EC 3.2.1.-); [inverting] exo-alpha;-1,5-L-arabinanase (EC 3.2.1.-); beta;-1,3-xylosidase (EC 3.2.1.-)
NOVO_MIX_2908833	WP_008767197.1	GH43	beta;-xylosidase (EC 3.2.1.37); alpha;-L-arabinofuranosidase (EC 3.2.1.55); arabinanase (EC 3.2.1.99); xylanase (EC 3.2.1.8); galactan 1,3-beta;-galactosidase (EC 3.2.1.145); alpha;-1,2-L-arabinofuranosidase (EC 3.2.1.-); exo-alpha;-1,5-L-arabinofuranosidase (EC 3.2.1.-); [inverting] exo-alpha;-1,5-L-arabinanase (EC 3.2.1.-); beta;-1,3-xylosidase (EC 3.2.1.-)
NOVO_MIX_2911371	WP_011541049.1	GH43	beta;-xylosidase (EC 3.2.1.37); alpha;-L-arabinofuranosidase (EC 3.2.1.55); arabinanase (EC 3.2.1.99); xylanase (EC 3.2.1.8); galactan 1,3-beta;-galactosidase (EC 3.2.1.145); alpha;-1,2-L-arabinofuranosidase (EC 3.2.1.-); exo-alpha;-1,5-L-arabinofuranosidase (EC 3.2.1.-); [inverting] exo-alpha;-1,5-L-arabinanase (EC 3.2.1.-); beta;-1,3-xylosidase (EC 3.2.1.-)
NOVO_MIX_2919483	WP_015027914.1	GH43	beta;-xylosidase (EC 3.2.1.37); alpha;-L-arabinofuranosidase (EC 3.2.1.55); arabinanase (EC 3.2.1.99); xylanase (EC 3.2.1.8); galactan 1,3-beta;-galactosidase (EC 3.2.1.145); alpha;-1,2-L-arabinofuranosidase (EC 3.2.1.-); exo-alpha;-1,5-L-arabinofuranosidase (EC 3.2.1.-); [inverting] exo-alpha;-1,5-L-arabinanase (EC 3.2.1.-); beta;-1,3-xylosidase (EC 3.2.1.-)
NOVO_MIX_2924216	WP_014395720.1	GH43	beta;-xylosidase (EC 3.2.1.37); alpha;-L-arabinofuranosidase (EC 3.2.1.55); arabinanase (EC 3.2.1.99); xylanase (EC 3.2.1.8); galactan 1,3-beta;-galactosidase (EC 3.2.1.145); alpha;-1,2-L-arabinofuranosidase (EC 3.2.1.-); exo-alpha;-1,5-L-arabinofuranosidase (EC 3.2.1.-); [inverting] exo-alpha;-1,5-L-arabinanase (EC 3.2.1.-); beta;-1,3-xylosidase (EC 3.2.1.-)
NOVO_MIX_2935043	WP_012025857.1	GH43	beta;-xylosidase (EC 3.2.1.37); alpha;-L-arabinofuranosidase (EC 3.2.1.55); arabinanase (EC 3.2.1.99); xylanase (EC 3.2.1.8); galactan 1,3-beta;-galactosidase (EC 3.2.1.145); alpha;-1,2-L-arabinofuranosidase (EC 3.2.1.-); exo-alpha;-1,5-L-arabinofuranosidase (EC 3.2.1.-); [inverting] exo-alpha;-1,5-L-arabinanase (EC 3.2.1.-); beta;-1,3-xylosidase (EC 3.2.1.-)
NOVO_MIX_2936143	WP_013763867.1	GH43	beta;-xylosidase (EC 3.2.1.37); alpha;-L-arabinofuranosidase (EC 3.2.1.55); arabinanase (EC 3.2.1.99); xylanase (EC 3.2.1.8); galactan 1,3-beta;-galactosidase (EC 3.2.1.145); alpha;-1,2-L-arabinofuranosidase (EC 3.2.1.-); exo-alpha;-1,5-L-arabinofuranosidase (EC 3.2.1.-); [inverting] exo-alpha;-1,5-L-arabinanase (EC 3.2.1.-); beta;-1,3-xylosidase (EC 3.2.1.-)
NOVO_MIX_2944379	WP_012084848.1	GH43	beta;-xylosidase (EC 3.2.1.37); alpha;-L-arabinofuranosidase (EC 3.2.1.55); arabinanase (EC 3.2.1.99); xylanase (EC 3.2.1.8); galactan 1,3-beta;-galactosidase (EC 3.2.1.145); alpha;-1,2-L-arabinofuranosidase (EC 3.2.1.-); exo-alpha;-1,5-L-arabinofuranosidase (EC 3.2.1.-); [inverting] exo-alpha;-1,5-L-arabinanase (EC 3.2.1.-); beta;-1,3-xylosidase (EC 3.2.1.-)
NOVO_MIX_2944690	WP_012374074.1	GH43	beta;-xylosidase (EC 3.2.1.37); alpha;-L-arabinofuranosidase (EC 3.2.1.55); arabinanase (EC 3.2.1.99); xylanase (EC 3.2.1.8); galactan 1,3-beta;-galactosidase (EC 3.2.1.145); alpha;-1,2-L-arabinofuranosidase (EC 3.2.1.-); exo-alpha;-1,5-L-arabinofuranosidase (EC 3.2.1.-); [inverting] exo-alpha;-1,5-L-arabinanase (EC 3.2.1.-); beta;-1,3-xylosidase (EC 3.2.1.-)
NOVO_MIX_2956566	WP_013479644.1	GH43	beta;-xylosidase (EC 3.2.1.37); alpha;-L-arabinofuranosidase (EC 3.2.1.55); arabinanase (EC 3.2.1.99); xylanase (EC 3.2.1.8); galactan 1,3-beta;-galactosidase (EC 3.2.1.145); alpha;-1,2-L-arabinofuranosidase (EC 3.2.1.-); exo-alpha;-1,5-L-arabinofuranosidase (EC 3.2.1.-); [inverting] exo-alpha;-1,5-L-arabinanase (EC 3.2.1.-); beta;-1,3-xylosidase (EC 3.2.1.-)
NOVO_MIX_2966438	WP_013884602.1	GH43	beta;-xylosidase (EC 3.2.1.37); alpha;-L-arabinofuranosidase (EC 3.2.1.55); arabinanase (EC 3.2.1.99); xylanase (EC 3.2.1.8); galactan 1,3-beta;-galactosidase (EC 3.2.1.145); alpha;-1,2-L-arabinofuranosidase (EC 3.2.1.-); exo-alpha;-1,5-L-arabinofuranosidase (EC 3.2.1.-); [inverting] exo-alpha;-1,5-L-arabinanase (EC 3.2.1.-); beta;-1,3-xylosidase (EC 3.2.1.-)
NOVO_MIX_2981055	WP_020738799.1	GH43	beta;-xylosidase (EC 3.2.1.37); alpha;-L-arabinofuranosidase (EC 3.2.1.55); arabinanase (EC 3.2.1.99); xylanase (EC 3.2.1.8); galactan 1,3-beta;-galactosidase (EC 3.2.1.145); alpha;-1,2-L-arabinofuranosidase (EC 3.2.1.-); exo-alpha;-1,5-L-arabinofuranosidase (EC 3.2.1.-); [inverting] exo-alpha;-1,5-L-arabinanase (EC 3.2.1.-); beta;-1,3-xylosidase (EC 3.2.1.-)
NOVO_MIX_2981294	WP_012917736.1	GH43	beta;-xylosidase (EC 3.2.1.37); alpha;-L-arabinofuranosidase (EC 3.2.1.55); arabinanase (EC 3.2.1.99); xylanase (EC 3.2.1.8); galactan 1,3-beta;-galactosidase (EC 3.2.1.145); alpha;-1,2-L-arabinofuranosidase (EC 3.2.1.-); exo-alpha;-1,5-L-arabinofuranosidase (EC 3.2.1.-); [inverting] exo-alpha;-1,5-L-arabinanase (EC 3.2.1.-); beta;-1,3-xylosidase (EC 3.2.1.-)
NOVO_MIX_2985623	WP_013376239.1	GH43	beta;-xylosidase (EC 3.2.1.37); alpha;-L-arabinofuranosidase (EC 3.2.1.55); arabinanase (EC 3.2.1.99); xylanase (EC 3.2.1.8); galactan 1,3-beta;-galactosidase (EC 3.2.1.145); alpha;-1,2-L-arabinofuranosidase (EC 3.2.1.-); exo-alpha;-1,5-L-arabinofuranosidase (EC 3.2.1.-); [inverting] exo-alpha;-1,5-L-arabinanase (EC 3.2.1.-); beta;-1,3-xylosidase (EC 3.2.1.-)
NOVO_MIX_2985641	WP_013228195.1	GH43	beta;-xylosidase (EC 3.2.1.37); alpha;-L-arabinofuranosidase (EC 3.2.1.55); arabinanase (EC 3.2.1.99); xylanase (EC 3.2.1.8); galactan 1,3-beta;-galactosidase (EC 3.2.1.145); alpha;-1,2-L-arabinofuranosidase (EC 3.2.1.-); exo-alpha;-1,5-L-arabinofuranosidase (EC 3.2.1.-); [inverting] exo-alpha;-1,5-L-arabinanase (EC 3.2.1.-); beta;-1,3-xylosidase (EC 3.2.1.-)
NOVO_MIX_2989523	WP_013053814.1	GH43	beta;-xylosidase (EC 3.2.1.37); alpha;-L-arabinofuranosidase (EC 3.2.1.55); arabinanase (EC 3.2.1.99); xylanase (EC 3.2.1.8); galactan 1,3-beta;-galactosidase (EC 3.2.1.145); alpha;-1,2-L-arabinofuranosidase (EC 3.2.1.-); exo-alpha;-1,5-L-arabinofuranosidase (EC 3.2.1.-); [inverting] exo-alpha;-1,5-L-arabinanase (EC 3.2.1.-); beta;-1,3-xylosidase (EC 3.2.1.-)
NOVO_MIX_2989972	WP_003520229.1	GH43	beta;-xylosidase (EC 3.2.1.37); alpha;-L-arabinofuranosidase (EC 3.2.1.55); arabinanase (EC 3.2.1.99); xylanase (EC 3.2.1.8); galactan 1,3-beta;-galactosidase (EC 3.2.1.145); alpha;-1,2-L-arabinofuranosidase (EC 3.2.1.-); exo-alpha;-1,5-L-arabinofuranosidase (EC 3.2.1.-); [inverting] exo-alpha;-1,5-L-arabinanase (EC 3.2.1.-); beta;-1,3-xylosidase (EC 3.2.1.-)
NOVO_MIX_2991710	WP_011541049.1	GH43	beta;-xylosidase (EC 3.2.1.37); alpha;-L-arabinofuranosidase (EC 3.2.1.55); arabinanase (EC 3.2.1.99); xylanase (EC 3.2.1.8); galactan 1,3-beta;-galactosidase (EC 3.2.1.145); alpha;-1,2-L-arabinofuranosidase (EC 3.2.1.-); exo-alpha;-1,5-L-arabinofuranosidase (EC 3.2.1.-); [inverting] exo-alpha;-1,5-L-arabinanase (EC 3.2.1.-); beta;-1,3-xylosidase (EC 3.2.1.-)
NOVO_MIX_2991860	AGU11393.1	GH43	beta;-xylosidase (EC 3.2.1.37); alpha;-L-arabinofuranosidase (EC 3.2.1.55); arabinanase (EC 3.2.1.99); xylanase (EC 3.2.1.8); galactan 1,3-beta;-galactosidase (EC 3.2.1.145); alpha;-1,2-L-arabinofuranosidase (EC 3.2.1.-); exo-alpha;-1,5-L-arabinofuranosidase (EC 3.2.1.-); [inverting] exo-alpha;-1,5-L-arabinanase (EC 3.2.1.-); beta;-1,3-xylosidase (EC 3.2.1.-)
NOVO_MIX_2993109	WP_012374074.1	GH43	beta;-xylosidase (EC 3.2.1.37); alpha;-L-arabinofuranosidase (EC 3.2.1.55); arabinanase (EC 3.2.1.99); xylanase (EC 3.2.1.8); galactan 1,3-beta;-galactosidase (EC 3.2.1.145); alpha;-1,2-L-arabinofuranosidase (EC 3.2.1.-); exo-alpha;-1,5-L-arabinofuranosidase (EC 3.2.1.-); [inverting] exo-alpha;-1,5-L-arabinanase (EC 3.2.1.-); beta;-1,3-xylosidase (EC 3.2.1.-)
NOVO_MIX_3004597	WP_011541047.1	GH43	beta;-xylosidase (EC 3.2.1.37); alpha;-L-arabinofuranosidase (EC 3.2.1.55); arabinanase (EC 3.2.1.99); xylanase (EC 3.2.1.8); galactan 1,3-beta;-galactosidase (EC 3.2.1.145); alpha;-1,2-L-arabinofuranosidase (EC 3.2.1.-); exo-alpha;-1,5-L-arabinofuranosidase (EC 3.2.1.-); [inverting] exo-alpha;-1,5-L-arabinanase (EC 3.2.1.-); beta;-1,3-xylosidase (EC 3.2.1.-)
NOVO_MIX_3005595	WP_013479644.1	GH43	beta;-xylosidase (EC 3.2.1.37); alpha;-L-arabinofuranosidase (EC 3.2.1.55); arabinanase (EC 3.2.1.99); xylanase (EC 3.2.1.8); galactan 1,3-beta;-galactosidase (EC 3.2.1.145); alpha;-1,2-L-arabinofuranosidase (EC 3.2.1.-); exo-alpha;-1,5-L-arabinofuranosidase (EC 3.2.1.-); [inverting] exo-alpha;-1,5-L-arabinanase (EC 3.2.1.-); beta;-1,3-xylosidase (EC 3.2.1.-)
NOVO_MIX_3032073	WP_020739706.1	GH43	beta;-xylosidase (EC 3.2.1.37); alpha;-L-arabinofuranosidase (EC 3.2.1.55); arabinanase (EC 3.2.1.99); xylanase (EC 3.2.1.8); galactan 1,3-beta;-galactosidase (EC 3.2.1.145); alpha;-1,2-L-arabinofuranosidase (EC 3.2.1.-); exo-alpha;-1,5-L-arabinofuranosidase (EC 3.2.1.-); [inverting] exo-alpha;-1,5-L-arabinanase (EC 3.2.1.-); beta;-1,3-xylosidase (EC 3.2.1.-)
NOVO_MIX_3033240	WP_014444799.1	GH43	beta;-xylosidase (EC 3.2.1.37); alpha;-L-arabinofuranosidase (EC 3.2.1.55); arabinanase (EC 3.2.1.99); xylanase (EC 3.2.1.8); galactan 1,3-beta;-galactosidase (EC 3.2.1.145); alpha;-1,2-L-arabinofuranosidase (EC 3.2.1.-); exo-alpha;-1,5-L-arabinofuranosidase (EC 3.2.1.-); [inverting] exo-alpha;-1,5-L-arabinanase (EC 3.2.1.-); beta;-1,3-xylosidase (EC 3.2.1.-)
NOVO_MIX_3034013	WP_011108511.1	GH43	beta;-xylosidase (EC 3.2.1.37); alpha;-L-arabinofuranosidase (EC 3.2.1.55); arabinanase (EC 3.2.1.99); xylanase (EC 3.2.1.8); galactan 1,3-beta;-galactosidase (EC 3.2.1.145); alpha;-1,2-L-arabinofuranosidase (EC 3.2.1.-); exo-alpha;-1,5-L-arabinofuranosidase (EC 3.2.1.-); [inverting] exo-alpha;-1,5-L-arabinanase (EC 3.2.1.-); beta;-1,3-xylosidase (EC 3.2.1.-)
NOVO_MIX_3038172	WP_012999041.1	GH43	beta;-xylosidase (EC 3.2.1.37); alpha;-L-arabinofuranosidase (EC 3.2.1.55); arabinanase (EC 3.2.1.99); xylanase (EC 3.2.1.8); galactan 1,3-beta;-galactosidase (EC 3.2.1.145); alpha;-1,2-L-arabinofuranosidase (EC 3.2.1.-); exo-alpha;-1,5-L-arabinofuranosidase (EC 3.2.1.-); [inverting] exo-alpha;-1,5-L-arabinanase (EC 3.2.1.-); beta;-1,3-xylosidase (EC 3.2.1.-)
NOVO_MIX_3050866	WP_008767197.1	GH43	beta;-xylosidase (EC 3.2.1.37); alpha;-L-arabinofuranosidase (EC 3.2.1.55); arabinanase (EC 3.2.1.99); xylanase (EC 3.2.1.8); galactan 1,3-beta;-galactosidase (EC 3.2.1.145); alpha;-1,2-L-arabinofuranosidase (EC 3.2.1.-); exo-alpha;-1,5-L-arabinofuranosidase (EC 3.2.1.-); [inverting] exo-alpha;-1,5-L-arabinanase (EC 3.2.1.-); beta;-1,3-xylosidase (EC 3.2.1.-)
NOVO_MIX_3051393	WP_011541063.1	GH43	beta;-xylosidase (EC 3.2.1.37); alpha;-L-arabinofuranosidase (EC 3.2.1.55); arabinanase (EC 3.2.1.99); xylanase (EC 3.2.1.8); galactan 1,3-beta;-galactosidase (EC 3.2.1.145); alpha;-1,2-L-arabinofuranosidase (EC 3.2.1.-); exo-alpha;-1,5-L-arabinofuranosidase (EC 3.2.1.-); [inverting] exo-alpha;-1,5-L-arabinanase (EC 3.2.1.-); beta;-1,3-xylosidase (EC 3.2.1.-)
NOVO_MIX_3059067	WP_012374177.1	GH43	beta;-xylosidase (EC 3.2.1.37); alpha;-L-arabinofuranosidase (EC 3.2.1.55); arabinanase (EC 3.2.1.99); xylanase (EC 3.2.1.8); galactan 1,3-beta;-galactosidase (EC 3.2.1.145); alpha;-1,2-L-arabinofuranosidase (EC 3.2.1.-); exo-alpha;-1,5-L-arabinofuranosidase (EC 3.2.1.-); [inverting] exo-alpha;-1,5-L-arabinanase (EC 3.2.1.-); beta;-1,3-xylosidase (EC 3.2.1.-)
NOVO_MIX_3068276	WP_015656416.1	GH43	beta;-xylosidase (EC 3.2.1.37); alpha;-L-arabinofuranosidase (EC 3.2.1.55); arabinanase (EC 3.2.1.99); xylanase (EC 3.2.1.8); galactan 1,3-beta;-galactosidase (EC 3.2.1.145); alpha;-1,2-L-arabinofuranosidase (EC 3.2.1.-); exo-alpha;-1,5-L-arabinofuranosidase (EC 3.2.1.-); [inverting] exo-alpha;-1,5-L-arabinanase (EC 3.2.1.-); beta;-1,3-xylosidase (EC 3.2.1.-)
NOVO_MIX_3074866	WP_011118814.1	GH43	beta;-xylosidase (EC 3.2.1.37); alpha;-L-arabinofuranosidase (EC 3.2.1.55); arabinanase (EC 3.2.1.99); xylanase (EC 3.2.1.8); galactan 1,3-beta;-galactosidase (EC 3.2.1.145); alpha;-1,2-L-arabinofuranosidase (EC 3.2.1.-); exo-alpha;-1,5-L-arabinofuranosidase (EC 3.2.1.-); [inverting] exo-alpha;-1,5-L-arabinanase (EC 3.2.1.-); beta;-1,3-xylosidase (EC 3.2.1.-)
NOVO_MIX_3077398	WP_011541063.1	GH43	beta;-xylosidase (EC 3.2.1.37); alpha;-L-arabinofuranosidase (EC 3.2.1.55); arabinanase (EC 3.2.1.99); xylanase (EC 3.2.1.8); galactan 1,3-beta;-galactosidase (EC 3.2.1.145); alpha;-1,2-L-arabinofuranosidase (EC 3.2.1.-); exo-alpha;-1,5-L-arabinofuranosidase (EC 3.2.1.-); [inverting] exo-alpha;-1,5-L-arabinanase (EC 3.2.1.-); beta;-1,3-xylosidase (EC 3.2.1.-)
NOVO_MIX_3085569	WP_012793601.1	GH43	beta;-xylosidase (EC 3.2.1.37); alpha;-L-arabinofuranosidase (EC 3.2.1.55); arabinanase (EC 3.2.1.99); xylanase (EC 3.2.1.8); galactan 1,3-beta;-galactosidase (EC 3.2.1.145); alpha;-1,2-L-arabinofuranosidase (EC 3.2.1.-); exo-alpha;-1,5-L-arabinofuranosidase (EC 3.2.1.-); [inverting] exo-alpha;-1,5-L-arabinanase (EC 3.2.1.-); beta;-1,3-xylosidase (EC 3.2.1.-)
NOVO_MIX_3096119	AGU11393.1	GH43	beta;-xylosidase (EC 3.2.1.37); alpha;-L-arabinofuranosidase (EC 3.2.1.55); arabinanase (EC 3.2.1.99); xylanase (EC 3.2.1.8); galactan 1,3-beta;-galactosidase (EC 3.2.1.145); alpha;-1,2-L-arabinofuranosidase (EC 3.2.1.-); exo-alpha;-1,5-L-arabinofuranosidase (EC 3.2.1.-); [inverting] exo-alpha;-1,5-L-arabinanase (EC 3.2.1.-); beta;-1,3-xylosidase (EC 3.2.1.-)
NOVO_MIX_3106117	WP_011541049.1	GH43	beta;-xylosidase (EC 3.2.1.37); alpha;-L-arabinofuranosidase (EC 3.2.1.55); arabinanase (EC 3.2.1.99); xylanase (EC 3.2.1.8); galactan 1,3-beta;-galactosidase (EC 3.2.1.145); alpha;-1,2-L-arabinofuranosidase (EC 3.2.1.-); exo-alpha;-1,5-L-arabinofuranosidase (EC 3.2.1.-); [inverting] exo-alpha;-1,5-L-arabinanase (EC 3.2.1.-); beta;-1,3-xylosidase (EC 3.2.1.-)
NOVO_MIX_311071	WP_013533721.1	GH43	beta;-xylosidase (EC 3.2.1.37); alpha;-L-arabinofuranosidase (EC 3.2.1.55); arabinanase (EC 3.2.1.99); xylanase (EC 3.2.1.8); galactan 1,3-beta;-galactosidase (EC 3.2.1.145); alpha;-1,2-L-arabinofuranosidase (EC 3.2.1.-); exo-alpha;-1,5-L-arabinofuranosidase (EC 3.2.1.-); [inverting] exo-alpha;-1,5-L-arabinanase (EC 3.2.1.-); beta;-1,3-xylosidase (EC 3.2.1.-)
NOVO_MIX_3116914	WP_013118262.1	GH43	beta;-xylosidase (EC 3.2.1.37); alpha;-L-arabinofuranosidase (EC 3.2.1.55); arabinanase (EC 3.2.1.99); xylanase (EC 3.2.1.8); galactan 1,3-beta;-galactosidase (EC 3.2.1.145); alpha;-1,2-L-arabinofuranosidase (EC 3.2.1.-); exo-alpha;-1,5-L-arabinofuranosidase (EC 3.2.1.-); [inverting] exo-alpha;-1,5-L-arabinanase (EC 3.2.1.-); beta;-1,3-xylosidase (EC 3.2.1.-)
NOVO_MIX_3126696	WP_011052791.1	GH43	beta;-xylosidase (EC 3.2.1.37); alpha;-L-arabinofuranosidase (EC 3.2.1.55); arabinanase (EC 3.2.1.99); xylanase (EC 3.2.1.8); galactan 1,3-beta;-galactosidase (EC 3.2.1.145); alpha;-1,2-L-arabinofuranosidase (EC 3.2.1.-); exo-alpha;-1,5-L-arabinofuranosidase (EC 3.2.1.-); [inverting] exo-alpha;-1,5-L-arabinanase (EC 3.2.1.-); beta;-1,3-xylosidase (EC 3.2.1.-)
NOVO_MIX_3137153	WP_011107580.1	GH43	beta;-xylosidase (EC 3.2.1.37); alpha;-L-arabinofuranosidase (EC 3.2.1.55); arabinanase (EC 3.2.1.99); xylanase (EC 3.2.1.8); galactan 1,3-beta;-galactosidase (EC 3.2.1.145); alpha;-1,2-L-arabinofuranosidase (EC 3.2.1.-); exo-alpha;-1,5-L-arabinofuranosidase (EC 3.2.1.-); [inverting] exo-alpha;-1,5-L-arabinanase (EC 3.2.1.-); beta;-1,3-xylosidase (EC 3.2.1.-)
NOVO_MIX_3140860	WP_010918873.1	GH43	beta;-xylosidase (EC 3.2.1.37); alpha;-L-arabinofuranosidase (EC 3.2.1.55); arabinanase (EC 3.2.1.99); xylanase (EC 3.2.1.8); galactan 1,3-beta;-galactosidase (EC 3.2.1.145); alpha;-1,2-L-arabinofuranosidase (EC 3.2.1.-); exo-alpha;-1,5-L-arabinofuranosidase (EC 3.2.1.-); [inverting] exo-alpha;-1,5-L-arabinanase (EC 3.2.1.-); beta;-1,3-xylosidase (EC 3.2.1.-)
NOVO_MIX_3143547	WP_012488591.1	GH43	beta;-xylosidase (EC 3.2.1.37); alpha;-L-arabinofuranosidase (EC 3.2.1.55); arabinanase (EC 3.2.1.99); xylanase (EC 3.2.1.8); galactan 1,3-beta;-galactosidase (EC 3.2.1.145); alpha;-1,2-L-arabinofuranosidase (EC 3.2.1.-); exo-alpha;-1,5-L-arabinofuranosidase (EC 3.2.1.-); [inverting] exo-alpha;-1,5-L-arabinanase (EC 3.2.1.-); beta;-1,3-xylosidase (EC 3.2.1.-)
NOVO_MIX_3148895	AIR97700.1	GH43	beta;-xylosidase (EC 3.2.1.37); alpha;-L-arabinofuranosidase (EC 3.2.1.55); arabinanase (EC 3.2.1.99); xylanase (EC 3.2.1.8); galactan 1,3-beta;-galactosidase (EC 3.2.1.145); alpha;-1,2-L-arabinofuranosidase (EC 3.2.1.-); exo-alpha;-1,5-L-arabinofuranosidase (EC 3.2.1.-); [inverting] exo-alpha;-1,5-L-arabinanase (EC 3.2.1.-); beta;-1,3-xylosidase (EC 3.2.1.-)
NOVO_MIX_3151755	WP_014218219.1	GH43	beta;-xylosidase (EC 3.2.1.37); alpha;-L-arabinofuranosidase (EC 3.2.1.55); arabinanase (EC 3.2.1.99); xylanase (EC 3.2.1.8); galactan 1,3-beta;-galactosidase (EC 3.2.1.145); alpha;-1,2-L-arabinofuranosidase (EC 3.2.1.-); exo-alpha;-1,5-L-arabinofuranosidase (EC 3.2.1.-); [inverting] exo-alpha;-1,5-L-arabinanase (EC 3.2.1.-); beta;-1,3-xylosidase (EC 3.2.1.-)
NOVO_MIX_3152493	WP_012523027.1	GH43	beta;-xylosidase (EC 3.2.1.37); alpha;-L-arabinofuranosidase (EC 3.2.1.55); arabinanase (EC 3.2.1.99); xylanase (EC 3.2.1.8); galactan 1,3-beta;-galactosidase (EC 3.2.1.145); alpha;-1,2-L-arabinofuranosidase (EC 3.2.1.-); exo-alpha;-1,5-L-arabinofuranosidase (EC 3.2.1.-); [inverting] exo-alpha;-1,5-L-arabinanase (EC 3.2.1.-); beta;-1,3-xylosidase (EC 3.2.1.-)
NOVO_MIX_3153865	AHG92052.1	GH43	beta;-xylosidase (EC 3.2.1.37); alpha;-L-arabinofuranosidase (EC 3.2.1.55); arabinanase (EC 3.2.1.99); xylanase (EC 3.2.1.8); galactan 1,3-beta;-galactosidase (EC 3.2.1.145); alpha;-1,2-L-arabinofuranosidase (EC 3.2.1.-); exo-alpha;-1,5-L-arabinofuranosidase (EC 3.2.1.-); [inverting] exo-alpha;-1,5-L-arabinanase (EC 3.2.1.-); beta;-1,3-xylosidase (EC 3.2.1.-)
NOVO_MIX_3157600	WP_013884602.1	GH43	beta;-xylosidase (EC 3.2.1.37); alpha;-L-arabinofuranosidase (EC 3.2.1.55); arabinanase (EC 3.2.1.99); xylanase (EC 3.2.1.8); galactan 1,3-beta;-galactosidase (EC 3.2.1.145); alpha;-1,2-L-arabinofuranosidase (EC 3.2.1.-); exo-alpha;-1,5-L-arabinofuranosidase (EC 3.2.1.-); [inverting] exo-alpha;-1,5-L-arabinanase (EC 3.2.1.-); beta;-1,3-xylosidase (EC 3.2.1.-)
NOVO_MIX_315826	AHG91998.1	GH43	beta;-xylosidase (EC 3.2.1.37); alpha;-L-arabinofuranosidase (EC 3.2.1.55); arabinanase (EC 3.2.1.99); xylanase (EC 3.2.1.8); galactan 1,3-beta;-galactosidase (EC 3.2.1.145); alpha;-1,2-L-arabinofuranosidase (EC 3.2.1.-); exo-alpha;-1,5-L-arabinofuranosidase (EC 3.2.1.-); [inverting] exo-alpha;-1,5-L-arabinanase (EC 3.2.1.-); beta;-1,3-xylosidase (EC 3.2.1.-)
NOVO_MIX_3164486	WP_012999041.1	GH43	beta;-xylosidase (EC 3.2.1.37); alpha;-L-arabinofuranosidase (EC 3.2.1.55); arabinanase (EC 3.2.1.99); xylanase (EC 3.2.1.8); galactan 1,3-beta;-galactosidase (EC 3.2.1.145); alpha;-1,2-L-arabinofuranosidase (EC 3.2.1.-); exo-alpha;-1,5-L-arabinofuranosidase (EC 3.2.1.-); [inverting] exo-alpha;-1,5-L-arabinanase (EC 3.2.1.-); beta;-1,3-xylosidase (EC 3.2.1.-)
NOVO_MIX_3170478	WP_013376239.1	GH43	beta;-xylosidase (EC 3.2.1.37); alpha;-L-arabinofuranosidase (EC 3.2.1.55); arabinanase (EC 3.2.1.99); xylanase (EC 3.2.1.8); galactan 1,3-beta;-galactosidase (EC 3.2.1.145); alpha;-1,2-L-arabinofuranosidase (EC 3.2.1.-); exo-alpha;-1,5-L-arabinofuranosidase (EC 3.2.1.-); [inverting] exo-alpha;-1,5-L-arabinanase (EC 3.2.1.-); beta;-1,3-xylosidase (EC 3.2.1.-)
NOVO_MIX_3175830	WP_020739706.1	GH43	beta;-xylosidase (EC 3.2.1.37); alpha;-L-arabinofuranosidase (EC 3.2.1.55); arabinanase (EC 3.2.1.99); xylanase (EC 3.2.1.8); galactan 1,3-beta;-galactosidase (EC 3.2.1.145); alpha;-1,2-L-arabinofuranosidase (EC 3.2.1.-); exo-alpha;-1,5-L-arabinofuranosidase (EC 3.2.1.-); [inverting] exo-alpha;-1,5-L-arabinanase (EC 3.2.1.-); beta;-1,3-xylosidase (EC 3.2.1.-)
NOVO_MIX_317811	WP_013666152.1	GH43	beta;-xylosidase (EC 3.2.1.37); alpha;-L-arabinofuranosidase (EC 3.2.1.55); arabinanase (EC 3.2.1.99); xylanase (EC 3.2.1.8); galactan 1,3-beta;-galactosidase (EC 3.2.1.145); alpha;-1,2-L-arabinofuranosidase (EC 3.2.1.-); exo-alpha;-1,5-L-arabinofuranosidase (EC 3.2.1.-); [inverting] exo-alpha;-1,5-L-arabinanase (EC 3.2.1.-); beta;-1,3-xylosidase (EC 3.2.1.-)
NOVO_MIX_3180014	WP_012523027.1	GH43	beta;-xylosidase (EC 3.2.1.37); alpha;-L-arabinofuranosidase (EC 3.2.1.55); arabinanase (EC 3.2.1.99); xylanase (EC 3.2.1.8); galactan 1,3-beta;-galactosidase (EC 3.2.1.145); alpha;-1,2-L-arabinofuranosidase (EC 3.2.1.-); exo-alpha;-1,5-L-arabinofuranosidase (EC 3.2.1.-); [inverting] exo-alpha;-1,5-L-arabinanase (EC 3.2.1.-); beta;-1,3-xylosidase (EC 3.2.1.-)
NOVO_MIX_318448	WP_013765088.1	GH43	beta;-xylosidase (EC 3.2.1.37); alpha;-L-arabinofuranosidase (EC 3.2.1.55); arabinanase (EC 3.2.1.99); xylanase (EC 3.2.1.8); galactan 1,3-beta;-galactosidase (EC 3.2.1.145); alpha;-1,2-L-arabinofuranosidase (EC 3.2.1.-); exo-alpha;-1,5-L-arabinofuranosidase (EC 3.2.1.-); [inverting] exo-alpha;-1,5-L-arabinanase (EC 3.2.1.-); beta;-1,3-xylosidase (EC 3.2.1.-)
NOVO_MIX_319262	WP_013884602.1	GH43	beta;-xylosidase (EC 3.2.1.37); alpha;-L-arabinofuranosidase (EC 3.2.1.55); arabinanase (EC 3.2.1.99); xylanase (EC 3.2.1.8); galactan 1,3-beta;-galactosidase (EC 3.2.1.145); alpha;-1,2-L-arabinofuranosidase (EC 3.2.1.-); exo-alpha;-1,5-L-arabinofuranosidase (EC 3.2.1.-); [inverting] exo-alpha;-1,5-L-arabinanase (EC 3.2.1.-); beta;-1,3-xylosidase (EC 3.2.1.-)
NOVO_MIX_3198394	WP_015776888.1	GH43	beta;-xylosidase (EC 3.2.1.37); alpha;-L-arabinofuranosidase (EC 3.2.1.55); arabinanase (EC 3.2.1.99); xylanase (EC 3.2.1.8); galactan 1,3-beta;-galactosidase (EC 3.2.1.145); alpha;-1,2-L-arabinofuranosidase (EC 3.2.1.-); exo-alpha;-1,5-L-arabinofuranosidase (EC 3.2.1.-); [inverting] exo-alpha;-1,5-L-arabinanase (EC 3.2.1.-); beta;-1,3-xylosidase (EC 3.2.1.-)
NOVO_MIX_3210108	WP_010898028.1	GH43	beta;-xylosidase (EC 3.2.1.37); alpha;-L-arabinofuranosidase (EC 3.2.1.55); arabinanase (EC 3.2.1.99); xylanase (EC 3.2.1.8); galactan 1,3-beta;-galactosidase (EC 3.2.1.145); alpha;-1,2-L-arabinofuranosidase (EC 3.2.1.-); exo-alpha;-1,5-L-arabinofuranosidase (EC 3.2.1.-); [inverting] exo-alpha;-1,5-L-arabinanase (EC 3.2.1.-); beta;-1,3-xylosidase (EC 3.2.1.-)
NOVO_MIX_3219931	WP_013663803.1	GH43	beta;-xylosidase (EC 3.2.1.37); alpha;-L-arabinofuranosidase (EC 3.2.1.55); arabinanase (EC 3.2.1.99); xylanase (EC 3.2.1.8); galactan 1,3-beta;-galactosidase (EC 3.2.1.145); alpha;-1,2-L-arabinofuranosidase (EC 3.2.1.-); exo-alpha;-1,5-L-arabinofuranosidase (EC 3.2.1.-); [inverting] exo-alpha;-1,5-L-arabinanase (EC 3.2.1.-); beta;-1,3-xylosidase (EC 3.2.1.-)
NOVO_MIX_3223161	WP_012376351.1	GH43	beta;-xylosidase (EC 3.2.1.37); alpha;-L-arabinofuranosidase (EC 3.2.1.55); arabinanase (EC 3.2.1.99); xylanase (EC 3.2.1.8); galactan 1,3-beta;-galactosidase (EC 3.2.1.145); alpha;-1,2-L-arabinofuranosidase (EC 3.2.1.-); exo-alpha;-1,5-L-arabinofuranosidase (EC 3.2.1.-); [inverting] exo-alpha;-1,5-L-arabinanase (EC 3.2.1.-); beta;-1,3-xylosidase (EC 3.2.1.-)
NOVO_MIX_3232540	WP_014868582.1	GH43	beta;-xylosidase (EC 3.2.1.37); alpha;-L-arabinofuranosidase (EC 3.2.1.55); arabinanase (EC 3.2.1.99); xylanase (EC 3.2.1.8); galactan 1,3-beta;-galactosidase (EC 3.2.1.145); alpha;-1,2-L-arabinofuranosidase (EC 3.2.1.-); exo-alpha;-1,5-L-arabinofuranosidase (EC 3.2.1.-); [inverting] exo-alpha;-1,5-L-arabinanase (EC 3.2.1.-); beta;-1,3-xylosidase (EC 3.2.1.-)
NOVO_MIX_323514	WP_011541049.1	GH43	beta;-xylosidase (EC 3.2.1.37); alpha;-L-arabinofuranosidase (EC 3.2.1.55); arabinanase (EC 3.2.1.99); xylanase (EC 3.2.1.8); galactan 1,3-beta;-galactosidase (EC 3.2.1.145); alpha;-1,2-L-arabinofuranosidase (EC 3.2.1.-); exo-alpha;-1,5-L-arabinofuranosidase (EC 3.2.1.-); [inverting] exo-alpha;-1,5-L-arabinanase (EC 3.2.1.-); beta;-1,3-xylosidase (EC 3.2.1.-)
NOVO_MIX_3235986	WP_023562519.1	GH43	beta;-xylosidase (EC 3.2.1.37); alpha;-L-arabinofuranosidase (EC 3.2.1.55); arabinanase (EC 3.2.1.99); xylanase (EC 3.2.1.8); galactan 1,3-beta;-galactosidase (EC 3.2.1.145); alpha;-1,2-L-arabinofuranosidase (EC 3.2.1.-); exo-alpha;-1,5-L-arabinofuranosidase (EC 3.2.1.-); [inverting] exo-alpha;-1,5-L-arabinanase (EC 3.2.1.-); beta;-1,3-xylosidase (EC 3.2.1.-)
NOVO_MIX_3246380	AHG91998.1	GH43	beta;-xylosidase (EC 3.2.1.37); alpha;-L-arabinofuranosidase (EC 3.2.1.55); arabinanase (EC 3.2.1.99); xylanase (EC 3.2.1.8); galactan 1,3-beta;-galactosidase (EC 3.2.1.145); alpha;-1,2-L-arabinofuranosidase (EC 3.2.1.-); exo-alpha;-1,5-L-arabinofuranosidase (EC 3.2.1.-); [inverting] exo-alpha;-1,5-L-arabinanase (EC 3.2.1.-); beta;-1,3-xylosidase (EC 3.2.1.-)
NOVO_MIX_3276486	WP_013633733.1	GH43	beta;-xylosidase (EC 3.2.1.37); alpha;-L-arabinofuranosidase (EC 3.2.1.55); arabinanase (EC 3.2.1.99); xylanase (EC 3.2.1.8); galactan 1,3-beta;-galactosidase (EC 3.2.1.145); alpha;-1,2-L-arabinofuranosidase (EC 3.2.1.-); exo-alpha;-1,5-L-arabinofuranosidase (EC 3.2.1.-); [inverting] exo-alpha;-1,5-L-arabinanase (EC 3.2.1.-); beta;-1,3-xylosidase (EC 3.2.1.-)
NOVO_MIX_3282772	WP_013733260.1	GH43	beta;-xylosidase (EC 3.2.1.37); alpha;-L-arabinofuranosidase (EC 3.2.1.55); arabinanase (EC 3.2.1.99); xylanase (EC 3.2.1.8); galactan 1,3-beta;-galactosidase (EC 3.2.1.145); alpha;-1,2-L-arabinofuranosidase (EC 3.2.1.-); exo-alpha;-1,5-L-arabinofuranosidase (EC 3.2.1.-); [inverting] exo-alpha;-1,5-L-arabinanase (EC 3.2.1.-); beta;-1,3-xylosidase (EC 3.2.1.-)
NOVO_MIX_3283903	WP_011541063.1	GH43	beta;-xylosidase (EC 3.2.1.37); alpha;-L-arabinofuranosidase (EC 3.2.1.55); arabinanase (EC 3.2.1.99); xylanase (EC 3.2.1.8); galactan 1,3-beta;-galactosidase (EC 3.2.1.145); alpha;-1,2-L-arabinofuranosidase (EC 3.2.1.-); exo-alpha;-1,5-L-arabinofuranosidase (EC 3.2.1.-); [inverting] exo-alpha;-1,5-L-arabinanase (EC 3.2.1.-); beta;-1,3-xylosidase (EC 3.2.1.-)
NOVO_MIX_3284036	WP_014434907.1	GH43	beta;-xylosidase (EC 3.2.1.37); alpha;-L-arabinofuranosidase (EC 3.2.1.55); arabinanase (EC 3.2.1.99); xylanase (EC 3.2.1.8); galactan 1,3-beta;-galactosidase (EC 3.2.1.145); alpha;-1,2-L-arabinofuranosidase (EC 3.2.1.-); exo-alpha;-1,5-L-arabinofuranosidase (EC 3.2.1.-); [inverting] exo-alpha;-1,5-L-arabinanase (EC 3.2.1.-); beta;-1,3-xylosidase (EC 3.2.1.-)
NOVO_MIX_3285708	WP_015656416.1	GH43	beta;-xylosidase (EC 3.2.1.37); alpha;-L-arabinofuranosidase (EC 3.2.1.55); arabinanase (EC 3.2.1.99); xylanase (EC 3.2.1.8); galactan 1,3-beta;-galactosidase (EC 3.2.1.145); alpha;-1,2-L-arabinofuranosidase (EC 3.2.1.-); exo-alpha;-1,5-L-arabinofuranosidase (EC 3.2.1.-); [inverting] exo-alpha;-1,5-L-arabinanase (EC 3.2.1.-); beta;-1,3-xylosidase (EC 3.2.1.-)
NOVO_MIX_3286888	WP_013927501.1	GH43	beta;-xylosidase (EC 3.2.1.37); alpha;-L-arabinofuranosidase (EC 3.2.1.55); arabinanase (EC 3.2.1.99); xylanase (EC 3.2.1.8); galactan 1,3-beta;-galactosidase (EC 3.2.1.145); alpha;-1,2-L-arabinofuranosidase (EC 3.2.1.-); exo-alpha;-1,5-L-arabinofuranosidase (EC 3.2.1.-); [inverting] exo-alpha;-1,5-L-arabinanase (EC 3.2.1.-); beta;-1,3-xylosidase (EC 3.2.1.-)
NOVO_MIX_3291223	WP_013479644.1	GH43	beta;-xylosidase (EC 3.2.1.37); alpha;-L-arabinofuranosidase (EC 3.2.1.55); arabinanase (EC 3.2.1.99); xylanase (EC 3.2.1.8); galactan 1,3-beta;-galactosidase (EC 3.2.1.145); alpha;-1,2-L-arabinofuranosidase (EC 3.2.1.-); exo-alpha;-1,5-L-arabinofuranosidase (EC 3.2.1.-); [inverting] exo-alpha;-1,5-L-arabinanase (EC 3.2.1.-); beta;-1,3-xylosidase (EC 3.2.1.-)
NOVO_MIX_3294081	AHG91998.1	GH43	beta;-xylosidase (EC 3.2.1.37); alpha;-L-arabinofuranosidase (EC 3.2.1.55); arabinanase (EC 3.2.1.99); xylanase (EC 3.2.1.8); galactan 1,3-beta;-galactosidase (EC 3.2.1.145); alpha;-1,2-L-arabinofuranosidase (EC 3.2.1.-); exo-alpha;-1,5-L-arabinofuranosidase (EC 3.2.1.-); [inverting] exo-alpha;-1,5-L-arabinanase (EC 3.2.1.-); beta;-1,3-xylosidase (EC 3.2.1.-)
NOVO_MIX_3299436	AHG91998.1	GH43	beta;-xylosidase (EC 3.2.1.37); alpha;-L-arabinofuranosidase (EC 3.2.1.55); arabinanase (EC 3.2.1.99); xylanase (EC 3.2.1.8); galactan 1,3-beta;-galactosidase (EC 3.2.1.145); alpha;-1,2-L-arabinofuranosidase (EC 3.2.1.-); exo-alpha;-1,5-L-arabinofuranosidase (EC 3.2.1.-); [inverting] exo-alpha;-1,5-L-arabinanase (EC 3.2.1.-); beta;-1,3-xylosidase (EC 3.2.1.-)
NOVO_MIX_3305513	AEF32088.1	GH43	beta;-xylosidase (EC 3.2.1.37); alpha;-L-arabinofuranosidase (EC 3.2.1.55); arabinanase (EC 3.2.1.99); xylanase (EC 3.2.1.8); galactan 1,3-beta;-galactosidase (EC 3.2.1.145); alpha;-1,2-L-arabinofuranosidase (EC 3.2.1.-); exo-alpha;-1,5-L-arabinofuranosidase (EC 3.2.1.-); [inverting] exo-alpha;-1,5-L-arabinanase (EC 3.2.1.-); beta;-1,3-xylosidase (EC 3.2.1.-)
NOVO_MIX_3307268	AIE83656.1	GH43	beta;-xylosidase (EC 3.2.1.37); alpha;-L-arabinofuranosidase (EC 3.2.1.55); arabinanase (EC 3.2.1.99); xylanase (EC 3.2.1.8); galactan 1,3-beta;-galactosidase (EC 3.2.1.145); alpha;-1,2-L-arabinofuranosidase (EC 3.2.1.-); exo-alpha;-1,5-L-arabinofuranosidase (EC 3.2.1.-); [inverting] exo-alpha;-1,5-L-arabinanase (EC 3.2.1.-); beta;-1,3-xylosidase (EC 3.2.1.-)
NOVO_MIX_3312724	WP_015458027.1	GH43	beta;-xylosidase (EC 3.2.1.37); alpha;-L-arabinofuranosidase (EC 3.2.1.55); arabinanase (EC 3.2.1.99); xylanase (EC 3.2.1.8); galactan 1,3-beta;-galactosidase (EC 3.2.1.145); alpha;-1,2-L-arabinofuranosidase (EC 3.2.1.-); exo-alpha;-1,5-L-arabinofuranosidase (EC 3.2.1.-); [inverting] exo-alpha;-1,5-L-arabinanase (EC 3.2.1.-); beta;-1,3-xylosidase (EC 3.2.1.-)
NOVO_MIX_3314991	WP_012818728.1	GH43	beta;-xylosidase (EC 3.2.1.37); alpha;-L-arabinofuranosidase (EC 3.2.1.55); arabinanase (EC 3.2.1.99); xylanase (EC 3.2.1.8); galactan 1,3-beta;-galactosidase (EC 3.2.1.145); alpha;-1,2-L-arabinofuranosidase (EC 3.2.1.-); exo-alpha;-1,5-L-arabinofuranosidase (EC 3.2.1.-); [inverting] exo-alpha;-1,5-L-arabinanase (EC 3.2.1.-); beta;-1,3-xylosidase (EC 3.2.1.-)
NOVO_MIX_3320117	AHG92052.1	GH43	beta;-xylosidase (EC 3.2.1.37); alpha;-L-arabinofuranosidase (EC 3.2.1.55); arabinanase (EC 3.2.1.99); xylanase (EC 3.2.1.8); galactan 1,3-beta;-galactosidase (EC 3.2.1.145); alpha;-1,2-L-arabinofuranosidase (EC 3.2.1.-); exo-alpha;-1,5-L-arabinofuranosidase (EC 3.2.1.-); [inverting] exo-alpha;-1,5-L-arabinanase (EC 3.2.1.-); beta;-1,3-xylosidase (EC 3.2.1.-)
NOVO_MIX_3323802	WP_014445881.1	GH43	beta;-xylosidase (EC 3.2.1.37); alpha;-L-arabinofuranosidase (EC 3.2.1.55); arabinanase (EC 3.2.1.99); xylanase (EC 3.2.1.8); galactan 1,3-beta;-galactosidase (EC 3.2.1.145); alpha;-1,2-L-arabinofuranosidase (EC 3.2.1.-); exo-alpha;-1,5-L-arabinofuranosidase (EC 3.2.1.-); [inverting] exo-alpha;-1,5-L-arabinanase (EC 3.2.1.-); beta;-1,3-xylosidase (EC 3.2.1.-)
NOVO_MIX_3329125	WP_012486477.1	GH43	beta;-xylosidase (EC 3.2.1.37); alpha;-L-arabinofuranosidase (EC 3.2.1.55); arabinanase (EC 3.2.1.99); xylanase (EC 3.2.1.8); galactan 1,3-beta;-galactosidase (EC 3.2.1.145); alpha;-1,2-L-arabinofuranosidase (EC 3.2.1.-); exo-alpha;-1,5-L-arabinofuranosidase (EC 3.2.1.-); [inverting] exo-alpha;-1,5-L-arabinanase (EC 3.2.1.-); beta;-1,3-xylosidase (EC 3.2.1.-)
NOVO_MIX_3329971	WP_011541047.1	GH43	beta;-xylosidase (EC 3.2.1.37); alpha;-L-arabinofuranosidase (EC 3.2.1.55); arabinanase (EC 3.2.1.99); xylanase (EC 3.2.1.8); galactan 1,3-beta;-galactosidase (EC 3.2.1.145); alpha;-1,2-L-arabinofuranosidase (EC 3.2.1.-); exo-alpha;-1,5-L-arabinofuranosidase (EC 3.2.1.-); [inverting] exo-alpha;-1,5-L-arabinanase (EC 3.2.1.-); beta;-1,3-xylosidase (EC 3.2.1.-)
NOVO_MIX_3331369	WP_013769957.1	GH43	beta;-xylosidase (EC 3.2.1.37); alpha;-L-arabinofuranosidase (EC 3.2.1.55); arabinanase (EC 3.2.1.99); xylanase (EC 3.2.1.8); galactan 1,3-beta;-galactosidase (EC 3.2.1.145); alpha;-1,2-L-arabinofuranosidase (EC 3.2.1.-); exo-alpha;-1,5-L-arabinofuranosidase (EC 3.2.1.-); [inverting] exo-alpha;-1,5-L-arabinanase (EC 3.2.1.-); beta;-1,3-xylosidase (EC 3.2.1.-)
NOVO_MIX_3332593	AHG91998.1	GH43	beta;-xylosidase (EC 3.2.1.37); alpha;-L-arabinofuranosidase (EC 3.2.1.55); arabinanase (EC 3.2.1.99); xylanase (EC 3.2.1.8); galactan 1,3-beta;-galactosidase (EC 3.2.1.145); alpha;-1,2-L-arabinofuranosidase (EC 3.2.1.-); exo-alpha;-1,5-L-arabinofuranosidase (EC 3.2.1.-); [inverting] exo-alpha;-1,5-L-arabinanase (EC 3.2.1.-); beta;-1,3-xylosidase (EC 3.2.1.-)
NOVO_MIX_3337034	WP_014669672.1	GH43	beta;-xylosidase (EC 3.2.1.37); alpha;-L-arabinofuranosidase (EC 3.2.1.55); arabinanase (EC 3.2.1.99); xylanase (EC 3.2.1.8); galactan 1,3-beta;-galactosidase (EC 3.2.1.145); alpha;-1,2-L-arabinofuranosidase (EC 3.2.1.-); exo-alpha;-1,5-L-arabinofuranosidase (EC 3.2.1.-); [inverting] exo-alpha;-1,5-L-arabinanase (EC 3.2.1.-); beta;-1,3-xylosidase (EC 3.2.1.-)
NOVO_MIX_3337254	AHY58975.1	GH43	beta;-xylosidase (EC 3.2.1.37); alpha;-L-arabinofuranosidase (EC 3.2.1.55); arabinanase (EC 3.2.1.99); xylanase (EC 3.2.1.8); galactan 1,3-beta;-galactosidase (EC 3.2.1.145); alpha;-1,2-L-arabinofuranosidase (EC 3.2.1.-); exo-alpha;-1,5-L-arabinofuranosidase (EC 3.2.1.-); [inverting] exo-alpha;-1,5-L-arabinanase (EC 3.2.1.-); beta;-1,3-xylosidase (EC 3.2.1.-)
NOVO_MIX_3348013	WP_014217025.1	GH43	beta;-xylosidase (EC 3.2.1.37); alpha;-L-arabinofuranosidase (EC 3.2.1.55); arabinanase (EC 3.2.1.99); xylanase (EC 3.2.1.8); galactan 1,3-beta;-galactosidase (EC 3.2.1.145); alpha;-1,2-L-arabinofuranosidase (EC 3.2.1.-); exo-alpha;-1,5-L-arabinofuranosidase (EC 3.2.1.-); [inverting] exo-alpha;-1,5-L-arabinanase (EC 3.2.1.-); beta;-1,3-xylosidase (EC 3.2.1.-)
NOVO_MIX_3351260	WP_014218692.1	GH43	beta;-xylosidase (EC 3.2.1.37); alpha;-L-arabinofuranosidase (EC 3.2.1.55); arabinanase (EC 3.2.1.99); xylanase (EC 3.2.1.8); galactan 1,3-beta;-galactosidase (EC 3.2.1.145); alpha;-1,2-L-arabinofuranosidase (EC 3.2.1.-); exo-alpha;-1,5-L-arabinofuranosidase (EC 3.2.1.-); [inverting] exo-alpha;-1,5-L-arabinanase (EC 3.2.1.-); beta;-1,3-xylosidase (EC 3.2.1.-)
NOVO_MIX_335754	WP_012486479.1	GH43	beta;-xylosidase (EC 3.2.1.37); alpha;-L-arabinofuranosidase (EC 3.2.1.55); arabinanase (EC 3.2.1.99); xylanase (EC 3.2.1.8); galactan 1,3-beta;-galactosidase (EC 3.2.1.145); alpha;-1,2-L-arabinofuranosidase (EC 3.2.1.-); exo-alpha;-1,5-L-arabinofuranosidase (EC 3.2.1.-); [inverting] exo-alpha;-1,5-L-arabinanase (EC 3.2.1.-); beta;-1,3-xylosidase (EC 3.2.1.-)
NOVO_MIX_3360652	WP_012374074.1	GH43	beta;-xylosidase (EC 3.2.1.37); alpha;-L-arabinofuranosidase (EC 3.2.1.55); arabinanase (EC 3.2.1.99); xylanase (EC 3.2.1.8); galactan 1,3-beta;-galactosidase (EC 3.2.1.145); alpha;-1,2-L-arabinofuranosidase (EC 3.2.1.-); exo-alpha;-1,5-L-arabinofuranosidase (EC 3.2.1.-); [inverting] exo-alpha;-1,5-L-arabinanase (EC 3.2.1.-); beta;-1,3-xylosidase (EC 3.2.1.-)
NOVO_MIX_3362811	WP_013080634.1	GH43	beta;-xylosidase (EC 3.2.1.37); alpha;-L-arabinofuranosidase (EC 3.2.1.55); arabinanase (EC 3.2.1.99); xylanase (EC 3.2.1.8); galactan 1,3-beta;-galactosidase (EC 3.2.1.145); alpha;-1,2-L-arabinofuranosidase (EC 3.2.1.-); exo-alpha;-1,5-L-arabinofuranosidase (EC 3.2.1.-); [inverting] exo-alpha;-1,5-L-arabinanase (EC 3.2.1.-); beta;-1,3-xylosidase (EC 3.2.1.-)
NOVO_MIX_336504	WP_014444531.1	GH43	beta;-xylosidase (EC 3.2.1.37); alpha;-L-arabinofuranosidase (EC 3.2.1.55); arabinanase (EC 3.2.1.99); xylanase (EC 3.2.1.8); galactan 1,3-beta;-galactosidase (EC 3.2.1.145); alpha;-1,2-L-arabinofuranosidase (EC 3.2.1.-); exo-alpha;-1,5-L-arabinofuranosidase (EC 3.2.1.-); [inverting] exo-alpha;-1,5-L-arabinanase (EC 3.2.1.-); beta;-1,3-xylosidase (EC 3.2.1.-)
NOVO_MIX_3365164	AHG93874.1	GH43	beta;-xylosidase (EC 3.2.1.37); alpha;-L-arabinofuranosidase (EC 3.2.1.55); arabinanase (EC 3.2.1.99); xylanase (EC 3.2.1.8); galactan 1,3-beta;-galactosidase (EC 3.2.1.145); alpha;-1,2-L-arabinofuranosidase (EC 3.2.1.-); exo-alpha;-1,5-L-arabinofuranosidase (EC 3.2.1.-); [inverting] exo-alpha;-1,5-L-arabinanase (EC 3.2.1.-); beta;-1,3-xylosidase (EC 3.2.1.-)
NOVO_MIX_3375248	WP_011469282.1	GH43	beta;-xylosidase (EC 3.2.1.37); alpha;-L-arabinofuranosidase (EC 3.2.1.55); arabinanase (EC 3.2.1.99); xylanase (EC 3.2.1.8); galactan 1,3-beta;-galactosidase (EC 3.2.1.145); alpha;-1,2-L-arabinofuranosidase (EC 3.2.1.-); exo-alpha;-1,5-L-arabinofuranosidase (EC 3.2.1.-); [inverting] exo-alpha;-1,5-L-arabinanase (EC 3.2.1.-); beta;-1,3-xylosidase (EC 3.2.1.-)
NOVO_MIX_3385513	WP_012376033.1	GH43	beta;-xylosidase (EC 3.2.1.37); alpha;-L-arabinofuranosidase (EC 3.2.1.55); arabinanase (EC 3.2.1.99); xylanase (EC 3.2.1.8); galactan 1,3-beta;-galactosidase (EC 3.2.1.145); alpha;-1,2-L-arabinofuranosidase (EC 3.2.1.-); exo-alpha;-1,5-L-arabinofuranosidase (EC 3.2.1.-); [inverting] exo-alpha;-1,5-L-arabinanase (EC 3.2.1.-); beta;-1,3-xylosidase (EC 3.2.1.-)
NOVO_MIX_3398285	WP_012781312.1	GH43	beta;-xylosidase (EC 3.2.1.37); alpha;-L-arabinofuranosidase (EC 3.2.1.55); arabinanase (EC 3.2.1.99); xylanase (EC 3.2.1.8); galactan 1,3-beta;-galactosidase (EC 3.2.1.145); alpha;-1,2-L-arabinofuranosidase (EC 3.2.1.-); exo-alpha;-1,5-L-arabinofuranosidase (EC 3.2.1.-); [inverting] exo-alpha;-1,5-L-arabinanase (EC 3.2.1.-); beta;-1,3-xylosidase (EC 3.2.1.-)
NOVO_MIX_3398823	WP_011541063.1	GH43	beta;-xylosidase (EC 3.2.1.37); alpha;-L-arabinofuranosidase (EC 3.2.1.55); arabinanase (EC 3.2.1.99); xylanase (EC 3.2.1.8); galactan 1,3-beta;-galactosidase (EC 3.2.1.145); alpha;-1,2-L-arabinofuranosidase (EC 3.2.1.-); exo-alpha;-1,5-L-arabinofuranosidase (EC 3.2.1.-); [inverting] exo-alpha;-1,5-L-arabinanase (EC 3.2.1.-); beta;-1,3-xylosidase (EC 3.2.1.-)
NOVO_MIX_3403766	WP_013445132.1	GH43	beta;-xylosidase (EC 3.2.1.37); alpha;-L-arabinofuranosidase (EC 3.2.1.55); arabinanase (EC 3.2.1.99); xylanase (EC 3.2.1.8); galactan 1,3-beta;-galactosidase (EC 3.2.1.145); alpha;-1,2-L-arabinofuranosidase (EC 3.2.1.-); exo-alpha;-1,5-L-arabinofuranosidase (EC 3.2.1.-); [inverting] exo-alpha;-1,5-L-arabinanase (EC 3.2.1.-); beta;-1,3-xylosidase (EC 3.2.1.-)
NOVO_MIX_3403973	WP_012708300.1	GH43	beta;-xylosidase (EC 3.2.1.37); alpha;-L-arabinofuranosidase (EC 3.2.1.55); arabinanase (EC 3.2.1.99); xylanase (EC 3.2.1.8); galactan 1,3-beta;-galactosidase (EC 3.2.1.145); alpha;-1,2-L-arabinofuranosidase (EC 3.2.1.-); exo-alpha;-1,5-L-arabinofuranosidase (EC 3.2.1.-); [inverting] exo-alpha;-1,5-L-arabinanase (EC 3.2.1.-); beta;-1,3-xylosidase (EC 3.2.1.-)
NOVO_MIX_3408566	WP_013330919.1	GH43	beta;-xylosidase (EC 3.2.1.37); alpha;-L-arabinofuranosidase (EC 3.2.1.55); arabinanase (EC 3.2.1.99); xylanase (EC 3.2.1.8); galactan 1,3-beta;-galactosidase (EC 3.2.1.145); alpha;-1,2-L-arabinofuranosidase (EC 3.2.1.-); exo-alpha;-1,5-L-arabinofuranosidase (EC 3.2.1.-); [inverting] exo-alpha;-1,5-L-arabinanase (EC 3.2.1.-); beta;-1,3-xylosidase (EC 3.2.1.-)
NOVO_MIX_3408686	WP_014173411.1	GH43	beta;-xylosidase (EC 3.2.1.37); alpha;-L-arabinofuranosidase (EC 3.2.1.55); arabinanase (EC 3.2.1.99); xylanase (EC 3.2.1.8); galactan 1,3-beta;-galactosidase (EC 3.2.1.145); alpha;-1,2-L-arabinofuranosidase (EC 3.2.1.-); exo-alpha;-1,5-L-arabinofuranosidase (EC 3.2.1.-); [inverting] exo-alpha;-1,5-L-arabinanase (EC 3.2.1.-); beta;-1,3-xylosidase (EC 3.2.1.-)
NOVO_MIX_3411302	WP_011467272.1	GH43	beta;-xylosidase (EC 3.2.1.37); alpha;-L-arabinofuranosidase (EC 3.2.1.55); arabinanase (EC 3.2.1.99); xylanase (EC 3.2.1.8); galactan 1,3-beta;-galactosidase (EC 3.2.1.145); alpha;-1,2-L-arabinofuranosidase (EC 3.2.1.-); exo-alpha;-1,5-L-arabinofuranosidase (EC 3.2.1.-); [inverting] exo-alpha;-1,5-L-arabinanase (EC 3.2.1.-); beta;-1,3-xylosidase (EC 3.2.1.-)
NOVO_MIX_3428994	WP_013015496.1	GH43	beta;-xylosidase (EC 3.2.1.37); alpha;-L-arabinofuranosidase (EC 3.2.1.55); arabinanase (EC 3.2.1.99); xylanase (EC 3.2.1.8); galactan 1,3-beta;-galactosidase (EC 3.2.1.145); alpha;-1,2-L-arabinofuranosidase (EC 3.2.1.-); exo-alpha;-1,5-L-arabinofuranosidase (EC 3.2.1.-); [inverting] exo-alpha;-1,5-L-arabinanase (EC 3.2.1.-); beta;-1,3-xylosidase (EC 3.2.1.-)
NOVO_MIX_3430510	WP_013080392.1	GH43	beta;-xylosidase (EC 3.2.1.37); alpha;-L-arabinofuranosidase (EC 3.2.1.55); arabinanase (EC 3.2.1.99); xylanase (EC 3.2.1.8); galactan 1,3-beta;-galactosidase (EC 3.2.1.145); alpha;-1,2-L-arabinofuranosidase (EC 3.2.1.-); exo-alpha;-1,5-L-arabinofuranosidase (EC 3.2.1.-); [inverting] exo-alpha;-1,5-L-arabinanase (EC 3.2.1.-); beta;-1,3-xylosidase (EC 3.2.1.-)
NOVO_MIX_3430542	WP_013005865.1	GH43	beta;-xylosidase (EC 3.2.1.37); alpha;-L-arabinofuranosidase (EC 3.2.1.55); arabinanase (EC 3.2.1.99); xylanase (EC 3.2.1.8); galactan 1,3-beta;-galactosidase (EC 3.2.1.145); alpha;-1,2-L-arabinofuranosidase (EC 3.2.1.-); exo-alpha;-1,5-L-arabinofuranosidase (EC 3.2.1.-); [inverting] exo-alpha;-1,5-L-arabinanase (EC 3.2.1.-); beta;-1,3-xylosidase (EC 3.2.1.-)
NOVO_MIX_3432332	WP_013376239.1	GH43	beta;-xylosidase (EC 3.2.1.37); alpha;-L-arabinofuranosidase (EC 3.2.1.55); arabinanase (EC 3.2.1.99); xylanase (EC 3.2.1.8); galactan 1,3-beta;-galactosidase (EC 3.2.1.145); alpha;-1,2-L-arabinofuranosidase (EC 3.2.1.-); exo-alpha;-1,5-L-arabinofuranosidase (EC 3.2.1.-); [inverting] exo-alpha;-1,5-L-arabinanase (EC 3.2.1.-); beta;-1,3-xylosidase (EC 3.2.1.-)
NOVO_MIX_3432731	WP_013285851.1	GH43	beta;-xylosidase (EC 3.2.1.37); alpha;-L-arabinofuranosidase (EC 3.2.1.55); arabinanase (EC 3.2.1.99); xylanase (EC 3.2.1.8); galactan 1,3-beta;-galactosidase (EC 3.2.1.145); alpha;-1,2-L-arabinofuranosidase (EC 3.2.1.-); exo-alpha;-1,5-L-arabinofuranosidase (EC 3.2.1.-); [inverting] exo-alpha;-1,5-L-arabinanase (EC 3.2.1.-); beta;-1,3-xylosidase (EC 3.2.1.-)
NOVO_MIX_3442734	WP_012488597.1	GH43	beta;-xylosidase (EC 3.2.1.37); alpha;-L-arabinofuranosidase (EC 3.2.1.55); arabinanase (EC 3.2.1.99); xylanase (EC 3.2.1.8); galactan 1,3-beta;-galactosidase (EC 3.2.1.145); alpha;-1,2-L-arabinofuranosidase (EC 3.2.1.-); exo-alpha;-1,5-L-arabinofuranosidase (EC 3.2.1.-); [inverting] exo-alpha;-1,5-L-arabinanase (EC 3.2.1.-); beta;-1,3-xylosidase (EC 3.2.1.-)
NOVO_MIX_3448313	AHY58975.1	GH43	beta;-xylosidase (EC 3.2.1.37); alpha;-L-arabinofuranosidase (EC 3.2.1.55); arabinanase (EC 3.2.1.99); xylanase (EC 3.2.1.8); galactan 1,3-beta;-galactosidase (EC 3.2.1.145); alpha;-1,2-L-arabinofuranosidase (EC 3.2.1.-); exo-alpha;-1,5-L-arabinofuranosidase (EC 3.2.1.-); [inverting] exo-alpha;-1,5-L-arabinanase (EC 3.2.1.-); beta;-1,3-xylosidase (EC 3.2.1.-)
NOVO_MIX_3453112	WP_013445168.1	GH43	beta;-xylosidase (EC 3.2.1.37); alpha;-L-arabinofuranosidase (EC 3.2.1.55); arabinanase (EC 3.2.1.99); xylanase (EC 3.2.1.8); galactan 1,3-beta;-galactosidase (EC 3.2.1.145); alpha;-1,2-L-arabinofuranosidase (EC 3.2.1.-); exo-alpha;-1,5-L-arabinofuranosidase (EC 3.2.1.-); [inverting] exo-alpha;-1,5-L-arabinanase (EC 3.2.1.-); beta;-1,3-xylosidase (EC 3.2.1.-)
NOVO_MIX_3454992	WP_011541063.1	GH43	beta;-xylosidase (EC 3.2.1.37); alpha;-L-arabinofuranosidase (EC 3.2.1.55); arabinanase (EC 3.2.1.99); xylanase (EC 3.2.1.8); galactan 1,3-beta;-galactosidase (EC 3.2.1.145); alpha;-1,2-L-arabinofuranosidase (EC 3.2.1.-); exo-alpha;-1,5-L-arabinofuranosidase (EC 3.2.1.-); [inverting] exo-alpha;-1,5-L-arabinanase (EC 3.2.1.-); beta;-1,3-xylosidase (EC 3.2.1.-)
NOVO_MIX_3464728	WP_012488591.1	GH43	beta;-xylosidase (EC 3.2.1.37); alpha;-L-arabinofuranosidase (EC 3.2.1.55); arabinanase (EC 3.2.1.99); xylanase (EC 3.2.1.8); galactan 1,3-beta;-galactosidase (EC 3.2.1.145); alpha;-1,2-L-arabinofuranosidase (EC 3.2.1.-); exo-alpha;-1,5-L-arabinofuranosidase (EC 3.2.1.-); [inverting] exo-alpha;-1,5-L-arabinanase (EC 3.2.1.-); beta;-1,3-xylosidase (EC 3.2.1.-)
NOVO_MIX_3471460	AHE53773.1	GH43	beta;-xylosidase (EC 3.2.1.37); alpha;-L-arabinofuranosidase (EC 3.2.1.55); arabinanase (EC 3.2.1.99); xylanase (EC 3.2.1.8); galactan 1,3-beta;-galactosidase (EC 3.2.1.145); alpha;-1,2-L-arabinofuranosidase (EC 3.2.1.-); exo-alpha;-1,5-L-arabinofuranosidase (EC 3.2.1.-); [inverting] exo-alpha;-1,5-L-arabinanase (EC 3.2.1.-); beta;-1,3-xylosidase (EC 3.2.1.-)
NOVO_MIX_3477235	WP_011541063.1	GH43	beta;-xylosidase (EC 3.2.1.37); alpha;-L-arabinofuranosidase (EC 3.2.1.55); arabinanase (EC 3.2.1.99); xylanase (EC 3.2.1.8); galactan 1,3-beta;-galactosidase (EC 3.2.1.145); alpha;-1,2-L-arabinofuranosidase (EC 3.2.1.-); exo-alpha;-1,5-L-arabinofuranosidase (EC 3.2.1.-); [inverting] exo-alpha;-1,5-L-arabinanase (EC 3.2.1.-); beta;-1,3-xylosidase (EC 3.2.1.-)
NOVO_MIX_3479990	WP_013479644.1	GH43	beta;-xylosidase (EC 3.2.1.37); alpha;-L-arabinofuranosidase (EC 3.2.1.55); arabinanase (EC 3.2.1.99); xylanase (EC 3.2.1.8); galactan 1,3-beta;-galactosidase (EC 3.2.1.145); alpha;-1,2-L-arabinofuranosidase (EC 3.2.1.-); exo-alpha;-1,5-L-arabinofuranosidase (EC 3.2.1.-); [inverting] exo-alpha;-1,5-L-arabinanase (EC 3.2.1.-); beta;-1,3-xylosidase (EC 3.2.1.-)
NOVO_MIX_3486219	WP_013228195.1	GH43	beta;-xylosidase (EC 3.2.1.37); alpha;-L-arabinofuranosidase (EC 3.2.1.55); arabinanase (EC 3.2.1.99); xylanase (EC 3.2.1.8); galactan 1,3-beta;-galactosidase (EC 3.2.1.145); alpha;-1,2-L-arabinofuranosidase (EC 3.2.1.-); exo-alpha;-1,5-L-arabinofuranosidase (EC 3.2.1.-); [inverting] exo-alpha;-1,5-L-arabinanase (EC 3.2.1.-); beta;-1,3-xylosidase (EC 3.2.1.-)
NOVO_MIX_3486991	WP_011652317.1	GH43	beta;-xylosidase (EC 3.2.1.37); alpha;-L-arabinofuranosidase (EC 3.2.1.55); arabinanase (EC 3.2.1.99); xylanase (EC 3.2.1.8); galactan 1,3-beta;-galactosidase (EC 3.2.1.145); alpha;-1,2-L-arabinofuranosidase (EC 3.2.1.-); exo-alpha;-1,5-L-arabinofuranosidase (EC 3.2.1.-); [inverting] exo-alpha;-1,5-L-arabinanase (EC 3.2.1.-); beta;-1,3-xylosidase (EC 3.2.1.-)
NOVO_MIX_3502156	WP_013376239.1	GH43	beta;-xylosidase (EC 3.2.1.37); alpha;-L-arabinofuranosidase (EC 3.2.1.55); arabinanase (EC 3.2.1.99); xylanase (EC 3.2.1.8); galactan 1,3-beta;-galactosidase (EC 3.2.1.145); alpha;-1,2-L-arabinofuranosidase (EC 3.2.1.-); exo-alpha;-1,5-L-arabinofuranosidase (EC 3.2.1.-); [inverting] exo-alpha;-1,5-L-arabinanase (EC 3.2.1.-); beta;-1,3-xylosidase (EC 3.2.1.-)
NOVO_MIX_3502913	WP_011470082.1	GH43	beta;-xylosidase (EC 3.2.1.37); alpha;-L-arabinofuranosidase (EC 3.2.1.55); arabinanase (EC 3.2.1.99); xylanase (EC 3.2.1.8); galactan 1,3-beta;-galactosidase (EC 3.2.1.145); alpha;-1,2-L-arabinofuranosidase (EC 3.2.1.-); exo-alpha;-1,5-L-arabinofuranosidase (EC 3.2.1.-); [inverting] exo-alpha;-1,5-L-arabinanase (EC 3.2.1.-); beta;-1,3-xylosidase (EC 3.2.1.-)
NOVO_MIX_3504877	WP_013663803.1	GH43	beta;-xylosidase (EC 3.2.1.37); alpha;-L-arabinofuranosidase (EC 3.2.1.55); arabinanase (EC 3.2.1.99); xylanase (EC 3.2.1.8); galactan 1,3-beta;-galactosidase (EC 3.2.1.145); alpha;-1,2-L-arabinofuranosidase (EC 3.2.1.-); exo-alpha;-1,5-L-arabinofuranosidase (EC 3.2.1.-); [inverting] exo-alpha;-1,5-L-arabinanase (EC 3.2.1.-); beta;-1,3-xylosidase (EC 3.2.1.-)
NOVO_MIX_3513644	CDN54264.1	GH43	beta;-xylosidase (EC 3.2.1.37); alpha;-L-arabinofuranosidase (EC 3.2.1.55); arabinanase (EC 3.2.1.99); xylanase (EC 3.2.1.8); galactan 1,3-beta;-galactosidase (EC 3.2.1.145); alpha;-1,2-L-arabinofuranosidase (EC 3.2.1.-); exo-alpha;-1,5-L-arabinofuranosidase (EC 3.2.1.-); [inverting] exo-alpha;-1,5-L-arabinanase (EC 3.2.1.-); beta;-1,3-xylosidase (EC 3.2.1.-)
NOVO_MIX_351415	WP_012866449.1	GH43	beta;-xylosidase (EC 3.2.1.37); alpha;-L-arabinofuranosidase (EC 3.2.1.55); arabinanase (EC 3.2.1.99); xylanase (EC 3.2.1.8); galactan 1,3-beta;-galactosidase (EC 3.2.1.145); alpha;-1,2-L-arabinofuranosidase (EC 3.2.1.-); exo-alpha;-1,5-L-arabinofuranosidase (EC 3.2.1.-); [inverting] exo-alpha;-1,5-L-arabinanase (EC 3.2.1.-); beta;-1,3-xylosidase (EC 3.2.1.-)
NOVO_MIX_3515321	WP_014740778.1	GH43	beta;-xylosidase (EC 3.2.1.37); alpha;-L-arabinofuranosidase (EC 3.2.1.55); arabinanase (EC 3.2.1.99); xylanase (EC 3.2.1.8); galactan 1,3-beta;-galactosidase (EC 3.2.1.145); alpha;-1,2-L-arabinofuranosidase (EC 3.2.1.-); exo-alpha;-1,5-L-arabinofuranosidase (EC 3.2.1.-); [inverting] exo-alpha;-1,5-L-arabinanase (EC 3.2.1.-); beta;-1,3-xylosidase (EC 3.2.1.-)
NOVO_MIX_351665	WP_012999119.1	GH43	beta;-xylosidase (EC 3.2.1.37); alpha;-L-arabinofuranosidase (EC 3.2.1.55); arabinanase (EC 3.2.1.99); xylanase (EC 3.2.1.8); galactan 1,3-beta;-galactosidase (EC 3.2.1.145); alpha;-1,2-L-arabinofuranosidase (EC 3.2.1.-); exo-alpha;-1,5-L-arabinofuranosidase (EC 3.2.1.-); [inverting] exo-alpha;-1,5-L-arabinanase (EC 3.2.1.-); beta;-1,3-xylosidase (EC 3.2.1.-)
NOVO_MIX_3525523	AHE54256.1	GH43	beta;-xylosidase (EC 3.2.1.37); alpha;-L-arabinofuranosidase (EC 3.2.1.55); arabinanase (EC 3.2.1.99); xylanase (EC 3.2.1.8); galactan 1,3-beta;-galactosidase (EC 3.2.1.145); alpha;-1,2-L-arabinofuranosidase (EC 3.2.1.-); exo-alpha;-1,5-L-arabinofuranosidase (EC 3.2.1.-); [inverting] exo-alpha;-1,5-L-arabinanase (EC 3.2.1.-); beta;-1,3-xylosidase (EC 3.2.1.-)
NOVO_MIX_3531360	WP_011541049.1	GH43	beta;-xylosidase (EC 3.2.1.37); alpha;-L-arabinofuranosidase (EC 3.2.1.55); arabinanase (EC 3.2.1.99); xylanase (EC 3.2.1.8); galactan 1,3-beta;-galactosidase (EC 3.2.1.145); alpha;-1,2-L-arabinofuranosidase (EC 3.2.1.-); exo-alpha;-1,5-L-arabinofuranosidase (EC 3.2.1.-); [inverting] exo-alpha;-1,5-L-arabinanase (EC 3.2.1.-); beta;-1,3-xylosidase (EC 3.2.1.-)
NOVO_MIX_3538522	WP_014019239.1	GH43	beta;-xylosidase (EC 3.2.1.37); alpha;-L-arabinofuranosidase (EC 3.2.1.55); arabinanase (EC 3.2.1.99); xylanase (EC 3.2.1.8); galactan 1,3-beta;-galactosidase (EC 3.2.1.145); alpha;-1,2-L-arabinofuranosidase (EC 3.2.1.-); exo-alpha;-1,5-L-arabinofuranosidase (EC 3.2.1.-); [inverting] exo-alpha;-1,5-L-arabinanase (EC 3.2.1.-); beta;-1,3-xylosidase (EC 3.2.1.-)
NOVO_MIX_354542	AGC09630.1	GH43	beta;-xylosidase (EC 3.2.1.37); alpha;-L-arabinofuranosidase (EC 3.2.1.55); arabinanase (EC 3.2.1.99); xylanase (EC 3.2.1.8); galactan 1,3-beta;-galactosidase (EC 3.2.1.145); alpha;-1,2-L-arabinofuranosidase (EC 3.2.1.-); exo-alpha;-1,5-L-arabinofuranosidase (EC 3.2.1.-); [inverting] exo-alpha;-1,5-L-arabinanase (EC 3.2.1.-); beta;-1,3-xylosidase (EC 3.2.1.-)
NOVO_MIX_3560840	WP_013118262.1	GH43	beta;-xylosidase (EC 3.2.1.37); alpha;-L-arabinofuranosidase (EC 3.2.1.55); arabinanase (EC 3.2.1.99); xylanase (EC 3.2.1.8); galactan 1,3-beta;-galactosidase (EC 3.2.1.145); alpha;-1,2-L-arabinofuranosidase (EC 3.2.1.-); exo-alpha;-1,5-L-arabinofuranosidase (EC 3.2.1.-); [inverting] exo-alpha;-1,5-L-arabinanase (EC 3.2.1.-); beta;-1,3-xylosidase (EC 3.2.1.-)
NOVO_MIX_3561245	WP_011541063.1	GH43	beta;-xylosidase (EC 3.2.1.37); alpha;-L-arabinofuranosidase (EC 3.2.1.55); arabinanase (EC 3.2.1.99); xylanase (EC 3.2.1.8); galactan 1,3-beta;-galactosidase (EC 3.2.1.145); alpha;-1,2-L-arabinofuranosidase (EC 3.2.1.-); exo-alpha;-1,5-L-arabinofuranosidase (EC 3.2.1.-); [inverting] exo-alpha;-1,5-L-arabinanase (EC 3.2.1.-); beta;-1,3-xylosidase (EC 3.2.1.-)
NOVO_MIX_3564388	WP_013921689.1	GH43	beta;-xylosidase (EC 3.2.1.37); alpha;-L-arabinofuranosidase (EC 3.2.1.55); arabinanase (EC 3.2.1.99); xylanase (EC 3.2.1.8); galactan 1,3-beta;-galactosidase (EC 3.2.1.145); alpha;-1,2-L-arabinofuranosidase (EC 3.2.1.-); exo-alpha;-1,5-L-arabinofuranosidase (EC 3.2.1.-); [inverting] exo-alpha;-1,5-L-arabinanase (EC 3.2.1.-); beta;-1,3-xylosidase (EC 3.2.1.-)
NOVO_MIX_3564876	WP_013478161.1	GH43	beta;-xylosidase (EC 3.2.1.37); alpha;-L-arabinofuranosidase (EC 3.2.1.55); arabinanase (EC 3.2.1.99); xylanase (EC 3.2.1.8); galactan 1,3-beta;-galactosidase (EC 3.2.1.145); alpha;-1,2-L-arabinofuranosidase (EC 3.2.1.-); exo-alpha;-1,5-L-arabinofuranosidase (EC 3.2.1.-); [inverting] exo-alpha;-1,5-L-arabinanase (EC 3.2.1.-); beta;-1,3-xylosidase (EC 3.2.1.-)
NOVO_MIX_3565529	AII65639.1	GH43	beta;-xylosidase (EC 3.2.1.37); alpha;-L-arabinofuranosidase (EC 3.2.1.55); arabinanase (EC 3.2.1.99); xylanase (EC 3.2.1.8); galactan 1,3-beta;-galactosidase (EC 3.2.1.145); alpha;-1,2-L-arabinofuranosidase (EC 3.2.1.-); exo-alpha;-1,5-L-arabinofuranosidase (EC 3.2.1.-); [inverting] exo-alpha;-1,5-L-arabinanase (EC 3.2.1.-); beta;-1,3-xylosidase (EC 3.2.1.-)
NOVO_MIX_358478	WP_012376037.1	GH43	beta;-xylosidase (EC 3.2.1.37); alpha;-L-arabinofuranosidase (EC 3.2.1.55); arabinanase (EC 3.2.1.99); xylanase (EC 3.2.1.8); galactan 1,3-beta;-galactosidase (EC 3.2.1.145); alpha;-1,2-L-arabinofuranosidase (EC 3.2.1.-); exo-alpha;-1,5-L-arabinofuranosidase (EC 3.2.1.-); [inverting] exo-alpha;-1,5-L-arabinanase (EC 3.2.1.-); beta;-1,3-xylosidase (EC 3.2.1.-)
NOVO_MIX_3585714	AHY58975.1	GH43	beta;-xylosidase (EC 3.2.1.37); alpha;-L-arabinofuranosidase (EC 3.2.1.55); arabinanase (EC 3.2.1.99); xylanase (EC 3.2.1.8); galactan 1,3-beta;-galactosidase (EC 3.2.1.145); alpha;-1,2-L-arabinofuranosidase (EC 3.2.1.-); exo-alpha;-1,5-L-arabinofuranosidase (EC 3.2.1.-); [inverting] exo-alpha;-1,5-L-arabinanase (EC 3.2.1.-); beta;-1,3-xylosidase (EC 3.2.1.-)
NOVO_MIX_3588173	AIG76340.1	GH43	beta;-xylosidase (EC 3.2.1.37); alpha;-L-arabinofuranosidase (EC 3.2.1.55); arabinanase (EC 3.2.1.99); xylanase (EC 3.2.1.8); galactan 1,3-beta;-galactosidase (EC 3.2.1.145); alpha;-1,2-L-arabinofuranosidase (EC 3.2.1.-); exo-alpha;-1,5-L-arabinofuranosidase (EC 3.2.1.-); [inverting] exo-alpha;-1,5-L-arabinanase (EC 3.2.1.-); beta;-1,3-xylosidase (EC 3.2.1.-)
NOVO_MIX_3598373	AHG91998.1	GH43	beta;-xylosidase (EC 3.2.1.37); alpha;-L-arabinofuranosidase (EC 3.2.1.55); arabinanase (EC 3.2.1.99); xylanase (EC 3.2.1.8); galactan 1,3-beta;-galactosidase (EC 3.2.1.145); alpha;-1,2-L-arabinofuranosidase (EC 3.2.1.-); exo-alpha;-1,5-L-arabinofuranosidase (EC 3.2.1.-); [inverting] exo-alpha;-1,5-L-arabinanase (EC 3.2.1.-); beta;-1,3-xylosidase (EC 3.2.1.-)
NOVO_MIX_35985	BAP32342.1	GH43	beta;-xylosidase (EC 3.2.1.37); alpha;-L-arabinofuranosidase (EC 3.2.1.55); arabinanase (EC 3.2.1.99); xylanase (EC 3.2.1.8); galactan 1,3-beta;-galactosidase (EC 3.2.1.145); alpha;-1,2-L-arabinofuranosidase (EC 3.2.1.-); exo-alpha;-1,5-L-arabinofuranosidase (EC 3.2.1.-); [inverting] exo-alpha;-1,5-L-arabinanase (EC 3.2.1.-); beta;-1,3-xylosidase (EC 3.2.1.-)
NOVO_MIX_3600808	WP_015800693.1	GH43	beta;-xylosidase (EC 3.2.1.37); alpha;-L-arabinofuranosidase (EC 3.2.1.55); arabinanase (EC 3.2.1.99); xylanase (EC 3.2.1.8); galactan 1,3-beta;-galactosidase (EC 3.2.1.145); alpha;-1,2-L-arabinofuranosidase (EC 3.2.1.-); exo-alpha;-1,5-L-arabinofuranosidase (EC 3.2.1.-); [inverting] exo-alpha;-1,5-L-arabinanase (EC 3.2.1.-); beta;-1,3-xylosidase (EC 3.2.1.-)
NOVO_MIX_3607403	AHY58975.1	GH43	beta;-xylosidase (EC 3.2.1.37); alpha;-L-arabinofuranosidase (EC 3.2.1.55); arabinanase (EC 3.2.1.99); xylanase (EC 3.2.1.8); galactan 1,3-beta;-galactosidase (EC 3.2.1.145); alpha;-1,2-L-arabinofuranosidase (EC 3.2.1.-); exo-alpha;-1,5-L-arabinofuranosidase (EC 3.2.1.-); [inverting] exo-alpha;-1,5-L-arabinanase (EC 3.2.1.-); beta;-1,3-xylosidase (EC 3.2.1.-)
NOVO_MIX_3607838	WP_013763867.1	GH43	beta;-xylosidase (EC 3.2.1.37); alpha;-L-arabinofuranosidase (EC 3.2.1.55); arabinanase (EC 3.2.1.99); xylanase (EC 3.2.1.8); galactan 1,3-beta;-galactosidase (EC 3.2.1.145); alpha;-1,2-L-arabinofuranosidase (EC 3.2.1.-); exo-alpha;-1,5-L-arabinofuranosidase (EC 3.2.1.-); [inverting] exo-alpha;-1,5-L-arabinanase (EC 3.2.1.-); beta;-1,3-xylosidase (EC 3.2.1.-)
NOVO_MIX_3613044	WP_013671840.1	GH43	beta;-xylosidase (EC 3.2.1.37); alpha;-L-arabinofuranosidase (EC 3.2.1.55); arabinanase (EC 3.2.1.99); xylanase (EC 3.2.1.8); galactan 1,3-beta;-galactosidase (EC 3.2.1.145); alpha;-1,2-L-arabinofuranosidase (EC 3.2.1.-); exo-alpha;-1,5-L-arabinofuranosidase (EC 3.2.1.-); [inverting] exo-alpha;-1,5-L-arabinanase (EC 3.2.1.-); beta;-1,3-xylosidase (EC 3.2.1.-)
NOVO_MIX_3618419	WP_013770643.1	GH43	beta;-xylosidase (EC 3.2.1.37); alpha;-L-arabinofuranosidase (EC 3.2.1.55); arabinanase (EC 3.2.1.99); xylanase (EC 3.2.1.8); galactan 1,3-beta;-galactosidase (EC 3.2.1.145); alpha;-1,2-L-arabinofuranosidase (EC 3.2.1.-); exo-alpha;-1,5-L-arabinofuranosidase (EC 3.2.1.-); [inverting] exo-alpha;-1,5-L-arabinanase (EC 3.2.1.-); beta;-1,3-xylosidase (EC 3.2.1.-)
NOVO_MIX_3621067	AHE54231.1	GH43	beta;-xylosidase (EC 3.2.1.37); alpha;-L-arabinofuranosidase (EC 3.2.1.55); arabinanase (EC 3.2.1.99); xylanase (EC 3.2.1.8); galactan 1,3-beta;-galactosidase (EC 3.2.1.145); alpha;-1,2-L-arabinofuranosidase (EC 3.2.1.-); exo-alpha;-1,5-L-arabinofuranosidase (EC 3.2.1.-); [inverting] exo-alpha;-1,5-L-arabinanase (EC 3.2.1.-); beta;-1,3-xylosidase (EC 3.2.1.-)
NOVO_MIX_3650105	WP_014369792.1	GH43	beta;-xylosidase (EC 3.2.1.37); alpha;-L-arabinofuranosidase (EC 3.2.1.55); arabinanase (EC 3.2.1.99); xylanase (EC 3.2.1.8); galactan 1,3-beta;-galactosidase (EC 3.2.1.145); alpha;-1,2-L-arabinofuranosidase (EC 3.2.1.-); exo-alpha;-1,5-L-arabinofuranosidase (EC 3.2.1.-); [inverting] exo-alpha;-1,5-L-arabinanase (EC 3.2.1.-); beta;-1,3-xylosidase (EC 3.2.1.-)
NOVO_MIX_3653157	WP_013901005.1	GH43	beta;-xylosidase (EC 3.2.1.37); alpha;-L-arabinofuranosidase (EC 3.2.1.55); arabinanase (EC 3.2.1.99); xylanase (EC 3.2.1.8); galactan 1,3-beta;-galactosidase (EC 3.2.1.145); alpha;-1,2-L-arabinofuranosidase (EC 3.2.1.-); exo-alpha;-1,5-L-arabinofuranosidase (EC 3.2.1.-); [inverting] exo-alpha;-1,5-L-arabinanase (EC 3.2.1.-); beta;-1,3-xylosidase (EC 3.2.1.-)
NOVO_MIX_3655183	WP_015810340.1	GH43	beta;-xylosidase (EC 3.2.1.37); alpha;-L-arabinofuranosidase (EC 3.2.1.55); arabinanase (EC 3.2.1.99); xylanase (EC 3.2.1.8); galactan 1,3-beta;-galactosidase (EC 3.2.1.145); alpha;-1,2-L-arabinofuranosidase (EC 3.2.1.-); exo-alpha;-1,5-L-arabinofuranosidase (EC 3.2.1.-); [inverting] exo-alpha;-1,5-L-arabinanase (EC 3.2.1.-); beta;-1,3-xylosidase (EC 3.2.1.-)
NOVO_MIX_3655558	WP_011874641.1	GH43	beta;-xylosidase (EC 3.2.1.37); alpha;-L-arabinofuranosidase (EC 3.2.1.55); arabinanase (EC 3.2.1.99); xylanase (EC 3.2.1.8); galactan 1,3-beta;-galactosidase (EC 3.2.1.145); alpha;-1,2-L-arabinofuranosidase (EC 3.2.1.-); exo-alpha;-1,5-L-arabinofuranosidase (EC 3.2.1.-); [inverting] exo-alpha;-1,5-L-arabinanase (EC 3.2.1.-); beta;-1,3-xylosidase (EC 3.2.1.-)
NOVO_MIX_3656212	WP_013006028.1	GH43	beta;-xylosidase (EC 3.2.1.37); alpha;-L-arabinofuranosidase (EC 3.2.1.55); arabinanase (EC 3.2.1.99); xylanase (EC 3.2.1.8); galactan 1,3-beta;-galactosidase (EC 3.2.1.145); alpha;-1,2-L-arabinofuranosidase (EC 3.2.1.-); exo-alpha;-1,5-L-arabinofuranosidase (EC 3.2.1.-); [inverting] exo-alpha;-1,5-L-arabinanase (EC 3.2.1.-); beta;-1,3-xylosidase (EC 3.2.1.-)
NOVO_MIX_3662535	WP_020739706.1	GH43	beta;-xylosidase (EC 3.2.1.37); alpha;-L-arabinofuranosidase (EC 3.2.1.55); arabinanase (EC 3.2.1.99); xylanase (EC 3.2.1.8); galactan 1,3-beta;-galactosidase (EC 3.2.1.145); alpha;-1,2-L-arabinofuranosidase (EC 3.2.1.-); exo-alpha;-1,5-L-arabinofuranosidase (EC 3.2.1.-); [inverting] exo-alpha;-1,5-L-arabinanase (EC 3.2.1.-); beta;-1,3-xylosidase (EC 3.2.1.-)
NOVO_MIX_3675140	WP_015806466.1	GH43	beta;-xylosidase (EC 3.2.1.37); alpha;-L-arabinofuranosidase (EC 3.2.1.55); arabinanase (EC 3.2.1.99); xylanase (EC 3.2.1.8); galactan 1,3-beta;-galactosidase (EC 3.2.1.145); alpha;-1,2-L-arabinofuranosidase (EC 3.2.1.-); exo-alpha;-1,5-L-arabinofuranosidase (EC 3.2.1.-); [inverting] exo-alpha;-1,5-L-arabinanase (EC 3.2.1.-); beta;-1,3-xylosidase (EC 3.2.1.-)
NOVO_MIX_3678201	AHY58975.1	GH43	beta;-xylosidase (EC 3.2.1.37); alpha;-L-arabinofuranosidase (EC 3.2.1.55); arabinanase (EC 3.2.1.99); xylanase (EC 3.2.1.8); galactan 1,3-beta;-galactosidase (EC 3.2.1.145); alpha;-1,2-L-arabinofuranosidase (EC 3.2.1.-); exo-alpha;-1,5-L-arabinofuranosidase (EC 3.2.1.-); [inverting] exo-alpha;-1,5-L-arabinanase (EC 3.2.1.-); beta;-1,3-xylosidase (EC 3.2.1.-)
NOVO_MIX_3683724	WP_012818728.1	GH43	beta;-xylosidase (EC 3.2.1.37); alpha;-L-arabinofuranosidase (EC 3.2.1.55); arabinanase (EC 3.2.1.99); xylanase (EC 3.2.1.8); galactan 1,3-beta;-galactosidase (EC 3.2.1.145); alpha;-1,2-L-arabinofuranosidase (EC 3.2.1.-); exo-alpha;-1,5-L-arabinofuranosidase (EC 3.2.1.-); [inverting] exo-alpha;-1,5-L-arabinanase (EC 3.2.1.-); beta;-1,3-xylosidase (EC 3.2.1.-)
NOVO_MIX_3687032	WP_013004160.1	GH43	beta;-xylosidase (EC 3.2.1.37); alpha;-L-arabinofuranosidase (EC 3.2.1.55); arabinanase (EC 3.2.1.99); xylanase (EC 3.2.1.8); galactan 1,3-beta;-galactosidase (EC 3.2.1.145); alpha;-1,2-L-arabinofuranosidase (EC 3.2.1.-); exo-alpha;-1,5-L-arabinofuranosidase (EC 3.2.1.-); [inverting] exo-alpha;-1,5-L-arabinanase (EC 3.2.1.-); beta;-1,3-xylosidase (EC 3.2.1.-)
NOVO_MIX_3691219	CCA69719.1	GH43	beta;-xylosidase (EC 3.2.1.37); alpha;-L-arabinofuranosidase (EC 3.2.1.55); arabinanase (EC 3.2.1.99); xylanase (EC 3.2.1.8); galactan 1,3-beta;-galactosidase (EC 3.2.1.145); alpha;-1,2-L-arabinofuranosidase (EC 3.2.1.-); exo-alpha;-1,5-L-arabinofuranosidase (EC 3.2.1.-); [inverting] exo-alpha;-1,5-L-arabinanase (EC 3.2.1.-); beta;-1,3-xylosidase (EC 3.2.1.-)
NOVO_MIX_3713634	AHY58975.1	GH43	beta;-xylosidase (EC 3.2.1.37); alpha;-L-arabinofuranosidase (EC 3.2.1.55); arabinanase (EC 3.2.1.99); xylanase (EC 3.2.1.8); galactan 1,3-beta;-galactosidase (EC 3.2.1.145); alpha;-1,2-L-arabinofuranosidase (EC 3.2.1.-); exo-alpha;-1,5-L-arabinofuranosidase (EC 3.2.1.-); [inverting] exo-alpha;-1,5-L-arabinanase (EC 3.2.1.-); beta;-1,3-xylosidase (EC 3.2.1.-)
NOVO_MIX_3726359	WP_012407032.1	GH43	beta;-xylosidase (EC 3.2.1.37); alpha;-L-arabinofuranosidase (EC 3.2.1.55); arabinanase (EC 3.2.1.99); xylanase (EC 3.2.1.8); galactan 1,3-beta;-galactosidase (EC 3.2.1.145); alpha;-1,2-L-arabinofuranosidase (EC 3.2.1.-); exo-alpha;-1,5-L-arabinofuranosidase (EC 3.2.1.-); [inverting] exo-alpha;-1,5-L-arabinanase (EC 3.2.1.-); beta;-1,3-xylosidase (EC 3.2.1.-)
NOVO_MIX_3729175	WP_012876132.1	GH43	beta;-xylosidase (EC 3.2.1.37); alpha;-L-arabinofuranosidase (EC 3.2.1.55); arabinanase (EC 3.2.1.99); xylanase (EC 3.2.1.8); galactan 1,3-beta;-galactosidase (EC 3.2.1.145); alpha;-1,2-L-arabinofuranosidase (EC 3.2.1.-); exo-alpha;-1,5-L-arabinofuranosidase (EC 3.2.1.-); [inverting] exo-alpha;-1,5-L-arabinanase (EC 3.2.1.-); beta;-1,3-xylosidase (EC 3.2.1.-)
NOVO_MIX_3735778	WP_015458028.1	GH43	beta;-xylosidase (EC 3.2.1.37); alpha;-L-arabinofuranosidase (EC 3.2.1.55); arabinanase (EC 3.2.1.99); xylanase (EC 3.2.1.8); galactan 1,3-beta;-galactosidase (EC 3.2.1.145); alpha;-1,2-L-arabinofuranosidase (EC 3.2.1.-); exo-alpha;-1,5-L-arabinofuranosidase (EC 3.2.1.-); [inverting] exo-alpha;-1,5-L-arabinanase (EC 3.2.1.-); beta;-1,3-xylosidase (EC 3.2.1.-)
NOVO_MIX_3740645	WP_012523027.1	GH43	beta;-xylosidase (EC 3.2.1.37); alpha;-L-arabinofuranosidase (EC 3.2.1.55); arabinanase (EC 3.2.1.99); xylanase (EC 3.2.1.8); galactan 1,3-beta;-galactosidase (EC 3.2.1.145); alpha;-1,2-L-arabinofuranosidase (EC 3.2.1.-); exo-alpha;-1,5-L-arabinofuranosidase (EC 3.2.1.-); [inverting] exo-alpha;-1,5-L-arabinanase (EC 3.2.1.-); beta;-1,3-xylosidase (EC 3.2.1.-)
NOVO_MIX_374798	WP_015264370.1	GH43	beta;-xylosidase (EC 3.2.1.37); alpha;-L-arabinofuranosidase (EC 3.2.1.55); arabinanase (EC 3.2.1.99); xylanase (EC 3.2.1.8); galactan 1,3-beta;-galactosidase (EC 3.2.1.145); alpha;-1,2-L-arabinofuranosidase (EC 3.2.1.-); exo-alpha;-1,5-L-arabinofuranosidase (EC 3.2.1.-); [inverting] exo-alpha;-1,5-L-arabinanase (EC 3.2.1.-); beta;-1,3-xylosidase (EC 3.2.1.-)
NOVO_MIX_3748697	AHJ98268.1	GH43	beta;-xylosidase (EC 3.2.1.37); alpha;-L-arabinofuranosidase (EC 3.2.1.55); arabinanase (EC 3.2.1.99); xylanase (EC 3.2.1.8); galactan 1,3-beta;-galactosidase (EC 3.2.1.145); alpha;-1,2-L-arabinofuranosidase (EC 3.2.1.-); exo-alpha;-1,5-L-arabinofuranosidase (EC 3.2.1.-); [inverting] exo-alpha;-1,5-L-arabinanase (EC 3.2.1.-); beta;-1,3-xylosidase (EC 3.2.1.-)
NOVO_MIX_3748740	WP_011541049.1	GH43	beta;-xylosidase (EC 3.2.1.37); alpha;-L-arabinofuranosidase (EC 3.2.1.55); arabinanase (EC 3.2.1.99); xylanase (EC 3.2.1.8); galactan 1,3-beta;-galactosidase (EC 3.2.1.145); alpha;-1,2-L-arabinofuranosidase (EC 3.2.1.-); exo-alpha;-1,5-L-arabinofuranosidase (EC 3.2.1.-); [inverting] exo-alpha;-1,5-L-arabinanase (EC 3.2.1.-); beta;-1,3-xylosidase (EC 3.2.1.-)
NOVO_MIX_3752366	WP_013376239.1	GH43	beta;-xylosidase (EC 3.2.1.37); alpha;-L-arabinofuranosidase (EC 3.2.1.55); arabinanase (EC 3.2.1.99); xylanase (EC 3.2.1.8); galactan 1,3-beta;-galactosidase (EC 3.2.1.145); alpha;-1,2-L-arabinofuranosidase (EC 3.2.1.-); exo-alpha;-1,5-L-arabinofuranosidase (EC 3.2.1.-); [inverting] exo-alpha;-1,5-L-arabinanase (EC 3.2.1.-); beta;-1,3-xylosidase (EC 3.2.1.-)
NOVO_MIX_375394	WP_013901005.1	GH43	beta;-xylosidase (EC 3.2.1.37); alpha;-L-arabinofuranosidase (EC 3.2.1.55); arabinanase (EC 3.2.1.99); xylanase (EC 3.2.1.8); galactan 1,3-beta;-galactosidase (EC 3.2.1.145); alpha;-1,2-L-arabinofuranosidase (EC 3.2.1.-); exo-alpha;-1,5-L-arabinofuranosidase (EC 3.2.1.-); [inverting] exo-alpha;-1,5-L-arabinanase (EC 3.2.1.-); beta;-1,3-xylosidase (EC 3.2.1.-)
NOVO_MIX_375431	WP_011576448.1	GH43	beta;-xylosidase (EC 3.2.1.37); alpha;-L-arabinofuranosidase (EC 3.2.1.55); arabinanase (EC 3.2.1.99); xylanase (EC 3.2.1.8); galactan 1,3-beta;-galactosidase (EC 3.2.1.145); alpha;-1,2-L-arabinofuranosidase (EC 3.2.1.-); exo-alpha;-1,5-L-arabinofuranosidase (EC 3.2.1.-); [inverting] exo-alpha;-1,5-L-arabinanase (EC 3.2.1.-); beta;-1,3-xylosidase (EC 3.2.1.-)
NOVO_MIX_3770333	WP_012374074.1	GH43	beta;-xylosidase (EC 3.2.1.37); alpha;-L-arabinofuranosidase (EC 3.2.1.55); arabinanase (EC 3.2.1.99); xylanase (EC 3.2.1.8); galactan 1,3-beta;-galactosidase (EC 3.2.1.145); alpha;-1,2-L-arabinofuranosidase (EC 3.2.1.-); exo-alpha;-1,5-L-arabinofuranosidase (EC 3.2.1.-); [inverting] exo-alpha;-1,5-L-arabinanase (EC 3.2.1.-); beta;-1,3-xylosidase (EC 3.2.1.-)
NOVO_MIX_3771560	WP_013478782.1	GH43	beta;-xylosidase (EC 3.2.1.37); alpha;-L-arabinofuranosidase (EC 3.2.1.55); arabinanase (EC 3.2.1.99); xylanase (EC 3.2.1.8); galactan 1,3-beta;-galactosidase (EC 3.2.1.145); alpha;-1,2-L-arabinofuranosidase (EC 3.2.1.-); exo-alpha;-1,5-L-arabinofuranosidase (EC 3.2.1.-); [inverting] exo-alpha;-1,5-L-arabinanase (EC 3.2.1.-); beta;-1,3-xylosidase (EC 3.2.1.-)
NOVO_MIX_3777809	WP_012999119.1	GH43	beta;-xylosidase (EC 3.2.1.37); alpha;-L-arabinofuranosidase (EC 3.2.1.55); arabinanase (EC 3.2.1.99); xylanase (EC 3.2.1.8); galactan 1,3-beta;-galactosidase (EC 3.2.1.145); alpha;-1,2-L-arabinofuranosidase (EC 3.2.1.-); exo-alpha;-1,5-L-arabinofuranosidase (EC 3.2.1.-); [inverting] exo-alpha;-1,5-L-arabinanase (EC 3.2.1.-); beta;-1,3-xylosidase (EC 3.2.1.-)
NOVO_MIX_3797489	AIT07136.1	GH43	beta;-xylosidase (EC 3.2.1.37); alpha;-L-arabinofuranosidase (EC 3.2.1.55); arabinanase (EC 3.2.1.99); xylanase (EC 3.2.1.8); galactan 1,3-beta;-galactosidase (EC 3.2.1.145); alpha;-1,2-L-arabinofuranosidase (EC 3.2.1.-); exo-alpha;-1,5-L-arabinofuranosidase (EC 3.2.1.-); [inverting] exo-alpha;-1,5-L-arabinanase (EC 3.2.1.-); beta;-1,3-xylosidase (EC 3.2.1.-)
NOVO_MIX_3799827	WP_020739706.1	GH43	beta;-xylosidase (EC 3.2.1.37); alpha;-L-arabinofuranosidase (EC 3.2.1.55); arabinanase (EC 3.2.1.99); xylanase (EC 3.2.1.8); galactan 1,3-beta;-galactosidase (EC 3.2.1.145); alpha;-1,2-L-arabinofuranosidase (EC 3.2.1.-); exo-alpha;-1,5-L-arabinofuranosidase (EC 3.2.1.-); [inverting] exo-alpha;-1,5-L-arabinanase (EC 3.2.1.-); beta;-1,3-xylosidase (EC 3.2.1.-)
NOVO_MIX_3805952	AHG92052.1	GH43	beta;-xylosidase (EC 3.2.1.37); alpha;-L-arabinofuranosidase (EC 3.2.1.55); arabinanase (EC 3.2.1.99); xylanase (EC 3.2.1.8); galactan 1,3-beta;-galactosidase (EC 3.2.1.145); alpha;-1,2-L-arabinofuranosidase (EC 3.2.1.-); exo-alpha;-1,5-L-arabinofuranosidase (EC 3.2.1.-); [inverting] exo-alpha;-1,5-L-arabinanase (EC 3.2.1.-); beta;-1,3-xylosidase (EC 3.2.1.-)
NOVO_MIX_38069	WP_012788028.1	GH43	beta;-xylosidase (EC 3.2.1.37); alpha;-L-arabinofuranosidase (EC 3.2.1.55); arabinanase (EC 3.2.1.99); xylanase (EC 3.2.1.8); galactan 1,3-beta;-galactosidase (EC 3.2.1.145); alpha;-1,2-L-arabinofuranosidase (EC 3.2.1.-); exo-alpha;-1,5-L-arabinofuranosidase (EC 3.2.1.-); [inverting] exo-alpha;-1,5-L-arabinanase (EC 3.2.1.-); beta;-1,3-xylosidase (EC 3.2.1.-)
NOVO_MIX_3810064	WP_015808054.1	GH43	beta;-xylosidase (EC 3.2.1.37); alpha;-L-arabinofuranosidase (EC 3.2.1.55); arabinanase (EC 3.2.1.99); xylanase (EC 3.2.1.8); galactan 1,3-beta;-galactosidase (EC 3.2.1.145); alpha;-1,2-L-arabinofuranosidase (EC 3.2.1.-); exo-alpha;-1,5-L-arabinofuranosidase (EC 3.2.1.-); [inverting] exo-alpha;-1,5-L-arabinanase (EC 3.2.1.-); beta;-1,3-xylosidase (EC 3.2.1.-)
NOVO_MIX_3810755	WP_014218219.1	GH43	beta;-xylosidase (EC 3.2.1.37); alpha;-L-arabinofuranosidase (EC 3.2.1.55); arabinanase (EC 3.2.1.99); xylanase (EC 3.2.1.8); galactan 1,3-beta;-galactosidase (EC 3.2.1.145); alpha;-1,2-L-arabinofuranosidase (EC 3.2.1.-); exo-alpha;-1,5-L-arabinofuranosidase (EC 3.2.1.-); [inverting] exo-alpha;-1,5-L-arabinanase (EC 3.2.1.-); beta;-1,3-xylosidase (EC 3.2.1.-)
NOVO_MIX_381511	WP_013665442.1	GH43	beta;-xylosidase (EC 3.2.1.37); alpha;-L-arabinofuranosidase (EC 3.2.1.55); arabinanase (EC 3.2.1.99); xylanase (EC 3.2.1.8); galactan 1,3-beta;-galactosidase (EC 3.2.1.145); alpha;-1,2-L-arabinofuranosidase (EC 3.2.1.-); exo-alpha;-1,5-L-arabinofuranosidase (EC 3.2.1.-); [inverting] exo-alpha;-1,5-L-arabinanase (EC 3.2.1.-); beta;-1,3-xylosidase (EC 3.2.1.-)
NOVO_MIX_3817065	AHX15139.1	GH43	beta;-xylosidase (EC 3.2.1.37); alpha;-L-arabinofuranosidase (EC 3.2.1.55); arabinanase (EC 3.2.1.99); xylanase (EC 3.2.1.8); galactan 1,3-beta;-galactosidase (EC 3.2.1.145); alpha;-1,2-L-arabinofuranosidase (EC 3.2.1.-); exo-alpha;-1,5-L-arabinofuranosidase (EC 3.2.1.-); [inverting] exo-alpha;-1,5-L-arabinanase (EC 3.2.1.-); beta;-1,3-xylosidase (EC 3.2.1.-)
NOVO_MIX_3820195	WP_023562518.1	GH43	beta;-xylosidase (EC 3.2.1.37); alpha;-L-arabinofuranosidase (EC 3.2.1.55); arabinanase (EC 3.2.1.99); xylanase (EC 3.2.1.8); galactan 1,3-beta;-galactosidase (EC 3.2.1.145); alpha;-1,2-L-arabinofuranosidase (EC 3.2.1.-); exo-alpha;-1,5-L-arabinofuranosidase (EC 3.2.1.-); [inverting] exo-alpha;-1,5-L-arabinanase (EC 3.2.1.-); beta;-1,3-xylosidase (EC 3.2.1.-)
NOVO_MIX_3829267	WP_012486477.1	GH43	beta;-xylosidase (EC 3.2.1.37); alpha;-L-arabinofuranosidase (EC 3.2.1.55); arabinanase (EC 3.2.1.99); xylanase (EC 3.2.1.8); galactan 1,3-beta;-galactosidase (EC 3.2.1.145); alpha;-1,2-L-arabinofuranosidase (EC 3.2.1.-); exo-alpha;-1,5-L-arabinofuranosidase (EC 3.2.1.-); [inverting] exo-alpha;-1,5-L-arabinanase (EC 3.2.1.-); beta;-1,3-xylosidase (EC 3.2.1.-)
NOVO_MIX_3829945	AHG93874.1	GH43	beta;-xylosidase (EC 3.2.1.37); alpha;-L-arabinofuranosidase (EC 3.2.1.55); arabinanase (EC 3.2.1.99); xylanase (EC 3.2.1.8); galactan 1,3-beta;-galactosidase (EC 3.2.1.145); alpha;-1,2-L-arabinofuranosidase (EC 3.2.1.-); exo-alpha;-1,5-L-arabinofuranosidase (EC 3.2.1.-); [inverting] exo-alpha;-1,5-L-arabinanase (EC 3.2.1.-); beta;-1,3-xylosidase (EC 3.2.1.-)
NOVO_MIX_3833252	WP_012488648.1	GH43	beta;-xylosidase (EC 3.2.1.37); alpha;-L-arabinofuranosidase (EC 3.2.1.55); arabinanase (EC 3.2.1.99); xylanase (EC 3.2.1.8); galactan 1,3-beta;-galactosidase (EC 3.2.1.145); alpha;-1,2-L-arabinofuranosidase (EC 3.2.1.-); exo-alpha;-1,5-L-arabinofuranosidase (EC 3.2.1.-); [inverting] exo-alpha;-1,5-L-arabinanase (EC 3.2.1.-); beta;-1,3-xylosidase (EC 3.2.1.-)
NOVO_MIX_3835670	AHG91998.1	GH43	beta;-xylosidase (EC 3.2.1.37); alpha;-L-arabinofuranosidase (EC 3.2.1.55); arabinanase (EC 3.2.1.99); xylanase (EC 3.2.1.8); galactan 1,3-beta;-galactosidase (EC 3.2.1.145); alpha;-1,2-L-arabinofuranosidase (EC 3.2.1.-); exo-alpha;-1,5-L-arabinofuranosidase (EC 3.2.1.-); [inverting] exo-alpha;-1,5-L-arabinanase (EC 3.2.1.-); beta;-1,3-xylosidase (EC 3.2.1.-)
NOVO_MIX_3839879	WP_015458028.1	GH43	beta;-xylosidase (EC 3.2.1.37); alpha;-L-arabinofuranosidase (EC 3.2.1.55); arabinanase (EC 3.2.1.99); xylanase (EC 3.2.1.8); galactan 1,3-beta;-galactosidase (EC 3.2.1.145); alpha;-1,2-L-arabinofuranosidase (EC 3.2.1.-); exo-alpha;-1,5-L-arabinofuranosidase (EC 3.2.1.-); [inverting] exo-alpha;-1,5-L-arabinanase (EC 3.2.1.-); beta;-1,3-xylosidase (EC 3.2.1.-)
NOVO_MIX_3842291	WP_013270345.1	GH43	beta;-xylosidase (EC 3.2.1.37); alpha;-L-arabinofuranosidase (EC 3.2.1.55); arabinanase (EC 3.2.1.99); xylanase (EC 3.2.1.8); galactan 1,3-beta;-galactosidase (EC 3.2.1.145); alpha;-1,2-L-arabinofuranosidase (EC 3.2.1.-); exo-alpha;-1,5-L-arabinofuranosidase (EC 3.2.1.-); [inverting] exo-alpha;-1,5-L-arabinanase (EC 3.2.1.-); beta;-1,3-xylosidase (EC 3.2.1.-)
NOVO_MIX_3846932	WP_012789477.1	GH43	beta;-xylosidase (EC 3.2.1.37); alpha;-L-arabinofuranosidase (EC 3.2.1.55); arabinanase (EC 3.2.1.99); xylanase (EC 3.2.1.8); galactan 1,3-beta;-galactosidase (EC 3.2.1.145); alpha;-1,2-L-arabinofuranosidase (EC 3.2.1.-); exo-alpha;-1,5-L-arabinofuranosidase (EC 3.2.1.-); [inverting] exo-alpha;-1,5-L-arabinanase (EC 3.2.1.-); beta;-1,3-xylosidase (EC 3.2.1.-)
NOVO_MIX_3849561	WP_015813729.1	GH43	beta;-xylosidase (EC 3.2.1.37); alpha;-L-arabinofuranosidase (EC 3.2.1.55); arabinanase (EC 3.2.1.99); xylanase (EC 3.2.1.8); galactan 1,3-beta;-galactosidase (EC 3.2.1.145); alpha;-1,2-L-arabinofuranosidase (EC 3.2.1.-); exo-alpha;-1,5-L-arabinofuranosidase (EC 3.2.1.-); [inverting] exo-alpha;-1,5-L-arabinanase (EC 3.2.1.-); beta;-1,3-xylosidase (EC 3.2.1.-)
NOVO_MIX_3850221	WP_015265057.1	GH43	beta;-xylosidase (EC 3.2.1.37); alpha;-L-arabinofuranosidase (EC 3.2.1.55); arabinanase (EC 3.2.1.99); xylanase (EC 3.2.1.8); galactan 1,3-beta;-galactosidase (EC 3.2.1.145); alpha;-1,2-L-arabinofuranosidase (EC 3.2.1.-); exo-alpha;-1,5-L-arabinofuranosidase (EC 3.2.1.-); [inverting] exo-alpha;-1,5-L-arabinanase (EC 3.2.1.-); beta;-1,3-xylosidase (EC 3.2.1.-)
NOVO_MIX_3852112	WP_015532242.1	GH43	beta;-xylosidase (EC 3.2.1.37); alpha;-L-arabinofuranosidase (EC 3.2.1.55); arabinanase (EC 3.2.1.99); xylanase (EC 3.2.1.8); galactan 1,3-beta;-galactosidase (EC 3.2.1.145); alpha;-1,2-L-arabinofuranosidase (EC 3.2.1.-); exo-alpha;-1,5-L-arabinofuranosidase (EC 3.2.1.-); [inverting] exo-alpha;-1,5-L-arabinanase (EC 3.2.1.-); beta;-1,3-xylosidase (EC 3.2.1.-)
NOVO_MIX_3856534	WP_011107974.1	GH43	beta;-xylosidase (EC 3.2.1.37); alpha;-L-arabinofuranosidase (EC 3.2.1.55); arabinanase (EC 3.2.1.99); xylanase (EC 3.2.1.8); galactan 1,3-beta;-galactosidase (EC 3.2.1.145); alpha;-1,2-L-arabinofuranosidase (EC 3.2.1.-); exo-alpha;-1,5-L-arabinofuranosidase (EC 3.2.1.-); [inverting] exo-alpha;-1,5-L-arabinanase (EC 3.2.1.-); beta;-1,3-xylosidase (EC 3.2.1.-)
NOVO_MIX_3860587	WP_014219857.1	GH43	beta;-xylosidase (EC 3.2.1.37); alpha;-L-arabinofuranosidase (EC 3.2.1.55); arabinanase (EC 3.2.1.99); xylanase (EC 3.2.1.8); galactan 1,3-beta;-galactosidase (EC 3.2.1.145); alpha;-1,2-L-arabinofuranosidase (EC 3.2.1.-); exo-alpha;-1,5-L-arabinofuranosidase (EC 3.2.1.-); [inverting] exo-alpha;-1,5-L-arabinanase (EC 3.2.1.-); beta;-1,3-xylosidase (EC 3.2.1.-)
NOVO_MIX_3865416	WP_013481055.1	GH43	beta;-xylosidase (EC 3.2.1.37); alpha;-L-arabinofuranosidase (EC 3.2.1.55); arabinanase (EC 3.2.1.99); xylanase (EC 3.2.1.8); galactan 1,3-beta;-galactosidase (EC 3.2.1.145); alpha;-1,2-L-arabinofuranosidase (EC 3.2.1.-); exo-alpha;-1,5-L-arabinofuranosidase (EC 3.2.1.-); [inverting] exo-alpha;-1,5-L-arabinanase (EC 3.2.1.-); beta;-1,3-xylosidase (EC 3.2.1.-)
NOVO_MIX_3866184	CDN54264.1	GH43	beta;-xylosidase (EC 3.2.1.37); alpha;-L-arabinofuranosidase (EC 3.2.1.55); arabinanase (EC 3.2.1.99); xylanase (EC 3.2.1.8); galactan 1,3-beta;-galactosidase (EC 3.2.1.145); alpha;-1,2-L-arabinofuranosidase (EC 3.2.1.-); exo-alpha;-1,5-L-arabinofuranosidase (EC 3.2.1.-); [inverting] exo-alpha;-1,5-L-arabinanase (EC 3.2.1.-); beta;-1,3-xylosidase (EC 3.2.1.-)
NOVO_MIX_386835	WP_013445139.1	GH43	beta;-xylosidase (EC 3.2.1.37); alpha;-L-arabinofuranosidase (EC 3.2.1.55); arabinanase (EC 3.2.1.99); xylanase (EC 3.2.1.8); galactan 1,3-beta;-galactosidase (EC 3.2.1.145); alpha;-1,2-L-arabinofuranosidase (EC 3.2.1.-); exo-alpha;-1,5-L-arabinofuranosidase (EC 3.2.1.-); [inverting] exo-alpha;-1,5-L-arabinanase (EC 3.2.1.-); beta;-1,3-xylosidase (EC 3.2.1.-)
NOVO_MIX_3883328	AHY58975.1	GH43	beta;-xylosidase (EC 3.2.1.37); alpha;-L-arabinofuranosidase (EC 3.2.1.55); arabinanase (EC 3.2.1.99); xylanase (EC 3.2.1.8); galactan 1,3-beta;-galactosidase (EC 3.2.1.145); alpha;-1,2-L-arabinofuranosidase (EC 3.2.1.-); exo-alpha;-1,5-L-arabinofuranosidase (EC 3.2.1.-); [inverting] exo-alpha;-1,5-L-arabinanase (EC 3.2.1.-); beta;-1,3-xylosidase (EC 3.2.1.-)
NOVO_MIX_3892434	AHE53157.1	GH43	beta;-xylosidase (EC 3.2.1.37); alpha;-L-arabinofuranosidase (EC 3.2.1.55); arabinanase (EC 3.2.1.99); xylanase (EC 3.2.1.8); galactan 1,3-beta;-galactosidase (EC 3.2.1.145); alpha;-1,2-L-arabinofuranosidase (EC 3.2.1.-); exo-alpha;-1,5-L-arabinofuranosidase (EC 3.2.1.-); [inverting] exo-alpha;-1,5-L-arabinanase (EC 3.2.1.-); beta;-1,3-xylosidase (EC 3.2.1.-)
NOVO_MIX_3898074	WP_013633610.1	GH43	beta;-xylosidase (EC 3.2.1.37); alpha;-L-arabinofuranosidase (EC 3.2.1.55); arabinanase (EC 3.2.1.99); xylanase (EC 3.2.1.8); galactan 1,3-beta;-galactosidase (EC 3.2.1.145); alpha;-1,2-L-arabinofuranosidase (EC 3.2.1.-); exo-alpha;-1,5-L-arabinofuranosidase (EC 3.2.1.-); [inverting] exo-alpha;-1,5-L-arabinanase (EC 3.2.1.-); beta;-1,3-xylosidase (EC 3.2.1.-)
NOVO_MIX_3901757	WP_011541049.1	GH43	beta;-xylosidase (EC 3.2.1.37); alpha;-L-arabinofuranosidase (EC 3.2.1.55); arabinanase (EC 3.2.1.99); xylanase (EC 3.2.1.8); galactan 1,3-beta;-galactosidase (EC 3.2.1.145); alpha;-1,2-L-arabinofuranosidase (EC 3.2.1.-); exo-alpha;-1,5-L-arabinofuranosidase (EC 3.2.1.-); [inverting] exo-alpha;-1,5-L-arabinanase (EC 3.2.1.-); beta;-1,3-xylosidase (EC 3.2.1.-)
NOVO_MIX_3904712	WP_013837976.1	GH43	beta;-xylosidase (EC 3.2.1.37); alpha;-L-arabinofuranosidase (EC 3.2.1.55); arabinanase (EC 3.2.1.99); xylanase (EC 3.2.1.8); galactan 1,3-beta;-galactosidase (EC 3.2.1.145); alpha;-1,2-L-arabinofuranosidase (EC 3.2.1.-); exo-alpha;-1,5-L-arabinofuranosidase (EC 3.2.1.-); [inverting] exo-alpha;-1,5-L-arabinanase (EC 3.2.1.-); beta;-1,3-xylosidase (EC 3.2.1.-)
NOVO_MIX_3910743	WP_014219819.1	GH43	beta;-xylosidase (EC 3.2.1.37); alpha;-L-arabinofuranosidase (EC 3.2.1.55); arabinanase (EC 3.2.1.99); xylanase (EC 3.2.1.8); galactan 1,3-beta;-galactosidase (EC 3.2.1.145); alpha;-1,2-L-arabinofuranosidase (EC 3.2.1.-); exo-alpha;-1,5-L-arabinofuranosidase (EC 3.2.1.-); [inverting] exo-alpha;-1,5-L-arabinanase (EC 3.2.1.-); beta;-1,3-xylosidase (EC 3.2.1.-)
NOVO_MIX_3915191	WP_011541049.1	GH43	beta;-xylosidase (EC 3.2.1.37); alpha;-L-arabinofuranosidase (EC 3.2.1.55); arabinanase (EC 3.2.1.99); xylanase (EC 3.2.1.8); galactan 1,3-beta;-galactosidase (EC 3.2.1.145); alpha;-1,2-L-arabinofuranosidase (EC 3.2.1.-); exo-alpha;-1,5-L-arabinofuranosidase (EC 3.2.1.-); [inverting] exo-alpha;-1,5-L-arabinanase (EC 3.2.1.-); beta;-1,3-xylosidase (EC 3.2.1.-)
NOVO_MIX_3917068	WP_014681900.1	GH43	beta;-xylosidase (EC 3.2.1.37); alpha;-L-arabinofuranosidase (EC 3.2.1.55); arabinanase (EC 3.2.1.99); xylanase (EC 3.2.1.8); galactan 1,3-beta;-galactosidase (EC 3.2.1.145); alpha;-1,2-L-arabinofuranosidase (EC 3.2.1.-); exo-alpha;-1,5-L-arabinofuranosidase (EC 3.2.1.-); [inverting] exo-alpha;-1,5-L-arabinanase (EC 3.2.1.-); beta;-1,3-xylosidase (EC 3.2.1.-)
NOVO_MIX_3919552	WP_013072149.1	GH43	beta;-xylosidase (EC 3.2.1.37); alpha;-L-arabinofuranosidase (EC 3.2.1.55); arabinanase (EC 3.2.1.99); xylanase (EC 3.2.1.8); galactan 1,3-beta;-galactosidase (EC 3.2.1.145); alpha;-1,2-L-arabinofuranosidase (EC 3.2.1.-); exo-alpha;-1,5-L-arabinofuranosidase (EC 3.2.1.-); [inverting] exo-alpha;-1,5-L-arabinanase (EC 3.2.1.-); beta;-1,3-xylosidase (EC 3.2.1.-)
NOVO_MIX_3922799	WP_013671840.1	GH43	beta;-xylosidase (EC 3.2.1.37); alpha;-L-arabinofuranosidase (EC 3.2.1.55); arabinanase (EC 3.2.1.99); xylanase (EC 3.2.1.8); galactan 1,3-beta;-galactosidase (EC 3.2.1.145); alpha;-1,2-L-arabinofuranosidase (EC 3.2.1.-); exo-alpha;-1,5-L-arabinofuranosidase (EC 3.2.1.-); [inverting] exo-alpha;-1,5-L-arabinanase (EC 3.2.1.-); beta;-1,3-xylosidase (EC 3.2.1.-)
NOVO_MIX_3931516	WP_013734617.1	GH43	beta;-xylosidase (EC 3.2.1.37); alpha;-L-arabinofuranosidase (EC 3.2.1.55); arabinanase (EC 3.2.1.99); xylanase (EC 3.2.1.8); galactan 1,3-beta;-galactosidase (EC 3.2.1.145); alpha;-1,2-L-arabinofuranosidase (EC 3.2.1.-); exo-alpha;-1,5-L-arabinofuranosidase (EC 3.2.1.-); [inverting] exo-alpha;-1,5-L-arabinanase (EC 3.2.1.-); beta;-1,3-xylosidase (EC 3.2.1.-)
NOVO_MIX_3931822	WP_012779812.1	GH43	beta;-xylosidase (EC 3.2.1.37); alpha;-L-arabinofuranosidase (EC 3.2.1.55); arabinanase (EC 3.2.1.99); xylanase (EC 3.2.1.8); galactan 1,3-beta;-galactosidase (EC 3.2.1.145); alpha;-1,2-L-arabinofuranosidase (EC 3.2.1.-); exo-alpha;-1,5-L-arabinofuranosidase (EC 3.2.1.-); [inverting] exo-alpha;-1,5-L-arabinanase (EC 3.2.1.-); beta;-1,3-xylosidase (EC 3.2.1.-)
NOVO_MIX_394673	WP_011467305.1	GH43	beta;-xylosidase (EC 3.2.1.37); alpha;-L-arabinofuranosidase (EC 3.2.1.55); arabinanase (EC 3.2.1.99); xylanase (EC 3.2.1.8); galactan 1,3-beta;-galactosidase (EC 3.2.1.145); alpha;-1,2-L-arabinofuranosidase (EC 3.2.1.-); exo-alpha;-1,5-L-arabinofuranosidase (EC 3.2.1.-); [inverting] exo-alpha;-1,5-L-arabinanase (EC 3.2.1.-); beta;-1,3-xylosidase (EC 3.2.1.-)
NOVO_MIX_395705	AHX15500.1	GH43	beta;-xylosidase (EC 3.2.1.37); alpha;-L-arabinofuranosidase (EC 3.2.1.55); arabinanase (EC 3.2.1.99); xylanase (EC 3.2.1.8); galactan 1,3-beta;-galactosidase (EC 3.2.1.145); alpha;-1,2-L-arabinofuranosidase (EC 3.2.1.-); exo-alpha;-1,5-L-arabinofuranosidase (EC 3.2.1.-); [inverting] exo-alpha;-1,5-L-arabinanase (EC 3.2.1.-); beta;-1,3-xylosidase (EC 3.2.1.-)
NOVO_MIX_398313	AHY58975.1	GH43	beta;-xylosidase (EC 3.2.1.37); alpha;-L-arabinofuranosidase (EC 3.2.1.55); arabinanase (EC 3.2.1.99); xylanase (EC 3.2.1.8); galactan 1,3-beta;-galactosidase (EC 3.2.1.145); alpha;-1,2-L-arabinofuranosidase (EC 3.2.1.-); exo-alpha;-1,5-L-arabinofuranosidase (EC 3.2.1.-); [inverting] exo-alpha;-1,5-L-arabinanase (EC 3.2.1.-); beta;-1,3-xylosidase (EC 3.2.1.-)
NOVO_MIX_409912	AGU11393.1	GH43	beta;-xylosidase (EC 3.2.1.37); alpha;-L-arabinofuranosidase (EC 3.2.1.55); arabinanase (EC 3.2.1.99); xylanase (EC 3.2.1.8); galactan 1,3-beta;-galactosidase (EC 3.2.1.145); alpha;-1,2-L-arabinofuranosidase (EC 3.2.1.-); exo-alpha;-1,5-L-arabinofuranosidase (EC 3.2.1.-); [inverting] exo-alpha;-1,5-L-arabinanase (EC 3.2.1.-); beta;-1,3-xylosidase (EC 3.2.1.-)
NOVO_MIX_415245	WP_012792448.1	GH43	beta;-xylosidase (EC 3.2.1.37); alpha;-L-arabinofuranosidase (EC 3.2.1.55); arabinanase (EC 3.2.1.99); xylanase (EC 3.2.1.8); galactan 1,3-beta;-galactosidase (EC 3.2.1.145); alpha;-1,2-L-arabinofuranosidase (EC 3.2.1.-); exo-alpha;-1,5-L-arabinofuranosidase (EC 3.2.1.-); [inverting] exo-alpha;-1,5-L-arabinanase (EC 3.2.1.-); beta;-1,3-xylosidase (EC 3.2.1.-)
NOVO_MIX_421812	AHG93874.1	GH43	beta;-xylosidase (EC 3.2.1.37); alpha;-L-arabinofuranosidase (EC 3.2.1.55); arabinanase (EC 3.2.1.99); xylanase (EC 3.2.1.8); galactan 1,3-beta;-galactosidase (EC 3.2.1.145); alpha;-1,2-L-arabinofuranosidase (EC 3.2.1.-); exo-alpha;-1,5-L-arabinofuranosidase (EC 3.2.1.-); [inverting] exo-alpha;-1,5-L-arabinanase (EC 3.2.1.-); beta;-1,3-xylosidase (EC 3.2.1.-)
NOVO_MIX_427023	WP_012926885.1	GH43	beta;-xylosidase (EC 3.2.1.37); alpha;-L-arabinofuranosidase (EC 3.2.1.55); arabinanase (EC 3.2.1.99); xylanase (EC 3.2.1.8); galactan 1,3-beta;-galactosidase (EC 3.2.1.145); alpha;-1,2-L-arabinofuranosidase (EC 3.2.1.-); exo-alpha;-1,5-L-arabinofuranosidase (EC 3.2.1.-); [inverting] exo-alpha;-1,5-L-arabinanase (EC 3.2.1.-); beta;-1,3-xylosidase (EC 3.2.1.-)
NOVO_MIX_436598	WP_013633728.1	GH43	beta;-xylosidase (EC 3.2.1.37); alpha;-L-arabinofuranosidase (EC 3.2.1.55); arabinanase (EC 3.2.1.99); xylanase (EC 3.2.1.8); galactan 1,3-beta;-galactosidase (EC 3.2.1.145); alpha;-1,2-L-arabinofuranosidase (EC 3.2.1.-); exo-alpha;-1,5-L-arabinofuranosidase (EC 3.2.1.-); [inverting] exo-alpha;-1,5-L-arabinanase (EC 3.2.1.-); beta;-1,3-xylosidase (EC 3.2.1.-)
NOVO_MIX_443559	WP_012781312.1	GH43	beta;-xylosidase (EC 3.2.1.37); alpha;-L-arabinofuranosidase (EC 3.2.1.55); arabinanase (EC 3.2.1.99); xylanase (EC 3.2.1.8); galactan 1,3-beta;-galactosidase (EC 3.2.1.145); alpha;-1,2-L-arabinofuranosidase (EC 3.2.1.-); exo-alpha;-1,5-L-arabinofuranosidase (EC 3.2.1.-); [inverting] exo-alpha;-1,5-L-arabinanase (EC 3.2.1.-); beta;-1,3-xylosidase (EC 3.2.1.-)
NOVO_MIX_444058	WP_013555618.1	GH43	beta;-xylosidase (EC 3.2.1.37); alpha;-L-arabinofuranosidase (EC 3.2.1.55); arabinanase (EC 3.2.1.99); xylanase (EC 3.2.1.8); galactan 1,3-beta;-galactosidase (EC 3.2.1.145); alpha;-1,2-L-arabinofuranosidase (EC 3.2.1.-); exo-alpha;-1,5-L-arabinofuranosidase (EC 3.2.1.-); [inverting] exo-alpha;-1,5-L-arabinanase (EC 3.2.1.-); beta;-1,3-xylosidase (EC 3.2.1.-)
NOVO_MIX_464527	ADD61491.1	GH43	beta;-xylosidase (EC 3.2.1.37); alpha;-L-arabinofuranosidase (EC 3.2.1.55); arabinanase (EC 3.2.1.99); xylanase (EC 3.2.1.8); galactan 1,3-beta;-galactosidase (EC 3.2.1.145); alpha;-1,2-L-arabinofuranosidase (EC 3.2.1.-); exo-alpha;-1,5-L-arabinofuranosidase (EC 3.2.1.-); [inverting] exo-alpha;-1,5-L-arabinanase (EC 3.2.1.-); beta;-1,3-xylosidase (EC 3.2.1.-)
NOVO_MIX_467063	AGU11393.1	GH43	beta;-xylosidase (EC 3.2.1.37); alpha;-L-arabinofuranosidase (EC 3.2.1.55); arabinanase (EC 3.2.1.99); xylanase (EC 3.2.1.8); galactan 1,3-beta;-galactosidase (EC 3.2.1.145); alpha;-1,2-L-arabinofuranosidase (EC 3.2.1.-); exo-alpha;-1,5-L-arabinofuranosidase (EC 3.2.1.-); [inverting] exo-alpha;-1,5-L-arabinanase (EC 3.2.1.-); beta;-1,3-xylosidase (EC 3.2.1.-)
NOVO_MIX_469155	WP_020739706.1	GH43	beta;-xylosidase (EC 3.2.1.37); alpha;-L-arabinofuranosidase (EC 3.2.1.55); arabinanase (EC 3.2.1.99); xylanase (EC 3.2.1.8); galactan 1,3-beta;-galactosidase (EC 3.2.1.145); alpha;-1,2-L-arabinofuranosidase (EC 3.2.1.-); exo-alpha;-1,5-L-arabinofuranosidase (EC 3.2.1.-); [inverting] exo-alpha;-1,5-L-arabinanase (EC 3.2.1.-); beta;-1,3-xylosidase (EC 3.2.1.-)
NOVO_MIX_481562	WP_014221452.1	GH43	beta;-xylosidase (EC 3.2.1.37); alpha;-L-arabinofuranosidase (EC 3.2.1.55); arabinanase (EC 3.2.1.99); xylanase (EC 3.2.1.8); galactan 1,3-beta;-galactosidase (EC 3.2.1.145); alpha;-1,2-L-arabinofuranosidase (EC 3.2.1.-); exo-alpha;-1,5-L-arabinofuranosidase (EC 3.2.1.-); [inverting] exo-alpha;-1,5-L-arabinanase (EC 3.2.1.-); beta;-1,3-xylosidase (EC 3.2.1.-)
NOVO_MIX_492450	AHG92052.1	GH43	beta;-xylosidase (EC 3.2.1.37); alpha;-L-arabinofuranosidase (EC 3.2.1.55); arabinanase (EC 3.2.1.99); xylanase (EC 3.2.1.8); galactan 1,3-beta;-galactosidase (EC 3.2.1.145); alpha;-1,2-L-arabinofuranosidase (EC 3.2.1.-); exo-alpha;-1,5-L-arabinofuranosidase (EC 3.2.1.-); [inverting] exo-alpha;-1,5-L-arabinanase (EC 3.2.1.-); beta;-1,3-xylosidase (EC 3.2.1.-)
NOVO_MIX_497530	WP_014395720.1	GH43	beta;-xylosidase (EC 3.2.1.37); alpha;-L-arabinofuranosidase (EC 3.2.1.55); arabinanase (EC 3.2.1.99); xylanase (EC 3.2.1.8); galactan 1,3-beta;-galactosidase (EC 3.2.1.145); alpha;-1,2-L-arabinofuranosidase (EC 3.2.1.-); exo-alpha;-1,5-L-arabinofuranosidase (EC 3.2.1.-); [inverting] exo-alpha;-1,5-L-arabinanase (EC 3.2.1.-); beta;-1,3-xylosidase (EC 3.2.1.-)
NOVO_MIX_506710	WP_011541047.1	GH43	beta;-xylosidase (EC 3.2.1.37); alpha;-L-arabinofuranosidase (EC 3.2.1.55); arabinanase (EC 3.2.1.99); xylanase (EC 3.2.1.8); galactan 1,3-beta;-galactosidase (EC 3.2.1.145); alpha;-1,2-L-arabinofuranosidase (EC 3.2.1.-); exo-alpha;-1,5-L-arabinofuranosidase (EC 3.2.1.-); [inverting] exo-alpha;-1,5-L-arabinanase (EC 3.2.1.-); beta;-1,3-xylosidase (EC 3.2.1.-)
NOVO_MIX_507465	WP_012523027.1	GH43	beta;-xylosidase (EC 3.2.1.37); alpha;-L-arabinofuranosidase (EC 3.2.1.55); arabinanase (EC 3.2.1.99); xylanase (EC 3.2.1.8); galactan 1,3-beta;-galactosidase (EC 3.2.1.145); alpha;-1,2-L-arabinofuranosidase (EC 3.2.1.-); exo-alpha;-1,5-L-arabinofuranosidase (EC 3.2.1.-); [inverting] exo-alpha;-1,5-L-arabinanase (EC 3.2.1.-); beta;-1,3-xylosidase (EC 3.2.1.-)
NOVO_MIX_515919	WP_014434765.1	GH43	beta;-xylosidase (EC 3.2.1.37); alpha;-L-arabinofuranosidase (EC 3.2.1.55); arabinanase (EC 3.2.1.99); xylanase (EC 3.2.1.8); galactan 1,3-beta;-galactosidase (EC 3.2.1.145); alpha;-1,2-L-arabinofuranosidase (EC 3.2.1.-); exo-alpha;-1,5-L-arabinofuranosidase (EC 3.2.1.-); [inverting] exo-alpha;-1,5-L-arabinanase (EC 3.2.1.-); beta;-1,3-xylosidase (EC 3.2.1.-)
NOVO_MIX_525080	WP_013734617.1	GH43	beta;-xylosidase (EC 3.2.1.37); alpha;-L-arabinofuranosidase (EC 3.2.1.55); arabinanase (EC 3.2.1.99); xylanase (EC 3.2.1.8); galactan 1,3-beta;-galactosidase (EC 3.2.1.145); alpha;-1,2-L-arabinofuranosidase (EC 3.2.1.-); exo-alpha;-1,5-L-arabinofuranosidase (EC 3.2.1.-); [inverting] exo-alpha;-1,5-L-arabinanase (EC 3.2.1.-); beta;-1,3-xylosidase (EC 3.2.1.-)
NOVO_MIX_542408	WP_013443604.1	GH43	beta;-xylosidase (EC 3.2.1.37); alpha;-L-arabinofuranosidase (EC 3.2.1.55); arabinanase (EC 3.2.1.99); xylanase (EC 3.2.1.8); galactan 1,3-beta;-galactosidase (EC 3.2.1.145); alpha;-1,2-L-arabinofuranosidase (EC 3.2.1.-); exo-alpha;-1,5-L-arabinofuranosidase (EC 3.2.1.-); [inverting] exo-alpha;-1,5-L-arabinanase (EC 3.2.1.-); beta;-1,3-xylosidase (EC 3.2.1.-)
NOVO_MIX_54395	WP_015661339.1	GH43	beta;-xylosidase (EC 3.2.1.37); alpha;-L-arabinofuranosidase (EC 3.2.1.55); arabinanase (EC 3.2.1.99); xylanase (EC 3.2.1.8); galactan 1,3-beta;-galactosidase (EC 3.2.1.145); alpha;-1,2-L-arabinofuranosidase (EC 3.2.1.-); exo-alpha;-1,5-L-arabinofuranosidase (EC 3.2.1.-); [inverting] exo-alpha;-1,5-L-arabinanase (EC 3.2.1.-); beta;-1,3-xylosidase (EC 3.2.1.-)
NOVO_MIX_545266	WP_013376239.1	GH43	beta;-xylosidase (EC 3.2.1.37); alpha;-L-arabinofuranosidase (EC 3.2.1.55); arabinanase (EC 3.2.1.99); xylanase (EC 3.2.1.8); galactan 1,3-beta;-galactosidase (EC 3.2.1.145); alpha;-1,2-L-arabinofuranosidase (EC 3.2.1.-); exo-alpha;-1,5-L-arabinofuranosidase (EC 3.2.1.-); [inverting] exo-alpha;-1,5-L-arabinanase (EC 3.2.1.-); beta;-1,3-xylosidase (EC 3.2.1.-)
NOVO_MIX_545740	WP_015234785.1	GH43	beta;-xylosidase (EC 3.2.1.37); alpha;-L-arabinofuranosidase (EC 3.2.1.55); arabinanase (EC 3.2.1.99); xylanase (EC 3.2.1.8); galactan 1,3-beta;-galactosidase (EC 3.2.1.145); alpha;-1,2-L-arabinofuranosidase (EC 3.2.1.-); exo-alpha;-1,5-L-arabinofuranosidase (EC 3.2.1.-); [inverting] exo-alpha;-1,5-L-arabinanase (EC 3.2.1.-); beta;-1,3-xylosidase (EC 3.2.1.-)
NOVO_MIX_548324	AHJ98274.1	GH43	beta;-xylosidase (EC 3.2.1.37); alpha;-L-arabinofuranosidase (EC 3.2.1.55); arabinanase (EC 3.2.1.99); xylanase (EC 3.2.1.8); galactan 1,3-beta;-galactosidase (EC 3.2.1.145); alpha;-1,2-L-arabinofuranosidase (EC 3.2.1.-); exo-alpha;-1,5-L-arabinofuranosidase (EC 3.2.1.-); [inverting] exo-alpha;-1,5-L-arabinanase (EC 3.2.1.-); beta;-1,3-xylosidase (EC 3.2.1.-)
NOVO_MIX_549239	AHF16239.1	GH43	beta;-xylosidase (EC 3.2.1.37); alpha;-L-arabinofuranosidase (EC 3.2.1.55); arabinanase (EC 3.2.1.99); xylanase (EC 3.2.1.8); galactan 1,3-beta;-galactosidase (EC 3.2.1.145); alpha;-1,2-L-arabinofuranosidase (EC 3.2.1.-); exo-alpha;-1,5-L-arabinofuranosidase (EC 3.2.1.-); [inverting] exo-alpha;-1,5-L-arabinanase (EC 3.2.1.-); beta;-1,3-xylosidase (EC 3.2.1.-)
NOVO_MIX_55991	WP_015266868.1	GH43	beta;-xylosidase (EC 3.2.1.37); alpha;-L-arabinofuranosidase (EC 3.2.1.55); arabinanase (EC 3.2.1.99); xylanase (EC 3.2.1.8); galactan 1,3-beta;-galactosidase (EC 3.2.1.145); alpha;-1,2-L-arabinofuranosidase (EC 3.2.1.-); exo-alpha;-1,5-L-arabinofuranosidase (EC 3.2.1.-); [inverting] exo-alpha;-1,5-L-arabinanase (EC 3.2.1.-); beta;-1,3-xylosidase (EC 3.2.1.-)
NOVO_MIX_560770	AHM64013.1	GH43	beta;-xylosidase (EC 3.2.1.37); alpha;-L-arabinofuranosidase (EC 3.2.1.55); arabinanase (EC 3.2.1.99); xylanase (EC 3.2.1.8); galactan 1,3-beta;-galactosidase (EC 3.2.1.145); alpha;-1,2-L-arabinofuranosidase (EC 3.2.1.-); exo-alpha;-1,5-L-arabinofuranosidase (EC 3.2.1.-); [inverting] exo-alpha;-1,5-L-arabinanase (EC 3.2.1.-); beta;-1,3-xylosidase (EC 3.2.1.-)
NOVO_MIX_566119	WP_013668271.1	GH43	beta;-xylosidase (EC 3.2.1.37); alpha;-L-arabinofuranosidase (EC 3.2.1.55); arabinanase (EC 3.2.1.99); xylanase (EC 3.2.1.8); galactan 1,3-beta;-galactosidase (EC 3.2.1.145); alpha;-1,2-L-arabinofuranosidase (EC 3.2.1.-); exo-alpha;-1,5-L-arabinofuranosidase (EC 3.2.1.-); [inverting] exo-alpha;-1,5-L-arabinanase (EC 3.2.1.-); beta;-1,3-xylosidase (EC 3.2.1.-)
NOVO_MIX_567644	WP_012929269.1	GH43	beta;-xylosidase (EC 3.2.1.37); alpha;-L-arabinofuranosidase (EC 3.2.1.55); arabinanase (EC 3.2.1.99); xylanase (EC 3.2.1.8); galactan 1,3-beta;-galactosidase (EC 3.2.1.145); alpha;-1,2-L-arabinofuranosidase (EC 3.2.1.-); exo-alpha;-1,5-L-arabinofuranosidase (EC 3.2.1.-); [inverting] exo-alpha;-1,5-L-arabinanase (EC 3.2.1.-); beta;-1,3-xylosidase (EC 3.2.1.-)
NOVO_MIX_568338	WP_013479644.1	GH43	beta;-xylosidase (EC 3.2.1.37); alpha;-L-arabinofuranosidase (EC 3.2.1.55); arabinanase (EC 3.2.1.99); xylanase (EC 3.2.1.8); galactan 1,3-beta;-galactosidase (EC 3.2.1.145); alpha;-1,2-L-arabinofuranosidase (EC 3.2.1.-); exo-alpha;-1,5-L-arabinofuranosidase (EC 3.2.1.-); [inverting] exo-alpha;-1,5-L-arabinanase (EC 3.2.1.-); beta;-1,3-xylosidase (EC 3.2.1.-)
NOVO_MIX_57188	AGU11393.1	GH43	beta;-xylosidase (EC 3.2.1.37); alpha;-L-arabinofuranosidase (EC 3.2.1.55); arabinanase (EC 3.2.1.99); xylanase (EC 3.2.1.8); galactan 1,3-beta;-galactosidase (EC 3.2.1.145); alpha;-1,2-L-arabinofuranosidase (EC 3.2.1.-); exo-alpha;-1,5-L-arabinofuranosidase (EC 3.2.1.-); [inverting] exo-alpha;-1,5-L-arabinanase (EC 3.2.1.-); beta;-1,3-xylosidase (EC 3.2.1.-)
NOVO_MIX_572857	AHG93874.1	GH43	beta;-xylosidase (EC 3.2.1.37); alpha;-L-arabinofuranosidase (EC 3.2.1.55); arabinanase (EC 3.2.1.99); xylanase (EC 3.2.1.8); galactan 1,3-beta;-galactosidase (EC 3.2.1.145); alpha;-1,2-L-arabinofuranosidase (EC 3.2.1.-); exo-alpha;-1,5-L-arabinofuranosidase (EC 3.2.1.-); [inverting] exo-alpha;-1,5-L-arabinanase (EC 3.2.1.-); beta;-1,3-xylosidase (EC 3.2.1.-)
NOVO_MIX_596536	WP_012779812.1	GH43	beta;-xylosidase (EC 3.2.1.37); alpha;-L-arabinofuranosidase (EC 3.2.1.55); arabinanase (EC 3.2.1.99); xylanase (EC 3.2.1.8); galactan 1,3-beta;-galactosidase (EC 3.2.1.145); alpha;-1,2-L-arabinofuranosidase (EC 3.2.1.-); exo-alpha;-1,5-L-arabinofuranosidase (EC 3.2.1.-); [inverting] exo-alpha;-1,5-L-arabinanase (EC 3.2.1.-); beta;-1,3-xylosidase (EC 3.2.1.-)
NOVO_MIX_604745	WP_015818333.1	GH43	beta;-xylosidase (EC 3.2.1.37); alpha;-L-arabinofuranosidase (EC 3.2.1.55); arabinanase (EC 3.2.1.99); xylanase (EC 3.2.1.8); galactan 1,3-beta;-galactosidase (EC 3.2.1.145); alpha;-1,2-L-arabinofuranosidase (EC 3.2.1.-); exo-alpha;-1,5-L-arabinofuranosidase (EC 3.2.1.-); [inverting] exo-alpha;-1,5-L-arabinanase (EC 3.2.1.-); beta;-1,3-xylosidase (EC 3.2.1.-)
NOVO_MIX_614739	AHJ98268.1	GH43	beta;-xylosidase (EC 3.2.1.37); alpha;-L-arabinofuranosidase (EC 3.2.1.55); arabinanase (EC 3.2.1.99); xylanase (EC 3.2.1.8); galactan 1,3-beta;-galactosidase (EC 3.2.1.145); alpha;-1,2-L-arabinofuranosidase (EC 3.2.1.-); exo-alpha;-1,5-L-arabinofuranosidase (EC 3.2.1.-); [inverting] exo-alpha;-1,5-L-arabinanase (EC 3.2.1.-); beta;-1,3-xylosidase (EC 3.2.1.-)
NOVO_MIX_617661	WP_013535951.1	GH43	beta;-xylosidase (EC 3.2.1.37); alpha;-L-arabinofuranosidase (EC 3.2.1.55); arabinanase (EC 3.2.1.99); xylanase (EC 3.2.1.8); galactan 1,3-beta;-galactosidase (EC 3.2.1.145); alpha;-1,2-L-arabinofuranosidase (EC 3.2.1.-); exo-alpha;-1,5-L-arabinofuranosidase (EC 3.2.1.-); [inverting] exo-alpha;-1,5-L-arabinanase (EC 3.2.1.-); beta;-1,3-xylosidase (EC 3.2.1.-)
NOVO_MIX_619066	WP_013884569.1	GH43	beta;-xylosidase (EC 3.2.1.37); alpha;-L-arabinofuranosidase (EC 3.2.1.55); arabinanase (EC 3.2.1.99); xylanase (EC 3.2.1.8); galactan 1,3-beta;-galactosidase (EC 3.2.1.145); alpha;-1,2-L-arabinofuranosidase (EC 3.2.1.-); exo-alpha;-1,5-L-arabinofuranosidase (EC 3.2.1.-); [inverting] exo-alpha;-1,5-L-arabinanase (EC 3.2.1.-); beta;-1,3-xylosidase (EC 3.2.1.-)
NOVO_MIX_630440	WP_013533721.1	GH43	beta;-xylosidase (EC 3.2.1.37); alpha;-L-arabinofuranosidase (EC 3.2.1.55); arabinanase (EC 3.2.1.99); xylanase (EC 3.2.1.8); galactan 1,3-beta;-galactosidase (EC 3.2.1.145); alpha;-1,2-L-arabinofuranosidase (EC 3.2.1.-); exo-alpha;-1,5-L-arabinofuranosidase (EC 3.2.1.-); [inverting] exo-alpha;-1,5-L-arabinanase (EC 3.2.1.-); beta;-1,3-xylosidase (EC 3.2.1.-)
NOVO_MIX_635282	WP_013664713.1	GH43	beta;-xylosidase (EC 3.2.1.37); alpha;-L-arabinofuranosidase (EC 3.2.1.55); arabinanase (EC 3.2.1.99); xylanase (EC 3.2.1.8); galactan 1,3-beta;-galactosidase (EC 3.2.1.145); alpha;-1,2-L-arabinofuranosidase (EC 3.2.1.-); exo-alpha;-1,5-L-arabinofuranosidase (EC 3.2.1.-); [inverting] exo-alpha;-1,5-L-arabinanase (EC 3.2.1.-); beta;-1,3-xylosidase (EC 3.2.1.-)
NOVO_MIX_636288	WP_008774869.1	GH43	beta;-xylosidase (EC 3.2.1.37); alpha;-L-arabinofuranosidase (EC 3.2.1.55); arabinanase (EC 3.2.1.99); xylanase (EC 3.2.1.8); galactan 1,3-beta;-galactosidase (EC 3.2.1.145); alpha;-1,2-L-arabinofuranosidase (EC 3.2.1.-); exo-alpha;-1,5-L-arabinofuranosidase (EC 3.2.1.-); [inverting] exo-alpha;-1,5-L-arabinanase (EC 3.2.1.-); beta;-1,3-xylosidase (EC 3.2.1.-)
NOVO_MIX_637378	AIQ52122.1	GH43	beta;-xylosidase (EC 3.2.1.37); alpha;-L-arabinofuranosidase (EC 3.2.1.55); arabinanase (EC 3.2.1.99); xylanase (EC 3.2.1.8); galactan 1,3-beta;-galactosidase (EC 3.2.1.145); alpha;-1,2-L-arabinofuranosidase (EC 3.2.1.-); exo-alpha;-1,5-L-arabinofuranosidase (EC 3.2.1.-); [inverting] exo-alpha;-1,5-L-arabinanase (EC 3.2.1.-); beta;-1,3-xylosidase (EC 3.2.1.-)
NOVO_MIX_639573	WP_012157872.1	GH43	beta;-xylosidase (EC 3.2.1.37); alpha;-L-arabinofuranosidase (EC 3.2.1.55); arabinanase (EC 3.2.1.99); xylanase (EC 3.2.1.8); galactan 1,3-beta;-galactosidase (EC 3.2.1.145); alpha;-1,2-L-arabinofuranosidase (EC 3.2.1.-); exo-alpha;-1,5-L-arabinofuranosidase (EC 3.2.1.-); [inverting] exo-alpha;-1,5-L-arabinanase (EC 3.2.1.-); beta;-1,3-xylosidase (EC 3.2.1.-)
NOVO_MIX_639716	WP_015234790.1	GH43	beta;-xylosidase (EC 3.2.1.37); alpha;-L-arabinofuranosidase (EC 3.2.1.55); arabinanase (EC 3.2.1.99); xylanase (EC 3.2.1.8); galactan 1,3-beta;-galactosidase (EC 3.2.1.145); alpha;-1,2-L-arabinofuranosidase (EC 3.2.1.-); exo-alpha;-1,5-L-arabinofuranosidase (EC 3.2.1.-); [inverting] exo-alpha;-1,5-L-arabinanase (EC 3.2.1.-); beta;-1,3-xylosidase (EC 3.2.1.-)
NOVO_MIX_64135	WP_011555214.1	GH43	beta;-xylosidase (EC 3.2.1.37); alpha;-L-arabinofuranosidase (EC 3.2.1.55); arabinanase (EC 3.2.1.99); xylanase (EC 3.2.1.8); galactan 1,3-beta;-galactosidase (EC 3.2.1.145); alpha;-1,2-L-arabinofuranosidase (EC 3.2.1.-); exo-alpha;-1,5-L-arabinofuranosidase (EC 3.2.1.-); [inverting] exo-alpha;-1,5-L-arabinanase (EC 3.2.1.-); beta;-1,3-xylosidase (EC 3.2.1.-)
NOVO_MIX_645263	WP_014222239.1	GH43	beta;-xylosidase (EC 3.2.1.37); alpha;-L-arabinofuranosidase (EC 3.2.1.55); arabinanase (EC 3.2.1.99); xylanase (EC 3.2.1.8); galactan 1,3-beta;-galactosidase (EC 3.2.1.145); alpha;-1,2-L-arabinofuranosidase (EC 3.2.1.-); exo-alpha;-1,5-L-arabinofuranosidase (EC 3.2.1.-); [inverting] exo-alpha;-1,5-L-arabinanase (EC 3.2.1.-); beta;-1,3-xylosidase (EC 3.2.1.-)
NOVO_MIX_648346	WP_011470082.1	GH43	beta;-xylosidase (EC 3.2.1.37); alpha;-L-arabinofuranosidase (EC 3.2.1.55); arabinanase (EC 3.2.1.99); xylanase (EC 3.2.1.8); galactan 1,3-beta;-galactosidase (EC 3.2.1.145); alpha;-1,2-L-arabinofuranosidase (EC 3.2.1.-); exo-alpha;-1,5-L-arabinofuranosidase (EC 3.2.1.-); [inverting] exo-alpha;-1,5-L-arabinanase (EC 3.2.1.-); beta;-1,3-xylosidase (EC 3.2.1.-)
NOVO_MIX_64894	WP_012488591.1	GH43	beta;-xylosidase (EC 3.2.1.37); alpha;-L-arabinofuranosidase (EC 3.2.1.55); arabinanase (EC 3.2.1.99); xylanase (EC 3.2.1.8); galactan 1,3-beta;-galactosidase (EC 3.2.1.145); alpha;-1,2-L-arabinofuranosidase (EC 3.2.1.-); exo-alpha;-1,5-L-arabinofuranosidase (EC 3.2.1.-); [inverting] exo-alpha;-1,5-L-arabinanase (EC 3.2.1.-); beta;-1,3-xylosidase (EC 3.2.1.-)
NOVO_MIX_653859	AHG93874.1	GH43	beta;-xylosidase (EC 3.2.1.37); alpha;-L-arabinofuranosidase (EC 3.2.1.55); arabinanase (EC 3.2.1.99); xylanase (EC 3.2.1.8); galactan 1,3-beta;-galactosidase (EC 3.2.1.145); alpha;-1,2-L-arabinofuranosidase (EC 3.2.1.-); exo-alpha;-1,5-L-arabinofuranosidase (EC 3.2.1.-); [inverting] exo-alpha;-1,5-L-arabinanase (EC 3.2.1.-); beta;-1,3-xylosidase (EC 3.2.1.-)
NOVO_MIX_656493	WP_011541049.1	GH43	beta;-xylosidase (EC 3.2.1.37); alpha;-L-arabinofuranosidase (EC 3.2.1.55); arabinanase (EC 3.2.1.99); xylanase (EC 3.2.1.8); galactan 1,3-beta;-galactosidase (EC 3.2.1.145); alpha;-1,2-L-arabinofuranosidase (EC 3.2.1.-); exo-alpha;-1,5-L-arabinofuranosidase (EC 3.2.1.-); [inverting] exo-alpha;-1,5-L-arabinanase (EC 3.2.1.-); beta;-1,3-xylosidase (EC 3.2.1.-)
NOVO_MIX_661972	WP_013478163.1	GH43	beta;-xylosidase (EC 3.2.1.37); alpha;-L-arabinofuranosidase (EC 3.2.1.55); arabinanase (EC 3.2.1.99); xylanase (EC 3.2.1.8); galactan 1,3-beta;-galactosidase (EC 3.2.1.145); alpha;-1,2-L-arabinofuranosidase (EC 3.2.1.-); exo-alpha;-1,5-L-arabinofuranosidase (EC 3.2.1.-); [inverting] exo-alpha;-1,5-L-arabinanase (EC 3.2.1.-); beta;-1,3-xylosidase (EC 3.2.1.-)
NOVO_MIX_673845	WP_012157875.1	GH43	beta;-xylosidase (EC 3.2.1.37); alpha;-L-arabinofuranosidase (EC 3.2.1.55); arabinanase (EC 3.2.1.99); xylanase (EC 3.2.1.8); galactan 1,3-beta;-galactosidase (EC 3.2.1.145); alpha;-1,2-L-arabinofuranosidase (EC 3.2.1.-); exo-alpha;-1,5-L-arabinofuranosidase (EC 3.2.1.-); [inverting] exo-alpha;-1,5-L-arabinanase (EC 3.2.1.-); beta;-1,3-xylosidase (EC 3.2.1.-)
NOVO_MIX_675430	WP_012157872.1	GH43	beta;-xylosidase (EC 3.2.1.37); alpha;-L-arabinofuranosidase (EC 3.2.1.55); arabinanase (EC 3.2.1.99); xylanase (EC 3.2.1.8); galactan 1,3-beta;-galactosidase (EC 3.2.1.145); alpha;-1,2-L-arabinofuranosidase (EC 3.2.1.-); exo-alpha;-1,5-L-arabinofuranosidase (EC 3.2.1.-); [inverting] exo-alpha;-1,5-L-arabinanase (EC 3.2.1.-); beta;-1,3-xylosidase (EC 3.2.1.-)
NOVO_MIX_689662	WP_012288037.1	GH43	beta;-xylosidase (EC 3.2.1.37); alpha;-L-arabinofuranosidase (EC 3.2.1.55); arabinanase (EC 3.2.1.99); xylanase (EC 3.2.1.8); galactan 1,3-beta;-galactosidase (EC 3.2.1.145); alpha;-1,2-L-arabinofuranosidase (EC 3.2.1.-); exo-alpha;-1,5-L-arabinofuranosidase (EC 3.2.1.-); [inverting] exo-alpha;-1,5-L-arabinanase (EC 3.2.1.-); beta;-1,3-xylosidase (EC 3.2.1.-)
NOVO_MIX_690081	AHG91997.1	GH43	beta;-xylosidase (EC 3.2.1.37); alpha;-L-arabinofuranosidase (EC 3.2.1.55); arabinanase (EC 3.2.1.99); xylanase (EC 3.2.1.8); galactan 1,3-beta;-galactosidase (EC 3.2.1.145); alpha;-1,2-L-arabinofuranosidase (EC 3.2.1.-); exo-alpha;-1,5-L-arabinofuranosidase (EC 3.2.1.-); [inverting] exo-alpha;-1,5-L-arabinanase (EC 3.2.1.-); beta;-1,3-xylosidase (EC 3.2.1.-)
NOVO_MIX_696291	AHE53157.1	GH43	beta;-xylosidase (EC 3.2.1.37); alpha;-L-arabinofuranosidase (EC 3.2.1.55); arabinanase (EC 3.2.1.99); xylanase (EC 3.2.1.8); galactan 1,3-beta;-galactosidase (EC 3.2.1.145); alpha;-1,2-L-arabinofuranosidase (EC 3.2.1.-); exo-alpha;-1,5-L-arabinofuranosidase (EC 3.2.1.-); [inverting] exo-alpha;-1,5-L-arabinanase (EC 3.2.1.-); beta;-1,3-xylosidase (EC 3.2.1.-)
NOVO_MIX_701655	AHG93874.1	GH43	beta;-xylosidase (EC 3.2.1.37); alpha;-L-arabinofuranosidase (EC 3.2.1.55); arabinanase (EC 3.2.1.99); xylanase (EC 3.2.1.8); galactan 1,3-beta;-galactosidase (EC 3.2.1.145); alpha;-1,2-L-arabinofuranosidase (EC 3.2.1.-); exo-alpha;-1,5-L-arabinofuranosidase (EC 3.2.1.-); [inverting] exo-alpha;-1,5-L-arabinanase (EC 3.2.1.-); beta;-1,3-xylosidase (EC 3.2.1.-)
NOVO_MIX_703155	WP_015203212.1	GH43	beta;-xylosidase (EC 3.2.1.37); alpha;-L-arabinofuranosidase (EC 3.2.1.55); arabinanase (EC 3.2.1.99); xylanase (EC 3.2.1.8); galactan 1,3-beta;-galactosidase (EC 3.2.1.145); alpha;-1,2-L-arabinofuranosidase (EC 3.2.1.-); exo-alpha;-1,5-L-arabinofuranosidase (EC 3.2.1.-); [inverting] exo-alpha;-1,5-L-arabinanase (EC 3.2.1.-); beta;-1,3-xylosidase (EC 3.2.1.-)
NOVO_MIX_709991	WP_013053814.1	GH43	beta;-xylosidase (EC 3.2.1.37); alpha;-L-arabinofuranosidase (EC 3.2.1.55); arabinanase (EC 3.2.1.99); xylanase (EC 3.2.1.8); galactan 1,3-beta;-galactosidase (EC 3.2.1.145); alpha;-1,2-L-arabinofuranosidase (EC 3.2.1.-); exo-alpha;-1,5-L-arabinofuranosidase (EC 3.2.1.-); [inverting] exo-alpha;-1,5-L-arabinanase (EC 3.2.1.-); beta;-1,3-xylosidase (EC 3.2.1.-)
NOVO_MIX_712025	AGU10721.1	GH43	beta;-xylosidase (EC 3.2.1.37); alpha;-L-arabinofuranosidase (EC 3.2.1.55); arabinanase (EC 3.2.1.99); xylanase (EC 3.2.1.8); galactan 1,3-beta;-galactosidase (EC 3.2.1.145); alpha;-1,2-L-arabinofuranosidase (EC 3.2.1.-); exo-alpha;-1,5-L-arabinofuranosidase (EC 3.2.1.-); [inverting] exo-alpha;-1,5-L-arabinanase (EC 3.2.1.-); beta;-1,3-xylosidase (EC 3.2.1.-)
NOVO_MIX_716603	WP_012157875.1	GH43	beta;-xylosidase (EC 3.2.1.37); alpha;-L-arabinofuranosidase (EC 3.2.1.55); arabinanase (EC 3.2.1.99); xylanase (EC 3.2.1.8); galactan 1,3-beta;-galactosidase (EC 3.2.1.145); alpha;-1,2-L-arabinofuranosidase (EC 3.2.1.-); exo-alpha;-1,5-L-arabinofuranosidase (EC 3.2.1.-); [inverting] exo-alpha;-1,5-L-arabinanase (EC 3.2.1.-); beta;-1,3-xylosidase (EC 3.2.1.-)
NOVO_MIX_71853	WP_013286578.1	GH43	beta;-xylosidase (EC 3.2.1.37); alpha;-L-arabinofuranosidase (EC 3.2.1.55); arabinanase (EC 3.2.1.99); xylanase (EC 3.2.1.8); galactan 1,3-beta;-galactosidase (EC 3.2.1.145); alpha;-1,2-L-arabinofuranosidase (EC 3.2.1.-); exo-alpha;-1,5-L-arabinofuranosidase (EC 3.2.1.-); [inverting] exo-alpha;-1,5-L-arabinanase (EC 3.2.1.-); beta;-1,3-xylosidase (EC 3.2.1.-)
NOVO_MIX_724797	WP_011541063.1	GH43	beta;-xylosidase (EC 3.2.1.37); alpha;-L-arabinofuranosidase (EC 3.2.1.55); arabinanase (EC 3.2.1.99); xylanase (EC 3.2.1.8); galactan 1,3-beta;-galactosidase (EC 3.2.1.145); alpha;-1,2-L-arabinofuranosidase (EC 3.2.1.-); exo-alpha;-1,5-L-arabinofuranosidase (EC 3.2.1.-); [inverting] exo-alpha;-1,5-L-arabinanase (EC 3.2.1.-); beta;-1,3-xylosidase (EC 3.2.1.-)
NOVO_MIX_731540	WP_012925152.1	GH43	beta;-xylosidase (EC 3.2.1.37); alpha;-L-arabinofuranosidase (EC 3.2.1.55); arabinanase (EC 3.2.1.99); xylanase (EC 3.2.1.8); galactan 1,3-beta;-galactosidase (EC 3.2.1.145); alpha;-1,2-L-arabinofuranosidase (EC 3.2.1.-); exo-alpha;-1,5-L-arabinofuranosidase (EC 3.2.1.-); [inverting] exo-alpha;-1,5-L-arabinanase (EC 3.2.1.-); beta;-1,3-xylosidase (EC 3.2.1.-)
NOVO_MIX_739907	WP_011708605.1	GH43	beta;-xylosidase (EC 3.2.1.37); alpha;-L-arabinofuranosidase (EC 3.2.1.55); arabinanase (EC 3.2.1.99); xylanase (EC 3.2.1.8); galactan 1,3-beta;-galactosidase (EC 3.2.1.145); alpha;-1,2-L-arabinofuranosidase (EC 3.2.1.-); exo-alpha;-1,5-L-arabinofuranosidase (EC 3.2.1.-); [inverting] exo-alpha;-1,5-L-arabinanase (EC 3.2.1.-); beta;-1,3-xylosidase (EC 3.2.1.-)
NOVO_MIX_750616	WP_013666152.1	GH43	beta;-xylosidase (EC 3.2.1.37); alpha;-L-arabinofuranosidase (EC 3.2.1.55); arabinanase (EC 3.2.1.99); xylanase (EC 3.2.1.8); galactan 1,3-beta;-galactosidase (EC 3.2.1.145); alpha;-1,2-L-arabinofuranosidase (EC 3.2.1.-); exo-alpha;-1,5-L-arabinofuranosidase (EC 3.2.1.-); [inverting] exo-alpha;-1,5-L-arabinanase (EC 3.2.1.-); beta;-1,3-xylosidase (EC 3.2.1.-)
NOVO_MIX_753942	WP_011541063.1	GH43	beta;-xylosidase (EC 3.2.1.37); alpha;-L-arabinofuranosidase (EC 3.2.1.55); arabinanase (EC 3.2.1.99); xylanase (EC 3.2.1.8); galactan 1,3-beta;-galactosidase (EC 3.2.1.145); alpha;-1,2-L-arabinofuranosidase (EC 3.2.1.-); exo-alpha;-1,5-L-arabinofuranosidase (EC 3.2.1.-); [inverting] exo-alpha;-1,5-L-arabinanase (EC 3.2.1.-); beta;-1,3-xylosidase (EC 3.2.1.-)
NOVO_MIX_765374	WP_012929024.1	GH43	beta;-xylosidase (EC 3.2.1.37); alpha;-L-arabinofuranosidase (EC 3.2.1.55); arabinanase (EC 3.2.1.99); xylanase (EC 3.2.1.8); galactan 1,3-beta;-galactosidase (EC 3.2.1.145); alpha;-1,2-L-arabinofuranosidase (EC 3.2.1.-); exo-alpha;-1,5-L-arabinofuranosidase (EC 3.2.1.-); [inverting] exo-alpha;-1,5-L-arabinanase (EC 3.2.1.-); beta;-1,3-xylosidase (EC 3.2.1.-)
NOVO_MIX_766979	WP_012025857.1	GH43	beta;-xylosidase (EC 3.2.1.37); alpha;-L-arabinofuranosidase (EC 3.2.1.55); arabinanase (EC 3.2.1.99); xylanase (EC 3.2.1.8); galactan 1,3-beta;-galactosidase (EC 3.2.1.145); alpha;-1,2-L-arabinofuranosidase (EC 3.2.1.-); exo-alpha;-1,5-L-arabinofuranosidase (EC 3.2.1.-); [inverting] exo-alpha;-1,5-L-arabinanase (EC 3.2.1.-); beta;-1,3-xylosidase (EC 3.2.1.-)
NOVO_MIX_769431	WP_023562519.1	GH43	beta;-xylosidase (EC 3.2.1.37); alpha;-L-arabinofuranosidase (EC 3.2.1.55); arabinanase (EC 3.2.1.99); xylanase (EC 3.2.1.8); galactan 1,3-beta;-galactosidase (EC 3.2.1.145); alpha;-1,2-L-arabinofuranosidase (EC 3.2.1.-); exo-alpha;-1,5-L-arabinofuranosidase (EC 3.2.1.-); [inverting] exo-alpha;-1,5-L-arabinanase (EC 3.2.1.-); beta;-1,3-xylosidase (EC 3.2.1.-)
NOVO_MIX_771194	AHG91998.1	GH43	beta;-xylosidase (EC 3.2.1.37); alpha;-L-arabinofuranosidase (EC 3.2.1.55); arabinanase (EC 3.2.1.99); xylanase (EC 3.2.1.8); galactan 1,3-beta;-galactosidase (EC 3.2.1.145); alpha;-1,2-L-arabinofuranosidase (EC 3.2.1.-); exo-alpha;-1,5-L-arabinofuranosidase (EC 3.2.1.-); [inverting] exo-alpha;-1,5-L-arabinanase (EC 3.2.1.-); beta;-1,3-xylosidase (EC 3.2.1.-)
NOVO_MIX_774248	AHE56168.1	GH43	beta;-xylosidase (EC 3.2.1.37); alpha;-L-arabinofuranosidase (EC 3.2.1.55); arabinanase (EC 3.2.1.99); xylanase (EC 3.2.1.8); galactan 1,3-beta;-galactosidase (EC 3.2.1.145); alpha;-1,2-L-arabinofuranosidase (EC 3.2.1.-); exo-alpha;-1,5-L-arabinofuranosidase (EC 3.2.1.-); [inverting] exo-alpha;-1,5-L-arabinanase (EC 3.2.1.-); beta;-1,3-xylosidase (EC 3.2.1.-)
NOVO_MIX_777904	WP_014152914.1	GH43	beta;-xylosidase (EC 3.2.1.37); alpha;-L-arabinofuranosidase (EC 3.2.1.55); arabinanase (EC 3.2.1.99); xylanase (EC 3.2.1.8); galactan 1,3-beta;-galactosidase (EC 3.2.1.145); alpha;-1,2-L-arabinofuranosidase (EC 3.2.1.-); exo-alpha;-1,5-L-arabinofuranosidase (EC 3.2.1.-); [inverting] exo-alpha;-1,5-L-arabinanase (EC 3.2.1.-); beta;-1,3-xylosidase (EC 3.2.1.-)
NOVO_MIX_7826	WP_013884602.1	GH43	beta;-xylosidase (EC 3.2.1.37); alpha;-L-arabinofuranosidase (EC 3.2.1.55); arabinanase (EC 3.2.1.99); xylanase (EC 3.2.1.8); galactan 1,3-beta;-galactosidase (EC 3.2.1.145); alpha;-1,2-L-arabinofuranosidase (EC 3.2.1.-); exo-alpha;-1,5-L-arabinofuranosidase (EC 3.2.1.-); [inverting] exo-alpha;-1,5-L-arabinanase (EC 3.2.1.-); beta;-1,3-xylosidase (EC 3.2.1.-)
NOVO_MIX_785414	WP_012287300.1	GH43	beta;-xylosidase (EC 3.2.1.37); alpha;-L-arabinofuranosidase (EC 3.2.1.55); arabinanase (EC 3.2.1.99); xylanase (EC 3.2.1.8); galactan 1,3-beta;-galactosidase (EC 3.2.1.145); alpha;-1,2-L-arabinofuranosidase (EC 3.2.1.-); exo-alpha;-1,5-L-arabinofuranosidase (EC 3.2.1.-); [inverting] exo-alpha;-1,5-L-arabinanase (EC 3.2.1.-); beta;-1,3-xylosidase (EC 3.2.1.-)
NOVO_MIX_786604	WP_014218686.1	GH43	beta;-xylosidase (EC 3.2.1.37); alpha;-L-arabinofuranosidase (EC 3.2.1.55); arabinanase (EC 3.2.1.99); xylanase (EC 3.2.1.8); galactan 1,3-beta;-galactosidase (EC 3.2.1.145); alpha;-1,2-L-arabinofuranosidase (EC 3.2.1.-); exo-alpha;-1,5-L-arabinofuranosidase (EC 3.2.1.-); [inverting] exo-alpha;-1,5-L-arabinanase (EC 3.2.1.-); beta;-1,3-xylosidase (EC 3.2.1.-)
NOVO_MIX_789844	WP_013884569.1	GH43	beta;-xylosidase (EC 3.2.1.37); alpha;-L-arabinofuranosidase (EC 3.2.1.55); arabinanase (EC 3.2.1.99); xylanase (EC 3.2.1.8); galactan 1,3-beta;-galactosidase (EC 3.2.1.145); alpha;-1,2-L-arabinofuranosidase (EC 3.2.1.-); exo-alpha;-1,5-L-arabinofuranosidase (EC 3.2.1.-); [inverting] exo-alpha;-1,5-L-arabinanase (EC 3.2.1.-); beta;-1,3-xylosidase (EC 3.2.1.-)
NOVO_MIX_796536	AHY58975.1	GH43	beta;-xylosidase (EC 3.2.1.37); alpha;-L-arabinofuranosidase (EC 3.2.1.55); arabinanase (EC 3.2.1.99); xylanase (EC 3.2.1.8); galactan 1,3-beta;-galactosidase (EC 3.2.1.145); alpha;-1,2-L-arabinofuranosidase (EC 3.2.1.-); exo-alpha;-1,5-L-arabinofuranosidase (EC 3.2.1.-); [inverting] exo-alpha;-1,5-L-arabinanase (EC 3.2.1.-); beta;-1,3-xylosidase (EC 3.2.1.-)
NOVO_MIX_797983	AHG93874.1	GH43	beta;-xylosidase (EC 3.2.1.37); alpha;-L-arabinofuranosidase (EC 3.2.1.55); arabinanase (EC 3.2.1.99); xylanase (EC 3.2.1.8); galactan 1,3-beta;-galactosidase (EC 3.2.1.145); alpha;-1,2-L-arabinofuranosidase (EC 3.2.1.-); exo-alpha;-1,5-L-arabinofuranosidase (EC 3.2.1.-); [inverting] exo-alpha;-1,5-L-arabinanase (EC 3.2.1.-); beta;-1,3-xylosidase (EC 3.2.1.-)
NOVO_MIX_811415	AIQ48554.1	GH43	beta;-xylosidase (EC 3.2.1.37); alpha;-L-arabinofuranosidase (EC 3.2.1.55); arabinanase (EC 3.2.1.99); xylanase (EC 3.2.1.8); galactan 1,3-beta;-galactosidase (EC 3.2.1.145); alpha;-1,2-L-arabinofuranosidase (EC 3.2.1.-); exo-alpha;-1,5-L-arabinofuranosidase (EC 3.2.1.-); [inverting] exo-alpha;-1,5-L-arabinanase (EC 3.2.1.-); beta;-1,3-xylosidase (EC 3.2.1.-)
NOVO_MIX_814307	WP_011773973.1	GH43	beta;-xylosidase (EC 3.2.1.37); alpha;-L-arabinofuranosidase (EC 3.2.1.55); arabinanase (EC 3.2.1.99); xylanase (EC 3.2.1.8); galactan 1,3-beta;-galactosidase (EC 3.2.1.145); alpha;-1,2-L-arabinofuranosidase (EC 3.2.1.-); exo-alpha;-1,5-L-arabinofuranosidase (EC 3.2.1.-); [inverting] exo-alpha;-1,5-L-arabinanase (EC 3.2.1.-); beta;-1,3-xylosidase (EC 3.2.1.-)
NOVO_MIX_814616	XP_003834600.1	GH43	beta;-xylosidase (EC 3.2.1.37); alpha;-L-arabinofuranosidase (EC 3.2.1.55); arabinanase (EC 3.2.1.99); xylanase (EC 3.2.1.8); galactan 1,3-beta;-galactosidase (EC 3.2.1.145); alpha;-1,2-L-arabinofuranosidase (EC 3.2.1.-); exo-alpha;-1,5-L-arabinofuranosidase (EC 3.2.1.-); [inverting] exo-alpha;-1,5-L-arabinanase (EC 3.2.1.-); beta;-1,3-xylosidase (EC 3.2.1.-)
NOVO_MIX_815161	WP_013078149.1	GH43	beta;-xylosidase (EC 3.2.1.37); alpha;-L-arabinofuranosidase (EC 3.2.1.55); arabinanase (EC 3.2.1.99); xylanase (EC 3.2.1.8); galactan 1,3-beta;-galactosidase (EC 3.2.1.145); alpha;-1,2-L-arabinofuranosidase (EC 3.2.1.-); exo-alpha;-1,5-L-arabinofuranosidase (EC 3.2.1.-); [inverting] exo-alpha;-1,5-L-arabinanase (EC 3.2.1.-); beta;-1,3-xylosidase (EC 3.2.1.-)
NOVO_MIX_821136	WP_015579580.1	GH43	beta;-xylosidase (EC 3.2.1.37); alpha;-L-arabinofuranosidase (EC 3.2.1.55); arabinanase (EC 3.2.1.99); xylanase (EC 3.2.1.8); galactan 1,3-beta;-galactosidase (EC 3.2.1.145); alpha;-1,2-L-arabinofuranosidase (EC 3.2.1.-); exo-alpha;-1,5-L-arabinofuranosidase (EC 3.2.1.-); [inverting] exo-alpha;-1,5-L-arabinanase (EC 3.2.1.-); beta;-1,3-xylosidase (EC 3.2.1.-)
NOVO_MIX_821137	AIR98220.1	GH43	beta;-xylosidase (EC 3.2.1.37); alpha;-L-arabinofuranosidase (EC 3.2.1.55); arabinanase (EC 3.2.1.99); xylanase (EC 3.2.1.8); galactan 1,3-beta;-galactosidase (EC 3.2.1.145); alpha;-1,2-L-arabinofuranosidase (EC 3.2.1.-); exo-alpha;-1,5-L-arabinofuranosidase (EC 3.2.1.-); [inverting] exo-alpha;-1,5-L-arabinanase (EC 3.2.1.-); beta;-1,3-xylosidase (EC 3.2.1.-)
NOVO_MIX_832949	WP_008767372.1	GH43	beta;-xylosidase (EC 3.2.1.37); alpha;-L-arabinofuranosidase (EC 3.2.1.55); arabinanase (EC 3.2.1.99); xylanase (EC 3.2.1.8); galactan 1,3-beta;-galactosidase (EC 3.2.1.145); alpha;-1,2-L-arabinofuranosidase (EC 3.2.1.-); exo-alpha;-1,5-L-arabinofuranosidase (EC 3.2.1.-); [inverting] exo-alpha;-1,5-L-arabinanase (EC 3.2.1.-); beta;-1,3-xylosidase (EC 3.2.1.-)
NOVO_MIX_836263	WP_013664713.1	GH43	beta;-xylosidase (EC 3.2.1.37); alpha;-L-arabinofuranosidase (EC 3.2.1.55); arabinanase (EC 3.2.1.99); xylanase (EC 3.2.1.8); galactan 1,3-beta;-galactosidase (EC 3.2.1.145); alpha;-1,2-L-arabinofuranosidase (EC 3.2.1.-); exo-alpha;-1,5-L-arabinofuranosidase (EC 3.2.1.-); [inverting] exo-alpha;-1,5-L-arabinanase (EC 3.2.1.-); beta;-1,3-xylosidase (EC 3.2.1.-)
NOVO_MIX_840234	WP_013671840.1	GH43	beta;-xylosidase (EC 3.2.1.37); alpha;-L-arabinofuranosidase (EC 3.2.1.55); arabinanase (EC 3.2.1.99); xylanase (EC 3.2.1.8); galactan 1,3-beta;-galactosidase (EC 3.2.1.145); alpha;-1,2-L-arabinofuranosidase (EC 3.2.1.-); exo-alpha;-1,5-L-arabinofuranosidase (EC 3.2.1.-); [inverting] exo-alpha;-1,5-L-arabinanase (EC 3.2.1.-); beta;-1,3-xylosidase (EC 3.2.1.-)
NOVO_MIX_844443	WP_015246236.1	GH43	beta;-xylosidase (EC 3.2.1.37); alpha;-L-arabinofuranosidase (EC 3.2.1.55); arabinanase (EC 3.2.1.99); xylanase (EC 3.2.1.8); galactan 1,3-beta;-galactosidase (EC 3.2.1.145); alpha;-1,2-L-arabinofuranosidase (EC 3.2.1.-); exo-alpha;-1,5-L-arabinofuranosidase (EC 3.2.1.-); [inverting] exo-alpha;-1,5-L-arabinanase (EC 3.2.1.-); beta;-1,3-xylosidase (EC 3.2.1.-)
NOVO_MIX_845433	CDR16215.1	GH43	beta;-xylosidase (EC 3.2.1.37); alpha;-L-arabinofuranosidase (EC 3.2.1.55); arabinanase (EC 3.2.1.99); xylanase (EC 3.2.1.8); galactan 1,3-beta;-galactosidase (EC 3.2.1.145); alpha;-1,2-L-arabinofuranosidase (EC 3.2.1.-); exo-alpha;-1,5-L-arabinofuranosidase (EC 3.2.1.-); [inverting] exo-alpha;-1,5-L-arabinanase (EC 3.2.1.-); beta;-1,3-xylosidase (EC 3.2.1.-)
NOVO_MIX_846216	AIR97700.1	GH43	beta;-xylosidase (EC 3.2.1.37); alpha;-L-arabinofuranosidase (EC 3.2.1.55); arabinanase (EC 3.2.1.99); xylanase (EC 3.2.1.8); galactan 1,3-beta;-galactosidase (EC 3.2.1.145); alpha;-1,2-L-arabinofuranosidase (EC 3.2.1.-); exo-alpha;-1,5-L-arabinofuranosidase (EC 3.2.1.-); [inverting] exo-alpha;-1,5-L-arabinanase (EC 3.2.1.-); beta;-1,3-xylosidase (EC 3.2.1.-)
NOVO_MIX_846341	AHG91998.1	GH43	beta;-xylosidase (EC 3.2.1.37); alpha;-L-arabinofuranosidase (EC 3.2.1.55); arabinanase (EC 3.2.1.99); xylanase (EC 3.2.1.8); galactan 1,3-beta;-galactosidase (EC 3.2.1.145); alpha;-1,2-L-arabinofuranosidase (EC 3.2.1.-); exo-alpha;-1,5-L-arabinofuranosidase (EC 3.2.1.-); [inverting] exo-alpha;-1,5-L-arabinanase (EC 3.2.1.-); beta;-1,3-xylosidase (EC 3.2.1.-)
NOVO_MIX_846879	WP_012925152.1	GH43	beta;-xylosidase (EC 3.2.1.37); alpha;-L-arabinofuranosidase (EC 3.2.1.55); arabinanase (EC 3.2.1.99); xylanase (EC 3.2.1.8); galactan 1,3-beta;-galactosidase (EC 3.2.1.145); alpha;-1,2-L-arabinofuranosidase (EC 3.2.1.-); exo-alpha;-1,5-L-arabinofuranosidase (EC 3.2.1.-); [inverting] exo-alpha;-1,5-L-arabinanase (EC 3.2.1.-); beta;-1,3-xylosidase (EC 3.2.1.-)
NOVO_MIX_851736	WP_014740991.1	GH43	beta;-xylosidase (EC 3.2.1.37); alpha;-L-arabinofuranosidase (EC 3.2.1.55); arabinanase (EC 3.2.1.99); xylanase (EC 3.2.1.8); galactan 1,3-beta;-galactosidase (EC 3.2.1.145); alpha;-1,2-L-arabinofuranosidase (EC 3.2.1.-); exo-alpha;-1,5-L-arabinofuranosidase (EC 3.2.1.-); [inverting] exo-alpha;-1,5-L-arabinanase (EC 3.2.1.-); beta;-1,3-xylosidase (EC 3.2.1.-)
NOVO_MIX_862661	WP_014395721.1	GH43	beta;-xylosidase (EC 3.2.1.37); alpha;-L-arabinofuranosidase (EC 3.2.1.55); arabinanase (EC 3.2.1.99); xylanase (EC 3.2.1.8); galactan 1,3-beta;-galactosidase (EC 3.2.1.145); alpha;-1,2-L-arabinofuranosidase (EC 3.2.1.-); exo-alpha;-1,5-L-arabinofuranosidase (EC 3.2.1.-); [inverting] exo-alpha;-1,5-L-arabinanase (EC 3.2.1.-); beta;-1,3-xylosidase (EC 3.2.1.-)
NOVO_MIX_864013	WP_015266487.1	GH43	beta;-xylosidase (EC 3.2.1.37); alpha;-L-arabinofuranosidase (EC 3.2.1.55); arabinanase (EC 3.2.1.99); xylanase (EC 3.2.1.8); galactan 1,3-beta;-galactosidase (EC 3.2.1.145); alpha;-1,2-L-arabinofuranosidase (EC 3.2.1.-); exo-alpha;-1,5-L-arabinofuranosidase (EC 3.2.1.-); [inverting] exo-alpha;-1,5-L-arabinanase (EC 3.2.1.-); beta;-1,3-xylosidase (EC 3.2.1.-)
NOVO_MIX_882147	AHG93874.1	GH43	beta;-xylosidase (EC 3.2.1.37); alpha;-L-arabinofuranosidase (EC 3.2.1.55); arabinanase (EC 3.2.1.99); xylanase (EC 3.2.1.8); galactan 1,3-beta;-galactosidase (EC 3.2.1.145); alpha;-1,2-L-arabinofuranosidase (EC 3.2.1.-); exo-alpha;-1,5-L-arabinofuranosidase (EC 3.2.1.-); [inverting] exo-alpha;-1,5-L-arabinanase (EC 3.2.1.-); beta;-1,3-xylosidase (EC 3.2.1.-)
NOVO_MIX_897222	WP_015714993.1	GH43	beta;-xylosidase (EC 3.2.1.37); alpha;-L-arabinofuranosidase (EC 3.2.1.55); arabinanase (EC 3.2.1.99); xylanase (EC 3.2.1.8); galactan 1,3-beta;-galactosidase (EC 3.2.1.145); alpha;-1,2-L-arabinofuranosidase (EC 3.2.1.-); exo-alpha;-1,5-L-arabinofuranosidase (EC 3.2.1.-); [inverting] exo-alpha;-1,5-L-arabinanase (EC 3.2.1.-); beta;-1,3-xylosidase (EC 3.2.1.-)
NOVO_MIX_897675	AHJ98305.1	GH43	beta;-xylosidase (EC 3.2.1.37); alpha;-L-arabinofuranosidase (EC 3.2.1.55); arabinanase (EC 3.2.1.99); xylanase (EC 3.2.1.8); galactan 1,3-beta;-galactosidase (EC 3.2.1.145); alpha;-1,2-L-arabinofuranosidase (EC 3.2.1.-); exo-alpha;-1,5-L-arabinofuranosidase (EC 3.2.1.-); [inverting] exo-alpha;-1,5-L-arabinanase (EC 3.2.1.-); beta;-1,3-xylosidase (EC 3.2.1.-)
NOVO_MIX_910530	WP_013919826.1	GH43	beta;-xylosidase (EC 3.2.1.37); alpha;-L-arabinofuranosidase (EC 3.2.1.55); arabinanase (EC 3.2.1.99); xylanase (EC 3.2.1.8); galactan 1,3-beta;-galactosidase (EC 3.2.1.145); alpha;-1,2-L-arabinofuranosidase (EC 3.2.1.-); exo-alpha;-1,5-L-arabinofuranosidase (EC 3.2.1.-); [inverting] exo-alpha;-1,5-L-arabinanase (EC 3.2.1.-); beta;-1,3-xylosidase (EC 3.2.1.-)
NOVO_MIX_913456	WP_013584805.1	GH43	beta;-xylosidase (EC 3.2.1.37); alpha;-L-arabinofuranosidase (EC 3.2.1.55); arabinanase (EC 3.2.1.99); xylanase (EC 3.2.1.8); galactan 1,3-beta;-galactosidase (EC 3.2.1.145); alpha;-1,2-L-arabinofuranosidase (EC 3.2.1.-); exo-alpha;-1,5-L-arabinofuranosidase (EC 3.2.1.-); [inverting] exo-alpha;-1,5-L-arabinanase (EC 3.2.1.-); beta;-1,3-xylosidase (EC 3.2.1.-)
NOVO_MIX_915556	WP_013734616.1	GH43	beta;-xylosidase (EC 3.2.1.37); alpha;-L-arabinofuranosidase (EC 3.2.1.55); arabinanase (EC 3.2.1.99); xylanase (EC 3.2.1.8); galactan 1,3-beta;-galactosidase (EC 3.2.1.145); alpha;-1,2-L-arabinofuranosidase (EC 3.2.1.-); exo-alpha;-1,5-L-arabinofuranosidase (EC 3.2.1.-); [inverting] exo-alpha;-1,5-L-arabinanase (EC 3.2.1.-); beta;-1,3-xylosidase (EC 3.2.1.-)
NOVO_MIX_918128	WP_013884602.1	GH43	beta;-xylosidase (EC 3.2.1.37); alpha;-L-arabinofuranosidase (EC 3.2.1.55); arabinanase (EC 3.2.1.99); xylanase (EC 3.2.1.8); galactan 1,3-beta;-galactosidase (EC 3.2.1.145); alpha;-1,2-L-arabinofuranosidase (EC 3.2.1.-); exo-alpha;-1,5-L-arabinofuranosidase (EC 3.2.1.-); [inverting] exo-alpha;-1,5-L-arabinanase (EC 3.2.1.-); beta;-1,3-xylosidase (EC 3.2.1.-)
NOVO_MIX_926425	AHF15142.1	GH43	beta;-xylosidase (EC 3.2.1.37); alpha;-L-arabinofuranosidase (EC 3.2.1.55); arabinanase (EC 3.2.1.99); xylanase (EC 3.2.1.8); galactan 1,3-beta;-galactosidase (EC 3.2.1.145); alpha;-1,2-L-arabinofuranosidase (EC 3.2.1.-); exo-alpha;-1,5-L-arabinofuranosidase (EC 3.2.1.-); [inverting] exo-alpha;-1,5-L-arabinanase (EC 3.2.1.-); beta;-1,3-xylosidase (EC 3.2.1.-)
NOVO_MIX_93342	WP_014740778.1	GH43	beta;-xylosidase (EC 3.2.1.37); alpha;-L-arabinofuranosidase (EC 3.2.1.55); arabinanase (EC 3.2.1.99); xylanase (EC 3.2.1.8); galactan 1,3-beta;-galactosidase (EC 3.2.1.145); alpha;-1,2-L-arabinofuranosidase (EC 3.2.1.-); exo-alpha;-1,5-L-arabinofuranosidase (EC 3.2.1.-); [inverting] exo-alpha;-1,5-L-arabinanase (EC 3.2.1.-); beta;-1,3-xylosidase (EC 3.2.1.-)
NOVO_MIX_948258	WP_013004160.1	GH43	beta;-xylosidase (EC 3.2.1.37); alpha;-L-arabinofuranosidase (EC 3.2.1.55); arabinanase (EC 3.2.1.99); xylanase (EC 3.2.1.8); galactan 1,3-beta;-galactosidase (EC 3.2.1.145); alpha;-1,2-L-arabinofuranosidase (EC 3.2.1.-); exo-alpha;-1,5-L-arabinofuranosidase (EC 3.2.1.-); [inverting] exo-alpha;-1,5-L-arabinanase (EC 3.2.1.-); beta;-1,3-xylosidase (EC 3.2.1.-)
NOVO_MIX_949773	WP_011543309.1	GH43	beta;-xylosidase (EC 3.2.1.37); alpha;-L-arabinofuranosidase (EC 3.2.1.55); arabinanase (EC 3.2.1.99); xylanase (EC 3.2.1.8); galactan 1,3-beta;-galactosidase (EC 3.2.1.145); alpha;-1,2-L-arabinofuranosidase (EC 3.2.1.-); exo-alpha;-1,5-L-arabinofuranosidase (EC 3.2.1.-); [inverting] exo-alpha;-1,5-L-arabinanase (EC 3.2.1.-); beta;-1,3-xylosidase (EC 3.2.1.-)
NOVO_MIX_952914	WP_014216353.1	GH43	beta;-xylosidase (EC 3.2.1.37); alpha;-L-arabinofuranosidase (EC 3.2.1.55); arabinanase (EC 3.2.1.99); xylanase (EC 3.2.1.8); galactan 1,3-beta;-galactosidase (EC 3.2.1.145); alpha;-1,2-L-arabinofuranosidase (EC 3.2.1.-); exo-alpha;-1,5-L-arabinofuranosidase (EC 3.2.1.-); [inverting] exo-alpha;-1,5-L-arabinanase (EC 3.2.1.-); beta;-1,3-xylosidase (EC 3.2.1.-)
NOVO_MIX_954213	WP_011541063.1	GH43	beta;-xylosidase (EC 3.2.1.37); alpha;-L-arabinofuranosidase (EC 3.2.1.55); arabinanase (EC 3.2.1.99); xylanase (EC 3.2.1.8); galactan 1,3-beta;-galactosidase (EC 3.2.1.145); alpha;-1,2-L-arabinofuranosidase (EC 3.2.1.-); exo-alpha;-1,5-L-arabinofuranosidase (EC 3.2.1.-); [inverting] exo-alpha;-1,5-L-arabinanase (EC 3.2.1.-); beta;-1,3-xylosidase (EC 3.2.1.-)
NOVO_MIX_956900	WP_011541047.1	GH43	beta;-xylosidase (EC 3.2.1.37); alpha;-L-arabinofuranosidase (EC 3.2.1.55); arabinanase (EC 3.2.1.99); xylanase (EC 3.2.1.8); galactan 1,3-beta;-galactosidase (EC 3.2.1.145); alpha;-1,2-L-arabinofuranosidase (EC 3.2.1.-); exo-alpha;-1,5-L-arabinofuranosidase (EC 3.2.1.-); [inverting] exo-alpha;-1,5-L-arabinanase (EC 3.2.1.-); beta;-1,3-xylosidase (EC 3.2.1.-)
NOVO_MIX_989725	WP_012781312.1	GH43	beta;-xylosidase (EC 3.2.1.37); alpha;-L-arabinofuranosidase (EC 3.2.1.55); arabinanase (EC 3.2.1.99); xylanase (EC 3.2.1.8); galactan 1,3-beta;-galactosidase (EC 3.2.1.145); alpha;-1,2-L-arabinofuranosidase (EC 3.2.1.-); exo-alpha;-1,5-L-arabinofuranosidase (EC 3.2.1.-); [inverting] exo-alpha;-1,5-L-arabinanase (EC 3.2.1.-); beta;-1,3-xylosidase (EC 3.2.1.-)
NOVO_MIX_996640	WP_015458027.1	GH43	beta;-xylosidase (EC 3.2.1.37); alpha;-L-arabinofuranosidase (EC 3.2.1.55); arabinanase (EC 3.2.1.99); xylanase (EC 3.2.1.8); galactan 1,3-beta;-galactosidase (EC 3.2.1.145); alpha;-1,2-L-arabinofuranosidase (EC 3.2.1.-); exo-alpha;-1,5-L-arabinofuranosidase (EC 3.2.1.-); [inverting] exo-alpha;-1,5-L-arabinanase (EC 3.2.1.-); beta;-1,3-xylosidase (EC 3.2.1.-)
NOVO_MIX_996641	WP_015458028.1	GH43	beta;-xylosidase (EC 3.2.1.37); alpha;-L-arabinofuranosidase (EC 3.2.1.55); arabinanase (EC 3.2.1.99); xylanase (EC 3.2.1.8); galactan 1,3-beta;-galactosidase (EC 3.2.1.145); alpha;-1,2-L-arabinofuranosidase (EC 3.2.1.-); exo-alpha;-1,5-L-arabinofuranosidase (EC 3.2.1.-); [inverting] exo-alpha;-1,5-L-arabinanase (EC 3.2.1.-); beta;-1,3-xylosidase (EC 3.2.1.-)
NOVO_MIX_999555	AHG93874.1	GH43	beta;-xylosidase (EC 3.2.1.37); alpha;-L-arabinofuranosidase (EC 3.2.1.55); arabinanase (EC 3.2.1.99); xylanase (EC 3.2.1.8); galactan 1,3-beta;-galactosidase (EC 3.2.1.145); alpha;-1,2-L-arabinofuranosidase (EC 3.2.1.-); exo-alpha;-1,5-L-arabinofuranosidase (EC 3.2.1.-); [inverting] exo-alpha;-1,5-L-arabinanase (EC 3.2.1.-); beta;-1,3-xylosidase (EC 3.2.1.-)
S1_1018	AIE83656.1	GH43	beta;-xylosidase (EC 3.2.1.37); alpha;-L-arabinofuranosidase (EC 3.2.1.55); arabinanase (EC 3.2.1.99); xylanase (EC 3.2.1.8); galactan 1,3-beta;-galactosidase (EC 3.2.1.145); alpha;-1,2-L-arabinofuranosidase (EC 3.2.1.-); exo-alpha;-1,5-L-arabinofuranosidase (EC 3.2.1.-); [inverting] exo-alpha;-1,5-L-arabinanase (EC 3.2.1.-); beta;-1,3-xylosidase (EC 3.2.1.-)
S1_115020	WP_013141427.1	GH43	beta;-xylosidase (EC 3.2.1.37); alpha;-L-arabinofuranosidase (EC 3.2.1.55); arabinanase (EC 3.2.1.99); xylanase (EC 3.2.1.8); galactan 1,3-beta;-galactosidase (EC 3.2.1.145); alpha;-1,2-L-arabinofuranosidase (EC 3.2.1.-); exo-alpha;-1,5-L-arabinofuranosidase (EC 3.2.1.-); [inverting] exo-alpha;-1,5-L-arabinanase (EC 3.2.1.-); beta;-1,3-xylosidase (EC 3.2.1.-)
S1_120858	WP_013228195.1	GH43	beta;-xylosidase (EC 3.2.1.37); alpha;-L-arabinofuranosidase (EC 3.2.1.55); arabinanase (EC 3.2.1.99); xylanase (EC 3.2.1.8); galactan 1,3-beta;-galactosidase (EC 3.2.1.145); alpha;-1,2-L-arabinofuranosidase (EC 3.2.1.-); exo-alpha;-1,5-L-arabinofuranosidase (EC 3.2.1.-); [inverting] exo-alpha;-1,5-L-arabinanase (EC 3.2.1.-); beta;-1,3-xylosidase (EC 3.2.1.-)
S1_126496	WP_010982481.1	GH43	beta;-xylosidase (EC 3.2.1.37); alpha;-L-arabinofuranosidase (EC 3.2.1.55); arabinanase (EC 3.2.1.99); xylanase (EC 3.2.1.8); galactan 1,3-beta;-galactosidase (EC 3.2.1.145); alpha;-1,2-L-arabinofuranosidase (EC 3.2.1.-); exo-alpha;-1,5-L-arabinofuranosidase (EC 3.2.1.-); [inverting] exo-alpha;-1,5-L-arabinanase (EC 3.2.1.-); beta;-1,3-xylosidase (EC 3.2.1.-)
S1_127464	NP_001241482.1	GH43	beta;-xylosidase (EC 3.2.1.37); alpha;-L-arabinofuranosidase (EC 3.2.1.55); arabinanase (EC 3.2.1.99); xylanase (EC 3.2.1.8); galactan 1,3-beta;-galactosidase (EC 3.2.1.145); alpha;-1,2-L-arabinofuranosidase (EC 3.2.1.-); exo-alpha;-1,5-L-arabinofuranosidase (EC 3.2.1.-); [inverting] exo-alpha;-1,5-L-arabinanase (EC 3.2.1.-); beta;-1,3-xylosidase (EC 3.2.1.-)
S1_168153	WP_015657060.1	GH43	beta;-xylosidase (EC 3.2.1.37); alpha;-L-arabinofuranosidase (EC 3.2.1.55); arabinanase (EC 3.2.1.99); xylanase (EC 3.2.1.8); galactan 1,3-beta;-galactosidase (EC 3.2.1.145); alpha;-1,2-L-arabinofuranosidase (EC 3.2.1.-); exo-alpha;-1,5-L-arabinofuranosidase (EC 3.2.1.-); [inverting] exo-alpha;-1,5-L-arabinanase (EC 3.2.1.-); beta;-1,3-xylosidase (EC 3.2.1.-)
S1_171901	AHX15500.1	GH43	beta;-xylosidase (EC 3.2.1.37); alpha;-L-arabinofuranosidase (EC 3.2.1.55); arabinanase (EC 3.2.1.99); xylanase (EC 3.2.1.8); galactan 1,3-beta;-galactosidase (EC 3.2.1.145); alpha;-1,2-L-arabinofuranosidase (EC 3.2.1.-); exo-alpha;-1,5-L-arabinofuranosidase (EC 3.2.1.-); [inverting] exo-alpha;-1,5-L-arabinanase (EC 3.2.1.-); beta;-1,3-xylosidase (EC 3.2.1.-)
S1_174169	WP_013053814.1	GH43	beta;-xylosidase (EC 3.2.1.37); alpha;-L-arabinofuranosidase (EC 3.2.1.55); arabinanase (EC 3.2.1.99); xylanase (EC 3.2.1.8); galactan 1,3-beta;-galactosidase (EC 3.2.1.145); alpha;-1,2-L-arabinofuranosidase (EC 3.2.1.-); exo-alpha;-1,5-L-arabinofuranosidase (EC 3.2.1.-); [inverting] exo-alpha;-1,5-L-arabinanase (EC 3.2.1.-); beta;-1,3-xylosidase (EC 3.2.1.-)
S1_188898	WP_013734617.1	GH43	beta;-xylosidase (EC 3.2.1.37); alpha;-L-arabinofuranosidase (EC 3.2.1.55); arabinanase (EC 3.2.1.99); xylanase (EC 3.2.1.8); galactan 1,3-beta;-galactosidase (EC 3.2.1.145); alpha;-1,2-L-arabinofuranosidase (EC 3.2.1.-); exo-alpha;-1,5-L-arabinofuranosidase (EC 3.2.1.-); [inverting] exo-alpha;-1,5-L-arabinanase (EC 3.2.1.-); beta;-1,3-xylosidase (EC 3.2.1.-)
S1_19516	WP_012999041.1	GH43	beta;-xylosidase (EC 3.2.1.37); alpha;-L-arabinofuranosidase (EC 3.2.1.55); arabinanase (EC 3.2.1.99); xylanase (EC 3.2.1.8); galactan 1,3-beta;-galactosidase (EC 3.2.1.145); alpha;-1,2-L-arabinofuranosidase (EC 3.2.1.-); exo-alpha;-1,5-L-arabinofuranosidase (EC 3.2.1.-); [inverting] exo-alpha;-1,5-L-arabinanase (EC 3.2.1.-); beta;-1,3-xylosidase (EC 3.2.1.-)
S1_196076	WP_008774869.1	GH43	beta;-xylosidase (EC 3.2.1.37); alpha;-L-arabinofuranosidase (EC 3.2.1.55); arabinanase (EC 3.2.1.99); xylanase (EC 3.2.1.8); galactan 1,3-beta;-galactosidase (EC 3.2.1.145); alpha;-1,2-L-arabinofuranosidase (EC 3.2.1.-); exo-alpha;-1,5-L-arabinofuranosidase (EC 3.2.1.-); [inverting] exo-alpha;-1,5-L-arabinanase (EC 3.2.1.-); beta;-1,3-xylosidase (EC 3.2.1.-)
S1_196228	WP_012998920.1	GH43	beta;-xylosidase (EC 3.2.1.37); alpha;-L-arabinofuranosidase (EC 3.2.1.55); arabinanase (EC 3.2.1.99); xylanase (EC 3.2.1.8); galactan 1,3-beta;-galactosidase (EC 3.2.1.145); alpha;-1,2-L-arabinofuranosidase (EC 3.2.1.-); exo-alpha;-1,5-L-arabinofuranosidase (EC 3.2.1.-); [inverting] exo-alpha;-1,5-L-arabinanase (EC 3.2.1.-); beta;-1,3-xylosidase (EC 3.2.1.-)
S1_211020	WP_015657060.1	GH43	beta;-xylosidase (EC 3.2.1.37); alpha;-L-arabinofuranosidase (EC 3.2.1.55); arabinanase (EC 3.2.1.99); xylanase (EC 3.2.1.8); galactan 1,3-beta;-galactosidase (EC 3.2.1.145); alpha;-1,2-L-arabinofuranosidase (EC 3.2.1.-); exo-alpha;-1,5-L-arabinofuranosidase (EC 3.2.1.-); [inverting] exo-alpha;-1,5-L-arabinanase (EC 3.2.1.-); beta;-1,3-xylosidase (EC 3.2.1.-)
S1_213	WP_015656416.1	GH43	beta;-xylosidase (EC 3.2.1.37); alpha;-L-arabinofuranosidase (EC 3.2.1.55); arabinanase (EC 3.2.1.99); xylanase (EC 3.2.1.8); galactan 1,3-beta;-galactosidase (EC 3.2.1.145); alpha;-1,2-L-arabinofuranosidase (EC 3.2.1.-); exo-alpha;-1,5-L-arabinofuranosidase (EC 3.2.1.-); [inverting] exo-alpha;-1,5-L-arabinanase (EC 3.2.1.-); beta;-1,3-xylosidase (EC 3.2.1.-)
S1_235342	CCA69719.1	GH43	beta;-xylosidase (EC 3.2.1.37); alpha;-L-arabinofuranosidase (EC 3.2.1.55); arabinanase (EC 3.2.1.99); xylanase (EC 3.2.1.8); galactan 1,3-beta;-galactosidase (EC 3.2.1.145); alpha;-1,2-L-arabinofuranosidase (EC 3.2.1.-); exo-alpha;-1,5-L-arabinofuranosidase (EC 3.2.1.-); [inverting] exo-alpha;-1,5-L-arabinanase (EC 3.2.1.-); beta;-1,3-xylosidase (EC 3.2.1.-)
S1_239296	AHJ97131.1	GH43	beta;-xylosidase (EC 3.2.1.37); alpha;-L-arabinofuranosidase (EC 3.2.1.55); arabinanase (EC 3.2.1.99); xylanase (EC 3.2.1.8); galactan 1,3-beta;-galactosidase (EC 3.2.1.145); alpha;-1,2-L-arabinofuranosidase (EC 3.2.1.-); exo-alpha;-1,5-L-arabinofuranosidase (EC 3.2.1.-); [inverting] exo-alpha;-1,5-L-arabinanase (EC 3.2.1.-); beta;-1,3-xylosidase (EC 3.2.1.-)
S1_243597	AII75590.1	GH43	beta;-xylosidase (EC 3.2.1.37); alpha;-L-arabinofuranosidase (EC 3.2.1.55); arabinanase (EC 3.2.1.99); xylanase (EC 3.2.1.8); galactan 1,3-beta;-galactosidase (EC 3.2.1.145); alpha;-1,2-L-arabinofuranosidase (EC 3.2.1.-); exo-alpha;-1,5-L-arabinofuranosidase (EC 3.2.1.-); [inverting] exo-alpha;-1,5-L-arabinanase (EC 3.2.1.-); beta;-1,3-xylosidase (EC 3.2.1.-)
S1_246053	WP_012374189.1	GH43	beta;-xylosidase (EC 3.2.1.37); alpha;-L-arabinofuranosidase (EC 3.2.1.55); arabinanase (EC 3.2.1.99); xylanase (EC 3.2.1.8); galactan 1,3-beta;-galactosidase (EC 3.2.1.145); alpha;-1,2-L-arabinofuranosidase (EC 3.2.1.-); exo-alpha;-1,5-L-arabinofuranosidase (EC 3.2.1.-); [inverting] exo-alpha;-1,5-L-arabinanase (EC 3.2.1.-); beta;-1,3-xylosidase (EC 3.2.1.-)
S1_251951	WP_012377089.1	GH43	beta;-xylosidase (EC 3.2.1.37); alpha;-L-arabinofuranosidase (EC 3.2.1.55); arabinanase (EC 3.2.1.99); xylanase (EC 3.2.1.8); galactan 1,3-beta;-galactosidase (EC 3.2.1.145); alpha;-1,2-L-arabinofuranosidase (EC 3.2.1.-); exo-alpha;-1,5-L-arabinofuranosidase (EC 3.2.1.-); [inverting] exo-alpha;-1,5-L-arabinanase (EC 3.2.1.-); beta;-1,3-xylosidase (EC 3.2.1.-)
S1_252621	WP_013884602.1	GH43	beta;-xylosidase (EC 3.2.1.37); alpha;-L-arabinofuranosidase (EC 3.2.1.55); arabinanase (EC 3.2.1.99); xylanase (EC 3.2.1.8); galactan 1,3-beta;-galactosidase (EC 3.2.1.145); alpha;-1,2-L-arabinofuranosidase (EC 3.2.1.-); exo-alpha;-1,5-L-arabinofuranosidase (EC 3.2.1.-); [inverting] exo-alpha;-1,5-L-arabinanase (EC 3.2.1.-); beta;-1,3-xylosidase (EC 3.2.1.-)
S1_259385	WP_012999041.1	GH43	beta;-xylosidase (EC 3.2.1.37); alpha;-L-arabinofuranosidase (EC 3.2.1.55); arabinanase (EC 3.2.1.99); xylanase (EC 3.2.1.8); galactan 1,3-beta;-galactosidase (EC 3.2.1.145); alpha;-1,2-L-arabinofuranosidase (EC 3.2.1.-); exo-alpha;-1,5-L-arabinofuranosidase (EC 3.2.1.-); [inverting] exo-alpha;-1,5-L-arabinanase (EC 3.2.1.-); beta;-1,3-xylosidase (EC 3.2.1.-)
S1_25979	AHG91997.1	GH43	beta;-xylosidase (EC 3.2.1.37); alpha;-L-arabinofuranosidase (EC 3.2.1.55); arabinanase (EC 3.2.1.99); xylanase (EC 3.2.1.8); galactan 1,3-beta;-galactosidase (EC 3.2.1.145); alpha;-1,2-L-arabinofuranosidase (EC 3.2.1.-); exo-alpha;-1,5-L-arabinofuranosidase (EC 3.2.1.-); [inverting] exo-alpha;-1,5-L-arabinanase (EC 3.2.1.-); beta;-1,3-xylosidase (EC 3.2.1.-)
S1_260399	WP_013667687.1	GH43	beta;-xylosidase (EC 3.2.1.37); alpha;-L-arabinofuranosidase (EC 3.2.1.55); arabinanase (EC 3.2.1.99); xylanase (EC 3.2.1.8); galactan 1,3-beta;-galactosidase (EC 3.2.1.145); alpha;-1,2-L-arabinofuranosidase (EC 3.2.1.-); exo-alpha;-1,5-L-arabinofuranosidase (EC 3.2.1.-); [inverting] exo-alpha;-1,5-L-arabinanase (EC 3.2.1.-); beta;-1,3-xylosidase (EC 3.2.1.-)
S1_263532	WP_013053814.1	GH43	beta;-xylosidase (EC 3.2.1.37); alpha;-L-arabinofuranosidase (EC 3.2.1.55); arabinanase (EC 3.2.1.99); xylanase (EC 3.2.1.8); galactan 1,3-beta;-galactosidase (EC 3.2.1.145); alpha;-1,2-L-arabinofuranosidase (EC 3.2.1.-); exo-alpha;-1,5-L-arabinofuranosidase (EC 3.2.1.-); [inverting] exo-alpha;-1,5-L-arabinanase (EC 3.2.1.-); beta;-1,3-xylosidase (EC 3.2.1.-)
S1_263880	WP_012999512.1	GH43	beta;-xylosidase (EC 3.2.1.37); alpha;-L-arabinofuranosidase (EC 3.2.1.55); arabinanase (EC 3.2.1.99); xylanase (EC 3.2.1.8); galactan 1,3-beta;-galactosidase (EC 3.2.1.145); alpha;-1,2-L-arabinofuranosidase (EC 3.2.1.-); exo-alpha;-1,5-L-arabinofuranosidase (EC 3.2.1.-); [inverting] exo-alpha;-1,5-L-arabinanase (EC 3.2.1.-); beta;-1,3-xylosidase (EC 3.2.1.-)
S1_269589	WP_015661339.1	GH43	beta;-xylosidase (EC 3.2.1.37); alpha;-L-arabinofuranosidase (EC 3.2.1.55); arabinanase (EC 3.2.1.99); xylanase (EC 3.2.1.8); galactan 1,3-beta;-galactosidase (EC 3.2.1.145); alpha;-1,2-L-arabinofuranosidase (EC 3.2.1.-); exo-alpha;-1,5-L-arabinofuranosidase (EC 3.2.1.-); [inverting] exo-alpha;-1,5-L-arabinanase (EC 3.2.1.-); beta;-1,3-xylosidase (EC 3.2.1.-)
S1_276800	WP_012999041.1	GH43	beta;-xylosidase (EC 3.2.1.37); alpha;-L-arabinofuranosidase (EC 3.2.1.55); arabinanase (EC 3.2.1.99); xylanase (EC 3.2.1.8); galactan 1,3-beta;-galactosidase (EC 3.2.1.145); alpha;-1,2-L-arabinofuranosidase (EC 3.2.1.-); exo-alpha;-1,5-L-arabinofuranosidase (EC 3.2.1.-); [inverting] exo-alpha;-1,5-L-arabinanase (EC 3.2.1.-); beta;-1,3-xylosidase (EC 3.2.1.-)
S1_279106	WP_013285691.1	GH43	beta;-xylosidase (EC 3.2.1.37); alpha;-L-arabinofuranosidase (EC 3.2.1.55); arabinanase (EC 3.2.1.99); xylanase (EC 3.2.1.8); galactan 1,3-beta;-galactosidase (EC 3.2.1.145); alpha;-1,2-L-arabinofuranosidase (EC 3.2.1.-); exo-alpha;-1,5-L-arabinofuranosidase (EC 3.2.1.-); [inverting] exo-alpha;-1,5-L-arabinanase (EC 3.2.1.-); beta;-1,3-xylosidase (EC 3.2.1.-)
S1_280043	NP_001241482.1	GH43	beta;-xylosidase (EC 3.2.1.37); alpha;-L-arabinofuranosidase (EC 3.2.1.55); arabinanase (EC 3.2.1.99); xylanase (EC 3.2.1.8); galactan 1,3-beta;-galactosidase (EC 3.2.1.145); alpha;-1,2-L-arabinofuranosidase (EC 3.2.1.-); exo-alpha;-1,5-L-arabinofuranosidase (EC 3.2.1.-); [inverting] exo-alpha;-1,5-L-arabinanase (EC 3.2.1.-); beta;-1,3-xylosidase (EC 3.2.1.-)
S1_285481	CCA69719.1	GH43	beta;-xylosidase (EC 3.2.1.37); alpha;-L-arabinofuranosidase (EC 3.2.1.55); arabinanase (EC 3.2.1.99); xylanase (EC 3.2.1.8); galactan 1,3-beta;-galactosidase (EC 3.2.1.145); alpha;-1,2-L-arabinofuranosidase (EC 3.2.1.-); exo-alpha;-1,5-L-arabinofuranosidase (EC 3.2.1.-); [inverting] exo-alpha;-1,5-L-arabinanase (EC 3.2.1.-); beta;-1,3-xylosidase (EC 3.2.1.-)
S1_287199	WP_014444798.1	GH43	beta;-xylosidase (EC 3.2.1.37); alpha;-L-arabinofuranosidase (EC 3.2.1.55); arabinanase (EC 3.2.1.99); xylanase (EC 3.2.1.8); galactan 1,3-beta;-galactosidase (EC 3.2.1.145); alpha;-1,2-L-arabinofuranosidase (EC 3.2.1.-); exo-alpha;-1,5-L-arabinofuranosidase (EC 3.2.1.-); [inverting] exo-alpha;-1,5-L-arabinanase (EC 3.2.1.-); beta;-1,3-xylosidase (EC 3.2.1.-)
S1_289408	WP_012999801.1	GH43	beta;-xylosidase (EC 3.2.1.37); alpha;-L-arabinofuranosidase (EC 3.2.1.55); arabinanase (EC 3.2.1.99); xylanase (EC 3.2.1.8); galactan 1,3-beta;-galactosidase (EC 3.2.1.145); alpha;-1,2-L-arabinofuranosidase (EC 3.2.1.-); exo-alpha;-1,5-L-arabinofuranosidase (EC 3.2.1.-); [inverting] exo-alpha;-1,5-L-arabinanase (EC 3.2.1.-); beta;-1,3-xylosidase (EC 3.2.1.-)
S1_2990	AHG93874.1	GH43	beta;-xylosidase (EC 3.2.1.37); alpha;-L-arabinofuranosidase (EC 3.2.1.55); arabinanase (EC 3.2.1.99); xylanase (EC 3.2.1.8); galactan 1,3-beta;-galactosidase (EC 3.2.1.145); alpha;-1,2-L-arabinofuranosidase (EC 3.2.1.-); exo-alpha;-1,5-L-arabinofuranosidase (EC 3.2.1.-); [inverting] exo-alpha;-1,5-L-arabinanase (EC 3.2.1.-); beta;-1,3-xylosidase (EC 3.2.1.-)
S1_31046	CCA69719.1	GH43	beta;-xylosidase (EC 3.2.1.37); alpha;-L-arabinofuranosidase (EC 3.2.1.55); arabinanase (EC 3.2.1.99); xylanase (EC 3.2.1.8); galactan 1,3-beta;-galactosidase (EC 3.2.1.145); alpha;-1,2-L-arabinofuranosidase (EC 3.2.1.-); exo-alpha;-1,5-L-arabinofuranosidase (EC 3.2.1.-); [inverting] exo-alpha;-1,5-L-arabinanase (EC 3.2.1.-); beta;-1,3-xylosidase (EC 3.2.1.-)
S1_312664	AHG88022.1	GH43	beta;-xylosidase (EC 3.2.1.37); alpha;-L-arabinofuranosidase (EC 3.2.1.55); arabinanase (EC 3.2.1.99); xylanase (EC 3.2.1.8); galactan 1,3-beta;-galactosidase (EC 3.2.1.145); alpha;-1,2-L-arabinofuranosidase (EC 3.2.1.-); exo-alpha;-1,5-L-arabinofuranosidase (EC 3.2.1.-); [inverting] exo-alpha;-1,5-L-arabinanase (EC 3.2.1.-); beta;-1,3-xylosidase (EC 3.2.1.-)
S1_312862	CCA69719.1	GH43	beta;-xylosidase (EC 3.2.1.37); alpha;-L-arabinofuranosidase (EC 3.2.1.55); arabinanase (EC 3.2.1.99); xylanase (EC 3.2.1.8); galactan 1,3-beta;-galactosidase (EC 3.2.1.145); alpha;-1,2-L-arabinofuranosidase (EC 3.2.1.-); exo-alpha;-1,5-L-arabinofuranosidase (EC 3.2.1.-); [inverting] exo-alpha;-1,5-L-arabinanase (EC 3.2.1.-); beta;-1,3-xylosidase (EC 3.2.1.-)
S1_317462	AIR98220.1	GH43	beta;-xylosidase (EC 3.2.1.37); alpha;-L-arabinofuranosidase (EC 3.2.1.55); arabinanase (EC 3.2.1.99); xylanase (EC 3.2.1.8); galactan 1,3-beta;-galactosidase (EC 3.2.1.145); alpha;-1,2-L-arabinofuranosidase (EC 3.2.1.-); exo-alpha;-1,5-L-arabinofuranosidase (EC 3.2.1.-); [inverting] exo-alpha;-1,5-L-arabinanase (EC 3.2.1.-); beta;-1,3-xylosidase (EC 3.2.1.-)
S1_318703	CCF19678.1	GH43	beta;-xylosidase (EC 3.2.1.37); alpha;-L-arabinofuranosidase (EC 3.2.1.55); arabinanase (EC 3.2.1.99); xylanase (EC 3.2.1.8); galactan 1,3-beta;-galactosidase (EC 3.2.1.145); alpha;-1,2-L-arabinofuranosidase (EC 3.2.1.-); exo-alpha;-1,5-L-arabinofuranosidase (EC 3.2.1.-); [inverting] exo-alpha;-1,5-L-arabinanase (EC 3.2.1.-); beta;-1,3-xylosidase (EC 3.2.1.-)
S1_321572	WP_015621881.1	GH43	beta;-xylosidase (EC 3.2.1.37); alpha;-L-arabinofuranosidase (EC 3.2.1.55); arabinanase (EC 3.2.1.99); xylanase (EC 3.2.1.8); galactan 1,3-beta;-galactosidase (EC 3.2.1.145); alpha;-1,2-L-arabinofuranosidase (EC 3.2.1.-); exo-alpha;-1,5-L-arabinofuranosidase (EC 3.2.1.-); [inverting] exo-alpha;-1,5-L-arabinanase (EC 3.2.1.-); beta;-1,3-xylosidase (EC 3.2.1.-)
S1_328010	WP_013585790.1	GH43	beta;-xylosidase (EC 3.2.1.37); alpha;-L-arabinofuranosidase (EC 3.2.1.55); arabinanase (EC 3.2.1.99); xylanase (EC 3.2.1.8); galactan 1,3-beta;-galactosidase (EC 3.2.1.145); alpha;-1,2-L-arabinofuranosidase (EC 3.2.1.-); exo-alpha;-1,5-L-arabinofuranosidase (EC 3.2.1.-); [inverting] exo-alpha;-1,5-L-arabinanase (EC 3.2.1.-); beta;-1,3-xylosidase (EC 3.2.1.-)
S1_330964	WP_012999041.1	GH43	beta;-xylosidase (EC 3.2.1.37); alpha;-L-arabinofuranosidase (EC 3.2.1.55); arabinanase (EC 3.2.1.99); xylanase (EC 3.2.1.8); galactan 1,3-beta;-galactosidase (EC 3.2.1.145); alpha;-1,2-L-arabinofuranosidase (EC 3.2.1.-); exo-alpha;-1,5-L-arabinofuranosidase (EC 3.2.1.-); [inverting] exo-alpha;-1,5-L-arabinanase (EC 3.2.1.-); beta;-1,3-xylosidase (EC 3.2.1.-)
S1_48880	AIJ23421.1	GH43	beta;-xylosidase (EC 3.2.1.37); alpha;-L-arabinofuranosidase (EC 3.2.1.55); arabinanase (EC 3.2.1.99); xylanase (EC 3.2.1.8); galactan 1,3-beta;-galactosidase (EC 3.2.1.145); alpha;-1,2-L-arabinofuranosidase (EC 3.2.1.-); exo-alpha;-1,5-L-arabinofuranosidase (EC 3.2.1.-); [inverting] exo-alpha;-1,5-L-arabinanase (EC 3.2.1.-); beta;-1,3-xylosidase (EC 3.2.1.-)
S1_55674	WP_015579580.1	GH43	beta;-xylosidase (EC 3.2.1.37); alpha;-L-arabinofuranosidase (EC 3.2.1.55); arabinanase (EC 3.2.1.99); xylanase (EC 3.2.1.8); galactan 1,3-beta;-galactosidase (EC 3.2.1.145); alpha;-1,2-L-arabinofuranosidase (EC 3.2.1.-); exo-alpha;-1,5-L-arabinofuranosidase (EC 3.2.1.-); [inverting] exo-alpha;-1,5-L-arabinanase (EC 3.2.1.-); beta;-1,3-xylosidase (EC 3.2.1.-)
S1_55675	AIR98220.1	GH43	beta;-xylosidase (EC 3.2.1.37); alpha;-L-arabinofuranosidase (EC 3.2.1.55); arabinanase (EC 3.2.1.99); xylanase (EC 3.2.1.8); galactan 1,3-beta;-galactosidase (EC 3.2.1.145); alpha;-1,2-L-arabinofuranosidase (EC 3.2.1.-); exo-alpha;-1,5-L-arabinofuranosidase (EC 3.2.1.-); [inverting] exo-alpha;-1,5-L-arabinanase (EC 3.2.1.-); beta;-1,3-xylosidase (EC 3.2.1.-)
S1_65665	CCA69719.1	GH43	beta;-xylosidase (EC 3.2.1.37); alpha;-L-arabinofuranosidase (EC 3.2.1.55); arabinanase (EC 3.2.1.99); xylanase (EC 3.2.1.8); galactan 1,3-beta;-galactosidase (EC 3.2.1.145); alpha;-1,2-L-arabinofuranosidase (EC 3.2.1.-); exo-alpha;-1,5-L-arabinofuranosidase (EC 3.2.1.-); [inverting] exo-alpha;-1,5-L-arabinanase (EC 3.2.1.-); beta;-1,3-xylosidase (EC 3.2.1.-)
S1_79903	WP_014174468.1	GH43	beta;-xylosidase (EC 3.2.1.37); alpha;-L-arabinofuranosidase (EC 3.2.1.55); arabinanase (EC 3.2.1.99); xylanase (EC 3.2.1.8); galactan 1,3-beta;-galactosidase (EC 3.2.1.145); alpha;-1,2-L-arabinofuranosidase (EC 3.2.1.-); exo-alpha;-1,5-L-arabinofuranosidase (EC 3.2.1.-); [inverting] exo-alpha;-1,5-L-arabinanase (EC 3.2.1.-); beta;-1,3-xylosidase (EC 3.2.1.-)
S1_98148	WP_011543309.1	GH43	beta;-xylosidase (EC 3.2.1.37); alpha;-L-arabinofuranosidase (EC 3.2.1.55); arabinanase (EC 3.2.1.99); xylanase (EC 3.2.1.8); galactan 1,3-beta;-galactosidase (EC 3.2.1.145); alpha;-1,2-L-arabinofuranosidase (EC 3.2.1.-); exo-alpha;-1,5-L-arabinofuranosidase (EC 3.2.1.-); [inverting] exo-alpha;-1,5-L-arabinanase (EC 3.2.1.-); beta;-1,3-xylosidase (EC 3.2.1.-)
S2_111816	WP_012486477.1	GH43	beta;-xylosidase (EC 3.2.1.37); alpha;-L-arabinofuranosidase (EC 3.2.1.55); arabinanase (EC 3.2.1.99); xylanase (EC 3.2.1.8); galactan 1,3-beta;-galactosidase (EC 3.2.1.145); alpha;-1,2-L-arabinofuranosidase (EC 3.2.1.-); exo-alpha;-1,5-L-arabinofuranosidase (EC 3.2.1.-); [inverting] exo-alpha;-1,5-L-arabinanase (EC 3.2.1.-); beta;-1,3-xylosidase (EC 3.2.1.-)
S2_112863	AHF16895.1	GH43	beta;-xylosidase (EC 3.2.1.37); alpha;-L-arabinofuranosidase (EC 3.2.1.55); arabinanase (EC 3.2.1.99); xylanase (EC 3.2.1.8); galactan 1,3-beta;-galactosidase (EC 3.2.1.145); alpha;-1,2-L-arabinofuranosidase (EC 3.2.1.-); exo-alpha;-1,5-L-arabinofuranosidase (EC 3.2.1.-); [inverting] exo-alpha;-1,5-L-arabinanase (EC 3.2.1.-); beta;-1,3-xylosidase (EC 3.2.1.-)
S2_123712	WP_020735169.1	GH43	beta;-xylosidase (EC 3.2.1.37); alpha;-L-arabinofuranosidase (EC 3.2.1.55); arabinanase (EC 3.2.1.99); xylanase (EC 3.2.1.8); galactan 1,3-beta;-galactosidase (EC 3.2.1.145); alpha;-1,2-L-arabinofuranosidase (EC 3.2.1.-); exo-alpha;-1,5-L-arabinofuranosidase (EC 3.2.1.-); [inverting] exo-alpha;-1,5-L-arabinanase (EC 3.2.1.-); beta;-1,3-xylosidase (EC 3.2.1.-)
S2_124546	WP_014681900.1	GH43	beta;-xylosidase (EC 3.2.1.37); alpha;-L-arabinofuranosidase (EC 3.2.1.55); arabinanase (EC 3.2.1.99); xylanase (EC 3.2.1.8); galactan 1,3-beta;-galactosidase (EC 3.2.1.145); alpha;-1,2-L-arabinofuranosidase (EC 3.2.1.-); exo-alpha;-1,5-L-arabinofuranosidase (EC 3.2.1.-); [inverting] exo-alpha;-1,5-L-arabinanase (EC 3.2.1.-); beta;-1,3-xylosidase (EC 3.2.1.-)
S2_126736	AHJ98303.1	GH43	beta;-xylosidase (EC 3.2.1.37); alpha;-L-arabinofuranosidase (EC 3.2.1.55); arabinanase (EC 3.2.1.99); xylanase (EC 3.2.1.8); galactan 1,3-beta;-galactosidase (EC 3.2.1.145); alpha;-1,2-L-arabinofuranosidase (EC 3.2.1.-); exo-alpha;-1,5-L-arabinofuranosidase (EC 3.2.1.-); [inverting] exo-alpha;-1,5-L-arabinanase (EC 3.2.1.-); beta;-1,3-xylosidase (EC 3.2.1.-)
S2_133864	AIT08222.1	GH43	beta;-xylosidase (EC 3.2.1.37); alpha;-L-arabinofuranosidase (EC 3.2.1.55); arabinanase (EC 3.2.1.99); xylanase (EC 3.2.1.8); galactan 1,3-beta;-galactosidase (EC 3.2.1.145); alpha;-1,2-L-arabinofuranosidase (EC 3.2.1.-); exo-alpha;-1,5-L-arabinofuranosidase (EC 3.2.1.-); [inverting] exo-alpha;-1,5-L-arabinanase (EC 3.2.1.-); beta;-1,3-xylosidase (EC 3.2.1.-)
S2_139060	AHG91998.1	GH43	beta;-xylosidase (EC 3.2.1.37); alpha;-L-arabinofuranosidase (EC 3.2.1.55); arabinanase (EC 3.2.1.99); xylanase (EC 3.2.1.8); galactan 1,3-beta;-galactosidase (EC 3.2.1.145); alpha;-1,2-L-arabinofuranosidase (EC 3.2.1.-); exo-alpha;-1,5-L-arabinofuranosidase (EC 3.2.1.-); [inverting] exo-alpha;-1,5-L-arabinanase (EC 3.2.1.-); beta;-1,3-xylosidase (EC 3.2.1.-)
S2_145433	WP_013884602.1	GH43	beta;-xylosidase (EC 3.2.1.37); alpha;-L-arabinofuranosidase (EC 3.2.1.55); arabinanase (EC 3.2.1.99); xylanase (EC 3.2.1.8); galactan 1,3-beta;-galactosidase (EC 3.2.1.145); alpha;-1,2-L-arabinofuranosidase (EC 3.2.1.-); exo-alpha;-1,5-L-arabinofuranosidase (EC 3.2.1.-); [inverting] exo-alpha;-1,5-L-arabinanase (EC 3.2.1.-); beta;-1,3-xylosidase (EC 3.2.1.-)
S2_146343	WP_013901005.1	GH43	beta;-xylosidase (EC 3.2.1.37); alpha;-L-arabinofuranosidase (EC 3.2.1.55); arabinanase (EC 3.2.1.99); xylanase (EC 3.2.1.8); galactan 1,3-beta;-galactosidase (EC 3.2.1.145); alpha;-1,2-L-arabinofuranosidase (EC 3.2.1.-); exo-alpha;-1,5-L-arabinofuranosidase (EC 3.2.1.-); [inverting] exo-alpha;-1,5-L-arabinanase (EC 3.2.1.-); beta;-1,3-xylosidase (EC 3.2.1.-)
S2_146344	AHG91998.1	GH43	beta;-xylosidase (EC 3.2.1.37); alpha;-L-arabinofuranosidase (EC 3.2.1.55); arabinanase (EC 3.2.1.99); xylanase (EC 3.2.1.8); galactan 1,3-beta;-galactosidase (EC 3.2.1.145); alpha;-1,2-L-arabinofuranosidase (EC 3.2.1.-); exo-alpha;-1,5-L-arabinofuranosidase (EC 3.2.1.-); [inverting] exo-alpha;-1,5-L-arabinanase (EC 3.2.1.-); beta;-1,3-xylosidase (EC 3.2.1.-)
S2_153318	WP_012374074.1	GH43	beta;-xylosidase (EC 3.2.1.37); alpha;-L-arabinofuranosidase (EC 3.2.1.55); arabinanase (EC 3.2.1.99); xylanase (EC 3.2.1.8); galactan 1,3-beta;-galactosidase (EC 3.2.1.145); alpha;-1,2-L-arabinofuranosidase (EC 3.2.1.-); exo-alpha;-1,5-L-arabinofuranosidase (EC 3.2.1.-); [inverting] exo-alpha;-1,5-L-arabinanase (EC 3.2.1.-); beta;-1,3-xylosidase (EC 3.2.1.-)
S2_153496	AHG92052.1	GH43	beta;-xylosidase (EC 3.2.1.37); alpha;-L-arabinofuranosidase (EC 3.2.1.55); arabinanase (EC 3.2.1.99); xylanase (EC 3.2.1.8); galactan 1,3-beta;-galactosidase (EC 3.2.1.145); alpha;-1,2-L-arabinofuranosidase (EC 3.2.1.-); exo-alpha;-1,5-L-arabinofuranosidase (EC 3.2.1.-); [inverting] exo-alpha;-1,5-L-arabinanase (EC 3.2.1.-); beta;-1,3-xylosidase (EC 3.2.1.-)
S2_15544	WP_015661339.1	GH43	beta;-xylosidase (EC 3.2.1.37); alpha;-L-arabinofuranosidase (EC 3.2.1.55); arabinanase (EC 3.2.1.99); xylanase (EC 3.2.1.8); galactan 1,3-beta;-galactosidase (EC 3.2.1.145); alpha;-1,2-L-arabinofuranosidase (EC 3.2.1.-); exo-alpha;-1,5-L-arabinofuranosidase (EC 3.2.1.-); [inverting] exo-alpha;-1,5-L-arabinanase (EC 3.2.1.-); beta;-1,3-xylosidase (EC 3.2.1.-)
S2_156324	WP_014219819.1	GH43	beta;-xylosidase (EC 3.2.1.37); alpha;-L-arabinofuranosidase (EC 3.2.1.55); arabinanase (EC 3.2.1.99); xylanase (EC 3.2.1.8); galactan 1,3-beta;-galactosidase (EC 3.2.1.145); alpha;-1,2-L-arabinofuranosidase (EC 3.2.1.-); exo-alpha;-1,5-L-arabinofuranosidase (EC 3.2.1.-); [inverting] exo-alpha;-1,5-L-arabinanase (EC 3.2.1.-); beta;-1,3-xylosidase (EC 3.2.1.-)
S2_162659	CCA69719.1	GH43	beta;-xylosidase (EC 3.2.1.37); alpha;-L-arabinofuranosidase (EC 3.2.1.55); arabinanase (EC 3.2.1.99); xylanase (EC 3.2.1.8); galactan 1,3-beta;-galactosidase (EC 3.2.1.145); alpha;-1,2-L-arabinofuranosidase (EC 3.2.1.-); exo-alpha;-1,5-L-arabinofuranosidase (EC 3.2.1.-); [inverting] exo-alpha;-1,5-L-arabinanase (EC 3.2.1.-); beta;-1,3-xylosidase (EC 3.2.1.-)
S2_162762	WP_011108924.1	GH43	beta;-xylosidase (EC 3.2.1.37); alpha;-L-arabinofuranosidase (EC 3.2.1.55); arabinanase (EC 3.2.1.99); xylanase (EC 3.2.1.8); galactan 1,3-beta;-galactosidase (EC 3.2.1.145); alpha;-1,2-L-arabinofuranosidase (EC 3.2.1.-); exo-alpha;-1,5-L-arabinofuranosidase (EC 3.2.1.-); [inverting] exo-alpha;-1,5-L-arabinanase (EC 3.2.1.-); beta;-1,3-xylosidase (EC 3.2.1.-)
S2_166939	ADK23802.1	GH43	beta;-xylosidase (EC 3.2.1.37); alpha;-L-arabinofuranosidase (EC 3.2.1.55); arabinanase (EC 3.2.1.99); xylanase (EC 3.2.1.8); galactan 1,3-beta;-galactosidase (EC 3.2.1.145); alpha;-1,2-L-arabinofuranosidase (EC 3.2.1.-); exo-alpha;-1,5-L-arabinofuranosidase (EC 3.2.1.-); [inverting] exo-alpha;-1,5-L-arabinanase (EC 3.2.1.-); beta;-1,3-xylosidase (EC 3.2.1.-)
S2_16956	WP_012999723.1	GH43	beta;-xylosidase (EC 3.2.1.37); alpha;-L-arabinofuranosidase (EC 3.2.1.55); arabinanase (EC 3.2.1.99); xylanase (EC 3.2.1.8); galactan 1,3-beta;-galactosidase (EC 3.2.1.145); alpha;-1,2-L-arabinofuranosidase (EC 3.2.1.-); exo-alpha;-1,5-L-arabinofuranosidase (EC 3.2.1.-); [inverting] exo-alpha;-1,5-L-arabinanase (EC 3.2.1.-); beta;-1,3-xylosidase (EC 3.2.1.-)
S2_1709	CDN54264.1	GH43	beta;-xylosidase (EC 3.2.1.37); alpha;-L-arabinofuranosidase (EC 3.2.1.55); arabinanase (EC 3.2.1.99); xylanase (EC 3.2.1.8); galactan 1,3-beta;-galactosidase (EC 3.2.1.145); alpha;-1,2-L-arabinofuranosidase (EC 3.2.1.-); exo-alpha;-1,5-L-arabinofuranosidase (EC 3.2.1.-); [inverting] exo-alpha;-1,5-L-arabinanase (EC 3.2.1.-); beta;-1,3-xylosidase (EC 3.2.1.-)
S2_172818	WP_013080634.1	GH43	beta;-xylosidase (EC 3.2.1.37); alpha;-L-arabinofuranosidase (EC 3.2.1.55); arabinanase (EC 3.2.1.99); xylanase (EC 3.2.1.8); galactan 1,3-beta;-galactosidase (EC 3.2.1.145); alpha;-1,2-L-arabinofuranosidase (EC 3.2.1.-); exo-alpha;-1,5-L-arabinofuranosidase (EC 3.2.1.-); [inverting] exo-alpha;-1,5-L-arabinanase (EC 3.2.1.-); beta;-1,3-xylosidase (EC 3.2.1.-)
S2_173992	WP_010982481.1	GH43	beta;-xylosidase (EC 3.2.1.37); alpha;-L-arabinofuranosidase (EC 3.2.1.55); arabinanase (EC 3.2.1.99); xylanase (EC 3.2.1.8); galactan 1,3-beta;-galactosidase (EC 3.2.1.145); alpha;-1,2-L-arabinofuranosidase (EC 3.2.1.-); exo-alpha;-1,5-L-arabinofuranosidase (EC 3.2.1.-); [inverting] exo-alpha;-1,5-L-arabinanase (EC 3.2.1.-); beta;-1,3-xylosidase (EC 3.2.1.-)
S2_179166	WP_013479821.1	GH43	beta;-xylosidase (EC 3.2.1.37); alpha;-L-arabinofuranosidase (EC 3.2.1.55); arabinanase (EC 3.2.1.99); xylanase (EC 3.2.1.8); galactan 1,3-beta;-galactosidase (EC 3.2.1.145); alpha;-1,2-L-arabinofuranosidase (EC 3.2.1.-); exo-alpha;-1,5-L-arabinofuranosidase (EC 3.2.1.-); [inverting] exo-alpha;-1,5-L-arabinanase (EC 3.2.1.-); beta;-1,3-xylosidase (EC 3.2.1.-)
S2_181454	WP_014857005.1	GH43	beta;-xylosidase (EC 3.2.1.37); alpha;-L-arabinofuranosidase (EC 3.2.1.55); arabinanase (EC 3.2.1.99); xylanase (EC 3.2.1.8); galactan 1,3-beta;-galactosidase (EC 3.2.1.145); alpha;-1,2-L-arabinofuranosidase (EC 3.2.1.-); exo-alpha;-1,5-L-arabinofuranosidase (EC 3.2.1.-); [inverting] exo-alpha;-1,5-L-arabinanase (EC 3.2.1.-); beta;-1,3-xylosidase (EC 3.2.1.-)
S2_183127	AGU11281.1	GH43	beta;-xylosidase (EC 3.2.1.37); alpha;-L-arabinofuranosidase (EC 3.2.1.55); arabinanase (EC 3.2.1.99); xylanase (EC 3.2.1.8); galactan 1,3-beta;-galactosidase (EC 3.2.1.145); alpha;-1,2-L-arabinofuranosidase (EC 3.2.1.-); exo-alpha;-1,5-L-arabinofuranosidase (EC 3.2.1.-); [inverting] exo-alpha;-1,5-L-arabinanase (EC 3.2.1.-); beta;-1,3-xylosidase (EC 3.2.1.-)
S2_183679	WP_012488597.1	GH43	beta;-xylosidase (EC 3.2.1.37); alpha;-L-arabinofuranosidase (EC 3.2.1.55); arabinanase (EC 3.2.1.99); xylanase (EC 3.2.1.8); galactan 1,3-beta;-galactosidase (EC 3.2.1.145); alpha;-1,2-L-arabinofuranosidase (EC 3.2.1.-); exo-alpha;-1,5-L-arabinofuranosidase (EC 3.2.1.-); [inverting] exo-alpha;-1,5-L-arabinanase (EC 3.2.1.-); beta;-1,3-xylosidase (EC 3.2.1.-)
S2_189606	WP_008767047.1	GH43	beta;-xylosidase (EC 3.2.1.37); alpha;-L-arabinofuranosidase (EC 3.2.1.55); arabinanase (EC 3.2.1.99); xylanase (EC 3.2.1.8); galactan 1,3-beta;-galactosidase (EC 3.2.1.145); alpha;-1,2-L-arabinofuranosidase (EC 3.2.1.-); exo-alpha;-1,5-L-arabinofuranosidase (EC 3.2.1.-); [inverting] exo-alpha;-1,5-L-arabinanase (EC 3.2.1.-); beta;-1,3-xylosidase (EC 3.2.1.-)
S2_200244	WP_013332554.1	GH43	beta;-xylosidase (EC 3.2.1.37); alpha;-L-arabinofuranosidase (EC 3.2.1.55); arabinanase (EC 3.2.1.99); xylanase (EC 3.2.1.8); galactan 1,3-beta;-galactosidase (EC 3.2.1.145); alpha;-1,2-L-arabinofuranosidase (EC 3.2.1.-); exo-alpha;-1,5-L-arabinofuranosidase (EC 3.2.1.-); [inverting] exo-alpha;-1,5-L-arabinanase (EC 3.2.1.-); beta;-1,3-xylosidase (EC 3.2.1.-)
S2_204937	WP_013476442.1	GH43	beta;-xylosidase (EC 3.2.1.37); alpha;-L-arabinofuranosidase (EC 3.2.1.55); arabinanase (EC 3.2.1.99); xylanase (EC 3.2.1.8); galactan 1,3-beta;-galactosidase (EC 3.2.1.145); alpha;-1,2-L-arabinofuranosidase (EC 3.2.1.-); exo-alpha;-1,5-L-arabinofuranosidase (EC 3.2.1.-); [inverting] exo-alpha;-1,5-L-arabinanase (EC 3.2.1.-); beta;-1,3-xylosidase (EC 3.2.1.-)
S2_210335	AHG91998.1	GH43	beta;-xylosidase (EC 3.2.1.37); alpha;-L-arabinofuranosidase (EC 3.2.1.55); arabinanase (EC 3.2.1.99); xylanase (EC 3.2.1.8); galactan 1,3-beta;-galactosidase (EC 3.2.1.145); alpha;-1,2-L-arabinofuranosidase (EC 3.2.1.-); exo-alpha;-1,5-L-arabinofuranosidase (EC 3.2.1.-); [inverting] exo-alpha;-1,5-L-arabinanase (EC 3.2.1.-); beta;-1,3-xylosidase (EC 3.2.1.-)
S2_216424	WP_012999801.1	GH43	beta;-xylosidase (EC 3.2.1.37); alpha;-L-arabinofuranosidase (EC 3.2.1.55); arabinanase (EC 3.2.1.99); xylanase (EC 3.2.1.8); galactan 1,3-beta;-galactosidase (EC 3.2.1.145); alpha;-1,2-L-arabinofuranosidase (EC 3.2.1.-); exo-alpha;-1,5-L-arabinofuranosidase (EC 3.2.1.-); [inverting] exo-alpha;-1,5-L-arabinanase (EC 3.2.1.-); beta;-1,3-xylosidase (EC 3.2.1.-)
S2_217591	WP_012999041.1	GH43	beta;-xylosidase (EC 3.2.1.37); alpha;-L-arabinofuranosidase (EC 3.2.1.55); arabinanase (EC 3.2.1.99); xylanase (EC 3.2.1.8); galactan 1,3-beta;-galactosidase (EC 3.2.1.145); alpha;-1,2-L-arabinofuranosidase (EC 3.2.1.-); exo-alpha;-1,5-L-arabinofuranosidase (EC 3.2.1.-); [inverting] exo-alpha;-1,5-L-arabinanase (EC 3.2.1.-); beta;-1,3-xylosidase (EC 3.2.1.-)
S2_21760	WP_012486477.1	GH43	beta;-xylosidase (EC 3.2.1.37); alpha;-L-arabinofuranosidase (EC 3.2.1.55); arabinanase (EC 3.2.1.99); xylanase (EC 3.2.1.8); galactan 1,3-beta;-galactosidase (EC 3.2.1.145); alpha;-1,2-L-arabinofuranosidase (EC 3.2.1.-); exo-alpha;-1,5-L-arabinofuranosidase (EC 3.2.1.-); [inverting] exo-alpha;-1,5-L-arabinanase (EC 3.2.1.-); beta;-1,3-xylosidase (EC 3.2.1.-)
S2_223342	WP_015800695.1	GH43	beta;-xylosidase (EC 3.2.1.37); alpha;-L-arabinofuranosidase (EC 3.2.1.55); arabinanase (EC 3.2.1.99); xylanase (EC 3.2.1.8); galactan 1,3-beta;-galactosidase (EC 3.2.1.145); alpha;-1,2-L-arabinofuranosidase (EC 3.2.1.-); exo-alpha;-1,5-L-arabinofuranosidase (EC 3.2.1.-); [inverting] exo-alpha;-1,5-L-arabinanase (EC 3.2.1.-); beta;-1,3-xylosidase (EC 3.2.1.-)
S2_230359	WP_013479644.1	GH43	beta;-xylosidase (EC 3.2.1.37); alpha;-L-arabinofuranosidase (EC 3.2.1.55); arabinanase (EC 3.2.1.99); xylanase (EC 3.2.1.8); galactan 1,3-beta;-galactosidase (EC 3.2.1.145); alpha;-1,2-L-arabinofuranosidase (EC 3.2.1.-); exo-alpha;-1,5-L-arabinofuranosidase (EC 3.2.1.-); [inverting] exo-alpha;-1,5-L-arabinanase (EC 3.2.1.-); beta;-1,3-xylosidase (EC 3.2.1.-)
S2_235589	AHW58776.1	GH43	beta;-xylosidase (EC 3.2.1.37); alpha;-L-arabinofuranosidase (EC 3.2.1.55); arabinanase (EC 3.2.1.99); xylanase (EC 3.2.1.8); galactan 1,3-beta;-galactosidase (EC 3.2.1.145); alpha;-1,2-L-arabinofuranosidase (EC 3.2.1.-); exo-alpha;-1,5-L-arabinofuranosidase (EC 3.2.1.-); [inverting] exo-alpha;-1,5-L-arabinanase (EC 3.2.1.-); beta;-1,3-xylosidase (EC 3.2.1.-)
S2_238299	WP_015579580.1	GH43	beta;-xylosidase (EC 3.2.1.37); alpha;-L-arabinofuranosidase (EC 3.2.1.55); arabinanase (EC 3.2.1.99); xylanase (EC 3.2.1.8); galactan 1,3-beta;-galactosidase (EC 3.2.1.145); alpha;-1,2-L-arabinofuranosidase (EC 3.2.1.-); exo-alpha;-1,5-L-arabinofuranosidase (EC 3.2.1.-); [inverting] exo-alpha;-1,5-L-arabinanase (EC 3.2.1.-); beta;-1,3-xylosidase (EC 3.2.1.-)
S2_243010	WP_015657060.1	GH43	beta;-xylosidase (EC 3.2.1.37); alpha;-L-arabinofuranosidase (EC 3.2.1.55); arabinanase (EC 3.2.1.99); xylanase (EC 3.2.1.8); galactan 1,3-beta;-galactosidase (EC 3.2.1.145); alpha;-1,2-L-arabinofuranosidase (EC 3.2.1.-); exo-alpha;-1,5-L-arabinofuranosidase (EC 3.2.1.-); [inverting] exo-alpha;-1,5-L-arabinanase (EC 3.2.1.-); beta;-1,3-xylosidase (EC 3.2.1.-)
S2_244632	WP_013376240.1	GH43	beta;-xylosidase (EC 3.2.1.37); alpha;-L-arabinofuranosidase (EC 3.2.1.55); arabinanase (EC 3.2.1.99); xylanase (EC 3.2.1.8); galactan 1,3-beta;-galactosidase (EC 3.2.1.145); alpha;-1,2-L-arabinofuranosidase (EC 3.2.1.-); exo-alpha;-1,5-L-arabinofuranosidase (EC 3.2.1.-); [inverting] exo-alpha;-1,5-L-arabinanase (EC 3.2.1.-); beta;-1,3-xylosidase (EC 3.2.1.-)
S2_248950	WP_015330542.1	GH43	beta;-xylosidase (EC 3.2.1.37); alpha;-L-arabinofuranosidase (EC 3.2.1.55); arabinanase (EC 3.2.1.99); xylanase (EC 3.2.1.8); galactan 1,3-beta;-galactosidase (EC 3.2.1.145); alpha;-1,2-L-arabinofuranosidase (EC 3.2.1.-); exo-alpha;-1,5-L-arabinofuranosidase (EC 3.2.1.-); [inverting] exo-alpha;-1,5-L-arabinanase (EC 3.2.1.-); beta;-1,3-xylosidase (EC 3.2.1.-)
S2_252153	AHW58776.1	GH43	beta;-xylosidase (EC 3.2.1.37); alpha;-L-arabinofuranosidase (EC 3.2.1.55); arabinanase (EC 3.2.1.99); xylanase (EC 3.2.1.8); galactan 1,3-beta;-galactosidase (EC 3.2.1.145); alpha;-1,2-L-arabinofuranosidase (EC 3.2.1.-); exo-alpha;-1,5-L-arabinofuranosidase (EC 3.2.1.-); [inverting] exo-alpha;-1,5-L-arabinanase (EC 3.2.1.-); beta;-1,3-xylosidase (EC 3.2.1.-)
S2_265095	WP_015331449.1	GH43	beta;-xylosidase (EC 3.2.1.37); alpha;-L-arabinofuranosidase (EC 3.2.1.55); arabinanase (EC 3.2.1.99); xylanase (EC 3.2.1.8); galactan 1,3-beta;-galactosidase (EC 3.2.1.145); alpha;-1,2-L-arabinofuranosidase (EC 3.2.1.-); exo-alpha;-1,5-L-arabinofuranosidase (EC 3.2.1.-); [inverting] exo-alpha;-1,5-L-arabinanase (EC 3.2.1.-); beta;-1,3-xylosidase (EC 3.2.1.-)
S2_271310	WP_014218219.1	GH43	beta;-xylosidase (EC 3.2.1.37); alpha;-L-arabinofuranosidase (EC 3.2.1.55); arabinanase (EC 3.2.1.99); xylanase (EC 3.2.1.8); galactan 1,3-beta;-galactosidase (EC 3.2.1.145); alpha;-1,2-L-arabinofuranosidase (EC 3.2.1.-); exo-alpha;-1,5-L-arabinofuranosidase (EC 3.2.1.-); [inverting] exo-alpha;-1,5-L-arabinanase (EC 3.2.1.-); beta;-1,3-xylosidase (EC 3.2.1.-)
S2_273827	WP_003976379.1	GH43	beta;-xylosidase (EC 3.2.1.37); alpha;-L-arabinofuranosidase (EC 3.2.1.55); arabinanase (EC 3.2.1.99); xylanase (EC 3.2.1.8); galactan 1,3-beta;-galactosidase (EC 3.2.1.145); alpha;-1,2-L-arabinofuranosidase (EC 3.2.1.-); exo-alpha;-1,5-L-arabinofuranosidase (EC 3.2.1.-); [inverting] exo-alpha;-1,5-L-arabinanase (EC 3.2.1.-); beta;-1,3-xylosidase (EC 3.2.1.-)
S2_27862	AHG91997.1	GH43	beta;-xylosidase (EC 3.2.1.37); alpha;-L-arabinofuranosidase (EC 3.2.1.55); arabinanase (EC 3.2.1.99); xylanase (EC 3.2.1.8); galactan 1,3-beta;-galactosidase (EC 3.2.1.145); alpha;-1,2-L-arabinofuranosidase (EC 3.2.1.-); exo-alpha;-1,5-L-arabinofuranosidase (EC 3.2.1.-); [inverting] exo-alpha;-1,5-L-arabinanase (EC 3.2.1.-); beta;-1,3-xylosidase (EC 3.2.1.-)
S2_281002	WP_012488597.1	GH43	beta;-xylosidase (EC 3.2.1.37); alpha;-L-arabinofuranosidase (EC 3.2.1.55); arabinanase (EC 3.2.1.99); xylanase (EC 3.2.1.8); galactan 1,3-beta;-galactosidase (EC 3.2.1.145); alpha;-1,2-L-arabinofuranosidase (EC 3.2.1.-); exo-alpha;-1,5-L-arabinofuranosidase (EC 3.2.1.-); [inverting] exo-alpha;-1,5-L-arabinanase (EC 3.2.1.-); beta;-1,3-xylosidase (EC 3.2.1.-)
S2_28401	WP_012486467.1	GH43	beta;-xylosidase (EC 3.2.1.37); alpha;-L-arabinofuranosidase (EC 3.2.1.55); arabinanase (EC 3.2.1.99); xylanase (EC 3.2.1.8); galactan 1,3-beta;-galactosidase (EC 3.2.1.145); alpha;-1,2-L-arabinofuranosidase (EC 3.2.1.-); exo-alpha;-1,5-L-arabinofuranosidase (EC 3.2.1.-); [inverting] exo-alpha;-1,5-L-arabinanase (EC 3.2.1.-); beta;-1,3-xylosidase (EC 3.2.1.-)
S2_294154	WP_014218686.1	GH43	beta;-xylosidase (EC 3.2.1.37); alpha;-L-arabinofuranosidase (EC 3.2.1.55); arabinanase (EC 3.2.1.99); xylanase (EC 3.2.1.8); galactan 1,3-beta;-galactosidase (EC 3.2.1.145); alpha;-1,2-L-arabinofuranosidase (EC 3.2.1.-); exo-alpha;-1,5-L-arabinofuranosidase (EC 3.2.1.-); [inverting] exo-alpha;-1,5-L-arabinanase (EC 3.2.1.-); beta;-1,3-xylosidase (EC 3.2.1.-)
S2_297099	AHG93874.1	GH43	beta;-xylosidase (EC 3.2.1.37); alpha;-L-arabinofuranosidase (EC 3.2.1.55); arabinanase (EC 3.2.1.99); xylanase (EC 3.2.1.8); galactan 1,3-beta;-galactosidase (EC 3.2.1.145); alpha;-1,2-L-arabinofuranosidase (EC 3.2.1.-); exo-alpha;-1,5-L-arabinofuranosidase (EC 3.2.1.-); [inverting] exo-alpha;-1,5-L-arabinanase (EC 3.2.1.-); beta;-1,3-xylosidase (EC 3.2.1.-)
S2_304383	WP_014219747.1	GH43	beta;-xylosidase (EC 3.2.1.37); alpha;-L-arabinofuranosidase (EC 3.2.1.55); arabinanase (EC 3.2.1.99); xylanase (EC 3.2.1.8); galactan 1,3-beta;-galactosidase (EC 3.2.1.145); alpha;-1,2-L-arabinofuranosidase (EC 3.2.1.-); exo-alpha;-1,5-L-arabinofuranosidase (EC 3.2.1.-); [inverting] exo-alpha;-1,5-L-arabinanase (EC 3.2.1.-); beta;-1,3-xylosidase (EC 3.2.1.-)
S2_307690	WP_015656410.1	GH43	beta;-xylosidase (EC 3.2.1.37); alpha;-L-arabinofuranosidase (EC 3.2.1.55); arabinanase (EC 3.2.1.99); xylanase (EC 3.2.1.8); galactan 1,3-beta;-galactosidase (EC 3.2.1.145); alpha;-1,2-L-arabinofuranosidase (EC 3.2.1.-); exo-alpha;-1,5-L-arabinofuranosidase (EC 3.2.1.-); [inverting] exo-alpha;-1,5-L-arabinanase (EC 3.2.1.-); beta;-1,3-xylosidase (EC 3.2.1.-)
S2_311826	WP_012374074.1	GH43	beta;-xylosidase (EC 3.2.1.37); alpha;-L-arabinofuranosidase (EC 3.2.1.55); arabinanase (EC 3.2.1.99); xylanase (EC 3.2.1.8); galactan 1,3-beta;-galactosidase (EC 3.2.1.145); alpha;-1,2-L-arabinofuranosidase (EC 3.2.1.-); exo-alpha;-1,5-L-arabinofuranosidase (EC 3.2.1.-); [inverting] exo-alpha;-1,5-L-arabinanase (EC 3.2.1.-); beta;-1,3-xylosidase (EC 3.2.1.-)
S2_312731	WP_012523027.1	GH43	beta;-xylosidase (EC 3.2.1.37); alpha;-L-arabinofuranosidase (EC 3.2.1.55); arabinanase (EC 3.2.1.99); xylanase (EC 3.2.1.8); galactan 1,3-beta;-galactosidase (EC 3.2.1.145); alpha;-1,2-L-arabinofuranosidase (EC 3.2.1.-); exo-alpha;-1,5-L-arabinofuranosidase (EC 3.2.1.-); [inverting] exo-alpha;-1,5-L-arabinanase (EC 3.2.1.-); beta;-1,3-xylosidase (EC 3.2.1.-)
S2_31345	WP_012926939.1	GH43	beta;-xylosidase (EC 3.2.1.37); alpha;-L-arabinofuranosidase (EC 3.2.1.55); arabinanase (EC 3.2.1.99); xylanase (EC 3.2.1.8); galactan 1,3-beta;-galactosidase (EC 3.2.1.145); alpha;-1,2-L-arabinofuranosidase (EC 3.2.1.-); exo-alpha;-1,5-L-arabinofuranosidase (EC 3.2.1.-); [inverting] exo-alpha;-1,5-L-arabinanase (EC 3.2.1.-); beta;-1,3-xylosidase (EC 3.2.1.-)
S2_31624	WP_014856749.1	GH43	beta;-xylosidase (EC 3.2.1.37); alpha;-L-arabinofuranosidase (EC 3.2.1.55); arabinanase (EC 3.2.1.99); xylanase (EC 3.2.1.8); galactan 1,3-beta;-galactosidase (EC 3.2.1.145); alpha;-1,2-L-arabinofuranosidase (EC 3.2.1.-); exo-alpha;-1,5-L-arabinofuranosidase (EC 3.2.1.-); [inverting] exo-alpha;-1,5-L-arabinanase (EC 3.2.1.-); beta;-1,3-xylosidase (EC 3.2.1.-)
S2_316522	P82594.1	GH43	beta;-xylosidase (EC 3.2.1.37); alpha;-L-arabinofuranosidase (EC 3.2.1.55); arabinanase (EC 3.2.1.99); xylanase (EC 3.2.1.8); galactan 1,3-beta;-galactosidase (EC 3.2.1.145); alpha;-1,2-L-arabinofuranosidase (EC 3.2.1.-); exo-alpha;-1,5-L-arabinofuranosidase (EC 3.2.1.-); [inverting] exo-alpha;-1,5-L-arabinanase (EC 3.2.1.-); beta;-1,3-xylosidase (EC 3.2.1.-)
S2_318849	WP_014669672.1	GH43	beta;-xylosidase (EC 3.2.1.37); alpha;-L-arabinofuranosidase (EC 3.2.1.55); arabinanase (EC 3.2.1.99); xylanase (EC 3.2.1.8); galactan 1,3-beta;-galactosidase (EC 3.2.1.145); alpha;-1,2-L-arabinofuranosidase (EC 3.2.1.-); exo-alpha;-1,5-L-arabinofuranosidase (EC 3.2.1.-); [inverting] exo-alpha;-1,5-L-arabinanase (EC 3.2.1.-); beta;-1,3-xylosidase (EC 3.2.1.-)
S2_319039	WP_014222239.1	GH43	beta;-xylosidase (EC 3.2.1.37); alpha;-L-arabinofuranosidase (EC 3.2.1.55); arabinanase (EC 3.2.1.99); xylanase (EC 3.2.1.8); galactan 1,3-beta;-galactosidase (EC 3.2.1.145); alpha;-1,2-L-arabinofuranosidase (EC 3.2.1.-); exo-alpha;-1,5-L-arabinofuranosidase (EC 3.2.1.-); [inverting] exo-alpha;-1,5-L-arabinanase (EC 3.2.1.-); beta;-1,3-xylosidase (EC 3.2.1.-)
S2_319580	WP_013536555.1	GH43	beta;-xylosidase (EC 3.2.1.37); alpha;-L-arabinofuranosidase (EC 3.2.1.55); arabinanase (EC 3.2.1.99); xylanase (EC 3.2.1.8); galactan 1,3-beta;-galactosidase (EC 3.2.1.145); alpha;-1,2-L-arabinofuranosidase (EC 3.2.1.-); exo-alpha;-1,5-L-arabinofuranosidase (EC 3.2.1.-); [inverting] exo-alpha;-1,5-L-arabinanase (EC 3.2.1.-); beta;-1,3-xylosidase (EC 3.2.1.-)
S2_321518	WP_013884602.1	GH43	beta;-xylosidase (EC 3.2.1.37); alpha;-L-arabinofuranosidase (EC 3.2.1.55); arabinanase (EC 3.2.1.99); xylanase (EC 3.2.1.8); galactan 1,3-beta;-galactosidase (EC 3.2.1.145); alpha;-1,2-L-arabinofuranosidase (EC 3.2.1.-); exo-alpha;-1,5-L-arabinofuranosidase (EC 3.2.1.-); [inverting] exo-alpha;-1,5-L-arabinanase (EC 3.2.1.-); beta;-1,3-xylosidase (EC 3.2.1.-)
S2_324071	WP_014219462.1	GH43	beta;-xylosidase (EC 3.2.1.37); alpha;-L-arabinofuranosidase (EC 3.2.1.55); arabinanase (EC 3.2.1.99); xylanase (EC 3.2.1.8); galactan 1,3-beta;-galactosidase (EC 3.2.1.145); alpha;-1,2-L-arabinofuranosidase (EC 3.2.1.-); exo-alpha;-1,5-L-arabinofuranosidase (EC 3.2.1.-); [inverting] exo-alpha;-1,5-L-arabinanase (EC 3.2.1.-); beta;-1,3-xylosidase (EC 3.2.1.-)
S2_327015	WP_014044493.1	GH43	beta;-xylosidase (EC 3.2.1.37); alpha;-L-arabinofuranosidase (EC 3.2.1.55); arabinanase (EC 3.2.1.99); xylanase (EC 3.2.1.8); galactan 1,3-beta;-galactosidase (EC 3.2.1.145); alpha;-1,2-L-arabinofuranosidase (EC 3.2.1.-); exo-alpha;-1,5-L-arabinofuranosidase (EC 3.2.1.-); [inverting] exo-alpha;-1,5-L-arabinanase (EC 3.2.1.-); beta;-1,3-xylosidase (EC 3.2.1.-)
S2_34609	WP_012929024.1	GH43	beta;-xylosidase (EC 3.2.1.37); alpha;-L-arabinofuranosidase (EC 3.2.1.55); arabinanase (EC 3.2.1.99); xylanase (EC 3.2.1.8); galactan 1,3-beta;-galactosidase (EC 3.2.1.145); alpha;-1,2-L-arabinofuranosidase (EC 3.2.1.-); exo-alpha;-1,5-L-arabinofuranosidase (EC 3.2.1.-); [inverting] exo-alpha;-1,5-L-arabinanase (EC 3.2.1.-); beta;-1,3-xylosidase (EC 3.2.1.-)
S2_35427	WP_012790502.1	GH43	beta;-xylosidase (EC 3.2.1.37); alpha;-L-arabinofuranosidase (EC 3.2.1.55); arabinanase (EC 3.2.1.99); xylanase (EC 3.2.1.8); galactan 1,3-beta;-galactosidase (EC 3.2.1.145); alpha;-1,2-L-arabinofuranosidase (EC 3.2.1.-); exo-alpha;-1,5-L-arabinofuranosidase (EC 3.2.1.-); [inverting] exo-alpha;-1,5-L-arabinanase (EC 3.2.1.-); beta;-1,3-xylosidase (EC 3.2.1.-)
S2_37133	WP_014217025.1	GH43	beta;-xylosidase (EC 3.2.1.37); alpha;-L-arabinofuranosidase (EC 3.2.1.55); arabinanase (EC 3.2.1.99); xylanase (EC 3.2.1.8); galactan 1,3-beta;-galactosidase (EC 3.2.1.145); alpha;-1,2-L-arabinofuranosidase (EC 3.2.1.-); exo-alpha;-1,5-L-arabinofuranosidase (EC 3.2.1.-); [inverting] exo-alpha;-1,5-L-arabinanase (EC 3.2.1.-); beta;-1,3-xylosidase (EC 3.2.1.-)
S2_39278	WP_013004160.1	GH43	beta;-xylosidase (EC 3.2.1.37); alpha;-L-arabinofuranosidase (EC 3.2.1.55); arabinanase (EC 3.2.1.99); xylanase (EC 3.2.1.8); galactan 1,3-beta;-galactosidase (EC 3.2.1.145); alpha;-1,2-L-arabinofuranosidase (EC 3.2.1.-); exo-alpha;-1,5-L-arabinofuranosidase (EC 3.2.1.-); [inverting] exo-alpha;-1,5-L-arabinanase (EC 3.2.1.-); beta;-1,3-xylosidase (EC 3.2.1.-)
S2_48606	CCA69719.1	GH43	beta;-xylosidase (EC 3.2.1.37); alpha;-L-arabinofuranosidase (EC 3.2.1.55); arabinanase (EC 3.2.1.99); xylanase (EC 3.2.1.8); galactan 1,3-beta;-galactosidase (EC 3.2.1.145); alpha;-1,2-L-arabinofuranosidase (EC 3.2.1.-); exo-alpha;-1,5-L-arabinofuranosidase (EC 3.2.1.-); [inverting] exo-alpha;-1,5-L-arabinanase (EC 3.2.1.-); beta;-1,3-xylosidase (EC 3.2.1.-)
S2_48805	AHE53231.1	GH43	beta;-xylosidase (EC 3.2.1.37); alpha;-L-arabinofuranosidase (EC 3.2.1.55); arabinanase (EC 3.2.1.99); xylanase (EC 3.2.1.8); galactan 1,3-beta;-galactosidase (EC 3.2.1.145); alpha;-1,2-L-arabinofuranosidase (EC 3.2.1.-); exo-alpha;-1,5-L-arabinofuranosidase (EC 3.2.1.-); [inverting] exo-alpha;-1,5-L-arabinanase (EC 3.2.1.-); beta;-1,3-xylosidase (EC 3.2.1.-)
S2_49589	AHG88022.1	GH43	beta;-xylosidase (EC 3.2.1.37); alpha;-L-arabinofuranosidase (EC 3.2.1.55); arabinanase (EC 3.2.1.99); xylanase (EC 3.2.1.8); galactan 1,3-beta;-galactosidase (EC 3.2.1.145); alpha;-1,2-L-arabinofuranosidase (EC 3.2.1.-); exo-alpha;-1,5-L-arabinofuranosidase (EC 3.2.1.-); [inverting] exo-alpha;-1,5-L-arabinanase (EC 3.2.1.-); beta;-1,3-xylosidase (EC 3.2.1.-)
S2_49929	WP_014222239.1	GH43	beta;-xylosidase (EC 3.2.1.37); alpha;-L-arabinofuranosidase (EC 3.2.1.55); arabinanase (EC 3.2.1.99); xylanase (EC 3.2.1.8); galactan 1,3-beta;-galactosidase (EC 3.2.1.145); alpha;-1,2-L-arabinofuranosidase (EC 3.2.1.-); exo-alpha;-1,5-L-arabinofuranosidase (EC 3.2.1.-); [inverting] exo-alpha;-1,5-L-arabinanase (EC 3.2.1.-); beta;-1,3-xylosidase (EC 3.2.1.-)
S2_5127	WP_012377089.1	GH43	beta;-xylosidase (EC 3.2.1.37); alpha;-L-arabinofuranosidase (EC 3.2.1.55); arabinanase (EC 3.2.1.99); xylanase (EC 3.2.1.8); galactan 1,3-beta;-galactosidase (EC 3.2.1.145); alpha;-1,2-L-arabinofuranosidase (EC 3.2.1.-); exo-alpha;-1,5-L-arabinofuranosidase (EC 3.2.1.-); [inverting] exo-alpha;-1,5-L-arabinanase (EC 3.2.1.-); beta;-1,3-xylosidase (EC 3.2.1.-)
S2_57427	AHE54256.1	GH43	beta;-xylosidase (EC 3.2.1.37); alpha;-L-arabinofuranosidase (EC 3.2.1.55); arabinanase (EC 3.2.1.99); xylanase (EC 3.2.1.8); galactan 1,3-beta;-galactosidase (EC 3.2.1.145); alpha;-1,2-L-arabinofuranosidase (EC 3.2.1.-); exo-alpha;-1,5-L-arabinofuranosidase (EC 3.2.1.-); [inverting] exo-alpha;-1,5-L-arabinanase (EC 3.2.1.-); beta;-1,3-xylosidase (EC 3.2.1.-)
S2_67602	AHE53773.1	GH43	beta;-xylosidase (EC 3.2.1.37); alpha;-L-arabinofuranosidase (EC 3.2.1.55); arabinanase (EC 3.2.1.99); xylanase (EC 3.2.1.8); galactan 1,3-beta;-galactosidase (EC 3.2.1.145); alpha;-1,2-L-arabinofuranosidase (EC 3.2.1.-); exo-alpha;-1,5-L-arabinofuranosidase (EC 3.2.1.-); [inverting] exo-alpha;-1,5-L-arabinanase (EC 3.2.1.-); beta;-1,3-xylosidase (EC 3.2.1.-)
S2_68228	WP_008767047.1	GH43	beta;-xylosidase (EC 3.2.1.37); alpha;-L-arabinofuranosidase (EC 3.2.1.55); arabinanase (EC 3.2.1.99); xylanase (EC 3.2.1.8); galactan 1,3-beta;-galactosidase (EC 3.2.1.145); alpha;-1,2-L-arabinofuranosidase (EC 3.2.1.-); exo-alpha;-1,5-L-arabinofuranosidase (EC 3.2.1.-); [inverting] exo-alpha;-1,5-L-arabinanase (EC 3.2.1.-); beta;-1,3-xylosidase (EC 3.2.1.-)
S2_68262	WP_012587666.1	GH43	beta;-xylosidase (EC 3.2.1.37); alpha;-L-arabinofuranosidase (EC 3.2.1.55); arabinanase (EC 3.2.1.99); xylanase (EC 3.2.1.8); galactan 1,3-beta;-galactosidase (EC 3.2.1.145); alpha;-1,2-L-arabinofuranosidase (EC 3.2.1.-); exo-alpha;-1,5-L-arabinofuranosidase (EC 3.2.1.-); [inverting] exo-alpha;-1,5-L-arabinanase (EC 3.2.1.-); beta;-1,3-xylosidase (EC 3.2.1.-)
S2_71507	WP_012999119.1	GH43	beta;-xylosidase (EC 3.2.1.37); alpha;-L-arabinofuranosidase (EC 3.2.1.55); arabinanase (EC 3.2.1.99); xylanase (EC 3.2.1.8); galactan 1,3-beta;-galactosidase (EC 3.2.1.145); alpha;-1,2-L-arabinofuranosidase (EC 3.2.1.-); exo-alpha;-1,5-L-arabinofuranosidase (EC 3.2.1.-); [inverting] exo-alpha;-1,5-L-arabinanase (EC 3.2.1.-); beta;-1,3-xylosidase (EC 3.2.1.-)
S2_71607	AHY58975.1	GH43	beta;-xylosidase (EC 3.2.1.37); alpha;-L-arabinofuranosidase (EC 3.2.1.55); arabinanase (EC 3.2.1.99); xylanase (EC 3.2.1.8); galactan 1,3-beta;-galactosidase (EC 3.2.1.145); alpha;-1,2-L-arabinofuranosidase (EC 3.2.1.-); exo-alpha;-1,5-L-arabinofuranosidase (EC 3.2.1.-); [inverting] exo-alpha;-1,5-L-arabinanase (EC 3.2.1.-); beta;-1,3-xylosidase (EC 3.2.1.-)
S2_75247	WP_012024094.1	GH43	beta;-xylosidase (EC 3.2.1.37); alpha;-L-arabinofuranosidase (EC 3.2.1.55); arabinanase (EC 3.2.1.99); xylanase (EC 3.2.1.8); galactan 1,3-beta;-galactosidase (EC 3.2.1.145); alpha;-1,2-L-arabinofuranosidase (EC 3.2.1.-); exo-alpha;-1,5-L-arabinofuranosidase (EC 3.2.1.-); [inverting] exo-alpha;-1,5-L-arabinanase (EC 3.2.1.-); beta;-1,3-xylosidase (EC 3.2.1.-)
S2_75707	WP_013732395.1	GH43	beta;-xylosidase (EC 3.2.1.37); alpha;-L-arabinofuranosidase (EC 3.2.1.55); arabinanase (EC 3.2.1.99); xylanase (EC 3.2.1.8); galactan 1,3-beta;-galactosidase (EC 3.2.1.145); alpha;-1,2-L-arabinofuranosidase (EC 3.2.1.-); exo-alpha;-1,5-L-arabinofuranosidase (EC 3.2.1.-); [inverting] exo-alpha;-1,5-L-arabinanase (EC 3.2.1.-); beta;-1,3-xylosidase (EC 3.2.1.-)
S2_88871	AHW58776.1	GH43	beta;-xylosidase (EC 3.2.1.37); alpha;-L-arabinofuranosidase (EC 3.2.1.55); arabinanase (EC 3.2.1.99); xylanase (EC 3.2.1.8); galactan 1,3-beta;-galactosidase (EC 3.2.1.145); alpha;-1,2-L-arabinofuranosidase (EC 3.2.1.-); exo-alpha;-1,5-L-arabinofuranosidase (EC 3.2.1.-); [inverting] exo-alpha;-1,5-L-arabinanase (EC 3.2.1.-); beta;-1,3-xylosidase (EC 3.2.1.-)
S2_93007	WP_012999041.1	GH43	beta;-xylosidase (EC 3.2.1.37); alpha;-L-arabinofuranosidase (EC 3.2.1.55); arabinanase (EC 3.2.1.99); xylanase (EC 3.2.1.8); galactan 1,3-beta;-galactosidase (EC 3.2.1.145); alpha;-1,2-L-arabinofuranosidase (EC 3.2.1.-); exo-alpha;-1,5-L-arabinofuranosidase (EC 3.2.1.-); [inverting] exo-alpha;-1,5-L-arabinanase (EC 3.2.1.-); beta;-1,3-xylosidase (EC 3.2.1.-)
S2_94785	AHE53246.1	GH43	beta;-xylosidase (EC 3.2.1.37); alpha;-L-arabinofuranosidase (EC 3.2.1.55); arabinanase (EC 3.2.1.99); xylanase (EC 3.2.1.8); galactan 1,3-beta;-galactosidase (EC 3.2.1.145); alpha;-1,2-L-arabinofuranosidase (EC 3.2.1.-); exo-alpha;-1,5-L-arabinofuranosidase (EC 3.2.1.-); [inverting] exo-alpha;-1,5-L-arabinanase (EC 3.2.1.-); beta;-1,3-xylosidase (EC 3.2.1.-)
S2_97166	WP_015661339.1	GH43	beta;-xylosidase (EC 3.2.1.37); alpha;-L-arabinofuranosidase (EC 3.2.1.55); arabinanase (EC 3.2.1.99); xylanase (EC 3.2.1.8); galactan 1,3-beta;-galactosidase (EC 3.2.1.145); alpha;-1,2-L-arabinofuranosidase (EC 3.2.1.-); exo-alpha;-1,5-L-arabinofuranosidase (EC 3.2.1.-); [inverting] exo-alpha;-1,5-L-arabinanase (EC 3.2.1.-); beta;-1,3-xylosidase (EC 3.2.1.-)
S2_98638	WP_015030175.1	GH43	beta;-xylosidase (EC 3.2.1.37); alpha;-L-arabinofuranosidase (EC 3.2.1.55); arabinanase (EC 3.2.1.99); xylanase (EC 3.2.1.8); galactan 1,3-beta;-galactosidase (EC 3.2.1.145); alpha;-1,2-L-arabinofuranosidase (EC 3.2.1.-); exo-alpha;-1,5-L-arabinofuranosidase (EC 3.2.1.-); [inverting] exo-alpha;-1,5-L-arabinanase (EC 3.2.1.-); beta;-1,3-xylosidase (EC 3.2.1.-)
S3_10059	AHJ98280.1	GH43	beta;-xylosidase (EC 3.2.1.37); alpha;-L-arabinofuranosidase (EC 3.2.1.55); arabinanase (EC 3.2.1.99); xylanase (EC 3.2.1.8); galactan 1,3-beta;-galactosidase (EC 3.2.1.145); alpha;-1,2-L-arabinofuranosidase (EC 3.2.1.-); exo-alpha;-1,5-L-arabinofuranosidase (EC 3.2.1.-); [inverting] exo-alpha;-1,5-L-arabinanase (EC 3.2.1.-); beta;-1,3-xylosidase (EC 3.2.1.-)
S3_108310	WP_015656099.1	GH43	beta;-xylosidase (EC 3.2.1.37); alpha;-L-arabinofuranosidase (EC 3.2.1.55); arabinanase (EC 3.2.1.99); xylanase (EC 3.2.1.8); galactan 1,3-beta;-galactosidase (EC 3.2.1.145); alpha;-1,2-L-arabinofuranosidase (EC 3.2.1.-); exo-alpha;-1,5-L-arabinofuranosidase (EC 3.2.1.-); [inverting] exo-alpha;-1,5-L-arabinanase (EC 3.2.1.-); beta;-1,3-xylosidase (EC 3.2.1.-)
S3_110889	AHE54256.1	GH43	beta;-xylosidase (EC 3.2.1.37); alpha;-L-arabinofuranosidase (EC 3.2.1.55); arabinanase (EC 3.2.1.99); xylanase (EC 3.2.1.8); galactan 1,3-beta;-galactosidase (EC 3.2.1.145); alpha;-1,2-L-arabinofuranosidase (EC 3.2.1.-); exo-alpha;-1,5-L-arabinofuranosidase (EC 3.2.1.-); [inverting] exo-alpha;-1,5-L-arabinanase (EC 3.2.1.-); beta;-1,3-xylosidase (EC 3.2.1.-)
S3_111797	AIS01326.1	GH43	beta;-xylosidase (EC 3.2.1.37); alpha;-L-arabinofuranosidase (EC 3.2.1.55); arabinanase (EC 3.2.1.99); xylanase (EC 3.2.1.8); galactan 1,3-beta;-galactosidase (EC 3.2.1.145); alpha;-1,2-L-arabinofuranosidase (EC 3.2.1.-); exo-alpha;-1,5-L-arabinofuranosidase (EC 3.2.1.-); [inverting] exo-alpha;-1,5-L-arabinanase (EC 3.2.1.-); beta;-1,3-xylosidase (EC 3.2.1.-)
S3_113665	WP_012790502.1	GH43	beta;-xylosidase (EC 3.2.1.37); alpha;-L-arabinofuranosidase (EC 3.2.1.55); arabinanase (EC 3.2.1.99); xylanase (EC 3.2.1.8); galactan 1,3-beta;-galactosidase (EC 3.2.1.145); alpha;-1,2-L-arabinofuranosidase (EC 3.2.1.-); exo-alpha;-1,5-L-arabinofuranosidase (EC 3.2.1.-); [inverting] exo-alpha;-1,5-L-arabinanase (EC 3.2.1.-); beta;-1,3-xylosidase (EC 3.2.1.-)
S3_117440	AHF14901.1	GH43	beta;-xylosidase (EC 3.2.1.37); alpha;-L-arabinofuranosidase (EC 3.2.1.55); arabinanase (EC 3.2.1.99); xylanase (EC 3.2.1.8); galactan 1,3-beta;-galactosidase (EC 3.2.1.145); alpha;-1,2-L-arabinofuranosidase (EC 3.2.1.-); exo-alpha;-1,5-L-arabinofuranosidase (EC 3.2.1.-); [inverting] exo-alpha;-1,5-L-arabinanase (EC 3.2.1.-); beta;-1,3-xylosidase (EC 3.2.1.-)
S3_118377	WP_014216352.1	GH43	beta;-xylosidase (EC 3.2.1.37); alpha;-L-arabinofuranosidase (EC 3.2.1.55); arabinanase (EC 3.2.1.99); xylanase (EC 3.2.1.8); galactan 1,3-beta;-galactosidase (EC 3.2.1.145); alpha;-1,2-L-arabinofuranosidase (EC 3.2.1.-); exo-alpha;-1,5-L-arabinofuranosidase (EC 3.2.1.-); [inverting] exo-alpha;-1,5-L-arabinanase (EC 3.2.1.-); beta;-1,3-xylosidase (EC 3.2.1.-)
S3_118378	WP_014216353.1	GH43	beta;-xylosidase (EC 3.2.1.37); alpha;-L-arabinofuranosidase (EC 3.2.1.55); arabinanase (EC 3.2.1.99); xylanase (EC 3.2.1.8); galactan 1,3-beta;-galactosidase (EC 3.2.1.145); alpha;-1,2-L-arabinofuranosidase (EC 3.2.1.-); exo-alpha;-1,5-L-arabinofuranosidase (EC 3.2.1.-); [inverting] exo-alpha;-1,5-L-arabinanase (EC 3.2.1.-); beta;-1,3-xylosidase (EC 3.2.1.-)
S3_12986	WP_012486477.1	GH43	beta;-xylosidase (EC 3.2.1.37); alpha;-L-arabinofuranosidase (EC 3.2.1.55); arabinanase (EC 3.2.1.99); xylanase (EC 3.2.1.8); galactan 1,3-beta;-galactosidase (EC 3.2.1.145); alpha;-1,2-L-arabinofuranosidase (EC 3.2.1.-); exo-alpha;-1,5-L-arabinofuranosidase (EC 3.2.1.-); [inverting] exo-alpha;-1,5-L-arabinanase (EC 3.2.1.-); beta;-1,3-xylosidase (EC 3.2.1.-)
S3_130273	WP_014219747.1	GH43	beta;-xylosidase (EC 3.2.1.37); alpha;-L-arabinofuranosidase (EC 3.2.1.55); arabinanase (EC 3.2.1.99); xylanase (EC 3.2.1.8); galactan 1,3-beta;-galactosidase (EC 3.2.1.145); alpha;-1,2-L-arabinofuranosidase (EC 3.2.1.-); exo-alpha;-1,5-L-arabinofuranosidase (EC 3.2.1.-); [inverting] exo-alpha;-1,5-L-arabinanase (EC 3.2.1.-); beta;-1,3-xylosidase (EC 3.2.1.-)
S3_134141	WP_013734616.1	GH43	beta;-xylosidase (EC 3.2.1.37); alpha;-L-arabinofuranosidase (EC 3.2.1.55); arabinanase (EC 3.2.1.99); xylanase (EC 3.2.1.8); galactan 1,3-beta;-galactosidase (EC 3.2.1.145); alpha;-1,2-L-arabinofuranosidase (EC 3.2.1.-); exo-alpha;-1,5-L-arabinofuranosidase (EC 3.2.1.-); [inverting] exo-alpha;-1,5-L-arabinanase (EC 3.2.1.-); beta;-1,3-xylosidase (EC 3.2.1.-)
S3_140185	WP_015253045.1	GH43	beta;-xylosidase (EC 3.2.1.37); alpha;-L-arabinofuranosidase (EC 3.2.1.55); arabinanase (EC 3.2.1.99); xylanase (EC 3.2.1.8); galactan 1,3-beta;-galactosidase (EC 3.2.1.145); alpha;-1,2-L-arabinofuranosidase (EC 3.2.1.-); exo-alpha;-1,5-L-arabinofuranosidase (EC 3.2.1.-); [inverting] exo-alpha;-1,5-L-arabinanase (EC 3.2.1.-); beta;-1,3-xylosidase (EC 3.2.1.-)
S3_140209	WP_020739706.1	GH43	beta;-xylosidase (EC 3.2.1.37); alpha;-L-arabinofuranosidase (EC 3.2.1.55); arabinanase (EC 3.2.1.99); xylanase (EC 3.2.1.8); galactan 1,3-beta;-galactosidase (EC 3.2.1.145); alpha;-1,2-L-arabinofuranosidase (EC 3.2.1.-); exo-alpha;-1,5-L-arabinofuranosidase (EC 3.2.1.-); [inverting] exo-alpha;-1,5-L-arabinanase (EC 3.2.1.-); beta;-1,3-xylosidase (EC 3.2.1.-)
S3_141134	AHX15500.1	GH43	beta;-xylosidase (EC 3.2.1.37); alpha;-L-arabinofuranosidase (EC 3.2.1.55); arabinanase (EC 3.2.1.99); xylanase (EC 3.2.1.8); galactan 1,3-beta;-galactosidase (EC 3.2.1.145); alpha;-1,2-L-arabinofuranosidase (EC 3.2.1.-); exo-alpha;-1,5-L-arabinofuranosidase (EC 3.2.1.-); [inverting] exo-alpha;-1,5-L-arabinanase (EC 3.2.1.-); beta;-1,3-xylosidase (EC 3.2.1.-)
S3_14642	WP_015203212.1	GH43	beta;-xylosidase (EC 3.2.1.37); alpha;-L-arabinofuranosidase (EC 3.2.1.55); arabinanase (EC 3.2.1.99); xylanase (EC 3.2.1.8); galactan 1,3-beta;-galactosidase (EC 3.2.1.145); alpha;-1,2-L-arabinofuranosidase (EC 3.2.1.-); exo-alpha;-1,5-L-arabinofuranosidase (EC 3.2.1.-); [inverting] exo-alpha;-1,5-L-arabinanase (EC 3.2.1.-); beta;-1,3-xylosidase (EC 3.2.1.-)
S3_152281	WP_012523027.1	GH43	beta;-xylosidase (EC 3.2.1.37); alpha;-L-arabinofuranosidase (EC 3.2.1.55); arabinanase (EC 3.2.1.99); xylanase (EC 3.2.1.8); galactan 1,3-beta;-galactosidase (EC 3.2.1.145); alpha;-1,2-L-arabinofuranosidase (EC 3.2.1.-); exo-alpha;-1,5-L-arabinofuranosidase (EC 3.2.1.-); [inverting] exo-alpha;-1,5-L-arabinanase (EC 3.2.1.-); beta;-1,3-xylosidase (EC 3.2.1.-)
S3_15575	WP_013523905.1	GH43	beta;-xylosidase (EC 3.2.1.37); alpha;-L-arabinofuranosidase (EC 3.2.1.55); arabinanase (EC 3.2.1.99); xylanase (EC 3.2.1.8); galactan 1,3-beta;-galactosidase (EC 3.2.1.145); alpha;-1,2-L-arabinofuranosidase (EC 3.2.1.-); exo-alpha;-1,5-L-arabinofuranosidase (EC 3.2.1.-); [inverting] exo-alpha;-1,5-L-arabinanase (EC 3.2.1.-); beta;-1,3-xylosidase (EC 3.2.1.-)
S3_159721	WP_011108924.1	GH43	beta;-xylosidase (EC 3.2.1.37); alpha;-L-arabinofuranosidase (EC 3.2.1.55); arabinanase (EC 3.2.1.99); xylanase (EC 3.2.1.8); galactan 1,3-beta;-galactosidase (EC 3.2.1.145); alpha;-1,2-L-arabinofuranosidase (EC 3.2.1.-); exo-alpha;-1,5-L-arabinofuranosidase (EC 3.2.1.-); [inverting] exo-alpha;-1,5-L-arabinanase (EC 3.2.1.-); beta;-1,3-xylosidase (EC 3.2.1.-)
S3_159938	WP_012374213.1	GH43	beta;-xylosidase (EC 3.2.1.37); alpha;-L-arabinofuranosidase (EC 3.2.1.55); arabinanase (EC 3.2.1.99); xylanase (EC 3.2.1.8); galactan 1,3-beta;-galactosidase (EC 3.2.1.145); alpha;-1,2-L-arabinofuranosidase (EC 3.2.1.-); exo-alpha;-1,5-L-arabinofuranosidase (EC 3.2.1.-); [inverting] exo-alpha;-1,5-L-arabinanase (EC 3.2.1.-); beta;-1,3-xylosidase (EC 3.2.1.-)
S3_161665	WP_013671840.1	GH43	beta;-xylosidase (EC 3.2.1.37); alpha;-L-arabinofuranosidase (EC 3.2.1.55); arabinanase (EC 3.2.1.99); xylanase (EC 3.2.1.8); galactan 1,3-beta;-galactosidase (EC 3.2.1.145); alpha;-1,2-L-arabinofuranosidase (EC 3.2.1.-); exo-alpha;-1,5-L-arabinofuranosidase (EC 3.2.1.-); [inverting] exo-alpha;-1,5-L-arabinanase (EC 3.2.1.-); beta;-1,3-xylosidase (EC 3.2.1.-)
S3_167603	WP_012374177.1	GH43	beta;-xylosidase (EC 3.2.1.37); alpha;-L-arabinofuranosidase (EC 3.2.1.55); arabinanase (EC 3.2.1.99); xylanase (EC 3.2.1.8); galactan 1,3-beta;-galactosidase (EC 3.2.1.145); alpha;-1,2-L-arabinofuranosidase (EC 3.2.1.-); exo-alpha;-1,5-L-arabinofuranosidase (EC 3.2.1.-); [inverting] exo-alpha;-1,5-L-arabinanase (EC 3.2.1.-); beta;-1,3-xylosidase (EC 3.2.1.-)
S3_167621	WP_020739706.1	GH43	beta;-xylosidase (EC 3.2.1.37); alpha;-L-arabinofuranosidase (EC 3.2.1.55); arabinanase (EC 3.2.1.99); xylanase (EC 3.2.1.8); galactan 1,3-beta;-galactosidase (EC 3.2.1.145); alpha;-1,2-L-arabinofuranosidase (EC 3.2.1.-); exo-alpha;-1,5-L-arabinofuranosidase (EC 3.2.1.-); [inverting] exo-alpha;-1,5-L-arabinanase (EC 3.2.1.-); beta;-1,3-xylosidase (EC 3.2.1.-)
S3_17262	WP_014221452.1	GH43	beta;-xylosidase (EC 3.2.1.37); alpha;-L-arabinofuranosidase (EC 3.2.1.55); arabinanase (EC 3.2.1.99); xylanase (EC 3.2.1.8); galactan 1,3-beta;-galactosidase (EC 3.2.1.145); alpha;-1,2-L-arabinofuranosidase (EC 3.2.1.-); exo-alpha;-1,5-L-arabinofuranosidase (EC 3.2.1.-); [inverting] exo-alpha;-1,5-L-arabinanase (EC 3.2.1.-); beta;-1,3-xylosidase (EC 3.2.1.-)
S3_181504	WP_012375346.1	GH43	beta;-xylosidase (EC 3.2.1.37); alpha;-L-arabinofuranosidase (EC 3.2.1.55); arabinanase (EC 3.2.1.99); xylanase (EC 3.2.1.8); galactan 1,3-beta;-galactosidase (EC 3.2.1.145); alpha;-1,2-L-arabinofuranosidase (EC 3.2.1.-); exo-alpha;-1,5-L-arabinofuranosidase (EC 3.2.1.-); [inverting] exo-alpha;-1,5-L-arabinanase (EC 3.2.1.-); beta;-1,3-xylosidase (EC 3.2.1.-)
S3_18434	AHG91997.1	GH43	beta;-xylosidase (EC 3.2.1.37); alpha;-L-arabinofuranosidase (EC 3.2.1.55); arabinanase (EC 3.2.1.99); xylanase (EC 3.2.1.8); galactan 1,3-beta;-galactosidase (EC 3.2.1.145); alpha;-1,2-L-arabinofuranosidase (EC 3.2.1.-); exo-alpha;-1,5-L-arabinofuranosidase (EC 3.2.1.-); [inverting] exo-alpha;-1,5-L-arabinanase (EC 3.2.1.-); beta;-1,3-xylosidase (EC 3.2.1.-)
S3_187159	WP_012374074.1	GH43	beta;-xylosidase (EC 3.2.1.37); alpha;-L-arabinofuranosidase (EC 3.2.1.55); arabinanase (EC 3.2.1.99); xylanase (EC 3.2.1.8); galactan 1,3-beta;-galactosidase (EC 3.2.1.145); alpha;-1,2-L-arabinofuranosidase (EC 3.2.1.-); exo-alpha;-1,5-L-arabinofuranosidase (EC 3.2.1.-); [inverting] exo-alpha;-1,5-L-arabinanase (EC 3.2.1.-); beta;-1,3-xylosidase (EC 3.2.1.-)
S3_196391	WP_012999512.1	GH43	beta;-xylosidase (EC 3.2.1.37); alpha;-L-arabinofuranosidase (EC 3.2.1.55); arabinanase (EC 3.2.1.99); xylanase (EC 3.2.1.8); galactan 1,3-beta;-galactosidase (EC 3.2.1.145); alpha;-1,2-L-arabinofuranosidase (EC 3.2.1.-); exo-alpha;-1,5-L-arabinofuranosidase (EC 3.2.1.-); [inverting] exo-alpha;-1,5-L-arabinanase (EC 3.2.1.-); beta;-1,3-xylosidase (EC 3.2.1.-)
S3_197996	WP_015656416.1	GH43	beta;-xylosidase (EC 3.2.1.37); alpha;-L-arabinofuranosidase (EC 3.2.1.55); arabinanase (EC 3.2.1.99); xylanase (EC 3.2.1.8); galactan 1,3-beta;-galactosidase (EC 3.2.1.145); alpha;-1,2-L-arabinofuranosidase (EC 3.2.1.-); exo-alpha;-1,5-L-arabinofuranosidase (EC 3.2.1.-); [inverting] exo-alpha;-1,5-L-arabinanase (EC 3.2.1.-); beta;-1,3-xylosidase (EC 3.2.1.-)
S3_199465	WP_015661339.1	GH43	beta;-xylosidase (EC 3.2.1.37); alpha;-L-arabinofuranosidase (EC 3.2.1.55); arabinanase (EC 3.2.1.99); xylanase (EC 3.2.1.8); galactan 1,3-beta;-galactosidase (EC 3.2.1.145); alpha;-1,2-L-arabinofuranosidase (EC 3.2.1.-); exo-alpha;-1,5-L-arabinofuranosidase (EC 3.2.1.-); [inverting] exo-alpha;-1,5-L-arabinanase (EC 3.2.1.-); beta;-1,3-xylosidase (EC 3.2.1.-)
S3_202231	WP_015264370.1	GH43	beta;-xylosidase (EC 3.2.1.37); alpha;-L-arabinofuranosidase (EC 3.2.1.55); arabinanase (EC 3.2.1.99); xylanase (EC 3.2.1.8); galactan 1,3-beta;-galactosidase (EC 3.2.1.145); alpha;-1,2-L-arabinofuranosidase (EC 3.2.1.-); exo-alpha;-1,5-L-arabinofuranosidase (EC 3.2.1.-); [inverting] exo-alpha;-1,5-L-arabinanase (EC 3.2.1.-); beta;-1,3-xylosidase (EC 3.2.1.-)
S3_204137	AHY58975.1	GH43	beta;-xylosidase (EC 3.2.1.37); alpha;-L-arabinofuranosidase (EC 3.2.1.55); arabinanase (EC 3.2.1.99); xylanase (EC 3.2.1.8); galactan 1,3-beta;-galactosidase (EC 3.2.1.145); alpha;-1,2-L-arabinofuranosidase (EC 3.2.1.-); exo-alpha;-1,5-L-arabinofuranosidase (EC 3.2.1.-); [inverting] exo-alpha;-1,5-L-arabinanase (EC 3.2.1.-); beta;-1,3-xylosidase (EC 3.2.1.-)
S3_211112	WP_014219857.1	GH43	beta;-xylosidase (EC 3.2.1.37); alpha;-L-arabinofuranosidase (EC 3.2.1.55); arabinanase (EC 3.2.1.99); xylanase (EC 3.2.1.8); galactan 1,3-beta;-galactosidase (EC 3.2.1.145); alpha;-1,2-L-arabinofuranosidase (EC 3.2.1.-); exo-alpha;-1,5-L-arabinofuranosidase (EC 3.2.1.-); [inverting] exo-alpha;-1,5-L-arabinanase (EC 3.2.1.-); beta;-1,3-xylosidase (EC 3.2.1.-)
S3_21660	WP_013072149.1	GH43	beta;-xylosidase (EC 3.2.1.37); alpha;-L-arabinofuranosidase (EC 3.2.1.55); arabinanase (EC 3.2.1.99); xylanase (EC 3.2.1.8); galactan 1,3-beta;-galactosidase (EC 3.2.1.145); alpha;-1,2-L-arabinofuranosidase (EC 3.2.1.-); exo-alpha;-1,5-L-arabinofuranosidase (EC 3.2.1.-); [inverting] exo-alpha;-1,5-L-arabinanase (EC 3.2.1.-); beta;-1,3-xylosidase (EC 3.2.1.-)
S3_221067	WP_014219075.1	GH43	beta;-xylosidase (EC 3.2.1.37); alpha;-L-arabinofuranosidase (EC 3.2.1.55); arabinanase (EC 3.2.1.99); xylanase (EC 3.2.1.8); galactan 1,3-beta;-galactosidase (EC 3.2.1.145); alpha;-1,2-L-arabinofuranosidase (EC 3.2.1.-); exo-alpha;-1,5-L-arabinofuranosidase (EC 3.2.1.-); [inverting] exo-alpha;-1,5-L-arabinanase (EC 3.2.1.-); beta;-1,3-xylosidase (EC 3.2.1.-)
S3_222927	AHG91998.1	GH43	beta;-xylosidase (EC 3.2.1.37); alpha;-L-arabinofuranosidase (EC 3.2.1.55); arabinanase (EC 3.2.1.99); xylanase (EC 3.2.1.8); galactan 1,3-beta;-galactosidase (EC 3.2.1.145); alpha;-1,2-L-arabinofuranosidase (EC 3.2.1.-); exo-alpha;-1,5-L-arabinofuranosidase (EC 3.2.1.-); [inverting] exo-alpha;-1,5-L-arabinanase (EC 3.2.1.-); beta;-1,3-xylosidase (EC 3.2.1.-)
S3_228294	AHG91998.1	GH43	beta;-xylosidase (EC 3.2.1.37); alpha;-L-arabinofuranosidase (EC 3.2.1.55); arabinanase (EC 3.2.1.99); xylanase (EC 3.2.1.8); galactan 1,3-beta;-galactosidase (EC 3.2.1.145); alpha;-1,2-L-arabinofuranosidase (EC 3.2.1.-); exo-alpha;-1,5-L-arabinofuranosidase (EC 3.2.1.-); [inverting] exo-alpha;-1,5-L-arabinanase (EC 3.2.1.-); beta;-1,3-xylosidase (EC 3.2.1.-)
S3_230597	AHG91660.1	GH43	beta;-xylosidase (EC 3.2.1.37); alpha;-L-arabinofuranosidase (EC 3.2.1.55); arabinanase (EC 3.2.1.99); xylanase (EC 3.2.1.8); galactan 1,3-beta;-galactosidase (EC 3.2.1.145); alpha;-1,2-L-arabinofuranosidase (EC 3.2.1.-); exo-alpha;-1,5-L-arabinofuranosidase (EC 3.2.1.-); [inverting] exo-alpha;-1,5-L-arabinanase (EC 3.2.1.-); beta;-1,3-xylosidase (EC 3.2.1.-)
S3_233197	WP_014218905.1	GH43	beta;-xylosidase (EC 3.2.1.37); alpha;-L-arabinofuranosidase (EC 3.2.1.55); arabinanase (EC 3.2.1.99); xylanase (EC 3.2.1.8); galactan 1,3-beta;-galactosidase (EC 3.2.1.145); alpha;-1,2-L-arabinofuranosidase (EC 3.2.1.-); exo-alpha;-1,5-L-arabinofuranosidase (EC 3.2.1.-); [inverting] exo-alpha;-1,5-L-arabinanase (EC 3.2.1.-); beta;-1,3-xylosidase (EC 3.2.1.-)
S3_234788	AHJ97131.1	GH43	beta;-xylosidase (EC 3.2.1.37); alpha;-L-arabinofuranosidase (EC 3.2.1.55); arabinanase (EC 3.2.1.99); xylanase (EC 3.2.1.8); galactan 1,3-beta;-galactosidase (EC 3.2.1.145); alpha;-1,2-L-arabinofuranosidase (EC 3.2.1.-); exo-alpha;-1,5-L-arabinofuranosidase (EC 3.2.1.-); [inverting] exo-alpha;-1,5-L-arabinanase (EC 3.2.1.-); beta;-1,3-xylosidase (EC 3.2.1.-)
S3_238824	WP_011467272.1	GH43	beta;-xylosidase (EC 3.2.1.37); alpha;-L-arabinofuranosidase (EC 3.2.1.55); arabinanase (EC 3.2.1.99); xylanase (EC 3.2.1.8); galactan 1,3-beta;-galactosidase (EC 3.2.1.145); alpha;-1,2-L-arabinofuranosidase (EC 3.2.1.-); exo-alpha;-1,5-L-arabinofuranosidase (EC 3.2.1.-); [inverting] exo-alpha;-1,5-L-arabinanase (EC 3.2.1.-); beta;-1,3-xylosidase (EC 3.2.1.-)
S3_248564	AHG91998.1	GH43	beta;-xylosidase (EC 3.2.1.37); alpha;-L-arabinofuranosidase (EC 3.2.1.55); arabinanase (EC 3.2.1.99); xylanase (EC 3.2.1.8); galactan 1,3-beta;-galactosidase (EC 3.2.1.145); alpha;-1,2-L-arabinofuranosidase (EC 3.2.1.-); exo-alpha;-1,5-L-arabinofuranosidase (EC 3.2.1.-); [inverting] exo-alpha;-1,5-L-arabinanase (EC 3.2.1.-); beta;-1,3-xylosidase (EC 3.2.1.-)
S3_254865	WP_011541049.1	GH43	beta;-xylosidase (EC 3.2.1.37); alpha;-L-arabinofuranosidase (EC 3.2.1.55); arabinanase (EC 3.2.1.99); xylanase (EC 3.2.1.8); galactan 1,3-beta;-galactosidase (EC 3.2.1.145); alpha;-1,2-L-arabinofuranosidase (EC 3.2.1.-); exo-alpha;-1,5-L-arabinofuranosidase (EC 3.2.1.-); [inverting] exo-alpha;-1,5-L-arabinanase (EC 3.2.1.-); beta;-1,3-xylosidase (EC 3.2.1.-)
S3_255612	AHG92052.1	GH43	beta;-xylosidase (EC 3.2.1.37); alpha;-L-arabinofuranosidase (EC 3.2.1.55); arabinanase (EC 3.2.1.99); xylanase (EC 3.2.1.8); galactan 1,3-beta;-galactosidase (EC 3.2.1.145); alpha;-1,2-L-arabinofuranosidase (EC 3.2.1.-); exo-alpha;-1,5-L-arabinofuranosidase (EC 3.2.1.-); [inverting] exo-alpha;-1,5-L-arabinanase (EC 3.2.1.-); beta;-1,3-xylosidase (EC 3.2.1.-)
S3_27973	AHE54231.1	GH43	beta;-xylosidase (EC 3.2.1.37); alpha;-L-arabinofuranosidase (EC 3.2.1.55); arabinanase (EC 3.2.1.99); xylanase (EC 3.2.1.8); galactan 1,3-beta;-galactosidase (EC 3.2.1.145); alpha;-1,2-L-arabinofuranosidase (EC 3.2.1.-); exo-alpha;-1,5-L-arabinofuranosidase (EC 3.2.1.-); [inverting] exo-alpha;-1,5-L-arabinanase (EC 3.2.1.-); beta;-1,3-xylosidase (EC 3.2.1.-)
S3_281343	CDN54264.1	GH43	beta;-xylosidase (EC 3.2.1.37); alpha;-L-arabinofuranosidase (EC 3.2.1.55); arabinanase (EC 3.2.1.99); xylanase (EC 3.2.1.8); galactan 1,3-beta;-galactosidase (EC 3.2.1.145); alpha;-1,2-L-arabinofuranosidase (EC 3.2.1.-); exo-alpha;-1,5-L-arabinofuranosidase (EC 3.2.1.-); [inverting] exo-alpha;-1,5-L-arabinanase (EC 3.2.1.-); beta;-1,3-xylosidase (EC 3.2.1.-)
S3_281752	WP_011470082.1	GH43	beta;-xylosidase (EC 3.2.1.37); alpha;-L-arabinofuranosidase (EC 3.2.1.55); arabinanase (EC 3.2.1.99); xylanase (EC 3.2.1.8); galactan 1,3-beta;-galactosidase (EC 3.2.1.145); alpha;-1,2-L-arabinofuranosidase (EC 3.2.1.-); exo-alpha;-1,5-L-arabinofuranosidase (EC 3.2.1.-); [inverting] exo-alpha;-1,5-L-arabinanase (EC 3.2.1.-); beta;-1,3-xylosidase (EC 3.2.1.-)
S3_281885	AHY58975.1	GH43	beta;-xylosidase (EC 3.2.1.37); alpha;-L-arabinofuranosidase (EC 3.2.1.55); arabinanase (EC 3.2.1.99); xylanase (EC 3.2.1.8); galactan 1,3-beta;-galactosidase (EC 3.2.1.145); alpha;-1,2-L-arabinofuranosidase (EC 3.2.1.-); exo-alpha;-1,5-L-arabinofuranosidase (EC 3.2.1.-); [inverting] exo-alpha;-1,5-L-arabinanase (EC 3.2.1.-); beta;-1,3-xylosidase (EC 3.2.1.-)
S3_284905	WP_012998920.1	GH43	beta;-xylosidase (EC 3.2.1.37); alpha;-L-arabinofuranosidase (EC 3.2.1.55); arabinanase (EC 3.2.1.99); xylanase (EC 3.2.1.8); galactan 1,3-beta;-galactosidase (EC 3.2.1.145); alpha;-1,2-L-arabinofuranosidase (EC 3.2.1.-); exo-alpha;-1,5-L-arabinofuranosidase (EC 3.2.1.-); [inverting] exo-alpha;-1,5-L-arabinanase (EC 3.2.1.-); beta;-1,3-xylosidase (EC 3.2.1.-)
S3_2851	WP_011541047.1	GH43	beta;-xylosidase (EC 3.2.1.37); alpha;-L-arabinofuranosidase (EC 3.2.1.55); arabinanase (EC 3.2.1.99); xylanase (EC 3.2.1.8); galactan 1,3-beta;-galactosidase (EC 3.2.1.145); alpha;-1,2-L-arabinofuranosidase (EC 3.2.1.-); exo-alpha;-1,5-L-arabinofuranosidase (EC 3.2.1.-); [inverting] exo-alpha;-1,5-L-arabinanase (EC 3.2.1.-); beta;-1,3-xylosidase (EC 3.2.1.-)
S3_292069	AIM37039.1	GH43	beta;-xylosidase (EC 3.2.1.37); alpha;-L-arabinofuranosidase (EC 3.2.1.55); arabinanase (EC 3.2.1.99); xylanase (EC 3.2.1.8); galactan 1,3-beta;-galactosidase (EC 3.2.1.145); alpha;-1,2-L-arabinofuranosidase (EC 3.2.1.-); exo-alpha;-1,5-L-arabinofuranosidase (EC 3.2.1.-); [inverting] exo-alpha;-1,5-L-arabinanase (EC 3.2.1.-); beta;-1,3-xylosidase (EC 3.2.1.-)
S3_296128	WP_013480664.1	GH43	beta;-xylosidase (EC 3.2.1.37); alpha;-L-arabinofuranosidase (EC 3.2.1.55); arabinanase (EC 3.2.1.99); xylanase (EC 3.2.1.8); galactan 1,3-beta;-galactosidase (EC 3.2.1.145); alpha;-1,2-L-arabinofuranosidase (EC 3.2.1.-); exo-alpha;-1,5-L-arabinofuranosidase (EC 3.2.1.-); [inverting] exo-alpha;-1,5-L-arabinanase (EC 3.2.1.-); beta;-1,3-xylosidase (EC 3.2.1.-)
S3_297963	WP_011541063.1	GH43	beta;-xylosidase (EC 3.2.1.37); alpha;-L-arabinofuranosidase (EC 3.2.1.55); arabinanase (EC 3.2.1.99); xylanase (EC 3.2.1.8); galactan 1,3-beta;-galactosidase (EC 3.2.1.145); alpha;-1,2-L-arabinofuranosidase (EC 3.2.1.-); exo-alpha;-1,5-L-arabinofuranosidase (EC 3.2.1.-); [inverting] exo-alpha;-1,5-L-arabinanase (EC 3.2.1.-); beta;-1,3-xylosidase (EC 3.2.1.-)
S3_305022	WP_022557836.1	GH43	beta;-xylosidase (EC 3.2.1.37); alpha;-L-arabinofuranosidase (EC 3.2.1.55); arabinanase (EC 3.2.1.99); xylanase (EC 3.2.1.8); galactan 1,3-beta;-galactosidase (EC 3.2.1.145); alpha;-1,2-L-arabinofuranosidase (EC 3.2.1.-); exo-alpha;-1,5-L-arabinofuranosidase (EC 3.2.1.-); [inverting] exo-alpha;-1,5-L-arabinanase (EC 3.2.1.-); beta;-1,3-xylosidase (EC 3.2.1.-)
S3_333313	AHG91997.1	GH43	beta;-xylosidase (EC 3.2.1.37); alpha;-L-arabinofuranosidase (EC 3.2.1.55); arabinanase (EC 3.2.1.99); xylanase (EC 3.2.1.8); galactan 1,3-beta;-galactosidase (EC 3.2.1.145); alpha;-1,2-L-arabinofuranosidase (EC 3.2.1.-); exo-alpha;-1,5-L-arabinofuranosidase (EC 3.2.1.-); [inverting] exo-alpha;-1,5-L-arabinanase (EC 3.2.1.-); beta;-1,3-xylosidase (EC 3.2.1.-)
S3_38634	AGU11393.1	GH43	beta;-xylosidase (EC 3.2.1.37); alpha;-L-arabinofuranosidase (EC 3.2.1.55); arabinanase (EC 3.2.1.99); xylanase (EC 3.2.1.8); galactan 1,3-beta;-galactosidase (EC 3.2.1.145); alpha;-1,2-L-arabinofuranosidase (EC 3.2.1.-); exo-alpha;-1,5-L-arabinofuranosidase (EC 3.2.1.-); [inverting] exo-alpha;-1,5-L-arabinanase (EC 3.2.1.-); beta;-1,3-xylosidase (EC 3.2.1.-)
S3_4187	WP_015267981.1	GH43	beta;-xylosidase (EC 3.2.1.37); alpha;-L-arabinofuranosidase (EC 3.2.1.55); arabinanase (EC 3.2.1.99); xylanase (EC 3.2.1.8); galactan 1,3-beta;-galactosidase (EC 3.2.1.145); alpha;-1,2-L-arabinofuranosidase (EC 3.2.1.-); exo-alpha;-1,5-L-arabinofuranosidase (EC 3.2.1.-); [inverting] exo-alpha;-1,5-L-arabinanase (EC 3.2.1.-); beta;-1,3-xylosidase (EC 3.2.1.-)
S3_45902	WP_013665588.1	GH43	beta;-xylosidase (EC 3.2.1.37); alpha;-L-arabinofuranosidase (EC 3.2.1.55); arabinanase (EC 3.2.1.99); xylanase (EC 3.2.1.8); galactan 1,3-beta;-galactosidase (EC 3.2.1.145); alpha;-1,2-L-arabinofuranosidase (EC 3.2.1.-); exo-alpha;-1,5-L-arabinofuranosidase (EC 3.2.1.-); [inverting] exo-alpha;-1,5-L-arabinanase (EC 3.2.1.-); beta;-1,3-xylosidase (EC 3.2.1.-)
S3_46547	WP_012488591.1	GH43	beta;-xylosidase (EC 3.2.1.37); alpha;-L-arabinofuranosidase (EC 3.2.1.55); arabinanase (EC 3.2.1.99); xylanase (EC 3.2.1.8); galactan 1,3-beta;-galactosidase (EC 3.2.1.145); alpha;-1,2-L-arabinofuranosidase (EC 3.2.1.-); exo-alpha;-1,5-L-arabinofuranosidase (EC 3.2.1.-); [inverting] exo-alpha;-1,5-L-arabinanase (EC 3.2.1.-); beta;-1,3-xylosidase (EC 3.2.1.-)
S3_51960	WP_012999041.1	GH43	beta;-xylosidase (EC 3.2.1.37); alpha;-L-arabinofuranosidase (EC 3.2.1.55); arabinanase (EC 3.2.1.99); xylanase (EC 3.2.1.8); galactan 1,3-beta;-galactosidase (EC 3.2.1.145); alpha;-1,2-L-arabinofuranosidase (EC 3.2.1.-); exo-alpha;-1,5-L-arabinofuranosidase (EC 3.2.1.-); [inverting] exo-alpha;-1,5-L-arabinanase (EC 3.2.1.-); beta;-1,3-xylosidase (EC 3.2.1.-)
S3_53990	WP_011118814.1	GH43	beta;-xylosidase (EC 3.2.1.37); alpha;-L-arabinofuranosidase (EC 3.2.1.55); arabinanase (EC 3.2.1.99); xylanase (EC 3.2.1.8); galactan 1,3-beta;-galactosidase (EC 3.2.1.145); alpha;-1,2-L-arabinofuranosidase (EC 3.2.1.-); exo-alpha;-1,5-L-arabinofuranosidase (EC 3.2.1.-); [inverting] exo-alpha;-1,5-L-arabinanase (EC 3.2.1.-); beta;-1,3-xylosidase (EC 3.2.1.-)
S3_59904	AGU11281.1	GH43	beta;-xylosidase (EC 3.2.1.37); alpha;-L-arabinofuranosidase (EC 3.2.1.55); arabinanase (EC 3.2.1.99); xylanase (EC 3.2.1.8); galactan 1,3-beta;-galactosidase (EC 3.2.1.145); alpha;-1,2-L-arabinofuranosidase (EC 3.2.1.-); exo-alpha;-1,5-L-arabinofuranosidase (EC 3.2.1.-); [inverting] exo-alpha;-1,5-L-arabinanase (EC 3.2.1.-); beta;-1,3-xylosidase (EC 3.2.1.-)
S3_64769	WP_014221452.1	GH43	beta;-xylosidase (EC 3.2.1.37); alpha;-L-arabinofuranosidase (EC 3.2.1.55); arabinanase (EC 3.2.1.99); xylanase (EC 3.2.1.8); galactan 1,3-beta;-galactosidase (EC 3.2.1.145); alpha;-1,2-L-arabinofuranosidase (EC 3.2.1.-); exo-alpha;-1,5-L-arabinofuranosidase (EC 3.2.1.-); [inverting] exo-alpha;-1,5-L-arabinanase (EC 3.2.1.-); beta;-1,3-xylosidase (EC 3.2.1.-)
S3_65663	WP_014221452.1	GH43	beta;-xylosidase (EC 3.2.1.37); alpha;-L-arabinofuranosidase (EC 3.2.1.55); arabinanase (EC 3.2.1.99); xylanase (EC 3.2.1.8); galactan 1,3-beta;-galactosidase (EC 3.2.1.145); alpha;-1,2-L-arabinofuranosidase (EC 3.2.1.-); exo-alpha;-1,5-L-arabinofuranosidase (EC 3.2.1.-); [inverting] exo-alpha;-1,5-L-arabinanase (EC 3.2.1.-); beta;-1,3-xylosidase (EC 3.2.1.-)
S3_67167	WP_014049033.1	GH43	beta;-xylosidase (EC 3.2.1.37); alpha;-L-arabinofuranosidase (EC 3.2.1.55); arabinanase (EC 3.2.1.99); xylanase (EC 3.2.1.8); galactan 1,3-beta;-galactosidase (EC 3.2.1.145); alpha;-1,2-L-arabinofuranosidase (EC 3.2.1.-); exo-alpha;-1,5-L-arabinofuranosidase (EC 3.2.1.-); [inverting] exo-alpha;-1,5-L-arabinanase (EC 3.2.1.-); beta;-1,3-xylosidase (EC 3.2.1.-)
S3_67517	ACN58879.1	GH43	beta;-xylosidase (EC 3.2.1.37); alpha;-L-arabinofuranosidase (EC 3.2.1.55); arabinanase (EC 3.2.1.99); xylanase (EC 3.2.1.8); galactan 1,3-beta;-galactosidase (EC 3.2.1.145); alpha;-1,2-L-arabinofuranosidase (EC 3.2.1.-); exo-alpha;-1,5-L-arabinofuranosidase (EC 3.2.1.-); [inverting] exo-alpha;-1,5-L-arabinanase (EC 3.2.1.-); beta;-1,3-xylosidase (EC 3.2.1.-)
S3_67979	WP_013665442.1	GH43	beta;-xylosidase (EC 3.2.1.37); alpha;-L-arabinofuranosidase (EC 3.2.1.55); arabinanase (EC 3.2.1.99); xylanase (EC 3.2.1.8); galactan 1,3-beta;-galactosidase (EC 3.2.1.145); alpha;-1,2-L-arabinofuranosidase (EC 3.2.1.-); exo-alpha;-1,5-L-arabinofuranosidase (EC 3.2.1.-); [inverting] exo-alpha;-1,5-L-arabinanase (EC 3.2.1.-); beta;-1,3-xylosidase (EC 3.2.1.-)
S3_72071	WP_013633603.1	GH43	beta;-xylosidase (EC 3.2.1.37); alpha;-L-arabinofuranosidase (EC 3.2.1.55); arabinanase (EC 3.2.1.99); xylanase (EC 3.2.1.8); galactan 1,3-beta;-galactosidase (EC 3.2.1.145); alpha;-1,2-L-arabinofuranosidase (EC 3.2.1.-); exo-alpha;-1,5-L-arabinofuranosidase (EC 3.2.1.-); [inverting] exo-alpha;-1,5-L-arabinanase (EC 3.2.1.-); beta;-1,3-xylosidase (EC 3.2.1.-)
S3_74991	WP_014091441.1	GH43	beta;-xylosidase (EC 3.2.1.37); alpha;-L-arabinofuranosidase (EC 3.2.1.55); arabinanase (EC 3.2.1.99); xylanase (EC 3.2.1.8); galactan 1,3-beta;-galactosidase (EC 3.2.1.145); alpha;-1,2-L-arabinofuranosidase (EC 3.2.1.-); exo-alpha;-1,5-L-arabinofuranosidase (EC 3.2.1.-); [inverting] exo-alpha;-1,5-L-arabinanase (EC 3.2.1.-); beta;-1,3-xylosidase (EC 3.2.1.-)
S3_81423	WP_012926021.1	GH43	beta;-xylosidase (EC 3.2.1.37); alpha;-L-arabinofuranosidase (EC 3.2.1.55); arabinanase (EC 3.2.1.99); xylanase (EC 3.2.1.8); galactan 1,3-beta;-galactosidase (EC 3.2.1.145); alpha;-1,2-L-arabinofuranosidase (EC 3.2.1.-); exo-alpha;-1,5-L-arabinofuranosidase (EC 3.2.1.-); [inverting] exo-alpha;-1,5-L-arabinanase (EC 3.2.1.-); beta;-1,3-xylosidase (EC 3.2.1.-)
S3_84029	WP_013536555.1	GH43	beta;-xylosidase (EC 3.2.1.37); alpha;-L-arabinofuranosidase (EC 3.2.1.55); arabinanase (EC 3.2.1.99); xylanase (EC 3.2.1.8); galactan 1,3-beta;-galactosidase (EC 3.2.1.145); alpha;-1,2-L-arabinofuranosidase (EC 3.2.1.-); exo-alpha;-1,5-L-arabinofuranosidase (EC 3.2.1.-); [inverting] exo-alpha;-1,5-L-arabinanase (EC 3.2.1.-); beta;-1,3-xylosidase (EC 3.2.1.-)
S3_87306	WP_014218686.1	GH43	beta;-xylosidase (EC 3.2.1.37); alpha;-L-arabinofuranosidase (EC 3.2.1.55); arabinanase (EC 3.2.1.99); xylanase (EC 3.2.1.8); galactan 1,3-beta;-galactosidase (EC 3.2.1.145); alpha;-1,2-L-arabinofuranosidase (EC 3.2.1.-); exo-alpha;-1,5-L-arabinofuranosidase (EC 3.2.1.-); [inverting] exo-alpha;-1,5-L-arabinanase (EC 3.2.1.-); beta;-1,3-xylosidase (EC 3.2.1.-)
S3_92848	WP_013445139.1	GH43	beta;-xylosidase (EC 3.2.1.37); alpha;-L-arabinofuranosidase (EC 3.2.1.55); arabinanase (EC 3.2.1.99); xylanase (EC 3.2.1.8); galactan 1,3-beta;-galactosidase (EC 3.2.1.145); alpha;-1,2-L-arabinofuranosidase (EC 3.2.1.-); exo-alpha;-1,5-L-arabinofuranosidase (EC 3.2.1.-); [inverting] exo-alpha;-1,5-L-arabinanase (EC 3.2.1.-); beta;-1,3-xylosidase (EC 3.2.1.-)
R1_108539	WP_015264371.1	GH43	beta;-xylosidase (EC 3.2.1.37); alpha;-L-arabinofuranosidase (EC 3.2.1.55); arabinanase (EC 3.2.1.99); xylanase (EC 3.2.1.8); galactan 1,3-beta;-galactosidase (EC 3.2.1.145); alpha;-1,2-L-arabinofuranosidase (EC 3.2.1.-); exo-alpha;-1,5-L-arabinofuranosidase (EC 3.2.1.-); [inverting] exo-alpha;-1,5-L-arabinanase (EC 3.2.1.-); beta;-1,3-xylosidase (EC 3.2.1.-)
R1_134927	WP_013071415.1	GH43	beta;-xylosidase (EC 3.2.1.37); alpha;-L-arabinofuranosidase (EC 3.2.1.55); arabinanase (EC 3.2.1.99); xylanase (EC 3.2.1.8); galactan 1,3-beta;-galactosidase (EC 3.2.1.145); alpha;-1,2-L-arabinofuranosidase (EC 3.2.1.-); exo-alpha;-1,5-L-arabinofuranosidase (EC 3.2.1.-); [inverting] exo-alpha;-1,5-L-arabinanase (EC 3.2.1.-); beta;-1,3-xylosidase (EC 3.2.1.-)
R1_137473	WP_006283100.1	GH43	beta;-xylosidase (EC 3.2.1.37); alpha;-L-arabinofuranosidase (EC 3.2.1.55); arabinanase (EC 3.2.1.99); xylanase (EC 3.2.1.8); galactan 1,3-beta;-galactosidase (EC 3.2.1.145); alpha;-1,2-L-arabinofuranosidase (EC 3.2.1.-); exo-alpha;-1,5-L-arabinofuranosidase (EC 3.2.1.-); [inverting] exo-alpha;-1,5-L-arabinanase (EC 3.2.1.-); beta;-1,3-xylosidase (EC 3.2.1.-)
R1_142817	WP_013118262.1	GH43	beta;-xylosidase (EC 3.2.1.37); alpha;-L-arabinofuranosidase (EC 3.2.1.55); arabinanase (EC 3.2.1.99); xylanase (EC 3.2.1.8); galactan 1,3-beta;-galactosidase (EC 3.2.1.145); alpha;-1,2-L-arabinofuranosidase (EC 3.2.1.-); exo-alpha;-1,5-L-arabinofuranosidase (EC 3.2.1.-); [inverting] exo-alpha;-1,5-L-arabinanase (EC 3.2.1.-); beta;-1,3-xylosidase (EC 3.2.1.-)
R1_153384	WP_023562519.1	GH43	beta;-xylosidase (EC 3.2.1.37); alpha;-L-arabinofuranosidase (EC 3.2.1.55); arabinanase (EC 3.2.1.99); xylanase (EC 3.2.1.8); galactan 1,3-beta;-galactosidase (EC 3.2.1.145); alpha;-1,2-L-arabinofuranosidase (EC 3.2.1.-); exo-alpha;-1,5-L-arabinofuranosidase (EC 3.2.1.-); [inverting] exo-alpha;-1,5-L-arabinanase (EC 3.2.1.-); beta;-1,3-xylosidase (EC 3.2.1.-)
R1_154448	AHG91998.1	GH43	beta;-xylosidase (EC 3.2.1.37); alpha;-L-arabinofuranosidase (EC 3.2.1.55); arabinanase (EC 3.2.1.99); xylanase (EC 3.2.1.8); galactan 1,3-beta;-galactosidase (EC 3.2.1.145); alpha;-1,2-L-arabinofuranosidase (EC 3.2.1.-); exo-alpha;-1,5-L-arabinofuranosidase (EC 3.2.1.-); [inverting] exo-alpha;-1,5-L-arabinanase (EC 3.2.1.-); beta;-1,3-xylosidase (EC 3.2.1.-)
R1_158016	WP_014221452.1	GH43	beta;-xylosidase (EC 3.2.1.37); alpha;-L-arabinofuranosidase (EC 3.2.1.55); arabinanase (EC 3.2.1.99); xylanase (EC 3.2.1.8); galactan 1,3-beta;-galactosidase (EC 3.2.1.145); alpha;-1,2-L-arabinofuranosidase (EC 3.2.1.-); exo-alpha;-1,5-L-arabinofuranosidase (EC 3.2.1.-); [inverting] exo-alpha;-1,5-L-arabinanase (EC 3.2.1.-); beta;-1,3-xylosidase (EC 3.2.1.-)
R1_161964	ACD54637.1	GH43	beta;-xylosidase (EC 3.2.1.37); alpha;-L-arabinofuranosidase (EC 3.2.1.55); arabinanase (EC 3.2.1.99); xylanase (EC 3.2.1.8); galactan 1,3-beta;-galactosidase (EC 3.2.1.145); alpha;-1,2-L-arabinofuranosidase (EC 3.2.1.-); exo-alpha;-1,5-L-arabinofuranosidase (EC 3.2.1.-); [inverting] exo-alpha;-1,5-L-arabinanase (EC 3.2.1.-); beta;-1,3-xylosidase (EC 3.2.1.-)
R1_168635	AHG91997.1	GH43	beta;-xylosidase (EC 3.2.1.37); alpha;-L-arabinofuranosidase (EC 3.2.1.55); arabinanase (EC 3.2.1.99); xylanase (EC 3.2.1.8); galactan 1,3-beta;-galactosidase (EC 3.2.1.145); alpha;-1,2-L-arabinofuranosidase (EC 3.2.1.-); exo-alpha;-1,5-L-arabinofuranosidase (EC 3.2.1.-); [inverting] exo-alpha;-1,5-L-arabinanase (EC 3.2.1.-); beta;-1,3-xylosidase (EC 3.2.1.-)
R1_17347	WP_014217589.1	GH43	beta;-xylosidase (EC 3.2.1.37); alpha;-L-arabinofuranosidase (EC 3.2.1.55); arabinanase (EC 3.2.1.99); xylanase (EC 3.2.1.8); galactan 1,3-beta;-galactosidase (EC 3.2.1.145); alpha;-1,2-L-arabinofuranosidase (EC 3.2.1.-); exo-alpha;-1,5-L-arabinofuranosidase (EC 3.2.1.-); [inverting] exo-alpha;-1,5-L-arabinanase (EC 3.2.1.-); beta;-1,3-xylosidase (EC 3.2.1.-)
R1_18474	WP_013445164.1	GH43	beta;-xylosidase (EC 3.2.1.37); alpha;-L-arabinofuranosidase (EC 3.2.1.55); arabinanase (EC 3.2.1.99); xylanase (EC 3.2.1.8); galactan 1,3-beta;-galactosidase (EC 3.2.1.145); alpha;-1,2-L-arabinofuranosidase (EC 3.2.1.-); exo-alpha;-1,5-L-arabinofuranosidase (EC 3.2.1.-); [inverting] exo-alpha;-1,5-L-arabinanase (EC 3.2.1.-); beta;-1,3-xylosidase (EC 3.2.1.-)
R1_18475	WP_015806466.1	GH43	beta;-xylosidase (EC 3.2.1.37); alpha;-L-arabinofuranosidase (EC 3.2.1.55); arabinanase (EC 3.2.1.99); xylanase (EC 3.2.1.8); galactan 1,3-beta;-galactosidase (EC 3.2.1.145); alpha;-1,2-L-arabinofuranosidase (EC 3.2.1.-); exo-alpha;-1,5-L-arabinofuranosidase (EC 3.2.1.-); [inverting] exo-alpha;-1,5-L-arabinanase (EC 3.2.1.-); beta;-1,3-xylosidase (EC 3.2.1.-)
R1_192671	WP_011541047.1	GH43	beta;-xylosidase (EC 3.2.1.37); alpha;-L-arabinofuranosidase (EC 3.2.1.55); arabinanase (EC 3.2.1.99); xylanase (EC 3.2.1.8); galactan 1,3-beta;-galactosidase (EC 3.2.1.145); alpha;-1,2-L-arabinofuranosidase (EC 3.2.1.-); exo-alpha;-1,5-L-arabinofuranosidase (EC 3.2.1.-); [inverting] exo-alpha;-1,5-L-arabinanase (EC 3.2.1.-); beta;-1,3-xylosidase (EC 3.2.1.-)
R1_199542	WP_014773738.1	GH43	beta;-xylosidase (EC 3.2.1.37); alpha;-L-arabinofuranosidase (EC 3.2.1.55); arabinanase (EC 3.2.1.99); xylanase (EC 3.2.1.8); galactan 1,3-beta;-galactosidase (EC 3.2.1.145); alpha;-1,2-L-arabinofuranosidase (EC 3.2.1.-); exo-alpha;-1,5-L-arabinofuranosidase (EC 3.2.1.-); [inverting] exo-alpha;-1,5-L-arabinanase (EC 3.2.1.-); beta;-1,3-xylosidase (EC 3.2.1.-)
R1_207644	AHE53157.1	GH43	beta;-xylosidase (EC 3.2.1.37); alpha;-L-arabinofuranosidase (EC 3.2.1.55); arabinanase (EC 3.2.1.99); xylanase (EC 3.2.1.8); galactan 1,3-beta;-galactosidase (EC 3.2.1.145); alpha;-1,2-L-arabinofuranosidase (EC 3.2.1.-); exo-alpha;-1,5-L-arabinofuranosidase (EC 3.2.1.-); [inverting] exo-alpha;-1,5-L-arabinanase (EC 3.2.1.-); beta;-1,3-xylosidase (EC 3.2.1.-)
R1_212866	WP_012925152.1	GH43	beta;-xylosidase (EC 3.2.1.37); alpha;-L-arabinofuranosidase (EC 3.2.1.55); arabinanase (EC 3.2.1.99); xylanase (EC 3.2.1.8); galactan 1,3-beta;-galactosidase (EC 3.2.1.145); alpha;-1,2-L-arabinofuranosidase (EC 3.2.1.-); exo-alpha;-1,5-L-arabinofuranosidase (EC 3.2.1.-); [inverting] exo-alpha;-1,5-L-arabinanase (EC 3.2.1.-); beta;-1,3-xylosidase (EC 3.2.1.-)
R1_216020	WP_015264370.1	GH43	beta;-xylosidase (EC 3.2.1.37); alpha;-L-arabinofuranosidase (EC 3.2.1.55); arabinanase (EC 3.2.1.99); xylanase (EC 3.2.1.8); galactan 1,3-beta;-galactosidase (EC 3.2.1.145); alpha;-1,2-L-arabinofuranosidase (EC 3.2.1.-); exo-alpha;-1,5-L-arabinofuranosidase (EC 3.2.1.-); [inverting] exo-alpha;-1,5-L-arabinanase (EC 3.2.1.-); beta;-1,3-xylosidase (EC 3.2.1.-)
R1_216021	WP_015264371.1	GH43	beta;-xylosidase (EC 3.2.1.37); alpha;-L-arabinofuranosidase (EC 3.2.1.55); arabinanase (EC 3.2.1.99); xylanase (EC 3.2.1.8); galactan 1,3-beta;-galactosidase (EC 3.2.1.145); alpha;-1,2-L-arabinofuranosidase (EC 3.2.1.-); exo-alpha;-1,5-L-arabinofuranosidase (EC 3.2.1.-); [inverting] exo-alpha;-1,5-L-arabinanase (EC 3.2.1.-); beta;-1,3-xylosidase (EC 3.2.1.-)
R1_218942	WP_013734616.1	GH43	beta;-xylosidase (EC 3.2.1.37); alpha;-L-arabinofuranosidase (EC 3.2.1.55); arabinanase (EC 3.2.1.99); xylanase (EC 3.2.1.8); galactan 1,3-beta;-galactosidase (EC 3.2.1.145); alpha;-1,2-L-arabinofuranosidase (EC 3.2.1.-); exo-alpha;-1,5-L-arabinofuranosidase (EC 3.2.1.-); [inverting] exo-alpha;-1,5-L-arabinanase (EC 3.2.1.-); beta;-1,3-xylosidase (EC 3.2.1.-)
R1_220605	WP_015264370.1	GH43	beta;-xylosidase (EC 3.2.1.37); alpha;-L-arabinofuranosidase (EC 3.2.1.55); arabinanase (EC 3.2.1.99); xylanase (EC 3.2.1.8); galactan 1,3-beta;-galactosidase (EC 3.2.1.145); alpha;-1,2-L-arabinofuranosidase (EC 3.2.1.-); exo-alpha;-1,5-L-arabinofuranosidase (EC 3.2.1.-); [inverting] exo-alpha;-1,5-L-arabinanase (EC 3.2.1.-); beta;-1,3-xylosidase (EC 3.2.1.-)
R1_220897	WP_013478782.1	GH43	beta;-xylosidase (EC 3.2.1.37); alpha;-L-arabinofuranosidase (EC 3.2.1.55); arabinanase (EC 3.2.1.99); xylanase (EC 3.2.1.8); galactan 1,3-beta;-galactosidase (EC 3.2.1.145); alpha;-1,2-L-arabinofuranosidase (EC 3.2.1.-); exo-alpha;-1,5-L-arabinofuranosidase (EC 3.2.1.-); [inverting] exo-alpha;-1,5-L-arabinanase (EC 3.2.1.-); beta;-1,3-xylosidase (EC 3.2.1.-)
R1_220953	WP_014218692.1	GH43	beta;-xylosidase (EC 3.2.1.37); alpha;-L-arabinofuranosidase (EC 3.2.1.55); arabinanase (EC 3.2.1.99); xylanase (EC 3.2.1.8); galactan 1,3-beta;-galactosidase (EC 3.2.1.145); alpha;-1,2-L-arabinofuranosidase (EC 3.2.1.-); exo-alpha;-1,5-L-arabinofuranosidase (EC 3.2.1.-); [inverting] exo-alpha;-1,5-L-arabinanase (EC 3.2.1.-); beta;-1,3-xylosidase (EC 3.2.1.-)
R1_233405	WP_013762967.1	GH43	beta;-xylosidase (EC 3.2.1.37); alpha;-L-arabinofuranosidase (EC 3.2.1.55); arabinanase (EC 3.2.1.99); xylanase (EC 3.2.1.8); galactan 1,3-beta;-galactosidase (EC 3.2.1.145); alpha;-1,2-L-arabinofuranosidase (EC 3.2.1.-); exo-alpha;-1,5-L-arabinofuranosidase (EC 3.2.1.-); [inverting] exo-alpha;-1,5-L-arabinanase (EC 3.2.1.-); beta;-1,3-xylosidase (EC 3.2.1.-)
R1_234082	WP_010982482.1	GH43	beta;-xylosidase (EC 3.2.1.37); alpha;-L-arabinofuranosidase (EC 3.2.1.55); arabinanase (EC 3.2.1.99); xylanase (EC 3.2.1.8); galactan 1,3-beta;-galactosidase (EC 3.2.1.145); alpha;-1,2-L-arabinofuranosidase (EC 3.2.1.-); exo-alpha;-1,5-L-arabinofuranosidase (EC 3.2.1.-); [inverting] exo-alpha;-1,5-L-arabinanase (EC 3.2.1.-); beta;-1,3-xylosidase (EC 3.2.1.-)
R1_237294	WP_011467272.1	GH43	beta;-xylosidase (EC 3.2.1.37); alpha;-L-arabinofuranosidase (EC 3.2.1.55); arabinanase (EC 3.2.1.99); xylanase (EC 3.2.1.8); galactan 1,3-beta;-galactosidase (EC 3.2.1.145); alpha;-1,2-L-arabinofuranosidase (EC 3.2.1.-); exo-alpha;-1,5-L-arabinofuranosidase (EC 3.2.1.-); [inverting] exo-alpha;-1,5-L-arabinanase (EC 3.2.1.-); beta;-1,3-xylosidase (EC 3.2.1.-)
R1_239314	WP_012232760.1	GH43	beta;-xylosidase (EC 3.2.1.37); alpha;-L-arabinofuranosidase (EC 3.2.1.55); arabinanase (EC 3.2.1.99); xylanase (EC 3.2.1.8); galactan 1,3-beta;-galactosidase (EC 3.2.1.145); alpha;-1,2-L-arabinofuranosidase (EC 3.2.1.-); exo-alpha;-1,5-L-arabinofuranosidase (EC 3.2.1.-); [inverting] exo-alpha;-1,5-L-arabinanase (EC 3.2.1.-); beta;-1,3-xylosidase (EC 3.2.1.-)
R1_263258	WP_014773738.1	GH43	beta;-xylosidase (EC 3.2.1.37); alpha;-L-arabinofuranosidase (EC 3.2.1.55); arabinanase (EC 3.2.1.99); xylanase (EC 3.2.1.8); galactan 1,3-beta;-galactosidase (EC 3.2.1.145); alpha;-1,2-L-arabinofuranosidase (EC 3.2.1.-); exo-alpha;-1,5-L-arabinofuranosidase (EC 3.2.1.-); [inverting] exo-alpha;-1,5-L-arabinanase (EC 3.2.1.-); beta;-1,3-xylosidase (EC 3.2.1.-)
R1_26518	AHG91997.1	GH43	beta;-xylosidase (EC 3.2.1.37); alpha;-L-arabinofuranosidase (EC 3.2.1.55); arabinanase (EC 3.2.1.99); xylanase (EC 3.2.1.8); galactan 1,3-beta;-galactosidase (EC 3.2.1.145); alpha;-1,2-L-arabinofuranosidase (EC 3.2.1.-); exo-alpha;-1,5-L-arabinofuranosidase (EC 3.2.1.-); [inverting] exo-alpha;-1,5-L-arabinanase (EC 3.2.1.-); beta;-1,3-xylosidase (EC 3.2.1.-)
R1_279239	WP_014044493.1	GH43	beta;-xylosidase (EC 3.2.1.37); alpha;-L-arabinofuranosidase (EC 3.2.1.55); arabinanase (EC 3.2.1.99); xylanase (EC 3.2.1.8); galactan 1,3-beta;-galactosidase (EC 3.2.1.145); alpha;-1,2-L-arabinofuranosidase (EC 3.2.1.-); exo-alpha;-1,5-L-arabinofuranosidase (EC 3.2.1.-); [inverting] exo-alpha;-1,5-L-arabinanase (EC 3.2.1.-); beta;-1,3-xylosidase (EC 3.2.1.-)
R1_281621	AHG91997.1	GH43	beta;-xylosidase (EC 3.2.1.37); alpha;-L-arabinofuranosidase (EC 3.2.1.55); arabinanase (EC 3.2.1.99); xylanase (EC 3.2.1.8); galactan 1,3-beta;-galactosidase (EC 3.2.1.145); alpha;-1,2-L-arabinofuranosidase (EC 3.2.1.-); exo-alpha;-1,5-L-arabinofuranosidase (EC 3.2.1.-); [inverting] exo-alpha;-1,5-L-arabinanase (EC 3.2.1.-); beta;-1,3-xylosidase (EC 3.2.1.-)
R1_291897	WP_014856755.1	GH43	beta;-xylosidase (EC 3.2.1.37); alpha;-L-arabinofuranosidase (EC 3.2.1.55); arabinanase (EC 3.2.1.99); xylanase (EC 3.2.1.8); galactan 1,3-beta;-galactosidase (EC 3.2.1.145); alpha;-1,2-L-arabinofuranosidase (EC 3.2.1.-); exo-alpha;-1,5-L-arabinofuranosidase (EC 3.2.1.-); [inverting] exo-alpha;-1,5-L-arabinanase (EC 3.2.1.-); beta;-1,3-xylosidase (EC 3.2.1.-)
R1_291898	WP_011066482.1	GH43	beta;-xylosidase (EC 3.2.1.37); alpha;-L-arabinofuranosidase (EC 3.2.1.55); arabinanase (EC 3.2.1.99); xylanase (EC 3.2.1.8); galactan 1,3-beta;-galactosidase (EC 3.2.1.145); alpha;-1,2-L-arabinofuranosidase (EC 3.2.1.-); exo-alpha;-1,5-L-arabinofuranosidase (EC 3.2.1.-); [inverting] exo-alpha;-1,5-L-arabinanase (EC 3.2.1.-); beta;-1,3-xylosidase (EC 3.2.1.-)
R1_296256	WP_013555618.1	GH43	beta;-xylosidase (EC 3.2.1.37); alpha;-L-arabinofuranosidase (EC 3.2.1.55); arabinanase (EC 3.2.1.99); xylanase (EC 3.2.1.8); galactan 1,3-beta;-galactosidase (EC 3.2.1.145); alpha;-1,2-L-arabinofuranosidase (EC 3.2.1.-); exo-alpha;-1,5-L-arabinofuranosidase (EC 3.2.1.-); [inverting] exo-alpha;-1,5-L-arabinanase (EC 3.2.1.-); beta;-1,3-xylosidase (EC 3.2.1.-)
R1_302391	WP_013478609.1	GH43	beta;-xylosidase (EC 3.2.1.37); alpha;-L-arabinofuranosidase (EC 3.2.1.55); arabinanase (EC 3.2.1.99); xylanase (EC 3.2.1.8); galactan 1,3-beta;-galactosidase (EC 3.2.1.145); alpha;-1,2-L-arabinofuranosidase (EC 3.2.1.-); exo-alpha;-1,5-L-arabinofuranosidase (EC 3.2.1.-); [inverting] exo-alpha;-1,5-L-arabinanase (EC 3.2.1.-); beta;-1,3-xylosidase (EC 3.2.1.-)
R1_305063	WP_013015496.1	GH43	beta;-xylosidase (EC 3.2.1.37); alpha;-L-arabinofuranosidase (EC 3.2.1.55); arabinanase (EC 3.2.1.99); xylanase (EC 3.2.1.8); galactan 1,3-beta;-galactosidase (EC 3.2.1.145); alpha;-1,2-L-arabinofuranosidase (EC 3.2.1.-); exo-alpha;-1,5-L-arabinofuranosidase (EC 3.2.1.-); [inverting] exo-alpha;-1,5-L-arabinanase (EC 3.2.1.-); beta;-1,3-xylosidase (EC 3.2.1.-)
R1_312128	WP_023562519.1	GH43	beta;-xylosidase (EC 3.2.1.37); alpha;-L-arabinofuranosidase (EC 3.2.1.55); arabinanase (EC 3.2.1.99); xylanase (EC 3.2.1.8); galactan 1,3-beta;-galactosidase (EC 3.2.1.145); alpha;-1,2-L-arabinofuranosidase (EC 3.2.1.-); exo-alpha;-1,5-L-arabinofuranosidase (EC 3.2.1.-); [inverting] exo-alpha;-1,5-L-arabinanase (EC 3.2.1.-); beta;-1,3-xylosidase (EC 3.2.1.-)
R1_320	WP_015331898.1	GH43	beta;-xylosidase (EC 3.2.1.37); alpha;-L-arabinofuranosidase (EC 3.2.1.55); arabinanase (EC 3.2.1.99); xylanase (EC 3.2.1.8); galactan 1,3-beta;-galactosidase (EC 3.2.1.145); alpha;-1,2-L-arabinofuranosidase (EC 3.2.1.-); exo-alpha;-1,5-L-arabinofuranosidase (EC 3.2.1.-); [inverting] exo-alpha;-1,5-L-arabinanase (EC 3.2.1.-); beta;-1,3-xylosidase (EC 3.2.1.-)
R1_339945	AIQ48554.1	GH43	beta;-xylosidase (EC 3.2.1.37); alpha;-L-arabinofuranosidase (EC 3.2.1.55); arabinanase (EC 3.2.1.99); xylanase (EC 3.2.1.8); galactan 1,3-beta;-galactosidase (EC 3.2.1.145); alpha;-1,2-L-arabinofuranosidase (EC 3.2.1.-); exo-alpha;-1,5-L-arabinofuranosidase (EC 3.2.1.-); [inverting] exo-alpha;-1,5-L-arabinanase (EC 3.2.1.-); beta;-1,3-xylosidase (EC 3.2.1.-)
R1_342139	AHG92054.1	GH43	beta;-xylosidase (EC 3.2.1.37); alpha;-L-arabinofuranosidase (EC 3.2.1.55); arabinanase (EC 3.2.1.99); xylanase (EC 3.2.1.8); galactan 1,3-beta;-galactosidase (EC 3.2.1.145); alpha;-1,2-L-arabinofuranosidase (EC 3.2.1.-); exo-alpha;-1,5-L-arabinofuranosidase (EC 3.2.1.-); [inverting] exo-alpha;-1,5-L-arabinanase (EC 3.2.1.-); beta;-1,3-xylosidase (EC 3.2.1.-)
R1_355250	WP_014772342.1	GH43	beta;-xylosidase (EC 3.2.1.37); alpha;-L-arabinofuranosidase (EC 3.2.1.55); arabinanase (EC 3.2.1.99); xylanase (EC 3.2.1.8); galactan 1,3-beta;-galactosidase (EC 3.2.1.145); alpha;-1,2-L-arabinofuranosidase (EC 3.2.1.-); exo-alpha;-1,5-L-arabinofuranosidase (EC 3.2.1.-); [inverting] exo-alpha;-1,5-L-arabinanase (EC 3.2.1.-); beta;-1,3-xylosidase (EC 3.2.1.-)
R1_355284	WP_013884587.1	GH43	beta;-xylosidase (EC 3.2.1.37); alpha;-L-arabinofuranosidase (EC 3.2.1.55); arabinanase (EC 3.2.1.99); xylanase (EC 3.2.1.8); galactan 1,3-beta;-galactosidase (EC 3.2.1.145); alpha;-1,2-L-arabinofuranosidase (EC 3.2.1.-); exo-alpha;-1,5-L-arabinofuranosidase (EC 3.2.1.-); [inverting] exo-alpha;-1,5-L-arabinanase (EC 3.2.1.-); beta;-1,3-xylosidase (EC 3.2.1.-)
R1_357476	WP_011541049.1	GH43	beta;-xylosidase (EC 3.2.1.37); alpha;-L-arabinofuranosidase (EC 3.2.1.55); arabinanase (EC 3.2.1.99); xylanase (EC 3.2.1.8); galactan 1,3-beta;-galactosidase (EC 3.2.1.145); alpha;-1,2-L-arabinofuranosidase (EC 3.2.1.-); exo-alpha;-1,5-L-arabinofuranosidase (EC 3.2.1.-); [inverting] exo-alpha;-1,5-L-arabinanase (EC 3.2.1.-); beta;-1,3-xylosidase (EC 3.2.1.-)
R1_363576	AHG92052.1	GH43	beta;-xylosidase (EC 3.2.1.37); alpha;-L-arabinofuranosidase (EC 3.2.1.55); arabinanase (EC 3.2.1.99); xylanase (EC 3.2.1.8); galactan 1,3-beta;-galactosidase (EC 3.2.1.145); alpha;-1,2-L-arabinofuranosidase (EC 3.2.1.-); exo-alpha;-1,5-L-arabinofuranosidase (EC 3.2.1.-); [inverting] exo-alpha;-1,5-L-arabinanase (EC 3.2.1.-); beta;-1,3-xylosidase (EC 3.2.1.-)
R1_368447	WP_015253045.1	GH43	beta;-xylosidase (EC 3.2.1.37); alpha;-L-arabinofuranosidase (EC 3.2.1.55); arabinanase (EC 3.2.1.99); xylanase (EC 3.2.1.8); galactan 1,3-beta;-galactosidase (EC 3.2.1.145); alpha;-1,2-L-arabinofuranosidase (EC 3.2.1.-); exo-alpha;-1,5-L-arabinofuranosidase (EC 3.2.1.-); [inverting] exo-alpha;-1,5-L-arabinanase (EC 3.2.1.-); beta;-1,3-xylosidase (EC 3.2.1.-)
R1_370659	WP_013633610.1	GH43	beta;-xylosidase (EC 3.2.1.37); alpha;-L-arabinofuranosidase (EC 3.2.1.55); arabinanase (EC 3.2.1.99); xylanase (EC 3.2.1.8); galactan 1,3-beta;-galactosidase (EC 3.2.1.145); alpha;-1,2-L-arabinofuranosidase (EC 3.2.1.-); exo-alpha;-1,5-L-arabinofuranosidase (EC 3.2.1.-); [inverting] exo-alpha;-1,5-L-arabinanase (EC 3.2.1.-); beta;-1,3-xylosidase (EC 3.2.1.-)
R1_374727	WP_011541063.1	GH43	beta;-xylosidase (EC 3.2.1.37); alpha;-L-arabinofuranosidase (EC 3.2.1.55); arabinanase (EC 3.2.1.99); xylanase (EC 3.2.1.8); galactan 1,3-beta;-galactosidase (EC 3.2.1.145); alpha;-1,2-L-arabinofuranosidase (EC 3.2.1.-); exo-alpha;-1,5-L-arabinofuranosidase (EC 3.2.1.-); [inverting] exo-alpha;-1,5-L-arabinanase (EC 3.2.1.-); beta;-1,3-xylosidase (EC 3.2.1.-)
R1_379358	WP_011541063.1	GH43	beta;-xylosidase (EC 3.2.1.37); alpha;-L-arabinofuranosidase (EC 3.2.1.55); arabinanase (EC 3.2.1.99); xylanase (EC 3.2.1.8); galactan 1,3-beta;-galactosidase (EC 3.2.1.145); alpha;-1,2-L-arabinofuranosidase (EC 3.2.1.-); exo-alpha;-1,5-L-arabinofuranosidase (EC 3.2.1.-); [inverting] exo-alpha;-1,5-L-arabinanase (EC 3.2.1.-); beta;-1,3-xylosidase (EC 3.2.1.-)
R1_383452	WP_015935656.1	GH43	beta;-xylosidase (EC 3.2.1.37); alpha;-L-arabinofuranosidase (EC 3.2.1.55); arabinanase (EC 3.2.1.99); xylanase (EC 3.2.1.8); galactan 1,3-beta;-galactosidase (EC 3.2.1.145); alpha;-1,2-L-arabinofuranosidase (EC 3.2.1.-); exo-alpha;-1,5-L-arabinofuranosidase (EC 3.2.1.-); [inverting] exo-alpha;-1,5-L-arabinanase (EC 3.2.1.-); beta;-1,3-xylosidase (EC 3.2.1.-)
R1_392569	WP_023562519.1	GH43	beta;-xylosidase (EC 3.2.1.37); alpha;-L-arabinofuranosidase (EC 3.2.1.55); arabinanase (EC 3.2.1.99); xylanase (EC 3.2.1.8); galactan 1,3-beta;-galactosidase (EC 3.2.1.145); alpha;-1,2-L-arabinofuranosidase (EC 3.2.1.-); exo-alpha;-1,5-L-arabinofuranosidase (EC 3.2.1.-); [inverting] exo-alpha;-1,5-L-arabinanase (EC 3.2.1.-); beta;-1,3-xylosidase (EC 3.2.1.-)
R1_392601	AHC72383.1	GH43	beta;-xylosidase (EC 3.2.1.37); alpha;-L-arabinofuranosidase (EC 3.2.1.55); arabinanase (EC 3.2.1.99); xylanase (EC 3.2.1.8); galactan 1,3-beta;-galactosidase (EC 3.2.1.145); alpha;-1,2-L-arabinofuranosidase (EC 3.2.1.-); exo-alpha;-1,5-L-arabinofuranosidase (EC 3.2.1.-); [inverting] exo-alpha;-1,5-L-arabinanase (EC 3.2.1.-); beta;-1,3-xylosidase (EC 3.2.1.-)
R1_394113	WP_011541063.1	GH43	beta;-xylosidase (EC 3.2.1.37); alpha;-L-arabinofuranosidase (EC 3.2.1.55); arabinanase (EC 3.2.1.99); xylanase (EC 3.2.1.8); galactan 1,3-beta;-galactosidase (EC 3.2.1.145); alpha;-1,2-L-arabinofuranosidase (EC 3.2.1.-); exo-alpha;-1,5-L-arabinofuranosidase (EC 3.2.1.-); [inverting] exo-alpha;-1,5-L-arabinanase (EC 3.2.1.-); beta;-1,3-xylosidase (EC 3.2.1.-)
R1_401532	WP_013734616.1	GH43	beta;-xylosidase (EC 3.2.1.37); alpha;-L-arabinofuranosidase (EC 3.2.1.55); arabinanase (EC 3.2.1.99); xylanase (EC 3.2.1.8); galactan 1,3-beta;-galactosidase (EC 3.2.1.145); alpha;-1,2-L-arabinofuranosidase (EC 3.2.1.-); exo-alpha;-1,5-L-arabinofuranosidase (EC 3.2.1.-); [inverting] exo-alpha;-1,5-L-arabinanase (EC 3.2.1.-); beta;-1,3-xylosidase (EC 3.2.1.-)
R1_403931	WP_011541063.1	GH43	beta;-xylosidase (EC 3.2.1.37); alpha;-L-arabinofuranosidase (EC 3.2.1.55); arabinanase (EC 3.2.1.99); xylanase (EC 3.2.1.8); galactan 1,3-beta;-galactosidase (EC 3.2.1.145); alpha;-1,2-L-arabinofuranosidase (EC 3.2.1.-); exo-alpha;-1,5-L-arabinofuranosidase (EC 3.2.1.-); [inverting] exo-alpha;-1,5-L-arabinanase (EC 3.2.1.-); beta;-1,3-xylosidase (EC 3.2.1.-)
R1_406363	WP_013476606.1	GH43	beta;-xylosidase (EC 3.2.1.37); alpha;-L-arabinofuranosidase (EC 3.2.1.55); arabinanase (EC 3.2.1.99); xylanase (EC 3.2.1.8); galactan 1,3-beta;-galactosidase (EC 3.2.1.145); alpha;-1,2-L-arabinofuranosidase (EC 3.2.1.-); exo-alpha;-1,5-L-arabinofuranosidase (EC 3.2.1.-); [inverting] exo-alpha;-1,5-L-arabinanase (EC 3.2.1.-); beta;-1,3-xylosidase (EC 3.2.1.-)
R1_406839	WP_020739706.1	GH43	beta;-xylosidase (EC 3.2.1.37); alpha;-L-arabinofuranosidase (EC 3.2.1.55); arabinanase (EC 3.2.1.99); xylanase (EC 3.2.1.8); galactan 1,3-beta;-galactosidase (EC 3.2.1.145); alpha;-1,2-L-arabinofuranosidase (EC 3.2.1.-); exo-alpha;-1,5-L-arabinofuranosidase (EC 3.2.1.-); [inverting] exo-alpha;-1,5-L-arabinanase (EC 3.2.1.-); beta;-1,3-xylosidase (EC 3.2.1.-)
R1_414931	WP_011541047.1	GH43	beta;-xylosidase (EC 3.2.1.37); alpha;-L-arabinofuranosidase (EC 3.2.1.55); arabinanase (EC 3.2.1.99); xylanase (EC 3.2.1.8); galactan 1,3-beta;-galactosidase (EC 3.2.1.145); alpha;-1,2-L-arabinofuranosidase (EC 3.2.1.-); exo-alpha;-1,5-L-arabinofuranosidase (EC 3.2.1.-); [inverting] exo-alpha;-1,5-L-arabinanase (EC 3.2.1.-); beta;-1,3-xylosidase (EC 3.2.1.-)
R1_420910	WP_013667690.1	GH43	beta;-xylosidase (EC 3.2.1.37); alpha;-L-arabinofuranosidase (EC 3.2.1.55); arabinanase (EC 3.2.1.99); xylanase (EC 3.2.1.8); galactan 1,3-beta;-galactosidase (EC 3.2.1.145); alpha;-1,2-L-arabinofuranosidase (EC 3.2.1.-); exo-alpha;-1,5-L-arabinofuranosidase (EC 3.2.1.-); [inverting] exo-alpha;-1,5-L-arabinanase (EC 3.2.1.-); beta;-1,3-xylosidase (EC 3.2.1.-)
R1_422114	WP_011121700.1	GH43	beta;-xylosidase (EC 3.2.1.37); alpha;-L-arabinofuranosidase (EC 3.2.1.55); arabinanase (EC 3.2.1.99); xylanase (EC 3.2.1.8); galactan 1,3-beta;-galactosidase (EC 3.2.1.145); alpha;-1,2-L-arabinofuranosidase (EC 3.2.1.-); exo-alpha;-1,5-L-arabinofuranosidase (EC 3.2.1.-); [inverting] exo-alpha;-1,5-L-arabinanase (EC 3.2.1.-); beta;-1,3-xylosidase (EC 3.2.1.-)
R1_426426	WP_011708605.1	GH43	beta;-xylosidase (EC 3.2.1.37); alpha;-L-arabinofuranosidase (EC 3.2.1.55); arabinanase (EC 3.2.1.99); xylanase (EC 3.2.1.8); galactan 1,3-beta;-galactosidase (EC 3.2.1.145); alpha;-1,2-L-arabinofuranosidase (EC 3.2.1.-); exo-alpha;-1,5-L-arabinofuranosidase (EC 3.2.1.-); [inverting] exo-alpha;-1,5-L-arabinanase (EC 3.2.1.-); beta;-1,3-xylosidase (EC 3.2.1.-)
R1_430294	AHE53157.1	GH43	beta;-xylosidase (EC 3.2.1.37); alpha;-L-arabinofuranosidase (EC 3.2.1.55); arabinanase (EC 3.2.1.99); xylanase (EC 3.2.1.8); galactan 1,3-beta;-galactosidase (EC 3.2.1.145); alpha;-1,2-L-arabinofuranosidase (EC 3.2.1.-); exo-alpha;-1,5-L-arabinofuranosidase (EC 3.2.1.-); [inverting] exo-alpha;-1,5-L-arabinanase (EC 3.2.1.-); beta;-1,3-xylosidase (EC 3.2.1.-)
R1_43138	AHG92052.1	GH43	beta;-xylosidase (EC 3.2.1.37); alpha;-L-arabinofuranosidase (EC 3.2.1.55); arabinanase (EC 3.2.1.99); xylanase (EC 3.2.1.8); galactan 1,3-beta;-galactosidase (EC 3.2.1.145); alpha;-1,2-L-arabinofuranosidase (EC 3.2.1.-); exo-alpha;-1,5-L-arabinofuranosidase (EC 3.2.1.-); [inverting] exo-alpha;-1,5-L-arabinanase (EC 3.2.1.-); beta;-1,3-xylosidase (EC 3.2.1.-)
R1_442574	AGU11393.1	GH43	beta;-xylosidase (EC 3.2.1.37); alpha;-L-arabinofuranosidase (EC 3.2.1.55); arabinanase (EC 3.2.1.99); xylanase (EC 3.2.1.8); galactan 1,3-beta;-galactosidase (EC 3.2.1.145); alpha;-1,2-L-arabinofuranosidase (EC 3.2.1.-); exo-alpha;-1,5-L-arabinofuranosidase (EC 3.2.1.-); [inverting] exo-alpha;-1,5-L-arabinanase (EC 3.2.1.-); beta;-1,3-xylosidase (EC 3.2.1.-)
R1_443506	WP_013663902.1	GH43	beta;-xylosidase (EC 3.2.1.37); alpha;-L-arabinofuranosidase (EC 3.2.1.55); arabinanase (EC 3.2.1.99); xylanase (EC 3.2.1.8); galactan 1,3-beta;-galactosidase (EC 3.2.1.145); alpha;-1,2-L-arabinofuranosidase (EC 3.2.1.-); exo-alpha;-1,5-L-arabinofuranosidase (EC 3.2.1.-); [inverting] exo-alpha;-1,5-L-arabinanase (EC 3.2.1.-); beta;-1,3-xylosidase (EC 3.2.1.-)
R1_449541	WP_013665588.1	GH43	beta;-xylosidase (EC 3.2.1.37); alpha;-L-arabinofuranosidase (EC 3.2.1.55); arabinanase (EC 3.2.1.99); xylanase (EC 3.2.1.8); galactan 1,3-beta;-galactosidase (EC 3.2.1.145); alpha;-1,2-L-arabinofuranosidase (EC 3.2.1.-); exo-alpha;-1,5-L-arabinofuranosidase (EC 3.2.1.-); [inverting] exo-alpha;-1,5-L-arabinanase (EC 3.2.1.-); beta;-1,3-xylosidase (EC 3.2.1.-)
R1_449781	WP_012779812.1	GH43	beta;-xylosidase (EC 3.2.1.37); alpha;-L-arabinofuranosidase (EC 3.2.1.55); arabinanase (EC 3.2.1.99); xylanase (EC 3.2.1.8); galactan 1,3-beta;-galactosidase (EC 3.2.1.145); alpha;-1,2-L-arabinofuranosidase (EC 3.2.1.-); exo-alpha;-1,5-L-arabinofuranosidase (EC 3.2.1.-); [inverting] exo-alpha;-1,5-L-arabinanase (EC 3.2.1.-); beta;-1,3-xylosidase (EC 3.2.1.-)
R1_452207	WP_013610526.1	GH43	beta;-xylosidase (EC 3.2.1.37); alpha;-L-arabinofuranosidase (EC 3.2.1.55); arabinanase (EC 3.2.1.99); xylanase (EC 3.2.1.8); galactan 1,3-beta;-galactosidase (EC 3.2.1.145); alpha;-1,2-L-arabinofuranosidase (EC 3.2.1.-); exo-alpha;-1,5-L-arabinofuranosidase (EC 3.2.1.-); [inverting] exo-alpha;-1,5-L-arabinanase (EC 3.2.1.-); beta;-1,3-xylosidase (EC 3.2.1.-)
R1_453788	WP_013763985.1	GH43	beta;-xylosidase (EC 3.2.1.37); alpha;-L-arabinofuranosidase (EC 3.2.1.55); arabinanase (EC 3.2.1.99); xylanase (EC 3.2.1.8); galactan 1,3-beta;-galactosidase (EC 3.2.1.145); alpha;-1,2-L-arabinofuranosidase (EC 3.2.1.-); exo-alpha;-1,5-L-arabinofuranosidase (EC 3.2.1.-); [inverting] exo-alpha;-1,5-L-arabinanase (EC 3.2.1.-); beta;-1,3-xylosidase (EC 3.2.1.-)
R1_459770	WP_013901005.1	GH43	beta;-xylosidase (EC 3.2.1.37); alpha;-L-arabinofuranosidase (EC 3.2.1.55); arabinanase (EC 3.2.1.99); xylanase (EC 3.2.1.8); galactan 1,3-beta;-galactosidase (EC 3.2.1.145); alpha;-1,2-L-arabinofuranosidase (EC 3.2.1.-); exo-alpha;-1,5-L-arabinofuranosidase (EC 3.2.1.-); [inverting] exo-alpha;-1,5-L-arabinanase (EC 3.2.1.-); beta;-1,3-xylosidase (EC 3.2.1.-)
R1_461945	WP_011541049.1	GH43	beta;-xylosidase (EC 3.2.1.37); alpha;-L-arabinofuranosidase (EC 3.2.1.55); arabinanase (EC 3.2.1.99); xylanase (EC 3.2.1.8); galactan 1,3-beta;-galactosidase (EC 3.2.1.145); alpha;-1,2-L-arabinofuranosidase (EC 3.2.1.-); exo-alpha;-1,5-L-arabinofuranosidase (EC 3.2.1.-); [inverting] exo-alpha;-1,5-L-arabinanase (EC 3.2.1.-); beta;-1,3-xylosidase (EC 3.2.1.-)
R1_465072	WP_014395720.1	GH43	beta;-xylosidase (EC 3.2.1.37); alpha;-L-arabinofuranosidase (EC 3.2.1.55); arabinanase (EC 3.2.1.99); xylanase (EC 3.2.1.8); galactan 1,3-beta;-galactosidase (EC 3.2.1.145); alpha;-1,2-L-arabinofuranosidase (EC 3.2.1.-); exo-alpha;-1,5-L-arabinofuranosidase (EC 3.2.1.-); [inverting] exo-alpha;-1,5-L-arabinanase (EC 3.2.1.-); beta;-1,3-xylosidase (EC 3.2.1.-)
R1_46998	AHJ98268.1	GH43	beta;-xylosidase (EC 3.2.1.37); alpha;-L-arabinofuranosidase (EC 3.2.1.55); arabinanase (EC 3.2.1.99); xylanase (EC 3.2.1.8); galactan 1,3-beta;-galactosidase (EC 3.2.1.145); alpha;-1,2-L-arabinofuranosidase (EC 3.2.1.-); exo-alpha;-1,5-L-arabinofuranosidase (EC 3.2.1.-); [inverting] exo-alpha;-1,5-L-arabinanase (EC 3.2.1.-); beta;-1,3-xylosidase (EC 3.2.1.-)
R1_471303	AHG93874.1	GH43	beta;-xylosidase (EC 3.2.1.37); alpha;-L-arabinofuranosidase (EC 3.2.1.55); arabinanase (EC 3.2.1.99); xylanase (EC 3.2.1.8); galactan 1,3-beta;-galactosidase (EC 3.2.1.145); alpha;-1,2-L-arabinofuranosidase (EC 3.2.1.-); exo-alpha;-1,5-L-arabinofuranosidase (EC 3.2.1.-); [inverting] exo-alpha;-1,5-L-arabinanase (EC 3.2.1.-); beta;-1,3-xylosidase (EC 3.2.1.-)
R1_474188	WP_012084848.1	GH43	beta;-xylosidase (EC 3.2.1.37); alpha;-L-arabinofuranosidase (EC 3.2.1.55); arabinanase (EC 3.2.1.99); xylanase (EC 3.2.1.8); galactan 1,3-beta;-galactosidase (EC 3.2.1.145); alpha;-1,2-L-arabinofuranosidase (EC 3.2.1.-); exo-alpha;-1,5-L-arabinofuranosidase (EC 3.2.1.-); [inverting] exo-alpha;-1,5-L-arabinanase (EC 3.2.1.-); beta;-1,3-xylosidase (EC 3.2.1.-)
R1_481462	AIQ48554.1	GH43	beta;-xylosidase (EC 3.2.1.37); alpha;-L-arabinofuranosidase (EC 3.2.1.55); arabinanase (EC 3.2.1.99); xylanase (EC 3.2.1.8); galactan 1,3-beta;-galactosidase (EC 3.2.1.145); alpha;-1,2-L-arabinofuranosidase (EC 3.2.1.-); exo-alpha;-1,5-L-arabinofuranosidase (EC 3.2.1.-); [inverting] exo-alpha;-1,5-L-arabinanase (EC 3.2.1.-); beta;-1,3-xylosidase (EC 3.2.1.-)
R1_487000	WP_013079848.1	GH43	beta;-xylosidase (EC 3.2.1.37); alpha;-L-arabinofuranosidase (EC 3.2.1.55); arabinanase (EC 3.2.1.99); xylanase (EC 3.2.1.8); galactan 1,3-beta;-galactosidase (EC 3.2.1.145); alpha;-1,2-L-arabinofuranosidase (EC 3.2.1.-); exo-alpha;-1,5-L-arabinofuranosidase (EC 3.2.1.-); [inverting] exo-alpha;-1,5-L-arabinanase (EC 3.2.1.-); beta;-1,3-xylosidase (EC 3.2.1.-)
R1_487549	WP_015266868.1	GH43	beta;-xylosidase (EC 3.2.1.37); alpha;-L-arabinofuranosidase (EC 3.2.1.55); arabinanase (EC 3.2.1.99); xylanase (EC 3.2.1.8); galactan 1,3-beta;-galactosidase (EC 3.2.1.145); alpha;-1,2-L-arabinofuranosidase (EC 3.2.1.-); exo-alpha;-1,5-L-arabinofuranosidase (EC 3.2.1.-); [inverting] exo-alpha;-1,5-L-arabinanase (EC 3.2.1.-); beta;-1,3-xylosidase (EC 3.2.1.-)
R1_488722	WP_012779812.1	GH43	beta;-xylosidase (EC 3.2.1.37); alpha;-L-arabinofuranosidase (EC 3.2.1.55); arabinanase (EC 3.2.1.99); xylanase (EC 3.2.1.8); galactan 1,3-beta;-galactosidase (EC 3.2.1.145); alpha;-1,2-L-arabinofuranosidase (EC 3.2.1.-); exo-alpha;-1,5-L-arabinofuranosidase (EC 3.2.1.-); [inverting] exo-alpha;-1,5-L-arabinanase (EC 3.2.1.-); beta;-1,3-xylosidase (EC 3.2.1.-)
R1_500171	WP_011541047.1	GH43	beta;-xylosidase (EC 3.2.1.37); alpha;-L-arabinofuranosidase (EC 3.2.1.55); arabinanase (EC 3.2.1.99); xylanase (EC 3.2.1.8); galactan 1,3-beta;-galactosidase (EC 3.2.1.145); alpha;-1,2-L-arabinofuranosidase (EC 3.2.1.-); exo-alpha;-1,5-L-arabinofuranosidase (EC 3.2.1.-); [inverting] exo-alpha;-1,5-L-arabinanase (EC 3.2.1.-); beta;-1,3-xylosidase (EC 3.2.1.-)
R1_506827	BAL73160.1	GH43	beta;-xylosidase (EC 3.2.1.37); alpha;-L-arabinofuranosidase (EC 3.2.1.55); arabinanase (EC 3.2.1.99); xylanase (EC 3.2.1.8); galactan 1,3-beta;-galactosidase (EC 3.2.1.145); alpha;-1,2-L-arabinofuranosidase (EC 3.2.1.-); exo-alpha;-1,5-L-arabinofuranosidase (EC 3.2.1.-); [inverting] exo-alpha;-1,5-L-arabinanase (EC 3.2.1.-); beta;-1,3-xylosidase (EC 3.2.1.-)
R1_517387	WP_015508893.1	GH43	beta;-xylosidase (EC 3.2.1.37); alpha;-L-arabinofuranosidase (EC 3.2.1.55); arabinanase (EC 3.2.1.99); xylanase (EC 3.2.1.8); galactan 1,3-beta;-galactosidase (EC 3.2.1.145); alpha;-1,2-L-arabinofuranosidase (EC 3.2.1.-); exo-alpha;-1,5-L-arabinofuranosidase (EC 3.2.1.-); [inverting] exo-alpha;-1,5-L-arabinanase (EC 3.2.1.-); beta;-1,3-xylosidase (EC 3.2.1.-)
R1_523136	AHJ99537.1	GH43	beta;-xylosidase (EC 3.2.1.37); alpha;-L-arabinofuranosidase (EC 3.2.1.55); arabinanase (EC 3.2.1.99); xylanase (EC 3.2.1.8); galactan 1,3-beta;-galactosidase (EC 3.2.1.145); alpha;-1,2-L-arabinofuranosidase (EC 3.2.1.-); exo-alpha;-1,5-L-arabinofuranosidase (EC 3.2.1.-); [inverting] exo-alpha;-1,5-L-arabinanase (EC 3.2.1.-); beta;-1,3-xylosidase (EC 3.2.1.-)
R1_524607	WP_011118814.1	GH43	beta;-xylosidase (EC 3.2.1.37); alpha;-L-arabinofuranosidase (EC 3.2.1.55); arabinanase (EC 3.2.1.99); xylanase (EC 3.2.1.8); galactan 1,3-beta;-galactosidase (EC 3.2.1.145); alpha;-1,2-L-arabinofuranosidase (EC 3.2.1.-); exo-alpha;-1,5-L-arabinofuranosidase (EC 3.2.1.-); [inverting] exo-alpha;-1,5-L-arabinanase (EC 3.2.1.-); beta;-1,3-xylosidase (EC 3.2.1.-)
R1_531486	WP_013884602.1	GH43	beta;-xylosidase (EC 3.2.1.37); alpha;-L-arabinofuranosidase (EC 3.2.1.55); arabinanase (EC 3.2.1.99); xylanase (EC 3.2.1.8); galactan 1,3-beta;-galactosidase (EC 3.2.1.145); alpha;-1,2-L-arabinofuranosidase (EC 3.2.1.-); exo-alpha;-1,5-L-arabinofuranosidase (EC 3.2.1.-); [inverting] exo-alpha;-1,5-L-arabinanase (EC 3.2.1.-); beta;-1,3-xylosidase (EC 3.2.1.-)
R1_544052	AHJ99521.1	GH43	beta;-xylosidase (EC 3.2.1.37); alpha;-L-arabinofuranosidase (EC 3.2.1.55); arabinanase (EC 3.2.1.99); xylanase (EC 3.2.1.8); galactan 1,3-beta;-galactosidase (EC 3.2.1.145); alpha;-1,2-L-arabinofuranosidase (EC 3.2.1.-); exo-alpha;-1,5-L-arabinofuranosidase (EC 3.2.1.-); [inverting] exo-alpha;-1,5-L-arabinanase (EC 3.2.1.-); beta;-1,3-xylosidase (EC 3.2.1.-)
R1_550599	AGU11393.1	GH43	beta;-xylosidase (EC 3.2.1.37); alpha;-L-arabinofuranosidase (EC 3.2.1.55); arabinanase (EC 3.2.1.99); xylanase (EC 3.2.1.8); galactan 1,3-beta;-galactosidase (EC 3.2.1.145); alpha;-1,2-L-arabinofuranosidase (EC 3.2.1.-); exo-alpha;-1,5-L-arabinofuranosidase (EC 3.2.1.-); [inverting] exo-alpha;-1,5-L-arabinanase (EC 3.2.1.-); beta;-1,3-xylosidase (EC 3.2.1.-)
R1_562720	WP_014740778.1	GH43	beta;-xylosidase (EC 3.2.1.37); alpha;-L-arabinofuranosidase (EC 3.2.1.55); arabinanase (EC 3.2.1.99); xylanase (EC 3.2.1.8); galactan 1,3-beta;-galactosidase (EC 3.2.1.145); alpha;-1,2-L-arabinofuranosidase (EC 3.2.1.-); exo-alpha;-1,5-L-arabinofuranosidase (EC 3.2.1.-); [inverting] exo-alpha;-1,5-L-arabinanase (EC 3.2.1.-); beta;-1,3-xylosidase (EC 3.2.1.-)
R1_564354	WP_011773973.1	GH43	beta;-xylosidase (EC 3.2.1.37); alpha;-L-arabinofuranosidase (EC 3.2.1.55); arabinanase (EC 3.2.1.99); xylanase (EC 3.2.1.8); galactan 1,3-beta;-galactosidase (EC 3.2.1.145); alpha;-1,2-L-arabinofuranosidase (EC 3.2.1.-); exo-alpha;-1,5-L-arabinofuranosidase (EC 3.2.1.-); [inverting] exo-alpha;-1,5-L-arabinanase (EC 3.2.1.-); beta;-1,3-xylosidase (EC 3.2.1.-)
R1_568628	WP_013478782.1	GH43	beta;-xylosidase (EC 3.2.1.37); alpha;-L-arabinofuranosidase (EC 3.2.1.55); arabinanase (EC 3.2.1.99); xylanase (EC 3.2.1.8); galactan 1,3-beta;-galactosidase (EC 3.2.1.145); alpha;-1,2-L-arabinofuranosidase (EC 3.2.1.-); exo-alpha;-1,5-L-arabinofuranosidase (EC 3.2.1.-); [inverting] exo-alpha;-1,5-L-arabinanase (EC 3.2.1.-); beta;-1,3-xylosidase (EC 3.2.1.-)
R1_575545	WP_015808595.1	GH43	beta;-xylosidase (EC 3.2.1.37); alpha;-L-arabinofuranosidase (EC 3.2.1.55); arabinanase (EC 3.2.1.99); xylanase (EC 3.2.1.8); galactan 1,3-beta;-galactosidase (EC 3.2.1.145); alpha;-1,2-L-arabinofuranosidase (EC 3.2.1.-); exo-alpha;-1,5-L-arabinofuranosidase (EC 3.2.1.-); [inverting] exo-alpha;-1,5-L-arabinanase (EC 3.2.1.-); beta;-1,3-xylosidase (EC 3.2.1.-)
R1_585486	WP_011931322.1	GH43	beta;-xylosidase (EC 3.2.1.37); alpha;-L-arabinofuranosidase (EC 3.2.1.55); arabinanase (EC 3.2.1.99); xylanase (EC 3.2.1.8); galactan 1,3-beta;-galactosidase (EC 3.2.1.145); alpha;-1,2-L-arabinofuranosidase (EC 3.2.1.-); exo-alpha;-1,5-L-arabinofuranosidase (EC 3.2.1.-); [inverting] exo-alpha;-1,5-L-arabinanase (EC 3.2.1.-); beta;-1,3-xylosidase (EC 3.2.1.-)
R1_587815	AHJ98296.1	GH43	beta;-xylosidase (EC 3.2.1.37); alpha;-L-arabinofuranosidase (EC 3.2.1.55); arabinanase (EC 3.2.1.99); xylanase (EC 3.2.1.8); galactan 1,3-beta;-galactosidase (EC 3.2.1.145); alpha;-1,2-L-arabinofuranosidase (EC 3.2.1.-); exo-alpha;-1,5-L-arabinofuranosidase (EC 3.2.1.-); [inverting] exo-alpha;-1,5-L-arabinanase (EC 3.2.1.-); beta;-1,3-xylosidase (EC 3.2.1.-)
R1_599261	AHY58975.1	GH43	beta;-xylosidase (EC 3.2.1.37); alpha;-L-arabinofuranosidase (EC 3.2.1.55); arabinanase (EC 3.2.1.99); xylanase (EC 3.2.1.8); galactan 1,3-beta;-galactosidase (EC 3.2.1.145); alpha;-1,2-L-arabinofuranosidase (EC 3.2.1.-); exo-alpha;-1,5-L-arabinofuranosidase (EC 3.2.1.-); [inverting] exo-alpha;-1,5-L-arabinanase (EC 3.2.1.-); beta;-1,3-xylosidase (EC 3.2.1.-)
R1_605531	WP_014738729.1	GH43	beta;-xylosidase (EC 3.2.1.37); alpha;-L-arabinofuranosidase (EC 3.2.1.55); arabinanase (EC 3.2.1.99); xylanase (EC 3.2.1.8); galactan 1,3-beta;-galactosidase (EC 3.2.1.145); alpha;-1,2-L-arabinofuranosidase (EC 3.2.1.-); exo-alpha;-1,5-L-arabinofuranosidase (EC 3.2.1.-); [inverting] exo-alpha;-1,5-L-arabinanase (EC 3.2.1.-); beta;-1,3-xylosidase (EC 3.2.1.-)
R1_605951	WP_013584805.1	GH43	beta;-xylosidase (EC 3.2.1.37); alpha;-L-arabinofuranosidase (EC 3.2.1.55); arabinanase (EC 3.2.1.99); xylanase (EC 3.2.1.8); galactan 1,3-beta;-galactosidase (EC 3.2.1.145); alpha;-1,2-L-arabinofuranosidase (EC 3.2.1.-); exo-alpha;-1,5-L-arabinofuranosidase (EC 3.2.1.-); [inverting] exo-alpha;-1,5-L-arabinanase (EC 3.2.1.-); beta;-1,3-xylosidase (EC 3.2.1.-)
R1_606781	WP_015266487.1	GH43	beta;-xylosidase (EC 3.2.1.37); alpha;-L-arabinofuranosidase (EC 3.2.1.55); arabinanase (EC 3.2.1.99); xylanase (EC 3.2.1.8); galactan 1,3-beta;-galactosidase (EC 3.2.1.145); alpha;-1,2-L-arabinofuranosidase (EC 3.2.1.-); exo-alpha;-1,5-L-arabinofuranosidase (EC 3.2.1.-); [inverting] exo-alpha;-1,5-L-arabinanase (EC 3.2.1.-); beta;-1,3-xylosidase (EC 3.2.1.-)
R1_609847	WP_013073694.1	GH43	beta;-xylosidase (EC 3.2.1.37); alpha;-L-arabinofuranosidase (EC 3.2.1.55); arabinanase (EC 3.2.1.99); xylanase (EC 3.2.1.8); galactan 1,3-beta;-galactosidase (EC 3.2.1.145); alpha;-1,2-L-arabinofuranosidase (EC 3.2.1.-); exo-alpha;-1,5-L-arabinofuranosidase (EC 3.2.1.-); [inverting] exo-alpha;-1,5-L-arabinanase (EC 3.2.1.-); beta;-1,3-xylosidase (EC 3.2.1.-)
R1_613090	AHG92054.1	GH43	beta;-xylosidase (EC 3.2.1.37); alpha;-L-arabinofuranosidase (EC 3.2.1.55); arabinanase (EC 3.2.1.99); xylanase (EC 3.2.1.8); galactan 1,3-beta;-galactosidase (EC 3.2.1.145); alpha;-1,2-L-arabinofuranosidase (EC 3.2.1.-); exo-alpha;-1,5-L-arabinofuranosidase (EC 3.2.1.-); [inverting] exo-alpha;-1,5-L-arabinanase (EC 3.2.1.-); beta;-1,3-xylosidase (EC 3.2.1.-)
R1_619926	AHG93874.1	GH43	beta;-xylosidase (EC 3.2.1.37); alpha;-L-arabinofuranosidase (EC 3.2.1.55); arabinanase (EC 3.2.1.99); xylanase (EC 3.2.1.8); galactan 1,3-beta;-galactosidase (EC 3.2.1.145); alpha;-1,2-L-arabinofuranosidase (EC 3.2.1.-); exo-alpha;-1,5-L-arabinofuranosidase (EC 3.2.1.-); [inverting] exo-alpha;-1,5-L-arabinanase (EC 3.2.1.-); beta;-1,3-xylosidase (EC 3.2.1.-)
R1_62240	AIQ48554.1	GH43	beta;-xylosidase (EC 3.2.1.37); alpha;-L-arabinofuranosidase (EC 3.2.1.55); arabinanase (EC 3.2.1.99); xylanase (EC 3.2.1.8); galactan 1,3-beta;-galactosidase (EC 3.2.1.145); alpha;-1,2-L-arabinofuranosidase (EC 3.2.1.-); exo-alpha;-1,5-L-arabinofuranosidase (EC 3.2.1.-); [inverting] exo-alpha;-1,5-L-arabinanase (EC 3.2.1.-); beta;-1,3-xylosidase (EC 3.2.1.-)
R1_634782	AHY58975.1	GH43	beta;-xylosidase (EC 3.2.1.37); alpha;-L-arabinofuranosidase (EC 3.2.1.55); arabinanase (EC 3.2.1.99); xylanase (EC 3.2.1.8); galactan 1,3-beta;-galactosidase (EC 3.2.1.145); alpha;-1,2-L-arabinofuranosidase (EC 3.2.1.-); exo-alpha;-1,5-L-arabinofuranosidase (EC 3.2.1.-); [inverting] exo-alpha;-1,5-L-arabinanase (EC 3.2.1.-); beta;-1,3-xylosidase (EC 3.2.1.-)
R1_635678	WP_012376351.1	GH43	beta;-xylosidase (EC 3.2.1.37); alpha;-L-arabinofuranosidase (EC 3.2.1.55); arabinanase (EC 3.2.1.99); xylanase (EC 3.2.1.8); galactan 1,3-beta;-galactosidase (EC 3.2.1.145); alpha;-1,2-L-arabinofuranosidase (EC 3.2.1.-); exo-alpha;-1,5-L-arabinofuranosidase (EC 3.2.1.-); [inverting] exo-alpha;-1,5-L-arabinanase (EC 3.2.1.-); beta;-1,3-xylosidase (EC 3.2.1.-)
R1_637318	WP_012489176.1	GH43	beta;-xylosidase (EC 3.2.1.37); alpha;-L-arabinofuranosidase (EC 3.2.1.55); arabinanase (EC 3.2.1.99); xylanase (EC 3.2.1.8); galactan 1,3-beta;-galactosidase (EC 3.2.1.145); alpha;-1,2-L-arabinofuranosidase (EC 3.2.1.-); exo-alpha;-1,5-L-arabinofuranosidase (EC 3.2.1.-); [inverting] exo-alpha;-1,5-L-arabinanase (EC 3.2.1.-); beta;-1,3-xylosidase (EC 3.2.1.-)
R1_640114	WP_012374074.1	GH43	beta;-xylosidase (EC 3.2.1.37); alpha;-L-arabinofuranosidase (EC 3.2.1.55); arabinanase (EC 3.2.1.99); xylanase (EC 3.2.1.8); galactan 1,3-beta;-galactosidase (EC 3.2.1.145); alpha;-1,2-L-arabinofuranosidase (EC 3.2.1.-); exo-alpha;-1,5-L-arabinofuranosidase (EC 3.2.1.-); [inverting] exo-alpha;-1,5-L-arabinanase (EC 3.2.1.-); beta;-1,3-xylosidase (EC 3.2.1.-)
R1_642400	XP_003834600.1	GH43	beta;-xylosidase (EC 3.2.1.37); alpha;-L-arabinofuranosidase (EC 3.2.1.55); arabinanase (EC 3.2.1.99); xylanase (EC 3.2.1.8); galactan 1,3-beta;-galactosidase (EC 3.2.1.145); alpha;-1,2-L-arabinofuranosidase (EC 3.2.1.-); exo-alpha;-1,5-L-arabinofuranosidase (EC 3.2.1.-); [inverting] exo-alpha;-1,5-L-arabinanase (EC 3.2.1.-); beta;-1,3-xylosidase (EC 3.2.1.-)
R1_650240	WP_012024094.1	GH43	beta;-xylosidase (EC 3.2.1.37); alpha;-L-arabinofuranosidase (EC 3.2.1.55); arabinanase (EC 3.2.1.99); xylanase (EC 3.2.1.8); galactan 1,3-beta;-galactosidase (EC 3.2.1.145); alpha;-1,2-L-arabinofuranosidase (EC 3.2.1.-); exo-alpha;-1,5-L-arabinofuranosidase (EC 3.2.1.-); [inverting] exo-alpha;-1,5-L-arabinanase (EC 3.2.1.-); beta;-1,3-xylosidase (EC 3.2.1.-)
R1_650472	ACN58879.1	GH43	beta;-xylosidase (EC 3.2.1.37); alpha;-L-arabinofuranosidase (EC 3.2.1.55); arabinanase (EC 3.2.1.99); xylanase (EC 3.2.1.8); galactan 1,3-beta;-galactosidase (EC 3.2.1.145); alpha;-1,2-L-arabinofuranosidase (EC 3.2.1.-); exo-alpha;-1,5-L-arabinofuranosidase (EC 3.2.1.-); [inverting] exo-alpha;-1,5-L-arabinanase (EC 3.2.1.-); beta;-1,3-xylosidase (EC 3.2.1.-)
R1_657848	AHF14413.1	GH43	beta;-xylosidase (EC 3.2.1.37); alpha;-L-arabinofuranosidase (EC 3.2.1.55); arabinanase (EC 3.2.1.99); xylanase (EC 3.2.1.8); galactan 1,3-beta;-galactosidase (EC 3.2.1.145); alpha;-1,2-L-arabinofuranosidase (EC 3.2.1.-); exo-alpha;-1,5-L-arabinofuranosidase (EC 3.2.1.-); [inverting] exo-alpha;-1,5-L-arabinanase (EC 3.2.1.-); beta;-1,3-xylosidase (EC 3.2.1.-)
R1_664215	WP_011541063.1	GH43	beta;-xylosidase (EC 3.2.1.37); alpha;-L-arabinofuranosidase (EC 3.2.1.55); arabinanase (EC 3.2.1.99); xylanase (EC 3.2.1.8); galactan 1,3-beta;-galactosidase (EC 3.2.1.145); alpha;-1,2-L-arabinofuranosidase (EC 3.2.1.-); exo-alpha;-1,5-L-arabinofuranosidase (EC 3.2.1.-); [inverting] exo-alpha;-1,5-L-arabinanase (EC 3.2.1.-); beta;-1,3-xylosidase (EC 3.2.1.-)
R1_67979	AGU11393.1	GH43	beta;-xylosidase (EC 3.2.1.37); alpha;-L-arabinofuranosidase (EC 3.2.1.55); arabinanase (EC 3.2.1.99); xylanase (EC 3.2.1.8); galactan 1,3-beta;-galactosidase (EC 3.2.1.145); alpha;-1,2-L-arabinofuranosidase (EC 3.2.1.-); exo-alpha;-1,5-L-arabinofuranosidase (EC 3.2.1.-); [inverting] exo-alpha;-1,5-L-arabinanase (EC 3.2.1.-); beta;-1,3-xylosidase (EC 3.2.1.-)
R1_682140	WP_006283100.1	GH43	beta;-xylosidase (EC 3.2.1.37); alpha;-L-arabinofuranosidase (EC 3.2.1.55); arabinanase (EC 3.2.1.99); xylanase (EC 3.2.1.8); galactan 1,3-beta;-galactosidase (EC 3.2.1.145); alpha;-1,2-L-arabinofuranosidase (EC 3.2.1.-); exo-alpha;-1,5-L-arabinofuranosidase (EC 3.2.1.-); [inverting] exo-alpha;-1,5-L-arabinanase (EC 3.2.1.-); beta;-1,3-xylosidase (EC 3.2.1.-)
R1_684046	WP_020461797.1	GH43	beta;-xylosidase (EC 3.2.1.37); alpha;-L-arabinofuranosidase (EC 3.2.1.55); arabinanase (EC 3.2.1.99); xylanase (EC 3.2.1.8); galactan 1,3-beta;-galactosidase (EC 3.2.1.145); alpha;-1,2-L-arabinofuranosidase (EC 3.2.1.-); exo-alpha;-1,5-L-arabinofuranosidase (EC 3.2.1.-); [inverting] exo-alpha;-1,5-L-arabinanase (EC 3.2.1.-); beta;-1,3-xylosidase (EC 3.2.1.-)
R1_694513	WP_014740991.1	GH43	beta;-xylosidase (EC 3.2.1.37); alpha;-L-arabinofuranosidase (EC 3.2.1.55); arabinanase (EC 3.2.1.99); xylanase (EC 3.2.1.8); galactan 1,3-beta;-galactosidase (EC 3.2.1.145); alpha;-1,2-L-arabinofuranosidase (EC 3.2.1.-); exo-alpha;-1,5-L-arabinofuranosidase (EC 3.2.1.-); [inverting] exo-alpha;-1,5-L-arabinanase (EC 3.2.1.-); beta;-1,3-xylosidase (EC 3.2.1.-)
R1_694872	WP_015266465.1	GH43	beta;-xylosidase (EC 3.2.1.37); alpha;-L-arabinofuranosidase (EC 3.2.1.55); arabinanase (EC 3.2.1.99); xylanase (EC 3.2.1.8); galactan 1,3-beta;-galactosidase (EC 3.2.1.145); alpha;-1,2-L-arabinofuranosidase (EC 3.2.1.-); exo-alpha;-1,5-L-arabinofuranosidase (EC 3.2.1.-); [inverting] exo-alpha;-1,5-L-arabinanase (EC 3.2.1.-); beta;-1,3-xylosidase (EC 3.2.1.-)
R1_700119	WP_012781312.1	GH43	beta;-xylosidase (EC 3.2.1.37); alpha;-L-arabinofuranosidase (EC 3.2.1.55); arabinanase (EC 3.2.1.99); xylanase (EC 3.2.1.8); galactan 1,3-beta;-galactosidase (EC 3.2.1.145); alpha;-1,2-L-arabinofuranosidase (EC 3.2.1.-); exo-alpha;-1,5-L-arabinofuranosidase (EC 3.2.1.-); [inverting] exo-alpha;-1,5-L-arabinanase (EC 3.2.1.-); beta;-1,3-xylosidase (EC 3.2.1.-)
R1_724609	AGU10644.1	GH43	beta;-xylosidase (EC 3.2.1.37); alpha;-L-arabinofuranosidase (EC 3.2.1.55); arabinanase (EC 3.2.1.99); xylanase (EC 3.2.1.8); galactan 1,3-beta;-galactosidase (EC 3.2.1.145); alpha;-1,2-L-arabinofuranosidase (EC 3.2.1.-); exo-alpha;-1,5-L-arabinofuranosidase (EC 3.2.1.-); [inverting] exo-alpha;-1,5-L-arabinanase (EC 3.2.1.-); beta;-1,3-xylosidase (EC 3.2.1.-)
R1_748731	WP_011541063.1	GH43	beta;-xylosidase (EC 3.2.1.37); alpha;-L-arabinofuranosidase (EC 3.2.1.55); arabinanase (EC 3.2.1.99); xylanase (EC 3.2.1.8); galactan 1,3-beta;-galactosidase (EC 3.2.1.145); alpha;-1,2-L-arabinofuranosidase (EC 3.2.1.-); exo-alpha;-1,5-L-arabinofuranosidase (EC 3.2.1.-); [inverting] exo-alpha;-1,5-L-arabinanase (EC 3.2.1.-); beta;-1,3-xylosidase (EC 3.2.1.-)
R1_749912	AHF15142.1	GH43	beta;-xylosidase (EC 3.2.1.37); alpha;-L-arabinofuranosidase (EC 3.2.1.55); arabinanase (EC 3.2.1.99); xylanase (EC 3.2.1.8); galactan 1,3-beta;-galactosidase (EC 3.2.1.145); alpha;-1,2-L-arabinofuranosidase (EC 3.2.1.-); exo-alpha;-1,5-L-arabinofuranosidase (EC 3.2.1.-); [inverting] exo-alpha;-1,5-L-arabinanase (EC 3.2.1.-); beta;-1,3-xylosidase (EC 3.2.1.-)
R1_75050	WP_011543309.1	GH43	beta;-xylosidase (EC 3.2.1.37); alpha;-L-arabinofuranosidase (EC 3.2.1.55); arabinanase (EC 3.2.1.99); xylanase (EC 3.2.1.8); galactan 1,3-beta;-galactosidase (EC 3.2.1.145); alpha;-1,2-L-arabinofuranosidase (EC 3.2.1.-); exo-alpha;-1,5-L-arabinofuranosidase (EC 3.2.1.-); [inverting] exo-alpha;-1,5-L-arabinanase (EC 3.2.1.-); beta;-1,3-xylosidase (EC 3.2.1.-)
R1_750777	WP_013409066.1	GH43	beta;-xylosidase (EC 3.2.1.37); alpha;-L-arabinofuranosidase (EC 3.2.1.55); arabinanase (EC 3.2.1.99); xylanase (EC 3.2.1.8); galactan 1,3-beta;-galactosidase (EC 3.2.1.145); alpha;-1,2-L-arabinofuranosidase (EC 3.2.1.-); exo-alpha;-1,5-L-arabinofuranosidase (EC 3.2.1.-); [inverting] exo-alpha;-1,5-L-arabinanase (EC 3.2.1.-); beta;-1,3-xylosidase (EC 3.2.1.-)
R1_751615	WP_011964780.1	GH43	beta;-xylosidase (EC 3.2.1.37); alpha;-L-arabinofuranosidase (EC 3.2.1.55); arabinanase (EC 3.2.1.99); xylanase (EC 3.2.1.8); galactan 1,3-beta;-galactosidase (EC 3.2.1.145); alpha;-1,2-L-arabinofuranosidase (EC 3.2.1.-); exo-alpha;-1,5-L-arabinofuranosidase (EC 3.2.1.-); [inverting] exo-alpha;-1,5-L-arabinanase (EC 3.2.1.-); beta;-1,3-xylosidase (EC 3.2.1.-)
R1_75369	WP_012692184.1	GH43	beta;-xylosidase (EC 3.2.1.37); alpha;-L-arabinofuranosidase (EC 3.2.1.55); arabinanase (EC 3.2.1.99); xylanase (EC 3.2.1.8); galactan 1,3-beta;-galactosidase (EC 3.2.1.145); alpha;-1,2-L-arabinofuranosidase (EC 3.2.1.-); exo-alpha;-1,5-L-arabinofuranosidase (EC 3.2.1.-); [inverting] exo-alpha;-1,5-L-arabinanase (EC 3.2.1.-); beta;-1,3-xylosidase (EC 3.2.1.-)
R1_757003	AHJ98305.1	GH43	beta;-xylosidase (EC 3.2.1.37); alpha;-L-arabinofuranosidase (EC 3.2.1.55); arabinanase (EC 3.2.1.99); xylanase (EC 3.2.1.8); galactan 1,3-beta;-galactosidase (EC 3.2.1.145); alpha;-1,2-L-arabinofuranosidase (EC 3.2.1.-); exo-alpha;-1,5-L-arabinofuranosidase (EC 3.2.1.-); [inverting] exo-alpha;-1,5-L-arabinanase (EC 3.2.1.-); beta;-1,3-xylosidase (EC 3.2.1.-)
R1_764435	WP_013584805.1	GH43	beta;-xylosidase (EC 3.2.1.37); alpha;-L-arabinofuranosidase (EC 3.2.1.55); arabinanase (EC 3.2.1.99); xylanase (EC 3.2.1.8); galactan 1,3-beta;-galactosidase (EC 3.2.1.145); alpha;-1,2-L-arabinofuranosidase (EC 3.2.1.-); exo-alpha;-1,5-L-arabinofuranosidase (EC 3.2.1.-); [inverting] exo-alpha;-1,5-L-arabinanase (EC 3.2.1.-); beta;-1,3-xylosidase (EC 3.2.1.-)
R1_768000	WP_015266461.1	GH43	beta;-xylosidase (EC 3.2.1.37); alpha;-L-arabinofuranosidase (EC 3.2.1.55); arabinanase (EC 3.2.1.99); xylanase (EC 3.2.1.8); galactan 1,3-beta;-galactosidase (EC 3.2.1.145); alpha;-1,2-L-arabinofuranosidase (EC 3.2.1.-); exo-alpha;-1,5-L-arabinofuranosidase (EC 3.2.1.-); [inverting] exo-alpha;-1,5-L-arabinanase (EC 3.2.1.-); beta;-1,3-xylosidase (EC 3.2.1.-)
[truncated: 6,646 more rows]
