# Supplementary material for: Functional annotation of rhizospheric phageome of the wild plant species Moringa oleifera
Source: Front Microbiol. 2023 May 16;14:1166148. doi: 10.3389/fmicb.2023.1166148 (PMC10227523; doi:10.3389/fmicb.2023.1166148)
Supplement: Supplementary file 1 [file Data_Sheet_1.zip › Table S5.xlsx]

## Sheet: Table S5
Table S5. Number and IDs of gene queries of CAZy families in soil, e.g., bulk (S) and rhizosphere (R), microbiomes of Moringa oleifera.
CAZy_Family	No. gene queries	Query_ID
GH13	5179	NOVO_MIX_3720322	NOVO_MIX_3023616	S2_214336	NOVO_MIX_793772	NOVO_MIX_19904	NOVO_MIX_2265358	NOVO_MIX_3174727	NOVO_MIX_384968	NOVO_MIX_2672029	R3_123593	S3_217324	NOVO_MIX_3255972	NOVO_MIX_596557	S2_181708	NOVO_MIX_1497738	S2_121271	R2_113215	NOVO_MIX_768274	NOVO_MIX_3790813	NOVO_MIX_3233793	NOVO_MIX_3580798	NOVO_MIX_565153	NOVO_MIX_3333041	R3_699058	R3_190643	R1_301965	NOVO_MIX_2015743	R1_667192	R2_234324	R3_127818	R1_542440	NOVO_MIX_3937699	NOVO_MIX_1496253	NOVO_MIX_2384100	NOVO_MIX_1593087	NOVO_MIX_3192713	S2_183218	NOVO_MIX_3702764	R3_86741	R1_711158	NOVO_MIX_3544561	NOVO_MIX_364915	NOVO_MIX_415002	R2_415797	NOVO_MIX_1960299	NOVO_MIX_1044953	R2_333571	R2_71474
GT4	3754	S1_208302	S1_333546	NOVO_MIX_3834508	R1_43447	NOVO_MIX_1716907	S1_84511	NOVO_MIX_1049905	R3_148482	NOVO_MIX_1113509	NOVO_MIX_1904422	R3_915659	R1_706825	NOVO_MIX_593518	NOVO_MIX_3365608	NOVO_MIX_3836809	NOVO_MIX_1867999	NOVO_MIX_3288969	NOVO_MIX_24054	R1_405300	NOVO_MIX_1563127	NOVO_MIX_271792	R2_16589	R2_295357	NOVO_MIX_2676643	NOVO_MIX_458097	R3_327598	NOVO_MIX_3865297	NOVO_MIX_3097495	NOVO_MIX_518433	NOVO_MIX_1573815	NOVO_MIX_2764663	NOVO_MIX_1804417	R2_435777	R1_334098	NOVO_MIX_934817	R3_359226	NOVO_MIX_1626613	NOVO_MIX_1446959	NOVO_MIX_294057	R1_568002	NOVO_MIX_2550562	NOVO_MIX_2897453	R3_626510	R1_122599	S2_242212	NOVO_MIX_2560808	R1_123005	NOVO_MIX_2894209
GT2	3410	NOVO_MIX_1054416	NOVO_MIX_3758904	NOVO_MIX_1881059	R3_378112	R1_339397	NOVO_MIX_1016667	NOVO_MIX_1722173	NOVO_MIX_1019809	NOVO_MIX_2936640	R1_820436	R1_727909	S3_265871	NOVO_MIX_1272807	NOVO_MIX_3608562	NOVO_MIX_3854452	NOVO_MIX_2075595	R3_469905	NOVO_MIX_1463557	NOVO_MIX_789377	NOVO_MIX_3634696	NOVO_MIX_1200153	R1_453597	S1_39283	S1_246954	S3_15668	NOVO_MIX_3081086	NOVO_MIX_2483938	R3_87317	NOVO_MIX_2352441	S1_81519	NOVO_MIX_3176299	S1_96741	R1_461397	R1_314435	NOVO_MIX_2242222	NOVO_MIX_697922	S3_194092	S2_254309	R3_454515	R1_828031	R1_815945	NOVO_MIX_956353	R3_862483	R1_121683	NOVO_MIX_1615996	NOVO_MIX_1064504	R1_489043	R3_316553
CBM48	2857	S3_49285	NOVO_MIX_3467028	R3_922420	NOVO_MIX_829174	R1_40683	S3_56485	S2_205335	NOVO_MIX_2466717	R3_518062	NOVO_MIX_3479695	R1_603659	NOVO_MIX_1581381	R1_20796	R1_713159	NOVO_MIX_487277	S3_311401	S2_121765	NOVO_MIX_1127399	R3_624815	NOVO_MIX_3560004	NOVO_MIX_2820192	S1_144188	NOVO_MIX_1687514	NOVO_MIX_1447780	NOVO_MIX_3049494	NOVO_MIX_3059371	NOVO_MIX_2887694	R3_718019	R3_842402	NOVO_MIX_3139690	NOVO_MIX_128057	R2_288427	NOVO_MIX_3679706	NOVO_MIX_47420	NOVO_MIX_2528606	R2_401439	S1_310409	NOVO_MIX_74080	R3_860777	R1_553509	NOVO_MIX_2947519	NOVO_MIX_2226457	R2_91859	NOVO_MIX_366082	S2_110065	NOVO_MIX_386521	NOVO_MIX_1095225	NOVO_MIX_360242
GT51	2144	NOVO_MIX_2198948	NOVO_MIX_1466972	NOVO_MIX_2666677	R1_464600	NOVO_MIX_2747494	NOVO_MIX_1466139	R2_200413	NOVO_MIX_2962389	S1_218159	NOVO_MIX_3445570	NOVO_MIX_1411290	R3_658166	NOVO_MIX_409041	S2_176570	NOVO_MIX_3715182	R1_507231	NOVO_MIX_1923135	NOVO_MIX_3237520	NOVO_MIX_3792186	NOVO_MIX_3212592	NOVO_MIX_3006334	NOVO_MIX_1960261	NOVO_MIX_1910370	NOVO_MIX_1369325	R2_118568	R3_834922	NOVO_MIX_1691462	NOVO_MIX_1519608	R1_563364	R3_245967	NOVO_MIX_3558685	NOVO_MIX_2589466	NOVO_MIX_857063	NOVO_MIX_2655093	NOVO_MIX_3537668	NOVO_MIX_1179876	NOVO_MIX_3692031	NOVO_MIX_758977	R2_449846	S1_173455	S3_147127	NOVO_MIX_3469148	R1_149056	R3_342773	R1_91745	NOVO_MIX_623584	NOVO_MIX_2352401	R2_100374
GH23	1945	R2_505820	R1_233681	NOVO_MIX_1618021	NOVO_MIX_2709430	R3_582379	NOVO_MIX_1309472	R1_27433	NOVO_MIX_2519232	S2_81279	R1_531602	R1_29881	R3_641726	NOVO_MIX_2916463	S1_232890	NOVO_MIX_1253980	NOVO_MIX_253009	NOVO_MIX_551770	R1_50353	NOVO_MIX_155408	NOVO_MIX_1464827	R1_44165	NOVO_MIX_1910734	R3_723794	S1_206080	R1_250330	R1_551693	R3_738794	NOVO_MIX_1951154	NOVO_MIX_3465200	R3_289926	NOVO_MIX_3078620	NOVO_MIX_851526	R3_165629	S1_211924	S2_90289	R1_485320	NOVO_MIX_361731	NOVO_MIX_3481583	R1_797037	NOVO_MIX_619810	NOVO_MIX_191930	S2_105563	NOVO_MIX_65267	NOVO_MIX_3683115	R1_434232	NOVO_MIX_149972	NOVO_MIX_1224789	NOVO_MIX_3821960
GH3	1798	R1_75840	R2_72268	R1_472732	S3_219349	NOVO_MIX_1589158	NOVO_MIX_2273582	NOVO_MIX_780451	R3_136530	NOVO_MIX_1980552	S2_123499	NOVO_MIX_1887226	NOVO_MIX_2478883	R1_15998	S3_308227	NOVO_MIX_266673	R3_900120	NOVO_MIX_3923759	R3_767239	NOVO_MIX_1887257	S2_306645	R3_435579	NOVO_MIX_2871184	NOVO_MIX_3408571	R3_97446	S1_129483	S2_75608	NOVO_MIX_906882	NOVO_MIX_2383251	NOVO_MIX_981671	R1_219193	R3_544279	NOVO_MIX_3167759	NOVO_MIX_350027	NOVO_MIX_685642	NOVO_MIX_3921800	NOVO_MIX_3442271	NOVO_MIX_993966	R2_476403	S1_194078	R2_333044	R1_141812	S3_132334	S3_258262	NOVO_MIX_2100956	NOVO_MIX_202195	R3_85153	R3_358468	NOVO_MIX_1189200
GT1	1174	NOVO_MIX_1444407	S1_43473	NOVO_MIX_718543	NOVO_MIX_1675312	R2_221618	S1_35163	S1_298133	NOVO_MIX_2253311	NOVO_MIX_2892092	NOVO_MIX_2064079	NOVO_MIX_2439963	S3_330152	S2_284141	NOVO_MIX_2560115	NOVO_MIX_968099	NOVO_MIX_2177995	S2_3211	NOVO_MIX_589382	S1_152465	NOVO_MIX_842561	S1_290220	S3_239470	NOVO_MIX_319954	R1_723343	NOVO_MIX_2116662	S2_24926	NOVO_MIX_1804946	R3_902784	S3_317789	S1_48689	R1_656716	S2_56196	R1_683965	NOVO_MIX_700851	NOVO_MIX_3404546	NOVO_MIX_732347	NOVO_MIX_1853354	NOVO_MIX_857773	R2_34971	S1_49812	NOVO_MIX_341003	S1_55576	S3_287039	NOVO_MIX_1189470	R3_901874	NOVO_MIX_3813315	S2_114171	NOVO_MIX_2346809
GH43	1156	S2_324071	NOVO_MIX_639573	NOVO_MIX_1327373	NOVO_MIX_3852112	R1_650240	NOVO_MIX_2735090	R3_368182	S2_111816	NOVO_MIX_2495878	S2_97166	NOVO_MIX_568338	R3_184905	NOVO_MIX_814616	R1_506827	S2_146344	NOVO_MIX_3486991	R1_664215	NOVO_MIX_2639034	NOVO_MIX_619066	NOVO_MIX_2151772	NOVO_MIX_2133394	S1_289408	R1_406839	NOVO_MIX_133617	NOVO_MIX_821136	S3_65663	R1_142817	NOVO_MIX_846879	NOVO_MIX_2564192	R1_339945	R1_650472	R1_605951	NOVO_MIX_3005595	NOVO_MIX_1363306	R2_97511	NOVO_MIX_2850337	NOVO_MIX_2667344	R1_218942	NOVO_MIX_3748740	NOVO_MIX_3430510	R1_403931	NOVO_MIX_2446039	NOVO_MIX_3398823	R1_62240	R1_487000	S2_34609	NOVO_MIX_3919552	NOVO_MIX_3839879
CBM50	1140	NOVO_MIX_2200511	NOVO_MIX_2690329	R1_680828	R1_381081	NOVO_MIX_466608	R1_557811	NOVO_MIX_759347	NOVO_MIX_2998808	R1_349150	NOVO_MIX_3616732	NOVO_MIX_1435088	NOVO_MIX_3057448	NOVO_MIX_640083	NOVO_MIX_3227002	NOVO_MIX_394718	NOVO_MIX_664759	NOVO_MIX_1275618	R2_244400	NOVO_MIX_280111	R3_136783	NOVO_MIX_937438	R1_132278	R1_55492	NOVO_MIX_473598	NOVO_MIX_960655	R3_48332	NOVO_MIX_913763	NOVO_MIX_444571	NOVO_MIX_3683562	NOVO_MIX_3061180	NOVO_MIX_1242463	R3_667101	NOVO_MIX_1661852	NOVO_MIX_2361703	NOVO_MIX_2607393	NOVO_MIX_2506536	NOVO_MIX_1545381	S2_165506	NOVO_MIX_901746	NOVO_MIX_3731123	NOVO_MIX_1501421	R2_107179	S3_268931	NOVO_MIX_1175102	NOVO_MIX_360157	R1_501394	R1_204427	S1_81902
GH2	1073	NOVO_MIX_2571214	NOVO_MIX_1666602	NOVO_MIX_3656691	R3_147447	S1_108998	NOVO_MIX_2093271	NOVO_MIX_102849	R2_239038	S3_157861	NOVO_MIX_822431	NOVO_MIX_2349294	NOVO_MIX_1470661	NOVO_MIX_1945965	R3_268441	R2_25092	S3_225051	NOVO_MIX_3405922	NOVO_MIX_1002436	NOVO_MIX_3397181	R3_798339	NOVO_MIX_3355224	NOVO_MIX_279843	NOVO_MIX_2943867	NOVO_MIX_3650043	NOVO_MIX_607541	NOVO_MIX_263868	NOVO_MIX_3005086	S1_94778	NOVO_MIX_2226342	NOVO_MIX_2035487	R1_263816	R3_76268	S3_86129	R3_75660	R1_191247	NOVO_MIX_1530290	R1_197843	NOVO_MIX_1762017	S2_220979	R2_361800	R3_452201	NOVO_MIX_2521844	NOVO_MIX_1282792	NOVO_MIX_472055	NOVO_MIX_1942575	NOVO_MIX_3151274	NOVO_MIX_258569	NOVO_MIX_1525290
GH15	1038	R1_523895	R3_213459	R1_582994	NOVO_MIX_198907	R1_169529	R1_373611	NOVO_MIX_888310	R2_72894	R1_57309	R1_734664	NOVO_MIX_608774	R3_775987	NOVO_MIX_3625673	R3_695828	R2_286871	NOVO_MIX_2150200	S1_13811	NOVO_MIX_616595	S2_134979	NOVO_MIX_1192647	S2_202894	R3_429738	NOVO_MIX_3623355	NOVO_MIX_1846201	NOVO_MIX_2755485	R1_187296	NOVO_MIX_2678839	NOVO_MIX_845527	NOVO_MIX_3870937	NOVO_MIX_378662	R3_680672	NOVO_MIX_1330980	NOVO_MIX_572968	NOVO_MIX_3917363	NOVO_MIX_539257	R3_552040	NOVO_MIX_2213834	NOVO_MIX_3609024	R1_539807	NOVO_MIX_1434324	R3_694342	NOVO_MIX_3159244	NOVO_MIX_2635553	NOVO_MIX_1643226	NOVO_MIX_1677185	NOVO_MIX_1458534	R3_818475	NOVO_MIX_103139
GH1	903	NOVO_MIX_31518	S2_275082	S3_129611	NOVO_MIX_1114506	NOVO_MIX_708631	NOVO_MIX_1461359	R1_785893	NOVO_MIX_3393812	S3_48465	NOVO_MIX_1773725	NOVO_MIX_761233	NOVO_MIX_1146110	NOVO_MIX_988433	NOVO_MIX_1836275	NOVO_MIX_1725301	R1_307088	S2_80828	R1_490417	NOVO_MIX_3604439	NOVO_MIX_1077137	NOVO_MIX_3499960	NOVO_MIX_1250345	NOVO_MIX_650277	R1_179418	NOVO_MIX_1371153	NOVO_MIX_2951976	NOVO_MIX_157764	R3_249893	R3_124837	R1_303315	NOVO_MIX_3379561	NOVO_MIX_3293868	NOVO_MIX_3429701	R2_341443	NOVO_MIX_697993	NOVO_MIX_169070	NOVO_MIX_3943195	S2_141765	S1_251836	NOVO_MIX_2843820	R3_395894	NOVO_MIX_2182925	R1_263300	NOVO_MIX_2939736	NOVO_MIX_3283067	NOVO_MIX_1865464	NOVO_MIX_1151759	R1_285259
AA1	871	S3_32972	S2_77281	NOVO_MIX_524647	NOVO_MIX_1152540	NOVO_MIX_220146	R1_627772	NOVO_MIX_2036772	NOVO_MIX_3462851	NOVO_MIX_2975045	NOVO_MIX_1100096	R2_189974	NOVO_MIX_3734948	R1_466544	S1_158320	R1_177511	NOVO_MIX_1289074	R3_799983	NOVO_MIX_3536679	S2_199930	NOVO_MIX_2409307	S3_263780	NOVO_MIX_1115476	NOVO_MIX_1964696	NOVO_MIX_1252602	S3_45454	NOVO_MIX_2135552	NOVO_MIX_2337121	R3_353029	NOVO_MIX_812059	NOVO_MIX_2300081	NOVO_MIX_3301893	NOVO_MIX_3470918	NOVO_MIX_2028916	NOVO_MIX_3735424	NOVO_MIX_1095433	S2_302024	R3_518208	NOVO_MIX_1221900	R3_833930	S1_71930	NOVO_MIX_1691105	NOVO_MIX_3088865	NOVO_MIX_2635534	NOVO_MIX_3444421	NOVO_MIX_3537230	S2_248754	NOVO_MIX_169751	NOVO_MIX_3944119
GT9	868	NOVO_MIX_1038973	R1_559932	NOVO_MIX_1477378	NOVO_MIX_3677265	NOVO_MIX_148515	NOVO_MIX_2767702	NOVO_MIX_2756854	S3_109286	NOVO_MIX_1075993	NOVO_MIX_1615745	R3_512874	NOVO_MIX_972597	NOVO_MIX_1601152	R3_913925	R3_872971	NOVO_MIX_603267	NOVO_MIX_2022347	NOVO_MIX_1833111	S2_283703	S3_160264	R1_586288	NOVO_MIX_555027	R1_359114	NOVO_MIX_3362976	NOVO_MIX_2202890	NOVO_MIX_1227998	S3_194198	NOVO_MIX_1309830	NOVO_MIX_2128239	S3_50660	NOVO_MIX_735426	R3_41533	NOVO_MIX_3717785	NOVO_MIX_1984436	R1_375541	NOVO_MIX_1051542	NOVO_MIX_810430	NOVO_MIX_3785528	R2_78940	R3_653952	NOVO_MIX_2773716	R3_198681	NOVO_MIX_3840137	NOVO_MIX_8284	NOVO_MIX_3585220	R1_111334	NOVO_MIX_1722696	R1_230984
CE14	863	R3_796638	NOVO_MIX_2132070	NOVO_MIX_3164152	R3_141076	R1_708940	S2_268352	NOVO_MIX_2805880	R1_578461	R3_817748	NOVO_MIX_2013831	NOVO_MIX_1280917	R1_627228	NOVO_MIX_459623	R1_303973	R3_814165	NOVO_MIX_842923	R1_564757	R3_500597	NOVO_MIX_1752356	R1_821287	NOVO_MIX_2581638	R1_138969	NOVO_MIX_2265666	NOVO_MIX_449928	NOVO_MIX_3880596	R2_281417	R1_353084	S1_211147	NOVO_MIX_3220835	R3_114726	R3_872386	NOVO_MIX_2314720	S1_104897	R2_362563	NOVO_MIX_2404921	R1_275477	NOVO_MIX_327336	R1_512880	NOVO_MIX_3643582	NOVO_MIX_3878206	R2_306155	NOVO_MIX_286873	S2_195585	R1_356296	NOVO_MIX_3835663	R1_148175	NOVO_MIX_696729	R3_757344
GT35	826	NOVO_MIX_3472442	NOVO_MIX_573203	NOVO_MIX_2751103	NOVO_MIX_2993665	NOVO_MIX_2807712	NOVO_MIX_1238070	NOVO_MIX_3467698	NOVO_MIX_2648786	S1_307472	NOVO_MIX_485019	NOVO_MIX_741914	NOVO_MIX_3517314	NOVO_MIX_2451716	NOVO_MIX_1488576	R2_417101	NOVO_MIX_1188553	R3_830111	R3_117818	NOVO_MIX_541003	R1_368960	NOVO_MIX_140040	NOVO_MIX_81707	NOVO_MIX_342342	NOVO_MIX_2939487	NOVO_MIX_225953	NOVO_MIX_2409419	NOVO_MIX_333496	R3_105229	NOVO_MIX_3238723	NOVO_MIX_1490863	R1_677298	NOVO_MIX_3264252	NOVO_MIX_1594083	R1_32007	R1_84574	NOVO_MIX_1775578	R1_444052	NOVO_MIX_3144530	NOVO_MIX_1226450	NOVO_MIX_2014682	NOVO_MIX_941967	R3_837210	R3_357385	R1_637106	NOVO_MIX_2991653	NOVO_MIX_67013	NOVO_MIX_2507306	NOVO_MIX_1653853
GT20	727	NOVO_MIX_478336	R1_435554	NOVO_MIX_3047825	S2_115468	NOVO_MIX_1632734	S1_75397	R1_395121	NOVO_MIX_3525824	NOVO_MIX_3900738	NOVO_MIX_47048	NOVO_MIX_1491202	S2_200686	NOVO_MIX_2058145	S1_164580	R2_460536	NOVO_MIX_820190	R1_760280	S1_130413	NOVO_MIX_3283807	R1_658018	NOVO_MIX_3947334	NOVO_MIX_2036988	R3_452829	NOVO_MIX_2865638	NOVO_MIX_3462471	R3_495308	R1_786867	S1_134935	NOVO_MIX_142369	NOVO_MIX_1461538	S1_64507	R1_149255	R3_517491	S3_162907	R3_624276	S1_180643	S3_254526	R3_416271	R2_384135	NOVO_MIX_449424	NOVO_MIX_317355	S1_95515	NOVO_MIX_2398474	R1_334221	NOVO_MIX_2957910	NOVO_MIX_1430814	R3_570656	S2_116249
GH77	692	NOVO_MIX_3468726	R3_205099	NOVO_MIX_1468479	NOVO_MIX_3786378	NOVO_MIX_3104732	NOVO_MIX_2225563	NOVO_MIX_409192	NOVO_MIX_1049019	NOVO_MIX_1623046	NOVO_MIX_1193040	NOVO_MIX_3061902	NOVO_MIX_3856904	NOVO_MIX_1959619	NOVO_MIX_2787872	R3_800724	NOVO_MIX_3691737	NOVO_MIX_2347120	NOVO_MIX_85738	R1_542653	R3_624466	NOVO_MIX_1917905	R2_259918	NOVO_MIX_497252	NOVO_MIX_3051838	NOVO_MIX_356711	NOVO_MIX_621006	NOVO_MIX_2837746	NOVO_MIX_1712647	NOVO_MIX_1561790	NOVO_MIX_658593	NOVO_MIX_1256508	R1_727097	NOVO_MIX_1144671	R3_559581	NOVO_MIX_591178	NOVO_MIX_3101080	NOVO_MIX_1252622	R2_225374	R3_940668	NOVO_MIX_3077788	NOVO_MIX_1777971	NOVO_MIX_3288354	NOVO_MIX_961531	R3_424918	NOVO_MIX_1090665	NOVO_MIX_1026181	R1_599539	R3_757871
AA3	681	NOVO_MIX_3422922	NOVO_MIX_1840449	NOVO_MIX_1359253	NOVO_MIX_1239748	NOVO_MIX_3322833	R3_57242	NOVO_MIX_3789659	NOVO_MIX_3010210	R1_390445	NOVO_MIX_3517451	R1_457140	NOVO_MIX_1289452	R1_227568	NOVO_MIX_1956614	NOVO_MIX_2668185	R3_289371	S2_114019	R1_713928	NOVO_MIX_1971824	R3_750977	R1_139745	S1_214504	NOVO_MIX_3933993	R3_484087	NOVO_MIX_1540992	NOVO_MIX_1912294	NOVO_MIX_190078	R1_601242	R2_289634	NOVO_MIX_3749915	NOVO_MIX_3694897	NOVO_MIX_1579259	NOVO_MIX_255946	NOVO_MIX_3177531	S2_260912	S1_35979	NOVO_MIX_1917209	R1_264146	NOVO_MIX_3082030	NOVO_MIX_3569000	NOVO_MIX_1476018	NOVO_MIX_2441881	NOVO_MIX_1322691	NOVO_MIX_491951	NOVO_MIX_2979648	NOVO_MIX_2813773	R3_42435	R3_599905
GT28	667	NOVO_MIX_3948392	NOVO_MIX_3918364	S2_286775	S3_27935	R2_168307	NOVO_MIX_2796328	S2_119175	NOVO_MIX_2120939	S3_268926	NOVO_MIX_2850937	R3_195239	R3_290540	NOVO_MIX_604970	R1_222236	NOVO_MIX_2542909	NOVO_MIX_627202	NOVO_MIX_1635711	NOVO_MIX_559223	S2_32528	R1_575359	S1_263414	NOVO_MIX_3069332	NOVO_MIX_2111437	NOVO_MIX_3249600	R3_749620	NOVO_MIX_3672556	NOVO_MIX_533076	NOVO_MIX_1642400	R3_392152	NOVO_MIX_1629378	NOVO_MIX_1088324	R2_307165	R3_368759	NOVO_MIX_836830	R3_44838	R3_124340	NOVO_MIX_3804182	R1_81670	R1_405790	NOVO_MIX_3742620	NOVO_MIX_3457655	R1_544714	NOVO_MIX_1171724	NOVO_MIX_2132480	NOVO_MIX_2259254	R2_348663	NOVO_MIX_3499526	R3_511348
CBM2	600	NOVO_MIX_955419	NOVO_MIX_2568241	NOVO_MIX_3433026	NOVO_MIX_3535233	NOVO_MIX_1623736	NOVO_MIX_1399782	S2_287149	R3_833508	S2_89958	R3_62941	S1_187719	NOVO_MIX_1219707	NOVO_MIX_573150	R1_37037	NOVO_MIX_872494	NOVO_MIX_509879	S1_257536	R3_763866	NOVO_MIX_2671101	NOVO_MIX_3507846	NOVO_MIX_2249537	NOVO_MIX_1177795	R3_558245	R1_220190	NOVO_MIX_3894691	NOVO_MIX_3861774	R1_474694	NOVO_MIX_2893626	R3_592875	R2_236595	R2_375798	NOVO_MIX_2933161	NOVO_MIX_1912585	R3_91573	NOVO_MIX_1993950	S1_293804	NOVO_MIX_334183	NOVO_MIX_3541375	R1_330852	R3_732380	R1_590221	NOVO_MIX_804020	R1_671230	NOVO_MIX_2611687	S3_31419	S1_9523	NOVO_MIX_238777	NOVO_MIX_1099169
GH38	545	NOVO_MIX_2459509	R1_753079	S3_68260	NOVO_MIX_1291101	S3_52087	NOVO_MIX_806552	NOVO_MIX_2754557	NOVO_MIX_3561126	NOVO_MIX_2809761	NOVO_MIX_2258315	S3_56925	S3_187481	R1_501726	NOVO_MIX_250991	NOVO_MIX_2872471	NOVO_MIX_2454818	S1_283286	S1_73179	NOVO_MIX_1819852	S3_60098	S1_197848	NOVO_MIX_3873896	NOVO_MIX_2219805	NOVO_MIX_1874638	NOVO_MIX_987942	NOVO_MIX_100248	NOVO_MIX_2090815	NOVO_MIX_3596625	NOVO_MIX_2184108	S1_323188	NOVO_MIX_2494865	NOVO_MIX_2666451	NOVO_MIX_3398065	NOVO_MIX_2594616	NOVO_MIX_251134	NOVO_MIX_2186298	S1_44356	S2_327425	NOVO_MIX_693738	NOVO_MIX_2111919	R1_38947	S1_238785	NOVO_MIX_2651994	NOVO_MIX_2895229	NOVO_MIX_1200995	S1_25124	NOVO_MIX_1708141	NOVO_MIX_2970756
GH28	544	R1_13667	NOVO_MIX_1627645	NOVO_MIX_2121864	NOVO_MIX_3495809	NOVO_MIX_914974	NOVO_MIX_899214	NOVO_MIX_3278076	NOVO_MIX_1011491	NOVO_MIX_1674654	S1_82948	NOVO_MIX_507918	NOVO_MIX_2679755	S3_78665	S1_150785	R1_227919	S1_187860	NOVO_MIX_3732063	NOVO_MIX_3818212	R3_370792	NOVO_MIX_1697129	NOVO_MIX_3871869	NOVO_MIX_3842361	S1_32249	R3_930087	NOVO_MIX_1509243	NOVO_MIX_1231933	NOVO_MIX_1565360	S3_333375	NOVO_MIX_2707431	S1_317781	NOVO_MIX_1713363	NOVO_MIX_2876809	NOVO_MIX_909872	S2_93500	NOVO_MIX_3700479	NOVO_MIX_280972	S1_80103	S3_117286	NOVO_MIX_32483	S3_158060	NOVO_MIX_3335813	NOVO_MIX_718124	S1_11246	S2_106324	NOVO_MIX_1619403	NOVO_MIX_2660929	NOVO_MIX_228568	S3_83216
CE4	539	NOVO_MIX_3072982	NOVO_MIX_2789952	NOVO_MIX_816850	NOVO_MIX_3372048	NOVO_MIX_3893266	NOVO_MIX_1228024	R1_106748	R1_56457	R1_782728	NOVO_MIX_3787232	NOVO_MIX_2317080	NOVO_MIX_973217	R1_449148	NOVO_MIX_2425981	NOVO_MIX_3396268	NOVO_MIX_244820	S1_236549	NOVO_MIX_993570	NOVO_MIX_1425623	NOVO_MIX_2169943	NOVO_MIX_818000	NOVO_MIX_3285362	NOVO_MIX_3265277	NOVO_MIX_2526119	NOVO_MIX_3030413	R3_265580	NOVO_MIX_3018700	NOVO_MIX_2799667	NOVO_MIX_2872896	NOVO_MIX_2126873	NOVO_MIX_1145993	NOVO_MIX_184840	NOVO_MIX_951732	R3_591548	NOVO_MIX_3343853	R3_641138	NOVO_MIX_2010857	R1_40836	R1_16441	NOVO_MIX_3405301	NOVO_MIX_3166801	NOVO_MIX_626066	NOVO_MIX_1732588	NOVO_MIX_3058293	NOVO_MIX_3356597	R3_126780	NOVO_MIX_3187824	NOVO_MIX_2572161
GH65	533	NOVO_MIX_3634242	NOVO_MIX_3180496	R1_375173	NOVO_MIX_81296	R1_221230	NOVO_MIX_1411915	NOVO_MIX_2660939	NOVO_MIX_2043020	NOVO_MIX_249934	NOVO_MIX_735023	R3_288534	NOVO_MIX_3877978	S1_70322	R2_319086	NOVO_MIX_1348625	NOVO_MIX_2816212	NOVO_MIX_3489057	NOVO_MIX_322943	NOVO_MIX_2680626	R3_7466	R1_549572	R1_150842	S1_115936	NOVO_MIX_3137087	NOVO_MIX_1939390	NOVO_MIX_1743819	NOVO_MIX_159506	S3_294336	R1_326391	NOVO_MIX_22752	NOVO_MIX_2842149	NOVO_MIX_2867422	NOVO_MIX_3559895	R1_121302	NOVO_MIX_653605	NOVO_MIX_3291091	R1_290251	NOVO_MIX_2678205	R3_562676	R1_709433	NOVO_MIX_1327588	NOVO_MIX_2987530	R3_904692	NOVO_MIX_1969518	NOVO_MIX_196526	NOVO_MIX_2492893	NOVO_MIX_1596890	R1_251852
CBM13	437	R1_493642	NOVO_MIX_1541512	R1_545847	NOVO_MIX_1604577	NOVO_MIX_3461458	NOVO_MIX_3201620	NOVO_MIX_3171178	R3_420148	NOVO_MIX_3090212	R1_443556	S1_324492	NOVO_MIX_843006	S2_67374	NOVO_MIX_3580666	NOVO_MIX_2545671	S2_270669	NOVO_MIX_2996907	NOVO_MIX_851614	S2_216424	S3_304049	NOVO_MIX_1155448	S2_53011	R1_283287	NOVO_MIX_3363699	NOVO_MIX_717985	S1_266832	NOVO_MIX_1157112	NOVO_MIX_945764	S1_100739	S1_236704	NOVO_MIX_1559301	NOVO_MIX_1234287	NOVO_MIX_1671610	NOVO_MIX_2221815	S3_49282	NOVO_MIX_1995143	NOVO_MIX_1688214	R3_235125	S2_304892	NOVO_MIX_1560751	NOVO_MIX_2399992	S3_33998	NOVO_MIX_2892140	NOVO_MIX_3435391	R1_121645	NOVO_MIX_554663	R1_734920	S2_225344
GH5	434	NOVO_MIX_481277	NOVO_MIX_1525406	NOVO_MIX_595065	S3_2489	R1_216790	S1_181955	NOVO_MIX_2209683	NOVO_MIX_871896	NOVO_MIX_1623110	R1_206071	R1_437433	NOVO_MIX_3583956	S2_13839	R3_369907	NOVO_MIX_1987349	NOVO_MIX_461969	NOVO_MIX_3044404	NOVO_MIX_1811628	S1_246962	R3_865823	NOVO_MIX_2147603	NOVO_MIX_602632	NOVO_MIX_1599355	NOVO_MIX_1744926	NOVO_MIX_2470715	NOVO_MIX_1853066	NOVO_MIX_2249537	NOVO_MIX_2671101	R3_914561	NOVO_MIX_472391	NOVO_MIX_3722088	S1_17183	S1_257536	S1_137	R3_705290	NOVO_MIX_1141467	NOVO_MIX_3586931	R1_221557	S2_88318	S1_187719	NOVO_MIX_348499	S3_318923	NOVO_MIX_2029032	NOVO_MIX_2162406	NOVO_MIX_315520	NOVO_MIX_2492837	NOVO_MIX_1399782	NOVO_MIX_930008
CE1	394	R1_374666	NOVO_MIX_131243	R1_815051	NOVO_MIX_1055217	R1_7175	NOVO_MIX_3804540	R3_300022	S2_294381	NOVO_MIX_2165699	S3_132864	R3_545491	S2_25381	NOVO_MIX_625220	NOVO_MIX_3535136	NOVO_MIX_1429546	NOVO_MIX_1785212	NOVO_MIX_1429479	S2_248836	R3_323337	NOVO_MIX_1958203	NOVO_MIX_137062	R1_611131	NOVO_MIX_381285	NOVO_MIX_2321049	S3_35582	NOVO_MIX_3929761	NOVO_MIX_1362913	NOVO_MIX_1753697	R1_214995	NOVO_MIX_3074240	NOVO_MIX_348752	R3_405733	S1_304096	NOVO_MIX_1136210	R3_886455	NOVO_MIX_3012722	NOVO_MIX_3164703	R3_934939	NOVO_MIX_333706	R1_527442	NOVO_MIX_3233605	R3_665111	NOVO_MIX_2487350	NOVO_MIX_1176853	NOVO_MIX_3045937	NOVO_MIX_1162744	NOVO_MIX_576541	NOVO_MIX_3860111
AA7	379	NOVO_MIX_1366058	S3_190857	NOVO_MIX_3934693	NOVO_MIX_1841806	S2_7340	NOVO_MIX_1993819	R1_829641	NOVO_MIX_958252	NOVO_MIX_2726716	S1_267578	S1_83874	R3_615822	S1_155059	R3_598251	R3_917545	NOVO_MIX_3131945	NOVO_MIX_2993778	NOVO_MIX_3000476	NOVO_MIX_862256	NOVO_MIX_590578	NOVO_MIX_3002210	NOVO_MIX_1796764	R1_803837	NOVO_MIX_2220756	NOVO_MIX_2723076	R3_617176	R2_336705	S2_267566	NOVO_MIX_2224215	NOVO_MIX_1393660	NOVO_MIX_125496	NOVO_MIX_1600857	S1_113610	NOVO_MIX_2193003	NOVO_MIX_960084	R1_130654	NOVO_MIX_346903	R3_611212	R1_616722	NOVO_MIX_2178924	NOVO_MIX_3721722	NOVO_MIX_2128152	NOVO_MIX_392375	R3_743405	R1_479328	NOVO_MIX_3664495	NOVO_MIX_3486862	NOVO_MIX_2805663
GH4	374	R1_156445	NOVO_MIX_1281615	NOVO_MIX_3521865	NOVO_MIX_563125	R2_131511	R2_136350	NOVO_MIX_2162212	NOVO_MIX_167712	NOVO_MIX_3813193	NOVO_MIX_3044099	NOVO_MIX_1575499	NOVO_MIX_2838300	NOVO_MIX_2269572	NOVO_MIX_51387	NOVO_MIX_1208867	S2_115299	R1_296458	R2_327179	S3_287037	NOVO_MIX_1879801	R2_310651	R1_389719	NOVO_MIX_275540	NOVO_MIX_2312938	NOVO_MIX_2303983	S2_215837	S2_27409	S2_323230	R2_223587	R1_723241	NOVO_MIX_3658102	NOVO_MIX_816331	NOVO_MIX_2194647	NOVO_MIX_3449289	R3_153916	S2_164952	NOVO_MIX_2878839	R2_103145	NOVO_MIX_3843280	NOVO_MIX_584672	S3_217151	R2_233863	NOVO_MIX_2492157	S2_269964	NOVO_MIX_2755059	NOVO_MIX_1777585	S3_127306	R2_441762
GH78	371	NOVO_MIX_1213037	NOVO_MIX_1582239	NOVO_MIX_1014632	NOVO_MIX_3231130	NOVO_MIX_3744969	R1_394100	R3_756737	S2_128930	R3_274492	NOVO_MIX_3413847	NOVO_MIX_3405006	R1_382809	NOVO_MIX_2623936	R2_344799	S3_45028	R1_544487	NOVO_MIX_76223	NOVO_MIX_1452161	NOVO_MIX_3146137	R3_37871	NOVO_MIX_3465456	S2_276373	R1_616965	NOVO_MIX_1675760	R1_90431	NOVO_MIX_1401939	S1_81305	NOVO_MIX_626006	NOVO_MIX_309761	R2_120331	S1_110351	NOVO_MIX_3548464	NOVO_MIX_2180203	NOVO_MIX_1882087	NOVO_MIX_1561246	R1_17280	S2_133254	NOVO_MIX_3361002	NOVO_MIX_534431	NOVO_MIX_850320	NOVO_MIX_132593	NOVO_MIX_83189	S2_85347	S2_71397	NOVO_MIX_2541725	NOVO_MIX_362103	NOVO_MIX_3018791	R3_424029
GT26	369	NOVO_MIX_2377590	R3_18592	R2_164302	NOVO_MIX_3354924	R3_365700	NOVO_MIX_3636754	NOVO_MIX_809438	NOVO_MIX_758123	R3_752078	R1_35572	NOVO_MIX_1780467	NOVO_MIX_943176	NOVO_MIX_3485843	S3_94678	NOVO_MIX_3256259	NOVO_MIX_1739484	R2_345080	R3_394607	R3_103802	R3_502031	NOVO_MIX_1573772	NOVO_MIX_2009541	R3_386948	S2_250320	R1_194411	R1_640771	R1_514938	R3_329185	NOVO_MIX_652138	NOVO_MIX_2655800	NOVO_MIX_93289	NOVO_MIX_1527557	R1_823171	NOVO_MIX_307430	NOVO_MIX_2537040	NOVO_MIX_1095599	NOVO_MIX_1316	R2_322500	NOVO_MIX_1279216	S3_24823	R3_891268	NOVO_MIX_2136708	NOVO_MIX_1573727	S2_105918	NOVO_MIX_3490235	R3_622917	NOVO_MIX_2292546	NOVO_MIX_1587753
GH16	363	NOVO_MIX_3104629	NOVO_MIX_38784	NOVO_MIX_2859655	NOVO_MIX_175677	NOVO_MIX_2693532	NOVO_MIX_2567995	R3_402455	NOVO_MIX_772275	R3_636840	S3_256647	NOVO_MIX_2715404	NOVO_MIX_843964	R3_839602	R3_715962	R1_751729	R3_895748	NOVO_MIX_3663144	NOVO_MIX_568941	NOVO_MIX_1877548	NOVO_MIX_1289320	NOVO_MIX_2335960	NOVO_MIX_3712524	R3_478564	NOVO_MIX_1208987	R1_170417	NOVO_MIX_236606	R1_105233	S2_150951	NOVO_MIX_624286	NOVO_MIX_3323944	NOVO_MIX_1846327	NOVO_MIX_2060868	R3_651914	NOVO_MIX_1900427	NOVO_MIX_1847168	R1_422122	NOVO_MIX_1213149	R1_546968	NOVO_MIX_1674784	R3_777816	NOVO_MIX_2863723	NOVO_MIX_2217061	NOVO_MIX_896403	NOVO_MIX_719379	R3_604314	R2_190980	R3_526693	R3_740570
CBM32	362	NOVO_MIX_1948774	NOVO_MIX_804997	NOVO_MIX_3424338	S3_104996	NOVO_MIX_2670034	NOVO_MIX_1334680	NOVO_MIX_758316	NOVO_MIX_1035569	R3_258540	NOVO_MIX_959408	R3_120751	NOVO_MIX_3554862	NOVO_MIX_163383	S1_283891	S3_185482	R3_711619	NOVO_MIX_3028207	S3_213308	R1_352678	S3_309803	NOVO_MIX_3514870	S3_322675	S2_301669	NOVO_MIX_2363145	NOVO_MIX_1471664	S3_156737	NOVO_MIX_2188905	S1_74101	R1_820531	S3_72811	NOVO_MIX_3201658	S3_118378	S2_236684	NOVO_MIX_744911	S2_30820	NOVO_MIX_3836017	NOVO_MIX_3684413	NOVO_MIX_2273606	NOVO_MIX_3765793	NOVO_MIX_3349970	NOVO_MIX_3426727	NOVO_MIX_708265	NOVO_MIX_2977613	NOVO_MIX_1791570	NOVO_MIX_1968424	NOVO_MIX_695838	R2_326953	S1_112671
GH9	361	NOVO_MIX_2928334	R1_502871	R3_233298	NOVO_MIX_2085867	R3_74181	NOVO_MIX_244359	NOVO_MIX_693277	NOVO_MIX_1803505	S3_261208	NOVO_MIX_3201055	NOVO_MIX_2183701	NOVO_MIX_1702942	NOVO_MIX_1251455	NOVO_MIX_1389590	NOVO_MIX_3775897	NOVO_MIX_359333	NOVO_MIX_3275474	NOVO_MIX_1761449	NOVO_MIX_609395	R3_541472	S1_300918	R1_610084	NOVO_MIX_1972899	R3_208466	NOVO_MIX_3374800	NOVO_MIX_2356376	R3_48282	NOVO_MIX_2469614	S1_219939	NOVO_MIX_2671389	NOVO_MIX_2400412	S2_311540	NOVO_MIX_741039	NOVO_MIX_627439	R1_311292	R3_420940	NOVO_MIX_3150459	NOVO_MIX_912497	NOVO_MIX_3036997	NOVO_MIX_3190526	S1_95434	NOVO_MIX_3463474	S3_127128	NOVO_MIX_3468585	NOVO_MIX_261565	NOVO_MIX_507592	R3_20455	NOVO_MIX_1288416
CBM6	360	NOVO_MIX_1259231	R1_630811	NOVO_MIX_932473	S3_206193	NOVO_MIX_2940756	R3_812987	S2_250346	NOVO_MIX_896132	NOVO_MIX_3502913	NOVO_MIX_1386444	R3_213561	NOVO_MIX_154148	S1_283377	NOVO_MIX_1671610	S2_236934	NOVO_MIX_80387	S2_171657	S3_43760	NOVO_MIX_3550171	NOVO_MIX_780040	S1_291028	S2_90360	S2_156272	NOVO_MIX_3711571	S3_97150	NOVO_MIX_1827100	NOVO_MIX_3351260	NOVO_MIX_3264221	R3_847100	NOVO_MIX_1966138	NOVO_MIX_2060868	NOVO_MIX_785414	NOVO_MIX_1900427	NOVO_MIX_3461458	R3_71462	R3_12490	R3_367523	NOVO_MIX_1289320	R1_803766	NOVO_MIX_386835	NOVO_MIX_2360732	NOVO_MIX_2253879	R1_682140	NOVO_MIX_1059630	NOVO_MIX_435689	NOVO_MIX_1494877	NOVO_MIX_1715141	S3_92848
GH18	345	S2_73044	NOVO_MIX_2862398	NOVO_MIX_3269381	NOVO_MIX_2330894	NOVO_MIX_1380411	NOVO_MIX_1000055	R1_16441	NOVO_MIX_1354541	R1_220190	S1_188844	NOVO_MIX_775866	S3_263506	NOVO_MIX_1573794	NOVO_MIX_658811	S2_151473	S1_155151	NOVO_MIX_768878	NOVO_MIX_1214048	S1_198439	NOVO_MIX_2671101	S1_210961	NOVO_MIX_3722088	NOVO_MIX_1324611	S2_330498	R3_178359	NOVO_MIX_573150	NOVO_MIX_3643556	NOVO_MIX_3068040	NOVO_MIX_2463520	NOVO_MIX_2677612	S1_230213	R2_5682	S1_116959	S1_24181	S2_96637	NOVO_MIX_3201522	NOVO_MIX_1853265	NOVO_MIX_982877	S1_310618	R1_817231	NOVO_MIX_1255470	NOVO_MIX_819230	S3_108865	S2_243937	S2_234508	S1_29720	R1_680805	R3_685826
GH31	340	S1_174701	NOVO_MIX_1533612	R3_467929	NOVO_MIX_1733076	S3_134597	S1_71173	NOVO_MIX_381546	S2_192456	R1_318886	NOVO_MIX_2017313	NOVO_MIX_2973086	R2_276301	NOVO_MIX_3805543	NOVO_MIX_2380	NOVO_MIX_3279468	S2_81477	NOVO_MIX_3265199	NOVO_MIX_448025	NOVO_MIX_1464313	R3_819996	R1_173967	NOVO_MIX_2050952	R1_406051	NOVO_MIX_1730574	S1_122923	S1_216473	R1_65020	S2_300478	S3_139517	R1_200590	R1_318563	NOVO_MIX_3904105	S2_276226	NOVO_MIX_586913	NOVO_MIX_3225403	NOVO_MIX_3614313	S2_234559	S2_276983	R3_247672	S3_194713	NOVO_MIX_3947176	NOVO_MIX_434706	R3_542073	NOVO_MIX_735063	NOVO_MIX_1128326	NOVO_MIX_2416584	S3_322101	NOVO_MIX_457902
GH39	335	R3_555237	NOVO_MIX_2714493	NOVO_MIX_1945086	NOVO_MIX_3123576	NOVO_MIX_2124011	S1_17526	NOVO_MIX_3279133	NOVO_MIX_141268	S2_18879	R3_433056	S2_210690	S2_293912	NOVO_MIX_158457	NOVO_MIX_3912711	NOVO_MIX_1341729	NOVO_MIX_104401	NOVO_MIX_3440427	NOVO_MIX_22156	NOVO_MIX_1744375	R2_261827	S3_218133	NOVO_MIX_351487	R3_83688	NOVO_MIX_1381547	NOVO_MIX_996088	R3_585797	NOVO_MIX_2481978	NOVO_MIX_1528439	NOVO_MIX_3845276	NOVO_MIX_1115730	NOVO_MIX_2145668	R2_68612	S2_49678	NOVO_MIX_3038267	NOVO_MIX_1118657	S2_21447	R2_494607	NOVO_MIX_639373	R1_445827	NOVO_MIX_503053	NOVO_MIX_1408585	S2_195065	NOVO_MIX_612147	S2_167227	NOVO_MIX_3776400	S1_231570	NOVO_MIX_2819882	NOVO_MIX_1459383
CE11	293	NOVO_MIX_1376523	R3_779879	R1_735549	S2_160802	NOVO_MIX_425810	NOVO_MIX_3581969	R3_210501	R3_357985	R3_821243	NOVO_MIX_1561362	NOVO_MIX_3740613	NOVO_MIX_2440503	NOVO_MIX_2436690	NOVO_MIX_199317	NOVO_MIX_1622903	S3_156873	NOVO_MIX_3149535	NOVO_MIX_727198	NOVO_MIX_2002113	NOVO_MIX_2049292	NOVO_MIX_2761917	S2_216410	NOVO_MIX_2199128	R2_185681	NOVO_MIX_1141482	NOVO_MIX_2805724	NOVO_MIX_1176536	NOVO_MIX_3597670	NOVO_MIX_1631354	NOVO_MIX_1778775	NOVO_MIX_3499768	R1_717628	NOVO_MIX_2737891	NOVO_MIX_1745270	NOVO_MIX_683406	R1_616065	NOVO_MIX_301832	NOVO_MIX_1416933	NOVO_MIX_1344664	NOVO_MIX_1410934	NOVO_MIX_1713501	S3_239437	NOVO_MIX_1504901	NOVO_MIX_347808	R3_701559	NOVO_MIX_55128	R2_76783	R3_231782
GH51	291	S3_216683	NOVO_MIX_1973816	NOVO_MIX_2637253	R3_533530	NOVO_MIX_1640796	NOVO_MIX_3449102	S3_166401	NOVO_MIX_3504068	NOVO_MIX_3658453	NOVO_MIX_32663	R1_184297	NOVO_MIX_22381	NOVO_MIX_3860659	NOVO_MIX_2561382	NOVO_MIX_2622940	NOVO_MIX_1037323	R1_321207	NOVO_MIX_886793	NOVO_MIX_3356300	R1_720128	NOVO_MIX_3733192	NOVO_MIX_2041972	S1_203200	R3_47293	NOVO_MIX_2187749	NOVO_MIX_3538909	S2_185991	NOVO_MIX_1973559	NOVO_MIX_2696953	NOVO_MIX_563382	S2_253826	NOVO_MIX_3394110	NOVO_MIX_1118896	NOVO_MIX_2080615	NOVO_MIX_848203	S2_217679	R3_755384	NOVO_MIX_1961615	NOVO_MIX_2842729	S2_4719	R1_340272	NOVO_MIX_362243	NOVO_MIX_3545232	NOVO_MIX_403613	NOVO_MIX_1169650	R1_350344	S1_267301	NOVO_MIX_1722997
GT5	274	NOVO_MIX_3614774	NOVO_MIX_20277	R1_525316	NOVO_MIX_3560275	NOVO_MIX_865695	NOVO_MIX_350794	NOVO_MIX_1397646	NOVO_MIX_2989091	NOVO_MIX_2995863	NOVO_MIX_1231137	NOVO_MIX_2906853	R3_890656	NOVO_MIX_3209555	NOVO_MIX_88892	R3_787196	R1_671491	NOVO_MIX_3442024	NOVO_MIX_1701087	NOVO_MIX_3336697	R1_440329	NOVO_MIX_1485344	NOVO_MIX_1744440	S1_137660	NOVO_MIX_572137	NOVO_MIX_3815354	NOVO_MIX_726754	NOVO_MIX_753658	NOVO_MIX_906016	NOVO_MIX_1356013	S1_72502	NOVO_MIX_1471700	S1_183633	NOVO_MIX_1698623	R1_318861	R3_536562	R3_436813	S2_326913	S3_60292	NOVO_MIX_3125252	NOVO_MIX_3301660	R1_236313	NOVO_MIX_779547	NOVO_MIX_3666213	NOVO_MIX_1369462	S2_323765	NOVO_MIX_460975	NOVO_MIX_264992	NOVO_MIX_1591505
GH10	272	NOVO_MIX_1401851	NOVO_MIX_969194	R1_352619	S1_17929	NOVO_MIX_2189012	R3_851424	NOVO_MIX_3953334	NOVO_MIX_491344	NOVO_MIX_1664066	R2_322462	NOVO_MIX_2662382	R3_321017	S3_261533	NOVO_MIX_2542316	NOVO_MIX_2094370	R1_120168	NOVO_MIX_1318113	NOVO_MIX_1605140	R3_194293	NOVO_MIX_502001	S1_5105	R1_125851	NOVO_MIX_2994148	S1_307439	R1_19748	NOVO_MIX_1839414	NOVO_MIX_740407	NOVO_MIX_2271977	NOVO_MIX_510275	R2_365010	NOVO_MIX_141749	S2_147851	NOVO_MIX_617551	NOVO_MIX_1117727	NOVO_MIX_1710226	NOVO_MIX_3317221	NOVO_MIX_1900795	NOVO_MIX_625227	S3_81468	NOVO_MIX_323686	S2_206973	R3_444898	NOVO_MIX_2591920	S2_203342	NOVO_MIX_2114590	R1_32192	NOVO_MIX_540648	NOVO_MIX_3891158
CE8	265	NOVO_MIX_1782603	NOVO_MIX_2368044	S1_125039	NOVO_MIX_2548739	S2_171006	R1_751779	S2_177304	R1_338625	R3_399493	NOVO_MIX_3957554	R3_690141	NOVO_MIX_2000541	S1_322289	S1_110568	S1_76286	S3_214505	R1_10904	S3_299462	S2_199733	S1_197602	S3_224861	NOVO_MIX_542893	R1_290143	NOVO_MIX_3671440	NOVO_MIX_2699200	R3_604685	NOVO_MIX_1548835	S3_188467	NOVO_MIX_1088911	NOVO_MIX_1678871	NOVO_MIX_936323	NOVO_MIX_825334	R1_727033	R1_544288	NOVO_MIX_2141465	S1_239445	S1_142954	S1_271927	NOVO_MIX_825335	NOVO_MIX_2765517	NOVO_MIX_2809646	R1_744645	S2_25788	S2_301699	S1_284110	NOVO_MIX_134757	NOVO_MIX_2549584	NOVO_MIX_2506275
PL1	259	NOVO_MIX_3063681	NOVO_MIX_1168367	NOVO_MIX_2806850	NOVO_MIX_3428202	S1_309015	R1_124552	NOVO_MIX_2939709	R2_251783	NOVO_MIX_1690296	S1_213556	R1_188945	S1_330591	NOVO_MIX_267358	NOVO_MIX_124924	NOVO_MIX_3563178	NOVO_MIX_3931614	NOVO_MIX_2732807	NOVO_MIX_3374140	NOVO_MIX_425793	NOVO_MIX_1424609	R3_413271	NOVO_MIX_963968	NOVO_MIX_1456714	NOVO_MIX_1176578	NOVO_MIX_2256820	R3_23257	NOVO_MIX_3559305	R1_536694	R1_115281	NOVO_MIX_601150	NOVO_MIX_3081096	R1_468872	S2_20120	S3_13631	S3_144023	R1_124001	R1_14853	NOVO_MIX_469153	NOVO_MIX_2540678	NOVO_MIX_526898	R1_477547	S3_172574	R3_16611	S3_146726	NOVO_MIX_1160925	NOVO_MIX_3582363	NOVO_MIX_1022769	S3_333855
CBM57	253	NOVO_MIX_70341	NOVO_MIX_1415754	NOVO_MIX_1051879	S3_146284	R3_592526	S3_242226	S1_274978	NOVO_MIX_2371158	R1_82701	S3_251367	S1_252590	NOVO_MIX_3318994	S2_312935	S1_225107	S3_101533	S3_276705	R1_630053	NOVO_MIX_1106578	R1_388501	NOVO_MIX_444351	S2_269244	NOVO_MIX_2548276	NOVO_MIX_3638499	NOVO_MIX_1348801	NOVO_MIX_2243098	S1_86135	NOVO_MIX_900397	S3_242043	S1_329219	S1_138306	S1_228052	S1_277812	R3_224379	S1_194483	S1_50584	S1_35297	S1_243295	S3_299617	S1_165131	R1_761409	S1_208522	S3_239793	S2_166899	NOVO_MIX_294154	R1_706704	NOVO_MIX_1347153	NOVO_MIX_3234928	S1_108998
GH103	252	NOVO_MIX_2544755	NOVO_MIX_2816169	R1_492578	NOVO_MIX_475244	NOVO_MIX_1700447	NOVO_MIX_2019604	S1_268950	NOVO_MIX_286896	NOVO_MIX_668473	R2_209799	NOVO_MIX_1450108	R1_383641	R3_138265	NOVO_MIX_347053	NOVO_MIX_2479439	NOVO_MIX_606771	NOVO_MIX_1798299	NOVO_MIX_85733	NOVO_MIX_1010770	R3_506539	NOVO_MIX_393729	NOVO_MIX_3017198	NOVO_MIX_1935471	NOVO_MIX_1342613	R3_739040	NOVO_MIX_423527	NOVO_MIX_1403884	NOVO_MIX_1772645	NOVO_MIX_3174330	R1_137825	NOVO_MIX_2951581	R1_637605	NOVO_MIX_519474	R1_479312	NOVO_MIX_693384	NOVO_MIX_1254730	R3_369950	NOVO_MIX_3390542	S1_305320	R1_701624	NOVO_MIX_522462	R1_52381	R3_640844	NOVO_MIX_3894664	NOVO_MIX_3893582	NOVO_MIX_1194708	NOVO_MIX_3020122	R1_536444
CE9	220	NOVO_MIX_2910039	NOVO_MIX_777137	NOVO_MIX_1912914	S2_28423	NOVO_MIX_2213411	R3_849351	NOVO_MIX_1131571	R1_706337	R1_23063	NOVO_MIX_1832159	NOVO_MIX_2972341	R2_486818	R1_543609	NOVO_MIX_3113120	R1_335916	NOVO_MIX_3260110	NOVO_MIX_954839	R2_211216	NOVO_MIX_3721237	S3_243470	S3_324833	S1_319330	NOVO_MIX_2109391	R3_209274	NOVO_MIX_3300627	NOVO_MIX_2416517	R3_366046	NOVO_MIX_994629	NOVO_MIX_726852	R1_321046	NOVO_MIX_1946947	R3_135235	NOVO_MIX_57302	NOVO_MIX_2183608	NOVO_MIX_301034	R1_139478	NOVO_MIX_3662590	R1_400656	NOVO_MIX_3298839	NOVO_MIX_1820899	R1_268539	NOVO_MIX_3613146	R2_302346	NOVO_MIX_2213753	NOVO_MIX_2556320	NOVO_MIX_1846763	NOVO_MIX_2546973	S3_91380
GT30	219	NOVO_MIX_2784832	NOVO_MIX_2281944	NOVO_MIX_2486403	NOVO_MIX_22314	NOVO_MIX_855058	S1_90965	NOVO_MIX_3755689	NOVO_MIX_2146418	S1_8030	NOVO_MIX_3238390	R1_668426	NOVO_MIX_3165054	R3_828761	NOVO_MIX_2648604	NOVO_MIX_2270356	NOVO_MIX_3359039	S1_313738	NOVO_MIX_1458327	NOVO_MIX_1181558	NOVO_MIX_2615437	R1_537590	R2_59588	NOVO_MIX_3813980	NOVO_MIX_2638452	S1_193620	S2_288644	NOVO_MIX_1400849	NOVO_MIX_3382823	R3_381664	R1_142266	NOVO_MIX_484133	NOVO_MIX_1470129	R3_44196	R1_669396	NOVO_MIX_1719309	NOVO_MIX_1864548	R3_716573	NOVO_MIX_1850283	NOVO_MIX_611299	NOVO_MIX_599061	NOVO_MIX_1782805	R1_77150	NOVO_MIX_2571497	NOVO_MIX_3934163	NOVO_MIX_454972	R3_250380	R3_502606	R2_119079
GH36	217	R1_665295	NOVO_MIX_1798710	R3_918862	NOVO_MIX_845786	NOVO_MIX_1388224	R3_367629	S1_47366	R1_350044	NOVO_MIX_3715586	NOVO_MIX_760961	R2_392334	NOVO_MIX_3381852	NOVO_MIX_1681416	NOVO_MIX_1431695	NOVO_MIX_1384217	NOVO_MIX_3769279	R1_304736	NOVO_MIX_2853142	S1_63659	NOVO_MIX_2979341	S3_4338	NOVO_MIX_3375254	NOVO_MIX_1613265	NOVO_MIX_691125	NOVO_MIX_2625946	NOVO_MIX_111219	S2_320056	NOVO_MIX_2874400	S2_174391	S1_196699	R1_793982	NOVO_MIX_3515383	R1_791489	NOVO_MIX_2664972	NOVO_MIX_3910871	NOVO_MIX_2178204	S3_196528	NOVO_MIX_2079231	NOVO_MIX_3749694	NOVO_MIX_1143596	R1_300493	NOVO_MIX_634254	S3_310721	NOVO_MIX_3208640	NOVO_MIX_1799881	R3_891443	NOVO_MIX_1869514	NOVO_MIX_1985108
GH35	216	NOVO_MIX_1317630	R1_487000	S2_132303	S3_43669	NOVO_MIX_2185970	NOVO_MIX_1536678	NOVO_MIX_688996	NOVO_MIX_2465342	NOVO_MIX_3168651	R2_72731	NOVO_MIX_2676441	S1_269246	R3_785322	NOVO_MIX_3038317	S1_68247	S2_201673	S2_104302	S2_38541	NOVO_MIX_2248702	R3_391284	NOVO_MIX_534101	NOVO_MIX_363601	NOVO_MIX_556083	R3_570161	NOVO_MIX_683367	R1_359106	NOVO_MIX_2189597	NOVO_MIX_3202808	R3_837972	NOVO_MIX_3487453	S2_230359	S2_316594	R1_512509	S3_213560	S3_124273	NOVO_MIX_3392243	NOVO_MIX_817245	S1_13062	NOVO_MIX_3547992	S2_218061	NOVO_MIX_2136769	NOVO_MIX_2640146	S2_127804	NOVO_MIX_3888120	R3_911720	R2_327800	S3_311493	R3_69564
GH20	200	NOVO_MIX_3743442	NOVO_MIX_3356203	S1_293132	NOVO_MIX_2685743	S1_180014	NOVO_MIX_1770140	S2_217768	R2_21859	S3_26761	R1_70109	R1_539835	NOVO_MIX_2522690	NOVO_MIX_3902832	NOVO_MIX_658109	NOVO_MIX_96165	S1_242899	NOVO_MIX_2944985	NOVO_MIX_1478243	NOVO_MIX_1967461	NOVO_MIX_3212758	R3_709258	S2_180661	R3_591454	NOVO_MIX_506898	NOVO_MIX_1894544	S3_38657	NOVO_MIX_2182177	NOVO_MIX_1987849	NOVO_MIX_3066845	NOVO_MIX_2944455	NOVO_MIX_831693	NOVO_MIX_1932833	NOVO_MIX_3852867	NOVO_MIX_1849529	NOVO_MIX_200427	R1_216593	NOVO_MIX_600807	NOVO_MIX_3483750	NOVO_MIX_3255291	NOVO_MIX_2367987	NOVO_MIX_2004823	NOVO_MIX_414152	R1_497665	NOVO_MIX_3303625	NOVO_MIX_500339	S2_182940	R2_115663	S2_15009
GH92	198	R3_364301	R1_163103	S3_109057	NOVO_MIX_3937273	NOVO_MIX_945100	NOVO_MIX_1282687	NOVO_MIX_3575996	NOVO_MIX_3286982	S2_308537	S2_45591	NOVO_MIX_2898965	NOVO_MIX_2954938	NOVO_MIX_822142	NOVO_MIX_3128106	R3_456658	NOVO_MIX_3941865	NOVO_MIX_2126151	R1_242322	NOVO_MIX_753367	NOVO_MIX_1444837	R3_881105	NOVO_MIX_3019457	NOVO_MIX_2007745	R1_144809	NOVO_MIX_3436836	NOVO_MIX_1583611	NOVO_MIX_1912264	R3_164569	NOVO_MIX_833329	NOVO_MIX_1244007	NOVO_MIX_3803911	R3_332077	NOVO_MIX_363552	NOVO_MIX_3860020	S3_83363	NOVO_MIX_1142469	S3_297666	NOVO_MIX_1428196	NOVO_MIX_2690615	R1_327958	S2_214053	S2_109454	S2_261113	NOVO_MIX_3914228	NOVO_MIX_1120473	NOVO_MIX_3881876	NOVO_MIX_2596622	R1_454293
GT39	198	R1_126054	R1_46670	NOVO_MIX_2670146	NOVO_MIX_218758	R2_372153	NOVO_MIX_2658057	R1_85329	NOVO_MIX_1574413	R1_144438	NOVO_MIX_66204	NOVO_MIX_247582	R1_718591	R1_717537	R3_907842	NOVO_MIX_2963473	R3_527176	R1_414396	NOVO_MIX_119494	NOVO_MIX_1475245	R3_133452	NOVO_MIX_235586	NOVO_MIX_2678849	NOVO_MIX_2932623	R3_683840	R1_285214	R1_271674	NOVO_MIX_3644607	R3_783997	R2_375879	NOVO_MIX_3178089	R3_4699	NOVO_MIX_3211158	R2_7202	R1_545645	NOVO_MIX_3561726	NOVO_MIX_458115	R3_131033	NOVO_MIX_1254483	R1_264272	NOVO_MIX_1565374	NOVO_MIX_2046349	NOVO_MIX_3330784	NOVO_MIX_1184947	NOVO_MIX_2730605	NOVO_MIX_3207230	NOVO_MIX_2104007	R1_72930	R3_186799
GH29	197	NOVO_MIX_2991548	S3_194378	R1_60610	NOVO_MIX_1718907	NOVO_MIX_1599226	NOVO_MIX_2673404	S2_285606	NOVO_MIX_3421555	S1_263693	S3_223722	R3_96480	NOVO_MIX_872213	S3_142529	NOVO_MIX_529132	NOVO_MIX_464929	S2_263061	NOVO_MIX_1929812	NOVO_MIX_552082	R3_256504	S2_67375	NOVO_MIX_289616	NOVO_MIX_2049817	S2_53577	NOVO_MIX_427189	NOVO_MIX_84776	R1_231509	NOVO_MIX_316538	NOVO_MIX_118367	NOVO_MIX_3257636	S2_81234	S3_72191	S1_100739	R3_145229	NOVO_MIX_3297933	R3_274780	NOVO_MIX_2608085	NOVO_MIX_964763	R3_500270	S3_17754	NOVO_MIX_217554	S3_133395	R3_919786	NOVO_MIX_2385449	S2_270669	NOVO_MIX_1781521	S2_119489	NOVO_MIX_1220405	S3_224110
AA6	183	NOVO_MIX_1701932	NOVO_MIX_1321260	R3_81462	R2_476766	NOVO_MIX_2209789	NOVO_MIX_3328097	S1_296053	R3_368450	NOVO_MIX_2578479	NOVO_MIX_3277983	NOVO_MIX_1269631	S2_287587	R3_253700	NOVO_MIX_336609	NOVO_MIX_2566666	NOVO_MIX_1201045	NOVO_MIX_1017199	NOVO_MIX_2575491	S3_228628	NOVO_MIX_3844114	NOVO_MIX_3055598	R1_646275	R2_162267	R1_661006	S3_296345	NOVO_MIX_82328	R1_143292	S1_311494	S3_224228	R3_883708	NOVO_MIX_2366922	NOVO_MIX_3630644	NOVO_MIX_1568541	R1_144360	NOVO_MIX_1980350	R3_518060	NOVO_MIX_603035	S2_148867	R3_570006	NOVO_MIX_2915550	NOVO_MIX_2567115	NOVO_MIX_2505858	NOVO_MIX_1170118	R3_713803	NOVO_MIX_2158054	R3_551608	NOVO_MIX_1665578	R1_535005
GH95	179	NOVO_MIX_797906	NOVO_MIX_3397566	NOVO_MIX_338303	NOVO_MIX_847576	NOVO_MIX_1113580	NOVO_MIX_669446	NOVO_MIX_3908925	S3_45518	NOVO_MIX_2778212	NOVO_MIX_908816	S3_205944	S3_119826	NOVO_MIX_196289	NOVO_MIX_1689936	R1_433510	NOVO_MIX_342131	NOVO_MIX_1316083	NOVO_MIX_1211486	NOVO_MIX_159145	R1_691012	NOVO_MIX_1213448	NOVO_MIX_1955749	NOVO_MIX_3360434	S3_262118	NOVO_MIX_2266758	S1_288599	S3_265886	S1_266543	NOVO_MIX_581230	NOVO_MIX_1192582	NOVO_MIX_2388152	S3_245199	S1_117786	R1_471509	NOVO_MIX_1035539	S1_222499	NOVO_MIX_662351	R1_24364	NOVO_MIX_3059067	NOVO_MIX_3842089	NOVO_MIX_1441568	NOVO_MIX_1504931	NOVO_MIX_2136778	R1_372369	R1_719208	NOVO_MIX_3605588	S2_147021	S1_119332
GT81	178	S1_144421	R1_89862	NOVO_MIX_2690074	NOVO_MIX_1907520	R3_575907	R1_96731	NOVO_MIX_157725	NOVO_MIX_2533040	NOVO_MIX_1058434	R3_434076	NOVO_MIX_2507163	R1_408745	R1_233638	NOVO_MIX_1398004	NOVO_MIX_2234517	R3_880122	R3_677267	NOVO_MIX_2280949	NOVO_MIX_2775201	NOVO_MIX_1164517	NOVO_MIX_1185215	R3_888444	NOVO_MIX_3343553	NOVO_MIX_2024996	R3_273086	NOVO_MIX_3025501	R1_560057	NOVO_MIX_3369764	NOVO_MIX_3422730	NOVO_MIX_2454967	R3_899487	NOVO_MIX_932958	NOVO_MIX_785196	NOVO_MIX_3868537	NOVO_MIX_3156428	NOVO_MIX_1563394	R3_831731	NOVO_MIX_216015	R1_817322	NOVO_MIX_878469	R2_428485	NOVO_MIX_1031097	NOVO_MIX_3366418	S3_330987	R1_4471	NOVO_MIX_2620422	R3_455769	NOVO_MIX_3661410
GH97	175	NOVO_MIX_3226393	S3_140115	S2_213533	NOVO_MIX_838910	NOVO_MIX_950163	NOVO_MIX_207936	NOVO_MIX_590744	NOVO_MIX_3176045	S2_167508	NOVO_MIX_3465637	NOVO_MIX_2228719	NOVO_MIX_3245359	R3_669353	S3_15376	R3_27260	NOVO_MIX_1270865	S2_48597	R1_624190	NOVO_MIX_2589499	S3_95841	S3_153958	NOVO_MIX_975110	NOVO_MIX_1148386	NOVO_MIX_1381611	S3_254101	S2_236033	NOVO_MIX_2673221	NOVO_MIX_3030293	R3_575704	NOVO_MIX_2646306	NOVO_MIX_937452	NOVO_MIX_2105884	NOVO_MIX_243877	S2_226626	S3_98504	NOVO_MIX_1391764	NOVO_MIX_2301713	S3_305309	NOVO_MIX_2889207	S2_295102	NOVO_MIX_1893323	NOVO_MIX_3147967	NOVO_MIX_2129122	S3_222512	R3_537034	S3_97426	NOVO_MIX_1688430	S2_181944
GH105	172	R1_554738	S2_184953	R3_69565	R2_116402	R2_47773	NOVO_MIX_3161508	R1_344308	S2_238917	NOVO_MIX_913112	NOVO_MIX_3072142	NOVO_MIX_3939315	R3_63128	NOVO_MIX_2280257	NOVO_MIX_2571619	S3_85202	S3_153504	NOVO_MIX_1940487	R3_226684	R1_303668	NOVO_MIX_1064477	NOVO_MIX_2676010	S1_3020	NOVO_MIX_3417444	S1_266561	NOVO_MIX_678730	R3_92104	NOVO_MIX_2792747	S2_222337	NOVO_MIX_3320303	NOVO_MIX_1749121	R1_791982	NOVO_MIX_1862890	R1_10264	NOVO_MIX_2677528	R1_80131	NOVO_MIX_2083055	NOVO_MIX_203069	NOVO_MIX_644236	NOVO_MIX_2451549	NOVO_MIX_1477113	R1_551678	NOVO_MIX_3854967	S1_195147	R1_203352	R1_785848	S3_65816	NOVO_MIX_783867	S2_254661
CBM35	167	NOVO_MIX_2011818	NOVO_MIX_954120	S2_2217	NOVO_MIX_1559301	NOVO_MIX_457902	NOVO_MIX_2142334	NOVO_MIX_1667516	NOVO_MIX_1809120	S1_144245	NOVO_MIX_2934967	NOVO_MIX_890074	NOVO_MIX_3638031	R3_929338	NOVO_MIX_964769	NOVO_MIX_3670412	NOVO_MIX_2073946	S1_227301	S1_11432	S2_167817	NOVO_MIX_2402015	S2_121328	S3_184286	NOVO_MIX_971588	NOVO_MIX_223404	NOVO_MIX_930912	R1_599402	NOVO_MIX_1721351	NOVO_MIX_3285999	NOVO_MIX_669761	S3_188464	S3_134845	NOVO_MIX_1560751	S3_276614	S3_230600	NOVO_MIX_193018	S1_91495	S2_2800	NOVO_MIX_1566682	NOVO_MIX_1533612	S2_322811	NOVO_MIX_2236523	NOVO_MIX_3033240	NOVO_MIX_3097740	NOVO_MIX_719375	NOVO_MIX_714283	S3_131327	NOVO_MIX_3197288	NOVO_MIX_1944938
PL11	163	R2_502237	S1_121598	NOVO_MIX_2039978	S3_319245	R1_715389	NOVO_MIX_1442874	NOVO_MIX_297733	NOVO_MIX_3009886	NOVO_MIX_3753278	NOVO_MIX_2466280	R2_183671	NOVO_MIX_1558295	R2_69795	NOVO_MIX_955113	NOVO_MIX_3116377	R1_485249	S3_3620	R1_356700	NOVO_MIX_2574373	S2_287149	R3_24054	R3_108740	NOVO_MIX_3422918	R2_104610	NOVO_MIX_1411126	R2_2808	S2_221742	NOVO_MIX_423371	NOVO_MIX_647854	S3_100869	NOVO_MIX_1404506	R3_697168	R1_777268	S3_28315	R1_66640	NOVO_MIX_3204400	NOVO_MIX_3435189	NOVO_MIX_3696755	R3_41003	NOVO_MIX_129593	NOVO_MIX_2309260	R1_449737	NOVO_MIX_838708	NOVO_MIX_2282897	R3_641429	R2_375280	NOVO_MIX_3554174	R1_667139
GH57	156	NOVO_MIX_1856967	NOVO_MIX_3881500	R2_279874	NOVO_MIX_1281203	NOVO_MIX_2430965	NOVO_MIX_3013862	NOVO_MIX_1960803	NOVO_MIX_465484	R1_715858	NOVO_MIX_2870134	NOVO_MIX_2442428	NOVO_MIX_682867	NOVO_MIX_310015	S3_236375	R2_207017	NOVO_MIX_3109058	NOVO_MIX_3723104	NOVO_MIX_1526646	R1_432474	NOVO_MIX_1827133	NOVO_MIX_3124228	NOVO_MIX_2458655	R2_383681	NOVO_MIX_442053	R2_55142	NOVO_MIX_2675507	S2_113628	S2_153918	S2_70186	NOVO_MIX_2616511	NOVO_MIX_1267811	NOVO_MIX_152881	NOVO_MIX_2053344	R3_84037	R2_168987	NOVO_MIX_138664	NOVO_MIX_1033526	NOVO_MIX_2375805	NOVO_MIX_2090631	S1_124754	NOVO_MIX_3267749	NOVO_MIX_278346	NOVO_MIX_1637240	NOVO_MIX_3845538	R3_37421	NOVO_MIX_862275	R1_478194	R3_839760
GT19	152	NOVO_MIX_979280	R1_197684	NOVO_MIX_3752242	R3_197568	NOVO_MIX_3358326	NOVO_MIX_3531649	NOVO_MIX_850310	NOVO_MIX_2955001	NOVO_MIX_3692224	NOVO_MIX_1526072	R3_416563	NOVO_MIX_1027101	S1_286247	NOVO_MIX_963687	R2_286345	R3_785093	R1_510679	NOVO_MIX_2989003	R2_226123	NOVO_MIX_1204418	NOVO_MIX_3124780	NOVO_MIX_3736106	NOVO_MIX_1692068	NOVO_MIX_3357093	NOVO_MIX_1218007	S2_109652	NOVO_MIX_6556	R3_775827	R3_439742	NOVO_MIX_3279309	R3_708043	NOVO_MIX_679161	R1_611410	NOVO_MIX_280024	R1_640206	NOVO_MIX_793023	NOVO_MIX_3050802	R3_125323	R1_562390	NOVO_MIX_3216913	NOVO_MIX_1515572	NOVO_MIX_3333068	NOVO_MIX_3855639	NOVO_MIX_3737849	R1_690718	NOVO_MIX_2923925	NOVO_MIX_793347	NOVO_MIX_3500387
GH106	147	R1_370043	R1_713470	NOVO_MIX_2922545	NOVO_MIX_3611500	R2_242186	NOVO_MIX_2040701	NOVO_MIX_3247061	NOVO_MIX_2748337	NOVO_MIX_3255729	NOVO_MIX_2151193	NOVO_MIX_1604937	NOVO_MIX_425238	NOVO_MIX_38749	NOVO_MIX_2085779	NOVO_MIX_2460262	R3_784254	NOVO_MIX_3304144	NOVO_MIX_3842452	S3_51446	NOVO_MIX_2718646	NOVO_MIX_45344	NOVO_MIX_1426505	R1_288919	S2_20697	R1_297933	NOVO_MIX_3015168	NOVO_MIX_2473954	R3_828755	S2_322506	NOVO_MIX_1206721	R3_102050	NOVO_MIX_1762611	NOVO_MIX_2219224	NOVO_MIX_3260901	NOVO_MIX_3025366	R3_92289	NOVO_MIX_3777457	S3_324880	R1_249637	R3_202030	R1_335477	NOVO_MIX_568396	NOVO_MIX_2537644	R3_391424	NOVO_MIX_3227474	R1_172840	R1_683681	S1_35320
GH26	143	NOVO_MIX_2342738	S2_78781	NOVO_MIX_3455410	NOVO_MIX_3006497	NOVO_MIX_3852019	R1_60385	NOVO_MIX_3531945	NOVO_MIX_247926	R3_276730	S3_151467	NOVO_MIX_3897399	R1_40314	NOVO_MIX_600482	R1_313693	NOVO_MIX_642563	NOVO_MIX_889838	NOVO_MIX_3213245	NOVO_MIX_3425781	NOVO_MIX_60517	NOVO_MIX_1673566	NOVO_MIX_3927157	R1_573107	NOVO_MIX_938162	R1_322683	NOVO_MIX_744645	NOVO_MIX_1416328	R1_255859	NOVO_MIX_1440246	NOVO_MIX_833531	R1_44632	R3_133636	NOVO_MIX_3394034	NOVO_MIX_1647955	R1_184271	NOVO_MIX_685848	NOVO_MIX_562651	NOVO_MIX_1306721	R1_404984	S2_212995	R1_242975	NOVO_MIX_1878315	NOVO_MIX_2757848	NOVO_MIX_1921339	NOVO_MIX_1178959	NOVO_MIX_1154661	R3_160962	NOVO_MIX_2100193	R3_890316
CBM5	142	NOVO_MIX_2612547	NOVO_MIX_399705	NOVO_MIX_2095830	NOVO_MIX_242132	NOVO_MIX_1352200	NOVO_MIX_1895222	R2_322462	NOVO_MIX_1241272	NOVO_MIX_2568887	NOVO_MIX_2275331	NOVO_MIX_2231824	R3_752196	NOVO_MIX_1985853	NOVO_MIX_1853265	NOVO_MIX_2953119	R3_400213	NOVO_MIX_3111354	R1_96810	R1_615068	NOVO_MIX_562635	R1_642432	R3_232	S3_272331	R3_860488	R3_877973	NOVO_MIX_1764527	R3_872607	S2_151473	NOVO_MIX_3765303	R3_902685	S2_195829	NOVO_MIX_203793	NOVO_MIX_2613389	NOVO_MIX_2826152	NOVO_MIX_7846	R1_554256	NOVO_MIX_769555	NOVO_MIX_2567600	NOVO_MIX_703985	R1_16783	NOVO_MIX_2829600	R3_344939	R1_95018	NOVO_MIX_929997	R1_523512	NOVO_MIX_2903132	R1_113049	NOVO_MIX_1367006
GT47	139	NOVO_MIX_2673937	S3_206958	S1_97070	NOVO_MIX_2615976	NOVO_MIX_1228662	NOVO_MIX_2566719	R3_652678	NOVO_MIX_996895	S2_131417	S1_153558	NOVO_MIX_892382	NOVO_MIX_688354	NOVO_MIX_205248	R1_437669	S1_42152	NOVO_MIX_3699056	R1_462310	NOVO_MIX_562064	S1_24109	S1_232691	NOVO_MIX_3780425	S1_174552	NOVO_MIX_3908472	S1_99313	R1_582506	S1_328132	S2_136740	NOVO_MIX_3399426	NOVO_MIX_1652662	R1_152931	NOVO_MIX_1560979	NOVO_MIX_937476	NOVO_MIX_2990502	R1_391313	R1_138857	S2_199736	NOVO_MIX_3767020	R3_565164	S1_132599	NOVO_MIX_1167832	NOVO_MIX_3838353	S2_230479	S1_273147	NOVO_MIX_1573689	NOVO_MIX_2526438	NOVO_MIX_2866846	S3_32464	S1_288196
GH17	137	S1_330004	S2_34026	R1_325569	NOVO_MIX_1753673	S2_211788	S1_231993	NOVO_MIX_229555	NOVO_MIX_53113	S1_17198	NOVO_MIX_572290	S3_85675	NOVO_MIX_3317522	NOVO_MIX_2280769	NOVO_MIX_2416086	NOVO_MIX_3716213	S1_169422	S3_52780	S1_107959	NOVO_MIX_2444343	S1_84329	S3_37190	S1_298709	NOVO_MIX_2186949	NOVO_MIX_503354	S1_267239	R3_582690	NOVO_MIX_2063109	NOVO_MIX_713068	S3_234324	NOVO_MIX_3183976	NOVO_MIX_101046	S2_29029	S1_271163	NOVO_MIX_3925308	NOVO_MIX_3852870	R1_663334	S3_55076	NOVO_MIX_451099	NOVO_MIX_1600894	NOVO_MIX_435361	NOVO_MIX_655146	S3_54568	S1_222331	R2_28769	S1_34518	S3_52498	S1_130582	NOVO_MIX_1664075
CBM9	136	NOVO_MIX_2498969	R1_407338	S3_81318	NOVO_MIX_2703224	NOVO_MIX_1135216	NOVO_MIX_856466	NOVO_MIX_1853672	NOVO_MIX_2656392	NOVO_MIX_3744831	NOVO_MIX_2603085	NOVO_MIX_1427939	NOVO_MIX_3514757	R3_122189	NOVO_MIX_507361	S3_256310	NOVO_MIX_1033093	NOVO_MIX_185149	NOVO_MIX_2990798	NOVO_MIX_360477	R3_550672	R3_688383	NOVO_MIX_323687	NOVO_MIX_3891158	NOVO_MIX_2381287	NOVO_MIX_684325	NOVO_MIX_756358	NOVO_MIX_3615574	NOVO_MIX_2259946	NOVO_MIX_2253057	R2_468477	NOVO_MIX_383846	NOVO_MIX_2301512	R1_246097	NOVO_MIX_1325290	S2_119857	NOVO_MIX_1903438	R1_230376	S1_326778	NOVO_MIX_1839414	R3_732944	R1_304862	R1_805719	NOVO_MIX_769733	NOVO_MIX_2839927	NOVO_MIX_3086468	R3_33737	NOVO_MIX_555805	NOVO_MIX_388197
GH25	134	NOVO_MIX_1156003	R1_107335	R1_506155	NOVO_MIX_1163063	NOVO_MIX_3232599	NOVO_MIX_2824235	R1_704956	R1_398885	R1_344864	S2_31155	NOVO_MIX_39383	R1_734981	NOVO_MIX_3877186	NOVO_MIX_2968613	R1_238219	NOVO_MIX_918644	NOVO_MIX_1680459	NOVO_MIX_1929182	NOVO_MIX_126417	NOVO_MIX_1897283	S1_285829	NOVO_MIX_3868995	R3_694957	R3_650207	NOVO_MIX_3551330	R2_169289	NOVO_MIX_270477	NOVO_MIX_1722581	R1_476760	NOVO_MIX_3207458	R3_284344	NOVO_MIX_2402971	R3_272926	NOVO_MIX_2510853	R3_515327	NOVO_MIX_917789	NOVO_MIX_736496	NOVO_MIX_135712	NOVO_MIX_1993515	R1_678008	NOVO_MIX_3297367	S1_141452	R1_211330	NOVO_MIX_223873	NOVO_MIX_2246707	R3_198342	S1_285830	R3_928187
GH42	134	S3_125591	R1_308897	R2_496429	NOVO_MIX_533742	NOVO_MIX_1665420	NOVO_MIX_492589	R3_406323	NOVO_MIX_2675107	NOVO_MIX_1916980	S3_214452	NOVO_MIX_3900794	S2_74495	NOVO_MIX_2999516	R1_29795	NOVO_MIX_2480272	R3_810490	R3_546986	R1_396056	NOVO_MIX_400656	R3_210679	NOVO_MIX_1415076	NOVO_MIX_3378546	S2_299066	NOVO_MIX_1614242	S1_319743	S3_263985	S1_154533	NOVO_MIX_2677182	NOVO_MIX_2308227	NOVO_MIX_2336573	NOVO_MIX_2975852	S2_22264	NOVO_MIX_1244083	NOVO_MIX_729605	NOVO_MIX_183408	NOVO_MIX_2352514	NOVO_MIX_2584111	S1_178924	NOVO_MIX_2237923	NOVO_MIX_1209756	NOVO_MIX_2176480	R1_158701	R1_456061	S2_31191	R1_706084	R3_909244	NOVO_MIX_2735033	NOVO_MIX_3886915
GT48	133	R3_321065	S3_50458	NOVO_MIX_3775243	S2_192674	NOVO_MIX_2830919	S2_156498	NOVO_MIX_2227922	NOVO_MIX_2336179	S3_54692	S1_292790	NOVO_MIX_3262031	NOVO_MIX_3659989	NOVO_MIX_2460832	NOVO_MIX_2317364	S2_48401	S1_142756	NOVO_MIX_3015169	S3_9312	S2_103223	S1_328472	S1_170715	NOVO_MIX_3809541	S1_38386	S2_193815	S3_177323	NOVO_MIX_3510541	S2_98211	NOVO_MIX_3533755	S2_33644	NOVO_MIX_2550159	S1_120408	S1_1093	S1_198203	S3_211233	S2_226707	NOVO_MIX_3031497	S1_255964	S1_205448	S2_78699	S2_89271	NOVO_MIX_2140797	S1_7217	NOVO_MIX_3475433	NOVO_MIX_2463413	NOVO_MIX_2093190	NOVO_MIX_3236233	NOVO_MIX_1989458	NOVO_MIX_2370133
GH133	128	NOVO_MIX_2082474	NOVO_MIX_3118226	NOVO_MIX_477883	NOVO_MIX_930441	R3_21100	NOVO_MIX_2243747	NOVO_MIX_2814321	NOVO_MIX_1462242	NOVO_MIX_1708746	NOVO_MIX_512210	NOVO_MIX_2234794	R3_58900	S1_136138	NOVO_MIX_1078397	NOVO_MIX_1110813	R3_540011	NOVO_MIX_1587872	R3_87862	NOVO_MIX_2493900	NOVO_MIX_2113332	R2_467494	R2_62566	R2_295648	NOVO_MIX_224040	R2_301625	NOVO_MIX_2773444	S2_317096	NOVO_MIX_3578997	NOVO_MIX_2726295	NOVO_MIX_2084185	NOVO_MIX_3413152	NOVO_MIX_1912504	NOVO_MIX_231995	NOVO_MIX_3344243	NOVO_MIX_1288516	NOVO_MIX_411413	NOVO_MIX_1759832	NOVO_MIX_435295	R3_663765	S2_57216	NOVO_MIX_675530	NOVO_MIX_422839	NOVO_MIX_1161080	NOVO_MIX_2528713	NOVO_MIX_1363762	NOVO_MIX_2178572	NOVO_MIX_1047581	NOVO_MIX_153010
GH32	128	NOVO_MIX_748440	NOVO_MIX_3269270	R3_420348	NOVO_MIX_3161047	NOVO_MIX_2150913	R3_631511	NOVO_MIX_2802141	S1_171967	R3_374513	R3_637879	S1_321569	NOVO_MIX_3238730	S1_202615	NOVO_MIX_1905783	S1_37224	NOVO_MIX_2936503	NOVO_MIX_2905145	NOVO_MIX_246809	NOVO_MIX_1388906	S3_91893	NOVO_MIX_2240598	NOVO_MIX_1229152	NOVO_MIX_2311669	S1_91567	NOVO_MIX_2153002	NOVO_MIX_312694	R1_290772	R3_179776	S3_6302	S1_242178	R2_382752	R1_745887	NOVO_MIX_2399630	NOVO_MIX_1442394	NOVO_MIX_2134362	NOVO_MIX_2672665	NOVO_MIX_1687675	NOVO_MIX_3407488	NOVO_MIX_1329134	NOVO_MIX_3644977	S2_271605	R3_255414	S1_171966	NOVO_MIX_1536328	NOVO_MIX_862563	NOVO_MIX_607430	S1_279700	NOVO_MIX_3385035
GH67	128	R1_32191	NOVO_MIX_3042434	NOVO_MIX_2750474	R3_644222	NOVO_MIX_909637	R3_105134	NOVO_MIX_3612886	NOVO_MIX_2269197	S1_181294	NOVO_MIX_251043	NOVO_MIX_1784182	NOVO_MIX_947749	NOVO_MIX_3889203	NOVO_MIX_496878	NOVO_MIX_348775	R1_99863	NOVO_MIX_1098619	R2_233659	NOVO_MIX_2111744	NOVO_MIX_585291	R2_380809	NOVO_MIX_1616705	R1_788945	NOVO_MIX_3245435	NOVO_MIX_3062007	NOVO_MIX_2973155	NOVO_MIX_509625	R2_227136	R2_9391	NOVO_MIX_706301	NOVO_MIX_527960	NOVO_MIX_2119824	NOVO_MIX_3712442	NOVO_MIX_1902589	NOVO_MIX_3875852	NOVO_MIX_2686805	NOVO_MIX_2502134	NOVO_MIX_1842011	NOVO_MIX_3231804	R1_422217	NOVO_MIX_2943382	R2_71333	NOVO_MIX_659514	NOVO_MIX_1938241	NOVO_MIX_956384	NOVO_MIX_2120782	NOVO_MIX_2109397	R3_334142
GH94	128	S2_206148	R2_238328	NOVO_MIX_329332	NOVO_MIX_3098453	NOVO_MIX_3565934	S2_306928	NOVO_MIX_1354821	R1_96626	R2_20071	NOVO_MIX_1531911	NOVO_MIX_3336478	R3_661976	R3_83870	S3_285039	NOVO_MIX_956722	NOVO_MIX_3400781	S2_254662	S2_174373	NOVO_MIX_1928049	NOVO_MIX_3692084	NOVO_MIX_2206948	S3_23589	R2_373559	NOVO_MIX_2585923	R1_779732	NOVO_MIX_967891	NOVO_MIX_503132	NOVO_MIX_1255255	NOVO_MIX_655130	NOVO_MIX_813756	S3_309374	S2_139137	S2_35127	NOVO_MIX_532028	NOVO_MIX_3810889	NOVO_MIX_2701610	NOVO_MIX_429702	NOVO_MIX_2814359	NOVO_MIX_3595040	NOVO_MIX_1893703	NOVO_MIX_2098018	NOVO_MIX_3632026	NOVO_MIX_2730333	S3_107906	NOVO_MIX_74403	NOVO_MIX_1272433	NOVO_MIX_224121	NOVO_MIX_2971100
CE12	123	R2_183670	S3_45077	NOVO_MIX_1848516	NOVO_MIX_833894	S2_72885	NOVO_MIX_3226541	NOVO_MIX_970616	NOVO_MIX_922913	S3_140252	NOVO_MIX_1817814	NOVO_MIX_194881	NOVO_MIX_203004	NOVO_MIX_1404185	R1_748738	R1_10904	NOVO_MIX_926272	NOVO_MIX_1905512	NOVO_MIX_2401963	NOVO_MIX_2544312	R2_247701	NOVO_MIX_105546	NOVO_MIX_1388493	R1_728278	NOVO_MIX_229936	R2_276619	NOVO_MIX_3307049	NOVO_MIX_2654318	NOVO_MIX_311485	R1_302498	NOVO_MIX_1315625	R1_582285	R3_386595	NOVO_MIX_1041959	R1_727350	R3_896012	R1_248595	NOVO_MIX_3863431	NOVO_MIX_3485897	NOVO_MIX_1260531	NOVO_MIX_1048133	NOVO_MIX_3304379	NOVO_MIX_1369858	NOVO_MIX_2823064	NOVO_MIX_867200	NOVO_MIX_2803111	R1_667139	NOVO_MIX_1115599	NOVO_MIX_281478
GT53	123	R3_729393	R1_95126	NOVO_MIX_1192271	R3_31084	NOVO_MIX_1639009	NOVO_MIX_2672430	NOVO_MIX_484764	NOVO_MIX_591047	R1_153653	NOVO_MIX_1382355	R2_98219	R1_350651	R1_341800	NOVO_MIX_1491688	R2_430187	R3_1534	NOVO_MIX_2196676	NOVO_MIX_1986215	R1_342686	NOVO_MIX_2527463	R3_710947	NOVO_MIX_3521879	NOVO_MIX_429056	NOVO_MIX_951080	R1_193244	NOVO_MIX_2235244	R1_563371	R1_55506	R3_370637	NOVO_MIX_2041222	NOVO_MIX_489975	NOVO_MIX_750438	S1_38025	NOVO_MIX_2815358	R3_542083	NOVO_MIX_1392229	NOVO_MIX_3868309	R1_622924	R1_299471	NOVO_MIX_1864419	R2_372254	S2_264397	NOVO_MIX_1586348	NOVO_MIX_2027328	R1_286797	R1_158560	NOVO_MIX_2826382	R2_408280
GH102	117	NOVO_MIX_755753	NOVO_MIX_1222620	R2_274690	NOVO_MIX_3652896	R1_728508	NOVO_MIX_2339697	NOVO_MIX_2450615	NOVO_MIX_329131	NOVO_MIX_1150696	R1_363017	NOVO_MIX_3039413	NOVO_MIX_2109600	NOVO_MIX_2758571	NOVO_MIX_3054266	R2_420658	R2_415342	R3_289558	R1_507653	NOVO_MIX_1805290	R1_392088	NOVO_MIX_810581	NOVO_MIX_2403930	NOVO_MIX_2556100	NOVO_MIX_724686	NOVO_MIX_2871764	R1_700608	NOVO_MIX_3115115	NOVO_MIX_2748879	NOVO_MIX_2407526	R3_635066	NOVO_MIX_1731417	NOVO_MIX_3906607	NOVO_MIX_3271184	NOVO_MIX_2142902	NOVO_MIX_232494	NOVO_MIX_578719	NOVO_MIX_558988	NOVO_MIX_1547865	R3_204223	NOVO_MIX_2075694	S3_143022	NOVO_MIX_2825686	R1_817237	NOVO_MIX_1041512	R1_458558	NOVO_MIX_2273361	NOVO_MIX_494389	NOVO_MIX_3950227
GT83	111	NOVO_MIX_2112856	NOVO_MIX_1584906	NOVO_MIX_2099918	S1_273154	NOVO_MIX_1519118	R2_454027	NOVO_MIX_515696	S1_326477	NOVO_MIX_2220867	NOVO_MIX_393473	S2_323099	NOVO_MIX_904662	NOVO_MIX_1182026	S3_322690	S3_154592	NOVO_MIX_539746	R3_867667	R2_478062	S3_264162	NOVO_MIX_1465246	NOVO_MIX_2062661	NOVO_MIX_3029356	NOVO_MIX_860935	S3_79589	R1_735577	R1_38487	S3_186765	NOVO_MIX_1963796	NOVO_MIX_1249981	R1_620265	NOVO_MIX_2755374	R2_37440	NOVO_MIX_3576853	NOVO_MIX_3800095	R3_544772	NOVO_MIX_78887	R2_20617	NOVO_MIX_711460	NOVO_MIX_2150459	NOVO_MIX_1482209	NOVO_MIX_3247083	NOVO_MIX_1826431	R2_334245	R3_855286	NOVO_MIX_3541459	NOVO_MIX_933124	NOVO_MIX_3188992	NOVO_MIX_2703095
GH27	110	NOVO_MIX_1503699	NOVO_MIX_1685028	S3_275358	S1_265577	NOVO_MIX_1995143	S3_276614	S3_134845	NOVO_MIX_1921985	S1_8799	S2_267428	S2_210998	NOVO_MIX_2420188	NOVO_MIX_2307628	S2_57196	S3_256316	NOVO_MIX_3841490	NOVO_MIX_1778014	NOVO_MIX_107103	S2_199422	NOVO_MIX_3760408	NOVO_MIX_2028838	NOVO_MIX_1794924	S3_216502	NOVO_MIX_3464813	NOVO_MIX_2107751	NOVO_MIX_3167782	NOVO_MIX_3532418	S1_306502	S1_225376	S1_265576	NOVO_MIX_471847	NOVO_MIX_992158	NOVO_MIX_2545671	S2_1377	NOVO_MIX_2996907	NOVO_MIX_1787028	S3_89160	NOVO_MIX_332672	NOVO_MIX_1864047	R3_822152	NOVO_MIX_1055517	S3_301595	S3_220731	NOVO_MIX_954120	NOVO_MIX_1559301	R2_72388	S3_334108	S3_44307
GH33	109	NOVO_MIX_2425464	NOVO_MIX_13960	R3_346632	NOVO_MIX_2267271	S3_193729	R3_908736	NOVO_MIX_1138835	NOVO_MIX_597080	S3_101575	NOVO_MIX_1542819	NOVO_MIX_2005286	NOVO_MIX_1431139	NOVO_MIX_2257410	NOVO_MIX_569232	NOVO_MIX_1513172	R3_691937	NOVO_MIX_1615198	S1_178637	NOVO_MIX_2447180	NOVO_MIX_3068530	S3_42630	NOVO_MIX_3590356	S2_124172	NOVO_MIX_2461615	NOVO_MIX_2342685	R2_34426	R3_191477	NOVO_MIX_2029467	NOVO_MIX_28624	NOVO_MIX_1711948	R1_103983	R1_433692	R1_645831	NOVO_MIX_238169	NOVO_MIX_2450867	S1_140315	NOVO_MIX_3607427	NOVO_MIX_742333	NOVO_MIX_2735158	R1_223589	S1_32149	NOVO_MIX_2605245	R1_595453	NOVO_MIX_3656946	NOVO_MIX_1084002	NOVO_MIX_2922396	S1_241249	R3_586769
GH115	100	NOVO_MIX_1188610	S2_28025	NOVO_MIX_2147949	NOVO_MIX_1525249	NOVO_MIX_3010417	R1_732459	R1_285919	NOVO_MIX_800610	R3_10215	S1_242036	NOVO_MIX_909884	S2_302184	S3_260198	NOVO_MIX_876994	NOVO_MIX_1040922	NOVO_MIX_1570592	NOVO_MIX_284887	S1_231574	NOVO_MIX_1022094	NOVO_MIX_3595639	NOVO_MIX_3506220	S1_217720	NOVO_MIX_528351	NOVO_MIX_3086786	S2_228906	S2_260575	NOVO_MIX_410221	R3_116961	S3_30820	NOVO_MIX_2092938	NOVO_MIX_2015089	S3_6414	NOVO_MIX_1809991	R1_257623	NOVO_MIX_1694823	NOVO_MIX_805041	NOVO_MIX_2612477	NOVO_MIX_3134554	NOVO_MIX_2243416	NOVO_MIX_2915768	NOVO_MIX_100338	R3_378011	NOVO_MIX_2839778	NOVO_MIX_1113140	R2_71332	NOVO_MIX_2606610	R3_556687	R1_659515
GH127	95	NOVO_MIX_258513	NOVO_MIX_3138803	R2_211246	R1_161334	NOVO_MIX_2768653	S3_241522	R2_263333	NOVO_MIX_899421	NOVO_MIX_2404661	NOVO_MIX_665585	R3_237440	R1_530800	NOVO_MIX_3596909	R1_276198	S2_29755	NOVO_MIX_1299734	NOVO_MIX_2143245	NOVO_MIX_707200	NOVO_MIX_793630	NOVO_MIX_527629	NOVO_MIX_523974	S1_69960	R3_673309	S2_144721	R1_316159	NOVO_MIX_1501920	NOVO_MIX_2328668	NOVO_MIX_1379466	NOVO_MIX_871540	NOVO_MIX_739300	NOVO_MIX_2796058	NOVO_MIX_1098409	NOVO_MIX_2919070	R1_648160	R3_863094	R1_201841	R3_20754	R1_5774	NOVO_MIX_3767191	NOVO_MIX_459181	R2_338960	NOVO_MIX_1248770	R2_465505	NOVO_MIX_2207697	NOVO_MIX_3768146	NOVO_MIX_2022878	NOVO_MIX_1525483	NOVO_MIX_2097208
GT41	95	NOVO_MIX_168684	NOVO_MIX_3537822	S3_209334	S2_282003	S1_7792	NOVO_MIX_2720531	NOVO_MIX_1665623	NOVO_MIX_331191	S3_216967	S2_10074	NOVO_MIX_1217071	R2_194362	S2_181747	NOVO_MIX_2983807	S1_120939	NOVO_MIX_1329958	S3_182987	NOVO_MIX_3373385	NOVO_MIX_1960136	S1_126222	NOVO_MIX_2996959	NOVO_MIX_338677	NOVO_MIX_1849764	NOVO_MIX_281630	NOVO_MIX_1787500	NOVO_MIX_3507692	NOVO_MIX_2437349	R2_345789	NOVO_MIX_2929301	NOVO_MIX_1238521	NOVO_MIX_1782594	R1_673070	NOVO_MIX_1667848	NOVO_MIX_2110016	S3_223038	NOVO_MIX_1832543	NOVO_MIX_660394	NOVO_MIX_1244739	NOVO_MIX_632972	NOVO_MIX_2425864	NOVO_MIX_33508	NOVO_MIX_2418566	NOVO_MIX_1204161	R2_273225	NOVO_MIX_1387139	NOVO_MIX_1565654	NOVO_MIX_2364663	NOVO_MIX_1292210
GT8	91	NOVO_MIX_282210	S1_21073	NOVO_MIX_1105616	NOVO_MIX_830952	S1_8721	S1_143177	S1_190772	S3_150401	NOVO_MIX_1653462	S1_8720	NOVO_MIX_1119383	NOVO_MIX_3698399	NOVO_MIX_1953031	S2_262395	S1_327401	S1_329041	R3_563268	NOVO_MIX_2055476	S1_243732	NOVO_MIX_1476685	S1_177774	S1_12581	S2_242396	S1_246351	S3_263669	NOVO_MIX_933142	S3_21121	S1_267566	S1_154615	NOVO_MIX_1177990	S1_247784	NOVO_MIX_3648520	S3_94390	S1_94038	NOVO_MIX_3204559	NOVO_MIX_1246276	S1_143176	NOVO_MIX_3339640	NOVO_MIX_1484174	NOVO_MIX_2714354	NOVO_MIX_1286986	NOVO_MIX_3559243	S1_210799	NOVO_MIX_1900760	NOVO_MIX_479097	S1_205875	NOVO_MIX_1484173	NOVO_MIX_116476
GH30	87	NOVO_MIX_1265172	S2_64273	R3_563743	R2_395718	NOVO_MIX_1020706	NOVO_MIX_1064852	R1_748629	S2_215416	NOVO_MIX_1487115	NOVO_MIX_102419	NOVO_MIX_587971	R3_842637	NOVO_MIX_1247522	S3_62180	R2_268439	NOVO_MIX_1278801	NOVO_MIX_3481561	NOVO_MIX_1254818	NOVO_MIX_1486870	NOVO_MIX_2917771	S3_158276	NOVO_MIX_941919	NOVO_MIX_1020838	S2_76704	S2_128758	NOVO_MIX_2239479	R3_225127	NOVO_MIX_2665298	NOVO_MIX_2685954	NOVO_MIX_1761320	R3_300041	NOVO_MIX_3321253	R1_603873	S2_262490	NOVO_MIX_3925378	NOVO_MIX_3885974	NOVO_MIX_984752	R2_82445	R1_663238	NOVO_MIX_2727994	NOVO_MIX_3942137	S2_73579	S2_321281	S3_264740	NOVO_MIX_3696245	NOVO_MIX_1284730	R1_161131	NOVO_MIX_1799390
CBM20	86	S1_48586	NOVO_MIX_158709	NOVO_MIX_558839	NOVO_MIX_3424558	R1_382930	R3_611941	NOVO_MIX_2831926	NOVO_MIX_914347	R3_176172	S1_70382	R3_451057	R1_428571	NOVO_MIX_871175	R3_770775	R3_124785	NOVO_MIX_1878311	S2_179059	S1_70828	NOVO_MIX_2507001	S2_6566	S3_54684	NOVO_MIX_1464370	S1_311904	NOVO_MIX_2654597	NOVO_MIX_2997757	NOVO_MIX_1381940	S2_92489	NOVO_MIX_223351	NOVO_MIX_3121564	S1_304482	NOVO_MIX_2675447	NOVO_MIX_15830	S1_200322	R3_305838	NOVO_MIX_1688500	NOVO_MIX_2485386	NOVO_MIX_2607909	NOVO_MIX_1925327	NOVO_MIX_1068284	S2_144292	NOVO_MIX_2337174	R2_407984	NOVO_MIX_1717099	NOVO_MIX_730892	S1_113966	NOVO_MIX_1593000	S2_214746	NOVO_MIX_1516808
CE15	86	R1_663059	S2_56753	R1_679237	NOVO_MIX_1607261	NOVO_MIX_2000804	NOVO_MIX_1468559	NOVO_MIX_208976	NOVO_MIX_1505564	NOVO_MIX_2895041	NOVO_MIX_2689047	S3_61592	R3_3285	S2_22069	NOVO_MIX_2968344	NOVO_MIX_803332	R1_122467	R1_217303	NOVO_MIX_3058601	NOVO_MIX_1189021	R1_518770	S1_244469	NOVO_MIX_3885794	NOVO_MIX_1028122	NOVO_MIX_3611500	NOVO_MIX_2884364	NOVO_MIX_1824316	R3_28926	S2_283572	NOVO_MIX_177819	NOVO_MIX_462841	NOVO_MIX_3777457	NOVO_MIX_495386	NOVO_MIX_1270041	S2_296059	S1_11507	S2_170822	R1_580145	NOVO_MIX_1132554	S3_262444	NOVO_MIX_340850	NOVO_MIX_1945006	R1_81169	R1_30044	NOVO_MIX_282096	R2_100324	S3_25289	NOVO_MIX_1519915	NOVO_MIX_2135149
GH37	85	NOVO_MIX_1151103	NOVO_MIX_1415332	NOVO_MIX_1728978	R1_379963	NOVO_MIX_339814	NOVO_MIX_2490468	NOVO_MIX_1992228	R3_166400	NOVO_MIX_202098	NOVO_MIX_820618	S2_245241	NOVO_MIX_1989551	NOVO_MIX_3858412	NOVO_MIX_3386998	R3_691587	S2_210435	R2_102379	R2_466051	NOVO_MIX_2411506	NOVO_MIX_1410424	NOVO_MIX_2831984	R2_190510	NOVO_MIX_1760938	S3_12400	S1_117652	R3_901804	S3_119949	NOVO_MIX_334968	NOVO_MIX_683621	R2_483374	R2_390658	R3_935602	NOVO_MIX_545352	NOVO_MIX_1405768	NOVO_MIX_3731484	NOVO_MIX_1321900	R3_71816	NOVO_MIX_2854809	R3_528935	NOVO_MIX_682278	NOVO_MIX_999762	NOVO_MIX_1126831	NOVO_MIX_980275	R3_790943	R3_938607	R2_256194	S2_257918	NOVO_MIX_101930
CBM51	81	S1_65116	NOVO_MIX_581664	NOVO_MIX_3286499	S1_43338	S3_323675	NOVO_MIX_1213753	NOVO_MIX_2931375	NOVO_MIX_2693560	NOVO_MIX_2949645	NOVO_MIX_12926	R3_592526	R3_896259	NOVO_MIX_365709	NOVO_MIX_1166639	NOVO_MIX_534141	S2_71055	S2_137477	NOVO_MIX_1018909	NOVO_MIX_1401037	R3_43928	NOVO_MIX_39033	NOVO_MIX_1540538	NOVO_MIX_441200	NOVO_MIX_3633546	NOVO_MIX_3859306	NOVO_MIX_1465950	NOVO_MIX_1423754	NOVO_MIX_3706720	R3_118213	NOVO_MIX_956070	NOVO_MIX_2786788	R3_596211	NOVO_MIX_1448751	R1_571938	NOVO_MIX_2301120	NOVO_MIX_2923707	NOVO_MIX_2159445	R3_685741	R3_500930	R2_414350	S3_334108	R3_225080	NOVO_MIX_2497201	NOVO_MIX_1895634	S3_301595	NOVO_MIX_3430652	R3_200439	NOVO_MIX_32210
GH6	81	NOVO_MIX_1572341	NOVO_MIX_619849	NOVO_MIX_775101	NOVO_MIX_1568041	R3_646866	NOVO_MIX_352079	NOVO_MIX_328421	NOVO_MIX_797323	R1_301587	R3_560488	NOVO_MIX_2646450	NOVO_MIX_503983	NOVO_MIX_3688233	NOVO_MIX_1426199	S3_264801	R1_11879	NOVO_MIX_3837065	NOVO_MIX_3725824	NOVO_MIX_3915091	R3_739607	R1_500306	S2_323462	NOVO_MIX_1426301	S3_294918	S2_130672	NOVO_MIX_1477924	NOVO_MIX_1500419	NOVO_MIX_3119875	NOVO_MIX_1848427	NOVO_MIX_1394452	S2_92551	NOVO_MIX_148286	NOVO_MIX_78268	NOVO_MIX_776848	NOVO_MIX_716923	S3_73536	NOVO_MIX_1735169	NOVO_MIX_3515744	S1_113261	NOVO_MIX_3857386	S2_151980	NOVO_MIX_3413486	NOVO_MIX_3912075	R3_412902	R2_79818	NOVO_MIX_2184110	NOVO_MIX_2156536	NOVO_MIX_2105682
CBM12	80	S2_107225	NOVO_MIX_2645523	NOVO_MIX_2778102	NOVO_MIX_1953674	R1_196359	NOVO_MIX_649330	S1_82908	NOVO_MIX_529884	NOVO_MIX_1252012	S2_259279	NOVO_MIX_2105164	R2_76982	NOVO_MIX_1166548	R2_110014	R3_280991	S2_325034	NOVO_MIX_2606828	NOVO_MIX_2306362	R3_199535	R1_706868	NOVO_MIX_3582728	NOVO_MIX_718777	NOVO_MIX_321956	NOVO_MIX_1348195	NOVO_MIX_3857914	S3_81004	NOVO_MIX_2283564	NOVO_MIX_1255470	S3_72479	NOVO_MIX_3164392	NOVO_MIX_3864724	NOVO_MIX_2995687	NOVO_MIX_741378	NOVO_MIX_1517202	S3_20184	NOVO_MIX_3949880	R3_519403	NOVO_MIX_3911378	NOVO_MIX_3937866	NOVO_MIX_1551224	NOVO_MIX_1618574	NOVO_MIX_447983	NOVO_MIX_3682575	R2_308638	S2_214253	R3_895748	NOVO_MIX_2966626	NOVO_MIX_1414627
GT84	80	NOVO_MIX_3810889	NOVO_MIX_532028	NOVO_MIX_3282644	S2_139137	NOVO_MIX_2236234	NOVO_MIX_3003449	NOVO_MIX_1893703	NOVO_MIX_2098018	NOVO_MIX_3595040	NOVO_MIX_429702	NOVO_MIX_2701610	NOVO_MIX_655130	NOVO_MIX_1255255	NOVO_MIX_503132	NOVO_MIX_967891	NOVO_MIX_2585923	NOVO_MIX_560403	S2_174373	S2_254662	NOVO_MIX_270879	S3_331725	NOVO_MIX_2879604	NOVO_MIX_3323945	NOVO_MIX_147489	NOVO_MIX_1916967	NOVO_MIX_3692084	NOVO_MIX_3253549	NOVO_MIX_1821138	NOVO_MIX_1928049	NOVO_MIX_241061	S2_206148	R3_541216	NOVO_MIX_3684260	NOVO_MIX_3487418	NOVO_MIX_2137276	R3_97664	R3_661976	NOVO_MIX_3336478	NOVO_MIX_1531911	R2_20071	NOVO_MIX_418858	NOVO_MIX_1465311	NOVO_MIX_596422	S3_212982	S3_110381	NOVO_MIX_2319417	NOVO_MIX_1047222	NOVO_MIX_2154015
GH130	79	NOVO_MIX_1722233	R3_781289	S3_277317	S1_16754	S3_134475	NOVO_MIX_2311741	R3_906365	NOVO_MIX_3454073	R3_860297	S1_52756	NOVO_MIX_906971	NOVO_MIX_827011	NOVO_MIX_554458	NOVO_MIX_3040482	NOVO_MIX_3633552	NOVO_MIX_322921	NOVO_MIX_2095273	NOVO_MIX_1543892	S2_30036	NOVO_MIX_3203602	NOVO_MIX_2555311	R2_131921	NOVO_MIX_611010	R3_582748	NOVO_MIX_2716977	NOVO_MIX_3881096	NOVO_MIX_3668233	NOVO_MIX_3711124	NOVO_MIX_2661073	R3_335880	NOVO_MIX_3550388	NOVO_MIX_1712392	NOVO_MIX_1585154	R3_649639	S3_311666	NOVO_MIX_3246239	NOVO_MIX_757409	NOVO_MIX_3010118	NOVO_MIX_3357312	R3_137465	S3_84286	NOVO_MIX_316629	S2_188195	NOVO_MIX_2973952	R2_310559	R3_622979	R3_179985	S2_246296
GH73	79	NOVO_MIX_1107043	R3_189306	R1_790837	NOVO_MIX_1277837	NOVO_MIX_1298190	NOVO_MIX_2352564	R1_796201	S1_279356	NOVO_MIX_2435995	R3_742318	NOVO_MIX_2783741	S2_59409	R1_152337	S1_47475	NOVO_MIX_975238	S2_6792	NOVO_MIX_1225258	NOVO_MIX_3773398	S2_173920	NOVO_MIX_830889	S2_135818	NOVO_MIX_2170256	S2_293097	NOVO_MIX_3688027	S2_45047	S2_169668	NOVO_MIX_2721290	NOVO_MIX_3081506	NOVO_MIX_3107807	R2_802	S1_185670	NOVO_MIX_793650	NOVO_MIX_1220050	S1_329135	NOVO_MIX_3065899	NOVO_MIX_410929	S1_84486	R2_393440	R2_465520	R3_185281	S2_312950	NOVO_MIX_2236666	S2_266072	NOVO_MIX_3440679	R1_221387	NOVO_MIX_1203924	NOVO_MIX_1012364	NOVO_MIX_596044
CBM43	77	NOVO_MIX_3317522	S2_258948	NOVO_MIX_2280769	NOVO_MIX_2416086	NOVO_MIX_2626564	S1_165406	S1_203994	S1_282361	S2_211788	S1_231993	NOVO_MIX_1014472	NOVO_MIX_53113	NOVO_MIX_2714619	S3_16468	NOVO_MIX_3183976	S3_234324	NOVO_MIX_654851	S1_187379	NOVO_MIX_101046	NOVO_MIX_3549377	NOVO_MIX_3925308	S3_120826	S3_25674	S3_181869	NOVO_MIX_2063109	S1_148518	S1_210146	S3_52233	S1_267345	S1_74927	S1_267239	S3_52780	S1_169422	S1_107959	S3_37190	S1_84329	S1_9280	S3_82969	S1_222331	NOVO_MIX_1411465	NOVO_MIX_2951159	S3_54568	S1_34518	S2_152034	NOVO_MIX_1324265	NOVO_MIX_2119779	NOVO_MIX_587384	S2_178863
GT66	77	R1_13244	NOVO_MIX_1404132	S2_280670	NOVO_MIX_3763944	NOVO_MIX_3701008	R1_679085	R3_803465	R3_414705	NOVO_MIX_391838	R1_512728	S1_167235	NOVO_MIX_1987082	R3_922234	NOVO_MIX_3597334	NOVO_MIX_734989	NOVO_MIX_593622	R1_718675	R1_84609	R1_783503	R1_13861	NOVO_MIX_753610	R3_595303	NOVO_MIX_2321275	S1_263267	NOVO_MIX_512549	NOVO_MIX_1507890	NOVO_MIX_2705003	R3_32286	R2_374178	S1_24292	NOVO_MIX_2875661	S2_141649	S2_181503	S1_166380	R3_308965	NOVO_MIX_533150	S2_29355	NOVO_MIX_1429263	R3_505664	R3_43643	R1_693845	R3_409921	S1_96772	S1_310439	R1_242188	NOVO_MIX_3589976	NOVO_MIX_364703	S2_198682
PL10	72	NOVO_MIX_93243	S3_178086	NOVO_MIX_1359418	NOVO_MIX_2572513	NOVO_MIX_1800643	NOVO_MIX_3580309	NOVO_MIX_3446723	NOVO_MIX_239150	NOVO_MIX_1224023	NOVO_MIX_1671064	R1_384352	R1_815567	S1_229368	NOVO_MIX_3586126	NOVO_MIX_1795447	S2_277945	NOVO_MIX_231809	NOVO_MIX_2494353	NOVO_MIX_284488	NOVO_MIX_3583447	R3_938391	NOVO_MIX_3647093	NOVO_MIX_1453907	NOVO_MIX_2504850	NOVO_MIX_3699517	S2_282359	NOVO_MIX_1674855	R1_432018	R3_270180	NOVO_MIX_3496765	R1_792018	S2_95235	NOVO_MIX_2302058	NOVO_MIX_405375	NOVO_MIX_773891	NOVO_MIX_2406932	R1_570969	NOVO_MIX_2543792	NOVO_MIX_2686570	R3_748875	R3_365978	NOVO_MIX_354167	S2_209797	R2_273836	NOVO_MIX_2005608	NOVO_MIX_1615895	NOVO_MIX_598790	NOVO_MIX_2955144
CBM47	70	NOVO_MIX_1350624	NOVO_MIX_1251450	NOVO_MIX_1476937	R3_385492	NOVO_MIX_929615	R2_422207	NOVO_MIX_810785	NOVO_MIX_1552561	NOVO_MIX_3332165	NOVO_MIX_1789876	NOVO_MIX_3559732	NOVO_MIX_1619905	NOVO_MIX_830023	NOVO_MIX_1913214	NOVO_MIX_1158506	NOVO_MIX_863973	NOVO_MIX_1144443	S2_124674	NOVO_MIX_1472965	S3_188197	NOVO_MIX_3654169	NOVO_MIX_2034717	NOVO_MIX_446568	NOVO_MIX_3834126	R3_261923	R2_89762	NOVO_MIX_3027612	NOVO_MIX_3137621	NOVO_MIX_1009587	S2_259411	NOVO_MIX_876355	NOVO_MIX_3880312	R3_477278	NOVO_MIX_1296555	R1_617598	NOVO_MIX_1351984	R3_801063	NOVO_MIX_989756	R3_873761	R2_367473	NOVO_MIX_986615	NOVO_MIX_2560282	NOVO_MIX_3903446	R3_356211	NOVO_MIX_2317486	NOVO_MIX_257058	NOVO_MIX_2356746	NOVO_MIX_3945242
GT31	69	NOVO_MIX_2786988	S3_110030	NOVO_MIX_1082078	S2_244273	S2_250302	S1_304594	S1_60861	S1_58658	NOVO_MIX_1002163	S1_61011	S1_253949	NOVO_MIX_1027089	NOVO_MIX_2558470	S3_60797	NOVO_MIX_54835	NOVO_MIX_2322787	NOVO_MIX_1826976	NOVO_MIX_2801027	NOVO_MIX_1916125	NOVO_MIX_2147312	S1_253948	S1_70972	S1_277052	NOVO_MIX_3629720	S1_312942	S3_313701	S1_44614	S1_166366	NOVO_MIX_2828241	NOVO_MIX_1758015	S3_110650	S1_248731	S1_54539	NOVO_MIX_969029	NOVO_MIX_2681034	NOVO_MIX_1258668	S2_53594	S1_176313	S1_140254	S1_290425	S1_13928	S1_40183	S1_70971	S2_11280	S3_267007	S1_198566	NOVO_MIX_1609882	S1_332319
GH19	68	S2_259279	NOVO_MIX_1124872	NOVO_MIX_685516	NOVO_MIX_1766390	NOVO_MIX_1117741	S2_216446	NOVO_MIX_779903	S2_205259	NOVO_MIX_2390037	NOVO_MIX_626000	NOVO_MIX_1427592	NOVO_MIX_3384223	NOVO_MIX_2624360	NOVO_MIX_2786692	R1_425142	S2_184046	NOVO_MIX_2845757	NOVO_MIX_2485908	NOVO_MIX_2875812	NOVO_MIX_1503813	NOVO_MIX_455114	S2_216961	S2_4998	R3_931119	R2_353895	NOVO_MIX_35635	S1_289897	NOVO_MIX_1613746	NOVO_MIX_1472090	S3_219079	NOVO_MIX_3534658	NOVO_MIX_1280144	R2_338144	S2_304560	NOVO_MIX_3046448	S2_160120	NOVO_MIX_1240596	NOVO_MIX_2027400	NOVO_MIX_2094426	NOVO_MIX_3155328	R1_424904	NOVO_MIX_1706861	NOVO_MIX_1692306	NOVO_MIX_69041	NOVO_MIX_2276356	NOVO_MIX_504888	NOVO_MIX_497337	NOVO_MIX_648211
CBM22	67	NOVO_MIX_1664066	R2_322462	NOVO_MIX_2189012	S2_180040	NOVO_MIX_3136827	S3_281752	NOVO_MIX_3225109	S1_188898	S3_134141	R3_251354	R1_401532	NOVO_MIX_525080	NOVO_MIX_1228024	R3_732944	S1_97613	NOVO_MIX_1839414	NOVO_MIX_2994148	R1_805719	S1_307439	R3_370516	NOVO_MIX_1924240	R1_36039	S1_87086	NOVO_MIX_3317221	NOVO_MIX_1720435	NOVO_MIX_1146093	NOVO_MIX_648346	NOVO_MIX_1986758	NOVO_MIX_3596502	NOVO_MIX_2882327	NOVO_MIX_198455	NOVO_MIX_3653473	NOVO_MIX_2238698	NOVO_MIX_2398514	NOVO_MIX_3502913	NOVO_MIX_3891158	NOVO_MIX_323687	R1_258084	NOVO_MIX_2933559	NOVO_MIX_3227023	S1_131347	NOVO_MIX_2494984	R1_742286	S2_160014	R1_218942	NOVO_MIX_3931516	R1_123872	R2_401605
CBM41	67	S2_285732	S1_141386	R3_404591	NOVO_MIX_680988	NOVO_MIX_6146	S3_122632	S2_1205	NOVO_MIX_2479405	S2_155713	S3_86722	NOVO_MIX_3173390	NOVO_MIX_2068215	S2_98789	R1_620881	NOVO_MIX_2377387	R1_426837	S2_121765	R2_372205	S3_188481	S3_69531	NOVO_MIX_3161523	R3_302824	R1_65903	NOVO_MIX_496475	NOVO_MIX_655559	S2_306423	NOVO_MIX_2148931	NOVO_MIX_2458914	NOVO_MIX_771166	NOVO_MIX_494	R2_236904	NOVO_MIX_1068203	NOVO_MIX_2206443	NOVO_MIX_2353383	R1_797046	S1_36844	S3_220926	S1_217382	NOVO_MIX_2576563	NOVO_MIX_3338798	S3_109303	NOVO_MIX_2208881	NOVO_MIX_1030312	R2_346070	NOVO_MIX_1242964	NOVO_MIX_920840	S1_249347	S1_170094
GH88	65	NOVO_MIX_1142810	NOVO_MIX_2611778	NOVO_MIX_1923203	NOVO_MIX_1913950	S1_40291	NOVO_MIX_847402	S1_247062	NOVO_MIX_1086378	NOVO_MIX_682799	NOVO_MIX_2783933	R2_321738	R1_399436	NOVO_MIX_3250001	NOVO_MIX_775976	S3_271319	NOVO_MIX_972068	S2_61870	S3_41322	S3_291529	S3_256662	NOVO_MIX_2831252	NOVO_MIX_3711493	NOVO_MIX_2211387	NOVO_MIX_3142514	R3_216114	S3_273062	S3_259492	S3_14957	S3_283930	S3_80478	NOVO_MIX_2960973	S2_74011	R1_816794	NOVO_MIX_1938743	NOVO_MIX_1570874	R3_325985	S3_252688	S2_313057	R2_98263	NOVO_MIX_2156067	NOVO_MIX_478123	NOVO_MIX_3414224	NOVO_MIX_884954	S3_131944	NOVO_MIX_3457126	NOVO_MIX_3323240	R3_465521	R1_232849
GT87	63	NOVO_MIX_1056838	NOVO_MIX_621093	S3_293358	R1_396045	S1_27363	NOVO_MIX_3029504	S1_29858	NOVO_MIX_2371421	NOVO_MIX_1815642	NOVO_MIX_3114730	S2_90071	NOVO_MIX_1616754	R3_83094	R2_421391	NOVO_MIX_1124382	NOVO_MIX_1357914	R3_916887	R2_365566	NOVO_MIX_1098863	NOVO_MIX_3040707	NOVO_MIX_3326536	S3_20448	NOVO_MIX_3109592	NOVO_MIX_556505	S1_29857	NOVO_MIX_1475406	NOVO_MIX_1932421	NOVO_MIX_1259519	R3_16061	S1_237761	R2_386692	R1_374455	NOVO_MIX_933040	NOVO_MIX_1609312	S1_150519	S1_305226	S3_289950	S3_148688	NOVO_MIX_3357402	S1_102084	NOVO_MIX_1664217	NOVO_MIX_2162143	S1_212071	R1_272233	R3_211489	R3_917536	S1_240743	NOVO_MIX_774121
GH63	62	S3_152828	S2_262263	R3_543504	NOVO_MIX_3906302	NOVO_MIX_3099982	R1_727143	S3_65904	NOVO_MIX_3506298	R3_800280	R3_446300	R3_43913	NOVO_MIX_2199428	NOVO_MIX_2144727	NOVO_MIX_275156	NOVO_MIX_71696	R1_794061	NOVO_MIX_1147001	NOVO_MIX_1478399	R1_631767	NOVO_MIX_3882784	NOVO_MIX_3496942	NOVO_MIX_868338	NOVO_MIX_3728070	NOVO_MIX_1296112	NOVO_MIX_1107771	NOVO_MIX_3932871	NOVO_MIX_478847	NOVO_MIX_3336480	R3_320879	R1_615908	NOVO_MIX_2496071	S1_177001	NOVO_MIX_3761192	NOVO_MIX_415033	NOVO_MIX_1180194	NOVO_MIX_1568550	NOVO_MIX_344166	NOVO_MIX_1990614	NOVO_MIX_887003	NOVO_MIX_3354311	R3_518566	R1_601324	NOVO_MIX_1254037	NOVO_MIX_3550857	NOVO_MIX_39798	NOVO_MIX_461684	NOVO_MIX_443965	R3_487920
CBM38	59	NOVO_MIX_2704014	NOVO_MIX_1329134	NOVO_MIX_2568914	R1_561811	NOVO_MIX_988724	NOVO_MIX_3767272	NOVO_MIX_3285998	NOVO_MIX_3173348	NOVO_MIX_1754353	NOVO_MIX_3209873	NOVO_MIX_2427509	R1_745887	NOVO_MIX_1925623	NOVO_MIX_1856336	NOVO_MIX_697876	NOVO_MIX_3281489	NOVO_MIX_2676908	NOVO_MIX_3291831	R2_270963	R3_702006	NOVO_MIX_3013300	NOVO_MIX_428308	NOVO_MIX_2802141	NOVO_MIX_1792865	R1_151337	NOVO_MIX_3631531	NOVO_MIX_2140240	NOVO_MIX_2791823	R3_790802	NOVO_MIX_1985133	NOVO_MIX_1929990	NOVO_MIX_1599428	R3_866204	R2_143667	NOVO_MIX_1507762	R1_68345	NOVO_MIX_2040458	NOVO_MIX_53226	NOVO_MIX_2936766	NOVO_MIX_1336760	NOVO_MIX_1424489	NOVO_MIX_830021	NOVO_MIX_2170347	NOVO_MIX_1920491	NOVO_MIX_307207	R2_95776	NOVO_MIX_1378653	R2_286396
CE7	59	R1_829457	NOVO_MIX_1808958	NOVO_MIX_3175835	S3_155056	NOVO_MIX_1776293	NOVO_MIX_1643968	NOVO_MIX_1168394	NOVO_MIX_3002364	NOVO_MIX_2302831	R1_149476	R3_157604	NOVO_MIX_1224752	NOVO_MIX_2040690	NOVO_MIX_994222	NOVO_MIX_2786071	NOVO_MIX_207783	NOVO_MIX_2335040	NOVO_MIX_3672366	R1_241158	R1_366735	NOVO_MIX_3292293	R1_395574	NOVO_MIX_2532341	NOVO_MIX_917422	NOVO_MIX_962329	NOVO_MIX_693979	NOVO_MIX_110768	NOVO_MIX_2477304	NOVO_MIX_1057371	S1_59284	NOVO_MIX_1120507	NOVO_MIX_3279153	NOVO_MIX_976521	NOVO_MIX_3019405	NOVO_MIX_2620853	R1_66845	R1_745758	R1_602685	NOVO_MIX_1014837	NOVO_MIX_2906831	R1_477698	NOVO_MIX_684439	S3_299940	R3_43169	NOVO_MIX_1702961	NOVO_MIX_2976026	NOVO_MIX_1550365	NOVO_MIX_12177
CBM3	56	NOVO_MIX_954293	S3_3478	S2_207588	R3_678919	NOVO_MIX_1108051	NOVO_MIX_3140520	NOVO_MIX_2348612	S3_53915	S1_317155	R1_814901	NOVO_MIX_2934049	R1_334005	NOVO_MIX_1049669	NOVO_MIX_517286	NOVO_MIX_2289468	S3_278322	NOVO_MIX_875649	S1_110933	NOVO_MIX_347147	R3_901120	NOVO_MIX_2308370	NOVO_MIX_3080221	NOVO_MIX_1499157	NOVO_MIX_1345170	R2_401605	NOVO_MIX_3490169	NOVO_MIX_2760520	NOVO_MIX_3504484	NOVO_MIX_1207783	S2_197034	S3_185821	NOVO_MIX_2583711	NOVO_MIX_3404930	NOVO_MIX_3725824	NOVO_MIX_33382	S3_34351	R3_841025	NOVO_MIX_1921339	NOVO_MIX_792407	S1_266235	NOVO_MIX_3046640	NOVO_MIX_334183	S3_264801	NOVO_MIX_503391	R1_125951	S2_209027	NOVO_MIX_335957	S3_142842
CBM67	50	NOVO_MIX_3775710	NOVO_MIX_2381553	R1_58713	NOVO_MIX_502172	R1_554720	NOVO_MIX_3405006	NOVO_MIX_3304915	R3_840211	NOVO_MIX_2623936	NOVO_MIX_3584562	NOVO_MIX_2213970	NOVO_MIX_3550997	NOVO_MIX_1933465	NOVO_MIX_3340539	NOVO_MIX_1111313	R1_563522	NOVO_MIX_3925401	NOVO_MIX_3440593	NOVO_MIX_606465	NOVO_MIX_132593	R3_920988	NOVO_MIX_628550	S2_226874	NOVO_MIX_3231130	NOVO_MIX_2577837	NOVO_MIX_3698557	R1_148325	NOVO_MIX_3018791	NOVO_MIX_525316	S1_235409	NOVO_MIX_1000231	S1_227300	NOVO_MIX_857842	NOVO_MIX_2913987	R3_568482	R1_145772	NOVO_MIX_3542379	NOVO_MIX_383753	S3_284652	NOVO_MIX_2366858	S1_290857	NOVO_MIX_1636446	NOVO_MIX_2149506	S2_154832	NOVO_MIX_1712451	NOVO_MIX_1525726	R3_369640	R2_233019
GH8	49	S3_93669	NOVO_MIX_1630390	NOVO_MIX_2611518	NOVO_MIX_199200	R3_832339	S2_107714	NOVO_MIX_521318	NOVO_MIX_820531	NOVO_MIX_3032396	NOVO_MIX_3244013	R1_737847	R2_397295	R3_263906	NOVO_MIX_1579843	S1_260027	NOVO_MIX_2811524	NOVO_MIX_1032343	R1_207645	NOVO_MIX_2734616	NOVO_MIX_2596650	S1_74101	R3_905845	NOVO_MIX_534357	NOVO_MIX_3220269	NOVO_MIX_917367	NOVO_MIX_633451	R1_203305	NOVO_MIX_2273606	NOVO_MIX_1696022	NOVO_MIX_3681241	NOVO_MIX_373705	NOVO_MIX_561824	S3_79367	NOVO_MIX_689256	NOVO_MIX_2801516	NOVO_MIX_3308474	NOVO_MIX_652171	NOVO_MIX_2875215	NOVO_MIX_882267	NOVO_MIX_1030821	NOVO_MIX_799827	NOVO_MIX_3597775	NOVO_MIX_2588973	NOVO_MIX_3178565	R3_213652	NOVO_MIX_841537	NOVO_MIX_2250292	NOVO_MIX_1458952
GH108	48	NOVO_MIX_593993	R1_569898	R2_152265	NOVO_MIX_265431	NOVO_MIX_1064310	S3_193614	NOVO_MIX_2627206	R1_624975	NOVO_MIX_2926094	NOVO_MIX_990984	R3_865355	S3_231708	NOVO_MIX_3856254	NOVO_MIX_2851659	NOVO_MIX_1578201	NOVO_MIX_2085079	NOVO_MIX_941815	NOVO_MIX_763239	NOVO_MIX_650024	NOVO_MIX_3448857	R1_519528	NOVO_MIX_3183204	R3_448826	NOVO_MIX_3381603	NOVO_MIX_948767	NOVO_MIX_2817294	NOVO_MIX_1970281	R1_177193	R3_545020	NOVO_MIX_323030	R3_208613	NOVO_MIX_1163330	S2_113809	NOVO_MIX_1094598	NOVO_MIX_2364486	NOVO_MIX_1019329	NOVO_MIX_1588704	NOVO_MIX_1616342	R1_77376	NOVO_MIX_1182953	R1_775763	NOVO_MIX_2219720	R3_831220	NOVO_MIX_3319212	R1_634742	NOVO_MIX_2211676	R1_303476	R1_516483
CBM42	43	NOVO_MIX_1917989	NOVO_MIX_2788633	NOVO_MIX_1978353	S1_107880	NOVO_MIX_1824895	S2_223342	NOVO_MIX_3687032	S3_196391	S1_211020	NOVO_MIX_948258	S1_196228	S3_191696	NOVO_MIX_2818167	S2_39278	NOVO_MIX_3613967	NOVO_MIX_2007257	NOVO_MIX_3650105	S3_108310	NOVO_MIX_1117682	S2_243010	S2_307690	S1_321572	NOVO_MIX_2480895	NOVO_MIX_3006214	NOVO_MIX_3588173	NOVO_MIX_2244937	NOVO_MIX_2902182	NOVO_MIX_3574333	NOVO_MIX_1268936	NOVO_MIX_252409	NOVO_MIX_2295515	S1_279106	S2_313299	S3_284905	NOVO_MIX_1498511	NOVO_MIX_1042655	S1_126496	S2_297308	NOVO_MIX_2892982	NOVO_MIX_2989972	S2_173992	S1_168153	S1_263880
GH55	42	S1_28581	S2_145985	S3_121662	NOVO_MIX_1578149	NOVO_MIX_455219	NOVO_MIX_2574492	NOVO_MIX_698445	NOVO_MIX_1988510	NOVO_MIX_3129027	S2_101817	S2_12010	NOVO_MIX_3467206	NOVO_MIX_1507859	S2_220160	S3_299193	NOVO_MIX_1063667	NOVO_MIX_3248467	NOVO_MIX_1067084	S2_222452	NOVO_MIX_1284949	S3_335114	S1_244904	S3_257339	NOVO_MIX_3698817	NOVO_MIX_2076488	S3_311553	S2_301669	R2_241211	S3_187083	NOVO_MIX_829955	S1_23229	S3_23663	NOVO_MIX_2397201	S3_213786	NOVO_MIX_2824046	S2_230905	S3_186937	S2_267044	NOVO_MIX_1661010	NOVO_MIX_793009	NOVO_MIX_758316	S3_314013
PL9	41	NOVO_MIX_1006526	NOVO_MIX_2453971	NOVO_MIX_1405736	NOVO_MIX_414626	S3_88960	NOVO_MIX_141692	NOVO_MIX_1078465	NOVO_MIX_3097740	NOVO_MIX_331865	NOVO_MIX_3857192	S1_115682	NOVO_MIX_2796748	S3_73485	S3_333080	NOVO_MIX_2881787	S2_238037	NOVO_MIX_3129022	S3_105062	S1_117935	R1_602677	NOVO_MIX_2271995	S1_227301	NOVO_MIX_938847	S2_308052	NOVO_MIX_676146	NOVO_MIX_22253	NOVO_MIX_2299937	S1_229642	NOVO_MIX_562789	NOVO_MIX_672371	S3_240073	NOVO_MIX_2856009	NOVO_MIX_2872476	S3_50845	NOVO_MIX_1267247	NOVO_MIX_891166	NOVO_MIX_1234793	S3_230600	R1_171818	NOVO_MIX_669761	NOVO_MIX_3448520
GH76	40	R3_791003	NOVO_MIX_176574	S3_92105	NOVO_MIX_522371	S2_30849	S1_139442	NOVO_MIX_1061245	S2_43113	S2_175940	NOVO_MIX_3157442	S2_155980	NOVO_MIX_460834	R1_415057	NOVO_MIX_1541825	NOVO_MIX_2033039	NOVO_MIX_2784065	NOVO_MIX_2460377	NOVO_MIX_424703	NOVO_MIX_1062740	R1_1304	S3_135906	S2_131454	NOVO_MIX_2093420	NOVO_MIX_1822877	R1_12730	NOVO_MIX_2855930	NOVO_MIX_2410872	NOVO_MIX_3870101	NOVO_MIX_3046018	NOVO_MIX_3116237	R3_612635	NOVO_MIX_1548328	NOVO_MIX_66123	R1_481910	R1_225967	NOVO_MIX_1426919	R3_527082	NOVO_MIX_435846	NOVO_MIX_581465	NOVO_MIX_608149
PL17	40	NOVO_MIX_892402	NOVO_MIX_2497625	R1_237960	NOVO_MIX_2453869	NOVO_MIX_3536355	NOVO_MIX_1228885	NOVO_MIX_1986020	NOVO_MIX_14160	NOVO_MIX_316362	NOVO_MIX_3259548	NOVO_MIX_3653698	R3_709748	S2_2049	NOVO_MIX_507014	S2_77818	NOVO_MIX_134820	NOVO_MIX_2838565	NOVO_MIX_3602517	R3_403316	NOVO_MIX_49401	NOVO_MIX_1578596	NOVO_MIX_974154	NOVO_MIX_3312827	NOVO_MIX_2158500	S3_92134	NOVO_MIX_2979670	NOVO_MIX_1403400	NOVO_MIX_205874	NOVO_MIX_3168880	NOVO_MIX_1931186	S3_280193	R3_38669	R2_336475	NOVO_MIX_2563402	NOVO_MIX_2533630	NOVO_MIX_2400489	R2_488668	NOVO_MIX_3073681	NOVO_MIX_1298039	S3_164777
CBM10	39	NOVO_MIX_3190526	S1_58346	NOVO_MIX_693314	NOVO_MIX_3688233	R2_57654	NOVO_MIX_1601476	NOVO_MIX_969831	S3_264963	S3_325341	S2_79331	NOVO_MIX_2630615	S2_153655	NOVO_MIX_866237	S3_132877	S1_186761	NOVO_MIX_1792076	S2_139036	NOVO_MIX_1893541	NOVO_MIX_1394452	NOVO_MIX_1189021	S2_157851	NOVO_MIX_1180127	NOVO_MIX_3792902	S1_67135	S2_155033	S3_18890	NOVO_MIX_1705207	NOVO_MIX_2388730	NOVO_MIX_56725	NOVO_MIX_1520987	NOVO_MIX_2730470	NOVO_MIX_1912585	NOVO_MIX_3594146	NOVO_MIX_3197288	S2_168278	NOVO_MIX_3704308	NOVO_MIX_1461443	NOVO_MIX_150391	S2_309038
GH100	39	S3_40622	NOVO_MIX_375271	S1_131596	NOVO_MIX_160912	S3_216237	NOVO_MIX_1607059	S2_306260	NOVO_MIX_1128888	S1_145786	S2_187814	NOVO_MIX_3832763	NOVO_MIX_3362963	S1_7602	S1_12323	S3_28259	S1_150542	NOVO_MIX_3009431	S1_135018	NOVO_MIX_3834063	NOVO_MIX_3160688	NOVO_MIX_1542599	NOVO_MIX_2248352	S3_318452	S3_232850	NOVO_MIX_3545695	S1_59051	NOVO_MIX_3167099	NOVO_MIX_3417530	S1_307450	S1_313183	NOVO_MIX_1924491	S3_232851	S1_212115	NOVO_MIX_2763653	S2_132506	S1_221996	S1_259943	NOVO_MIX_934443	S1_150242
GH74	39	S2_51413	S3_55686	S3_290847	S2_53902	S3_185788	S3_271752	NOVO_MIX_3384435	NOVO_MIX_3090212	NOVO_MIX_1049669	NOVO_MIX_1119273	S2_324059	S3_202767	S2_256271	S2_72374	S2_243328	S1_125753	NOVO_MIX_2893626	NOVO_MIX_194024	S2_309038	S2_125471	S3_126474	NOVO_MIX_2259485	NOVO_MIX_2445359	NOVO_MIX_2928428	S1_293804	NOVO_MIX_3017432	S2_91748	S3_212273	S1_223405	NOVO_MIX_515247	S1_328844	S2_26254	S3_63579	S2_201270	NOVO_MIX_2852935	NOVO_MIX_3250553	NOVO_MIX_452300	NOVO_MIX_3618281	NOVO_MIX_2562130
AA5	38	R1_739524	NOVO_MIX_2107883	R1_62855	NOVO_MIX_981366	R1_431937	R2_237919	NOVO_MIX_3705859	R3_751725	NOVO_MIX_3467151	NOVO_MIX_3671286	S2_325718	NOVO_MIX_1386640	S3_297172	S3_206019	NOVO_MIX_87130	NOVO_MIX_3048745	NOVO_MIX_3128735	NOVO_MIX_810814	NOVO_MIX_3888678	NOVO_MIX_2759513	NOVO_MIX_193261	S1_16092	NOVO_MIX_3390050	R1_233726	S3_295757	NOVO_MIX_1172714	R2_362578	NOVO_MIX_1598814	S2_227579	NOVO_MIX_1570304	R1_11880	NOVO_MIX_2822260	NOVO_MIX_905327	S3_237957	NOVO_MIX_1625540	S3_184082	NOVO_MIX_681825	NOVO_MIX_1106510
GH109	38	NOVO_MIX_2634262	R3_392698	R3_774650	NOVO_MIX_1915251	S2_81703	NOVO_MIX_2331165	S2_289335	R3_843769	NOVO_MIX_686746	NOVO_MIX_206413	R3_709179	NOVO_MIX_3248870	NOVO_MIX_2340027	NOVO_MIX_1944369	R1_165400	NOVO_MIX_2774178	S2_234954	NOVO_MIX_3377105	NOVO_MIX_420353	NOVO_MIX_3210561	NOVO_MIX_2757117	NOVO_MIX_2364795	R3_768186	R1_86896	R1_699217	NOVO_MIX_2275370	R1_165401	NOVO_MIX_3206857	R3_774328	R3_419996	S3_137146	NOVO_MIX_849613	S1_252097	NOVO_MIX_3590040	S2_50115	NOVO_MIX_2322518	R3_77173	NOVO_MIX_1675063
GH114	37	R1_607349	S3_244077	NOVO_MIX_2824966	NOVO_MIX_3003974	R3_399083	NOVO_MIX_3294655	NOVO_MIX_1286754	R1_427611	NOVO_MIX_2405734	S2_163288	NOVO_MIX_1111788	NOVO_MIX_2445869	NOVO_MIX_2523885	NOVO_MIX_1418653	NOVO_MIX_2471415	NOVO_MIX_2069266	NOVO_MIX_2439375	NOVO_MIX_2729706	NOVO_MIX_2571673	NOVO_MIX_16892	S3_317910	NOVO_MIX_121522	NOVO_MIX_652127	NOVO_MIX_1966448	NOVO_MIX_3483010	NOVO_MIX_638221	S2_222755	R1_520593	NOVO_MIX_2453563	NOVO_MIX_1697904	R1_736939	NOVO_MIX_2552553	NOVO_MIX_3118742	NOVO_MIX_2004307	S1_279972	NOVO_MIX_2686555	R1_404516
CE6	35	NOVO_MIX_3883620	NOVO_MIX_1847777	R3_692793	S1_201845	NOVO_MIX_655055	NOVO_MIX_445843	NOVO_MIX_2656663	R3_879761	NOVO_MIX_3454377	S3_313142	NOVO_MIX_2090962	NOVO_MIX_2761969	R3_852143	R3_786113	R3_232048	R1_755098	R1_749383	NOVO_MIX_2455269	NOVO_MIX_3914835	S1_325827	NOVO_MIX_2732366	S1_94110	NOVO_MIX_1135455	NOVO_MIX_1884932	NOVO_MIX_3797226	R1_754727	NOVO_MIX_488618	NOVO_MIX_1725108	NOVO_MIX_1078909	NOVO_MIX_1383711	NOVO_MIX_3185641	NOVO_MIX_3203623	R1_559052	R3_473444	NOVO_MIX_168488
CBM34	33	R1_428571	R1_23520	NOVO_MIX_518142	R3_176172	NOVO_MIX_1265820	R3_611941	NOVO_MIX_2831926	R1_382930	NOVO_MIX_3424558	NOVO_MIX_558839	NOVO_MIX_614850	NOVO_MIX_1516808	NOVO_MIX_2997757	R3_754643	NOVO_MIX_1464370	S3_54684	NOVO_MIX_2507001	NOVO_MIX_2046977	R3_770775	R3_124785	NOVO_MIX_3558864	R3_312368	NOVO_MIX_3751575	S1_263313	NOVO_MIX_1381940	R2_143990	R1_486683	NOVO_MIX_1068284	NOVO_MIX_2485386	R3_305838	R1_301965	R1_269570	NOVO_MIX_3354555
CBM4	32	NOVO_MIX_1873763	NOVO_MIX_1389332	NOVO_MIX_495386	NOVO_MIX_2551496	NOVO_MIX_3226992	NOVO_MIX_636218	NOVO_MIX_949919	NOVO_MIX_2756819	NOVO_MIX_3801795	R1_710128	NOVO_MIX_3194114	R1_305617	R3_264030	R2_223427	NOVO_MIX_815485	R1_777357	NOVO_MIX_3159585	R1_576833	R1_679237	S2_302067	R3_738526	NOVO_MIX_1152275	NOVO_MIX_2652109	R3_622554	R3_592875	NOVO_MIX_733327	R1_755098	NOVO_MIX_2612176	S3_220931	R3_710606	S3_233196	R1_769380
AA10	30	S3_7879	S1_36828	S1_141443	NOVO_MIX_321956	NOVO_MIX_1949249	S1_141473	NOVO_MIX_1133291	NOVO_MIX_826902	NOVO_MIX_2505929	NOVO_MIX_965814	NOVO_MIX_2314191	NOVO_MIX_796131	S2_131226	NOVO_MIX_1943145	NOVO_MIX_3418963	S3_25449	NOVO_MIX_3768740	NOVO_MIX_3274912	NOVO_MIX_3894691	NOVO_MIX_3097128	R2_29352	NOVO_MIX_306921	NOVO_MIX_1517202	NOVO_MIX_2208096	NOVO_MIX_1630170	NOVO_MIX_3358858	S1_333735	S3_87934	S3_153104	S3_325341
GH53	29	NOVO_MIX_86692	NOVO_MIX_1686182	NOVO_MIX_942523	R1_710905	NOVO_MIX_3626056	R1_16783	NOVO_MIX_3141945	S2_313810	NOVO_MIX_1272950	NOVO_MIX_1582177	NOVO_MIX_1429612	NOVO_MIX_11577	NOVO_MIX_987676	NOVO_MIX_1032259	NOVO_MIX_2524843	NOVO_MIX_3904477	NOVO_MIX_3773997	NOVO_MIX_3835254	NOVO_MIX_1996129	NOVO_MIX_1034874	NOVO_MIX_3790817	NOVO_MIX_425124	NOVO_MIX_996721	NOVO_MIX_3844512	NOVO_MIX_776089	NOVO_MIX_2444452	NOVO_MIX_2727751	NOVO_MIX_1341581	NOVO_MIX_1816717
GH84	29	S1_129037	NOVO_MIX_423582	S2_234027	NOVO_MIX_3131094	NOVO_MIX_58135	NOVO_MIX_839428	NOVO_MIX_3599706	NOVO_MIX_2254920	NOVO_MIX_2903539	NOVO_MIX_3788928	NOVO_MIX_2726109	NOVO_MIX_1184723	NOVO_MIX_2157973	S2_245958	NOVO_MIX_3579037	NOVO_MIX_1353553	R2_297957	NOVO_MIX_1339782	S2_224556	NOVO_MIX_1778879	NOVO_MIX_342154	NOVO_MIX_1895998	R1_110026	NOVO_MIX_3464072	NOVO_MIX_673780	S1_180438	NOVO_MIX_2912760	NOVO_MIX_1975731	NOVO_MIX_1305527
GH14	28	NOVO_MIX_403989	S3_272394	NOVO_MIX_3929162	S1_288119	NOVO_MIX_103377	NOVO_MIX_72198	S3_22199	NOVO_MIX_2171033	S1_101036	NOVO_MIX_3490529	S2_94256	S1_12065	S1_186615	S1_218427	NOVO_MIX_3014601	S2_132663	NOVO_MIX_3490530	S2_119792	NOVO_MIX_2484142	S1_12064	S1_50338	S3_151297	S1_85989	S1_229224	NOVO_MIX_3240410	S1_159433	S2_323757	NOVO_MIX_1167631
GT14	28	S3_251095	S2_117411	S1_171904	S2_301118	S1_317680	S1_260970	NOVO_MIX_2411325	S3_13334	NOVO_MIX_269573	S3_37760	S1_133441	NOVO_MIX_2054462	S3_24676	S2_10634	NOVO_MIX_283700	S1_301027	NOVO_MIX_3527421	S1_133871	S2_187250	S1_225782	NOVO_MIX_2396279	S1_56564	NOVO_MIX_3850380	NOVO_MIX_1482474	S3_321573	NOVO_MIX_2953439	S1_202436	NOVO_MIX_2328890
PL4	27	NOVO_MIX_835337	S3_37439	R3_803790	S2_168991	S1_288890	S1_98799	NOVO_MIX_2806314	NOVO_MIX_1119480	S2_94364	S2_158040	S2_63442	S2_254828	NOVO_MIX_945017	S1_317816	S3_279510	S1_292069	NOVO_MIX_688690	NOVO_MIX_2806313	S3_145960	NOVO_MIX_426741	NOVO_MIX_1666897	S1_190165	S3_333606	S1_248579	S1_220132	NOVO_MIX_2031752	S3_72364
GH72	26	NOVO_MIX_2572063	R3_296336	NOVO_MIX_587935	NOVO_MIX_892812	R2_20876	NOVO_MIX_3391722	NOVO_MIX_2817711	NOVO_MIX_1569506	NOVO_MIX_2213504	NOVO_MIX_3379886	NOVO_MIX_892459	NOVO_MIX_181139	R3_141823	NOVO_MIX_1363128	NOVO_MIX_389968	NOVO_MIX_2100578	R2_505911	NOVO_MIX_3009013	NOVO_MIX_1986247	NOVO_MIX_2885003	NOVO_MIX_1461436	NOVO_MIX_1294536	NOVO_MIX_3280893	NOVO_MIX_1461040	NOVO_MIX_659783	NOVO_MIX_779996
PL12	26	R3_431587	S3_63925	R3_81784	NOVO_MIX_846492	NOVO_MIX_2412667	R1_317619	S2_109991	NOVO_MIX_2649081	NOVO_MIX_3473294	S2_173957	NOVO_MIX_3196420	R1_312517	NOVO_MIX_3191710	NOVO_MIX_2868203	NOVO_MIX_1243802	S2_126481	NOVO_MIX_3918877	NOVO_MIX_3167751	NOVO_MIX_613706	S2_134433	R1_776900	NOVO_MIX_3350358	NOVO_MIX_511759	NOVO_MIX_150053	NOVO_MIX_2769981	R3_901519
GH11	25	S2_187666	S2_253309	S3_316274	NOVO_MIX_2535180	NOVO_MIX_2488143	NOVO_MIX_1602755	S2_113346	S1_241776	R1_85404	NOVO_MIX_3228269	S2_221707	NOVO_MIX_3281801	NOVO_MIX_1180127	S2_100024	NOVO_MIX_2913969	NOVO_MIX_2497354	R2_334737	NOVO_MIX_1727137	NOVO_MIX_198981	NOVO_MIX_874850	R1_107358	S2_176664	NOVO_MIX_503887	NOVO_MIX_2524677	NOVO_MIX_3007004
GH87	25	NOVO_MIX_1063855	NOVO_MIX_2188905	NOVO_MIX_3473835	NOVO_MIX_1195175	NOVO_MIX_2101971	NOVO_MIX_1155195	NOVO_MIX_1304703	S2_273932	NOVO_MIX_2765865	NOVO_MIX_1725622	S2_189488	S1_36315	NOVO_MIX_2073946	NOVO_MIX_11281	NOVO_MIX_2900727	NOVO_MIX_2062485	NOVO_MIX_3544008	S1_265033	NOVO_MIX_687354	NOVO_MIX_3481126	S3_73805	S1_22512	R3_102590	NOVO_MIX_314356	R2_1470
CE5	24	NOVO_MIX_462104	NOVO_MIX_1085272	NOVO_MIX_3686182	R1_452923	NOVO_MIX_1127898	NOVO_MIX_2780940	R2_173178	NOVO_MIX_764676	NOVO_MIX_2608880	NOVO_MIX_239382	NOVO_MIX_654584	R1_348701	S2_197246	S1_103015	R1_244693	NOVO_MIX_624512	NOVO_MIX_650490	NOVO_MIX_200349	R2_12785	NOVO_MIX_3018454	NOVO_MIX_1538290	NOVO_MIX_1524922	NOVO_MIX_2053084	R1_106519
GH93	24	S2_311296	S1_90723	S3_282332	S2_252646	NOVO_MIX_683043	NOVO_MIX_3283684	S1_9564	R1_116832	R3_51571	NOVO_MIX_2922150	NOVO_MIX_430695	NOVO_MIX_625336	NOVO_MIX_195920	S2_258644	S3_7405	NOVO_MIX_3635901	NOVO_MIX_545733	NOVO_MIX_166089	NOVO_MIX_716504	NOVO_MIX_59677	S3_36221	S1_61915	NOVO_MIX_744132	R1_456902
GH47	22	NOVO_MIX_435546	R1_276090	S3_203444	NOVO_MIX_1246851	S1_22711	NOVO_MIX_2900908	NOVO_MIX_616615	NOVO_MIX_1389297	NOVO_MIX_3769405	NOVO_MIX_3403509	NOVO_MIX_2362819	S1_110803	R3_430850	NOVO_MIX_1005820	R3_456456	NOVO_MIX_1694880	NOVO_MIX_2122951	NOVO_MIX_3828147	NOVO_MIX_2271017	S1_22710	S2_71357	S3_241937
PL3	22	NOVO_MIX_92400	NOVO_MIX_127460	R1_111756	NOVO_MIX_3926231	S2_53876	S3_255340	NOVO_MIX_2436816	S1_267677	NOVO_MIX_3271654	S1_24936	NOVO_MIX_796237	NOVO_MIX_3587629	NOVO_MIX_19273	R3_262969	NOVO_MIX_2124673	NOVO_MIX_3502411	NOVO_MIX_2826634	R1_779782	NOVO_MIX_865080	S2_329615	NOVO_MIX_17609	NOVO_MIX_127221
CBM56	21	NOVO_MIX_3132650	S2_13221	S1_107168	NOVO_MIX_1776803	S3_294080	NOVO_MIX_432911	S2_276605	NOVO_MIX_2756180	NOVO_MIX_3108128	S2_59817	NOVO_MIX_3588089	NOVO_MIX_3716853	NOVO_MIX_573901	R1_553269	NOVO_MIX_3195741	R1_653647	NOVO_MIX_3217716	R3_446594	NOVO_MIX_684237	NOVO_MIX_1380673	NOVO_MIX_2533431
CBM61	21	NOVO_MIX_86692	NOVO_MIX_1298613	NOVO_MIX_3232540	R2_5682	NOVO_MIX_3626056	R1_16783	NOVO_MIX_987676	R2_257573	NOVO_MIX_1429612	R1_606781	NOVO_MIX_637378	R1_749912	NOVO_MIX_157718	NOVO_MIX_864013	NOVO_MIX_3844512	NOVO_MIX_926425	NOVO_MIX_425124	NOVO_MIX_996721	NOVO_MIX_1816717	R3_681324	NOVO_MIX_2444452
GH12	21	NOVO_MIX_1656189	NOVO_MIX_3914521	S2_226890	NOVO_MIX_744566	NOVO_MIX_1230440	S3_81467	S3_162919	S1_246349	NOVO_MIX_1832579	S3_186585	NOVO_MIX_2380154	NOVO_MIX_426907	NOVO_MIX_3291538	NOVO_MIX_40079	NOVO_MIX_1113368	S1_221929	NOVO_MIX_1632687	NOVO_MIX_3196443	NOVO_MIX_1809195	NOVO_MIX_1481025	NOVO_MIX_174858
CE2	20	NOVO_MIX_1592404	S3_152263	NOVO_MIX_1908437	NOVO_MIX_3586073	NOVO_MIX_2579033	NOVO_MIX_2676711	NOVO_MIX_3334768	NOVO_MIX_2543444	R1_444990	NOVO_MIX_601159	NOVO_MIX_2076161	NOVO_MIX_1334373	NOVO_MIX_2242072	NOVO_MIX_368650	NOVO_MIX_1157019	S2_244660	R2_51663	NOVO_MIX_1598512	NOVO_MIX_2898905	NOVO_MIX_1787250
GH104	19	NOVO_MIX_3379679	NOVO_MIX_1477407	S2_49818	NOVO_MIX_2312272	R3_206616	NOVO_MIX_3020414	NOVO_MIX_2353158	R2_397502	R3_303079	NOVO_MIX_945182	NOVO_MIX_626480	S2_14933	NOVO_MIX_2455472	NOVO_MIX_2443453	R1_219334	NOVO_MIX_2561168	R2_411132	NOVO_MIX_3770384	R3_44688
GH121	19	NOVO_MIX_2142334	NOVO_MIX_1892873	NOVO_MIX_3344973	S2_179713	S2_31634	NOVO_MIX_3526086	S2_154189	NOVO_MIX_1134386	S2_237609	NOVO_MIX_677750	S3_191553	NOVO_MIX_3786857	NOVO_MIX_2886993	S3_272525	NOVO_MIX_3646540	NOVO_MIX_2677112	NOVO_MIX_3691398	NOVO_MIX_3705647	NOVO_MIX_2802797
GH48	19	NOVO_MIX_2433441	NOVO_MIX_611039	NOVO_MIX_1877043	NOVO_MIX_2246064	R3_633656	NOVO_MIX_2150900	NOVO_MIX_826903	R1_513499	NOVO_MIX_3543213	S1_281712	NOVO_MIX_3294246	NOVO_MIX_1987891	NOVO_MIX_2611687	S1_79367	R2_494604	S1_22217	NOVO_MIX_1270819	NOVO_MIX_1156277	S2_300885
GT77	19	NOVO_MIX_461402	S1_176185	S2_45554	NOVO_MIX_987940	NOVO_MIX_1829130	S1_120880	NOVO_MIX_1841219	S1_12394	S1_255349	S1_12395	NOVO_MIX_673417	S1_317729	S1_165109	NOVO_MIX_2465860	NOVO_MIX_3514547	S1_270265	S1_43267	NOVO_MIX_347141	S1_33741
GH116	18	S2_300616	NOVO_MIX_3019997	NOVO_MIX_2463328	S1_143643	S1_34900	S3_244345	S2_19531	S3_272325	NOVO_MIX_2301490	NOVO_MIX_1899271	NOVO_MIX_727579	S1_232183	NOVO_MIX_2829788	S1_29291	S3_82291	NOVO_MIX_964163	S1_100549	S1_236120
GH125	18	NOVO_MIX_1806343	S3_323388	NOVO_MIX_3206811	S2_105883	R3_424651	R1_114299	NOVO_MIX_1511299	NOVO_MIX_339340	NOVO_MIX_3472993	S2_197598	S2_74931	NOVO_MIX_3246275	NOVO_MIX_2195876	R2_242218	NOVO_MIX_3023161	NOVO_MIX_2084328	S2_274789	NOVO_MIX_2526347
GH24	18	NOVO_MIX_3722573	R3_812927	R1_439291	S2_82611	R3_838222	S2_137656	NOVO_MIX_2759706	R3_573288	S3_45365	NOVO_MIX_3562312	S3_303438	NOVO_MIX_1524388	NOVO_MIX_3863894	NOVO_MIX_55003	S2_263189	NOVO_MIX_1683544	NOVO_MIX_2236154	R3_647322
GH62	18	S1_255838	S2_92552	NOVO_MIX_3166871	S1_5105	S3_234162	S2_220100	NOVO_MIX_295355	NOVO_MIX_1305668	NOVO_MIX_2533846	NOVO_MIX_3323306	S1_231441	S3_66350	NOVO_MIX_510275	S2_121328	S2_2217	S3_164297	S3_313696	NOVO_MIX_3096936
CBM45	17	NOVO_MIX_2100429	S1_108232	S1_130916	S1_17224	NOVO_MIX_2278432	NOVO_MIX_3646454	S1_158266	NOVO_MIX_2667618	S1_240000	S1_244761	NOVO_MIX_3882029	NOVO_MIX_840156	NOVO_MIX_2278430	NOVO_MIX_1113085	NOVO_MIX_2870268	S1_293646	NOVO_MIX_2569267
GH120	16	R3_84893	R3_2436	NOVO_MIX_980627	NOVO_MIX_2360664	NOVO_MIX_1302660	R3_559729	NOVO_MIX_2031455	R1_457738	R1_695916	NOVO_MIX_2639947	R1_325789	NOVO_MIX_2645260	NOVO_MIX_2652241	R2_72905	R1_586528	NOVO_MIX_2248277
PL6	16	NOVO_MIX_628307	NOVO_MIX_2343473	S2_186413	S1_60115	NOVO_MIX_1608688	S3_262098	NOVO_MIX_1625114	S2_15387	S2_130249	S1_83492	S3_115111	NOVO_MIX_1704494	NOVO_MIX_3898338	NOVO_MIX_3911564	NOVO_MIX_1725899	S3_36895
GH64	15	NOVO_MIX_20127	S2_156272	NOVO_MIX_2563185	NOVO_MIX_1781681	S2_279581	NOVO_MIX_2013380	S3_97150	R2_38264	S3_222965	S2_177423	NOVO_MIX_3572374	S2_162139	NOVO_MIX_2290408	NOVO_MIX_832883	NOVO_MIX_1995803
GH81	15	NOVO_MIX_432911	NOVO_MIX_3164392	NOVO_MIX_2533431	S1_235236	NOVO_MIX_1380673	NOVO_MIX_158765	NOVO_MIX_3190062	S3_294080	R1_790441	S3_262846	S3_113174	S2_245888	S2_59817	NOVO_MIX_3422474	S1_224931
GH89	15	NOVO_MIX_351265	S2_183550	NOVO_MIX_2255414	S3_190743	NOVO_MIX_3239968	S3_109766	S3_190744	S3_270228	NOVO_MIX_1070775	NOVO_MIX_418886	NOVO_MIX_2728967	S2_100329	NOVO_MIX_482259	NOVO_MIX_707742	NOVO_MIX_3381252
GT17	15	NOVO_MIX_1259937	NOVO_MIX_1194905	R1_445353	NOVO_MIX_2653669	R2_127997	NOVO_MIX_2726678	S3_8685	NOVO_MIX_3296281	R1_16237	S3_267940	R1_745544	S2_168878	NOVO_MIX_51802	S1_267246	NOVO_MIX_2395045
GH79	14	S3_28106	NOVO_MIX_3350200	S1_273231	S2_305825	S1_159416	NOVO_MIX_2685766	S1_297973	NOVO_MIX_3332283	NOVO_MIX_1649974	S1_226088	R2_244208	S1_6804	NOVO_MIX_2348823	NOVO_MIX_2542118
GT3	14	R3_285887	NOVO_MIX_1751744	R2_182732	R1_474300	R1_82333	NOVO_MIX_3905887	S2_126601	NOVO_MIX_177874	NOVO_MIX_1096546	NOVO_MIX_3744964	NOVO_MIX_789731	NOVO_MIX_1809074	R1_787649	NOVO_MIX_430323
GT32	14	S1_306255	S3_180906	S3_321723	S1_121730	NOVO_MIX_103921	S1_238480	NOVO_MIX_2680067	NOVO_MIX_2490378	NOVO_MIX_393111	NOVO_MIX_2073234	NOVO_MIX_1600167	S1_67941	NOVO_MIX_2678499	S1_271737
GT37	14	S3_286744	S1_95873	S1_197204	S1_225410	NOVO_MIX_1529039	S1_190570	NOVO_MIX_1111008	S1_165492	S3_166131	S1_269587	S3_124818	S1_269586	S1_157331	NOVO_MIX_3865286
PL8	14	NOVO_MIX_1377471	NOVO_MIX_632794	NOVO_MIX_3840353	R3_474479	NOVO_MIX_3937024	S1_179740	NOVO_MIX_3841621	NOVO_MIX_1149809	NOVO_MIX_3179137	R1_128849	S3_8502	NOVO_MIX_3328330	S2_264441	S2_74011
CBM16	13	NOVO_MIX_3949238	NOVO_MIX_2809082	NOVO_MIX_1468717	S3_8203	R1_724812	NOVO_MIX_3877644	S1_159705	R1_691812	NOVO_MIX_2194668	S1_280050	NOVO_MIX_3132574	NOVO_MIX_1905308	S3_48104
GH44	13	NOVO_MIX_3741754	NOVO_MIX_3219089	NOVO_MIX_3642038	NOVO_MIX_2182469	NOVO_MIX_1755694	NOVO_MIX_2152548	S3_218973	NOVO_MIX_690278	NOVO_MIX_898232	S3_140114	NOVO_MIX_2196778	NOVO_MIX_1528825	S2_154527
CBM60	12	S2_221707	NOVO_MIX_1180127	S2_253309	NOVO_MIX_1189021	NOVO_MIX_2913969	S2_100024	NOVO_MIX_2488143	NOVO_MIX_1727137	R2_334737	NOVO_MIX_3007004	S2_176664	NOVO_MIX_503887
CBM66	12	NOVO_MIX_524807	R1_116832	NOVO_MIX_3305513	NOVO_MIX_2672665	NOVO_MIX_744132	S2_313299	S1_321569	NOVO_MIX_3574333	R2_382752	NOVO_MIX_2149096	NOVO_MIX_3340048	NOVO_MIX_1388906
GH128	12	NOVO_MIX_1207783	NOVO_MIX_2070469	S3_65436	S2_209027	NOVO_MIX_3930738	S3_159394	NOVO_MIX_3038568	R3_613750	NOVO_MIX_81517	R3_102270	R3_104670	NOVO_MIX_717578
GT43	12	S3_165620	S2_291623	S3_126036	S3_266920	S1_327683	S2_278356	NOVO_MIX_1468341	S1_281516	S1_218860	NOVO_MIX_416370	S1_12164	NOVO_MIX_120682
GT90	12	NOVO_MIX_362611	S3_124144	NOVO_MIX_3696542	S1_95125	S1_107558	S3_202372	S1_107559	S3_237901	S3_187014	S1_143808	S1_332083	S1_208532
PL22	12	NOVO_MIX_1315625	S2_321419	R3_297533	NOVO_MIX_3212787	NOVO_MIX_1139701	NOVO_MIX_2857921	S3_8657	NOVO_MIX_2626017	NOVO_MIX_1112730	S3_38873	NOVO_MIX_3515544	S3_318173
PL7	12	NOVO_MIX_1492541	NOVO_MIX_1080311	NOVO_MIX_985082	S2_22671	NOVO_MIX_2770550	R3_627053	S3_121533	S1_265553	NOVO_MIX_3649030	NOVO_MIX_1590336	NOVO_MIX_2330346	NOVO_MIX_1478836
CE3	11	S1_187719	R1_443556	NOVO_MIX_2144150	NOVO_MIX_1685892	NOVO_MIX_819702	NOVO_MIX_619767	NOVO_MIX_3204252	NOVO_MIX_663541	S1_322244	S1_210287	S2_217252
GT61	11	S1_21134	NOVO_MIX_3221159	S3_50950	NOVO_MIX_864242	S3_180606	NOVO_MIX_1421802	S1_228372	NOVO_MIX_3092574	NOVO_MIX_3556532	S1_163038	NOVO_MIX_2718260
GT75	11	NOVO_MIX_3587116	S2_239702	S1_191394	S1_231122	S3_243157	NOVO_MIX_3073921	NOVO_MIX_3780787	S1_156432	NOVO_MIX_2550642	S2_167096	NOVO_MIX_2550641
GT89	11	NOVO_MIX_3226518	NOVO_MIX_2353310	R2_455468	S1_245778	NOVO_MIX_1000033	NOVO_MIX_3076801	NOVO_MIX_2098786	NOVO_MIX_1055218	NOVO_MIX_3771345	NOVO_MIX_1093648	NOVO_MIX_2853969
GH22	10	NOVO_MIX_3190081	NOVO_MIX_3064454	NOVO_MIX_2577378	S2_49895	NOVO_MIX_2938154	NOVO_MIX_3070321	R3_844598	R3_818333	NOVO_MIX_3923208	NOVO_MIX_3900705
GT10	10	S3_268688	S1_193209	NOVO_MIX_484283	S1_303446	NOVO_MIX_3736016	S3_173698	S1_275130	S2_211727	S1_101405	NOVO_MIX_3736015
GT21	10	NOVO_MIX_2695797	S2_93654	NOVO_MIX_133381	R1_391596	R2_254817	NOVO_MIX_1432818	NOVO_MIX_1202212	NOVO_MIX_2082887	NOVO_MIX_1915415	R2_297269
GH91	9	R1_779638	NOVO_MIX_129738	R3_416522	R3_822424	NOVO_MIX_794851	R1_176091	R1_484098	NOVO_MIX_2843851	NOVO_MIX_3253113
GH46	8	S1_188437	NOVO_MIX_1791570	NOVO_MIX_1096219	NOVO_MIX_2411889	NOVO_MIX_675269	NOVO_MIX_3203010	R3_868543	NOVO_MIX_1930835
GT29	8	R3_831187	NOVO_MIX_3778127	NOVO_MIX_154974	R1_458366	NOVO_MIX_1193224	NOVO_MIX_1994665	NOVO_MIX_2122743	S1_313465
GT64	8	S3_114319	NOVO_MIX_1688727	S3_120811	NOVO_MIX_1163998	S1_301936	S1_68237	NOVO_MIX_2637740	NOVO_MIX_1859392
GT85	8	NOVO_MIX_961192	NOVO_MIX_687900	NOVO_MIX_2782469	NOVO_MIX_2386547	NOVO_MIX_3684329	S3_234438	R1_273437	NOVO_MIX_1580062
GT94	8	R3_537770	R1_688485	S2_188338	NOVO_MIX_3219771	R1_437944	NOVO_MIX_1201215	NOVO_MIX_611720	NOVO_MIX_2515420
AA4	7	S2_248069	NOVO_MIX_581729	R1_80882	NOVO_MIX_2002763	NOVO_MIX_3091138	NOVO_MIX_2015815	NOVO_MIX_1996278
CBM26	7	NOVO_MIX_1999238	NOVO_MIX_2707577	NOVO_MIX_1260004	S1_312776	S2_195119	NOVO_MIX_1451114	NOVO_MIX_964108
CBM49	7	NOVO_MIX_2424505	S2_310656	S1_164652	S1_131131	S2_47680	NOVO_MIX_996084	S3_235701
GT34	7	S2_88499	NOVO_MIX_3333974	S1_104822	S1_314280	NOVO_MIX_2099536	S3_178599	NOVO_MIX_398829
PL15	7	NOVO_MIX_1702798	S3_171113	R3_500546	NOVO_MIX_2068884	R1_262072	S2_287815	NOVO_MIX_1897049
CBM11	6	NOVO_MIX_997601	NOVO_MIX_363232	NOVO_MIX_240234	NOVO_MIX_836869	NOVO_MIX_1501293	NOVO_MIX_1621089
GH117	6	NOVO_MIX_1124138	R1_418962	NOVO_MIX_1128261	NOVO_MIX_2413885	NOVO_MIX_1286417	NOVO_MIX_54927
GH123	6	NOVO_MIX_3121624	S2_313499	NOVO_MIX_2364794	NOVO_MIX_1106240	NOVO_MIX_3755529	R3_89821
GT50	6	NOVO_MIX_3177146	NOVO_MIX_766563	NOVO_MIX_1728426	S1_20617	NOVO_MIX_1226307	NOVO_MIX_1934556
GT57	6	NOVO_MIX_1244071	S1_199549	S1_249716	NOVO_MIX_3278605	NOVO_MIX_3928836	S1_60981
CBM63	5	S3_333810	S1_198565	NOVO_MIX_3330431	NOVO_MIX_1222476	S3_21262
GH52	5	NOVO_MIX_1124157	NOVO_MIX_3365414	S2_299355	NOVO_MIX_2498350	NOVO_MIX_3372284
GH68	5	NOVO_MIX_1876732	R1_748605	NOVO_MIX_3639809	S2_267319	R3_880118
GH99	5	R3_806365	NOVO_MIX_2934927	NOVO_MIX_1910992	NOVO_MIX_2019201	R1_138256
GT22	5	NOVO_MIX_1562743	S3_36099	NOVO_MIX_3885277	S3_178846	NOVO_MIX_1264241
GT68	5	S1_293599	NOVO_MIX_3382546	S3_129880	NOVO_MIX_3382545	S1_293600
GT95	5	S3_155690	S2_313480	S1_233112	NOVO_MIX_2722261	S3_203293
GT96	5	S3_79706	S2_166489	S2_18329	S1_192113	NOVO_MIX_2846606
CE13	4	NOVO_MIX_1848957	NOVO_MIX_3029596	S3_92351	S1_150804
GH75	4	NOVO_MIX_52456	S1_53157	R1_740134	NOVO_MIX_914703
GH85	4	NOVO_MIX_2470714	NOVO_MIX_2220865	S1_111177	S1_101310
GT24	4	NOVO_MIX_2756743	NOVO_MIX_1028153	S1_255801	NOVO_MIX_2756744
GT25	4	S2_281538	S2_304925	NOVO_MIX_451659	NOVO_MIX_1077260
GT92	4	S2_259932	NOVO_MIX_3575265	S1_92875	NOVO_MIX_2128294
PL14	4	NOVO_MIX_3460143	R3_819571	R1_762268	NOVO_MIX_265894
AA9	3	S1_84140	R3_743765	NOVO_MIX_2797313
CBM25	3	S1_3748	S3_204078	NOVO_MIX_1000867
CBM46	3	NOVO_MIX_2249537	NOVO_MIX_824297	S1_252712
CBM53	3	S1_140868	S1_304370	S3_334553
CBM62	3	R1_618478	NOVO_MIX_3198237	NOVO_MIX_2977179
CBM8	3	R2_321607	NOVO_MIX_2187749	NOVO_MIX_168483
GH113	3	NOVO_MIX_3493784	NOVO_MIX_3073461	R1_226573
GH45	3	S2_155033	S2_157851	S2_139036
GH50	3	S2_328231	NOVO_MIX_1706317	NOVO_MIX_578212
GT55	3	NOVO_MIX_3817371	NOVO_MIX_301973	NOVO_MIX_303287
GT76	3	NOVO_MIX_508313	NOVO_MIX_1432795	NOVO_MIX_3016686
GT80	3	NOVO_MIX_3099949	S1_224698	NOVO_MIX_1017228
PL21	3	S3_154242	R1_620482	NOVO_MIX_1095726
PL5	3	NOVO_MIX_1342287	NOVO_MIX_3893932	NOVO_MIX_2739495
AA2	2	NOVO_MIX_2994351	NOVO_MIX_3314016
CBM18	2	NOVO_MIX_3155328	S1_281334
GH54	2	S1_196053	NOVO_MIX_1604577
GH59	2	S3_162738	NOVO_MIX_2008056
GH71	2	NOVO_MIX_2743594	NOVO_MIX_1113148
GT59	2	NOVO_MIX_1217693	NOVO_MIX_2368793
GT7	2	S1_143808	S1_208532
GT70	2	NOVO_MIX_674924	NOVO_MIX_3831702
CBM1	1	NOVO_MIX_3323306
CBM15	1	S2_184694
CBM27	1	NOVO_MIX_1441569
CBM44	1	S3_309323
CBM68	1	S1_142985
CE16	1	NOVO_MIX_2765130
GH101	1	NOVO_MIX_83665
GH126	1	S1_173239
GH129	1	S1_83224
GH66	1	NOVO_MIX_563201
GT11	1	NOVO_MIX_2874615
GT16	1	NOVO_MIX_3747260
GT62	1	NOVO_MIX_3265353
GT65	1	S1_11256
GT73	1	NOVO_MIX_2303939
PL20	1	S2_191477
[truncated: 5,000 more columns]
