# Supplementary material for: Functional annotation of rhizospheric phageome of the wild plant species Moringa oleifera
Source: Front Microbiol. 2023 May 16;14:1166148. doi: 10.3389/fmicb.2023.1166148 (PMC10227523; doi:10.3389/fmicb.2023.1166148)
Supplement: Supplementary file 1 [file Data_Sheet_1.zip › Table S6.xlsx]

## Sheet: Table S6
Table S6. Number and IDs of gene queries encoding viral CAZy families in soil, e.g., bulk (S) and rhizosphere (R), microbiomes of Moringa oleifera.
CAZy family	No. gene queries	Gene query IDs
GH43	1156	S2_324071	NOVO_MIX_639573	NOVO_MIX_1327373	NOVO_MIX_3852112	R1_650240	NOVO_MIX_2735090	R3_368182	S2_111816	NOVO_MIX_2495878	S2_97166	NOVO_MIX_568338	R3_184905	NOVO_MIX_814616	R1_506827	S2_146344	NOVO_MIX_3486991	R1_664215	NOVO_MIX_2639034	NOVO_MIX_619066	NOVO_MIX_2151772	NOVO_MIX_2133394	S1_289408	R1_406839	NOVO_MIX_133617	NOVO_MIX_821136	S3_65663	R1_142817	NOVO_MIX_846879	NOVO_MIX_2564192	R1_339945	R1_650472	R1_605951	NOVO_MIX_3005595	NOVO_MIX_1363306	R2_97511	NOVO_MIX_2850337	NOVO_MIX_2667344	R1_218942	NOVO_MIX_3748740	NOVO_MIX_3430510	R1_403931	NOVO_MIX_2446039	NOVO_MIX_3398823	R1_62240	R1_487000	S2_34609	NOVO_MIX_3919552	NOVO_MIX_3839879
GH51	291	S3_216683	NOVO_MIX_1973816	NOVO_MIX_2637253	R3_533530	NOVO_MIX_1640796	NOVO_MIX_3449102	S3_166401	NOVO_MIX_3504068	NOVO_MIX_3658453	NOVO_MIX_32663	R1_184297	NOVO_MIX_22381	NOVO_MIX_3860659	NOVO_MIX_2561382	NOVO_MIX_2622940	NOVO_MIX_1037323	R1_321207	NOVO_MIX_886793	NOVO_MIX_3356300	R1_720128	NOVO_MIX_3733192	NOVO_MIX_2041972	S1_203200	R3_47293	NOVO_MIX_2187749	NOVO_MIX_3538909	S2_185991	NOVO_MIX_1973559	NOVO_MIX_2696953	NOVO_MIX_563382	S2_253826	NOVO_MIX_3394110	NOVO_MIX_1118896	NOVO_MIX_2080615	NOVO_MIX_848203	S2_217679	R3_755384	NOVO_MIX_1961615	NOVO_MIX_2842729	S2_4719	R1_340272	NOVO_MIX_362243	NOVO_MIX_3545232	NOVO_MIX_403613	NOVO_MIX_1169650	R1_350344	S1_267301	NOVO_MIX_1722997
GH54	2	R1_196053	NOVO_MIX_1604577
GH62	18	S1_255838	S2_92552	NOVO_MIX_3166871	S1_5105	S3_234162	S2_220100	NOVO_MIX_295355	NOVO_MIX_1305668	NOVO_MIX_2533846	NOVO_MIX_3323306	S1_231441	S3_66350	NOVO_MIX_510275	S2_121328	S2_2217	S3_164297	S3_313696	NOVO_MIX_3096936
GH2	1073	NOVO_MIX_2571214	NOVO_MIX_1666602	NOVO_MIX_3656691	R3_147447	S1_108998	NOVO_MIX_2093271	NOVO_MIX_102849	R2_239038	S3_157861	NOVO_MIX_822431	NOVO_MIX_2349294	NOVO_MIX_1470661	NOVO_MIX_1945965	R3_268441	R2_25092	S3_225051	NOVO_MIX_3405922	NOVO_MIX_1002436	NOVO_MIX_3397181	R3_798339	NOVO_MIX_3355224	NOVO_MIX_279843	NOVO_MIX_2943867	NOVO_MIX_3650043	NOVO_MIX_607541	NOVO_MIX_263868	NOVO_MIX_3005086	S1_94778	NOVO_MIX_2226342	NOVO_MIX_2035487	R1_263816	R3_76268	S3_86129	R3_75660	R1_191247	NOVO_MIX_1530290	R1_197843	NOVO_MIX_1762017	S2_220979	R2_361800	R3_452201	NOVO_MIX_2521844	NOVO_MIX_1282792	NOVO_MIX_472055	NOVO_MIX_1942575	NOVO_MIX_3151274	NOVO_MIX_258569	NOVO_MIX_1525290
GH3	1798	R1_75840	R2_72268	R1_472732	S3_219349	NOVO_MIX_1589158	NOVO_MIX_2273582	NOVO_MIX_780451	R3_136530	NOVO_MIX_1980552	S2_123499	NOVO_MIX_1887226	NOVO_MIX_2478883	R1_15998	S3_308227	NOVO_MIX_266673	R3_900120	NOVO_MIX_3923759	R3_767239	NOVO_MIX_1887257	S2_306645	R3_435579	NOVO_MIX_2871184	NOVO_MIX_3408571	R3_97446	S1_129483	S2_75608	NOVO_MIX_906882	NOVO_MIX_2383251	NOVO_MIX_981671	R1_219193	R3_544279	NOVO_MIX_3167759	NOVO_MIX_350027	NOVO_MIX_685642	NOVO_MIX_3921800	NOVO_MIX_3442271	NOVO_MIX_993966	R2_476403	S1_194078	R2_333044	R1_141812	S3_132334	S3_258262	NOVO_MIX_2100956	NOVO_MIX_202195	R3_85153	R3_358468	NOVO_MIX_1189200
GH30	87	NOVO_MIX_1265172	S2_64273	R3_563743	R2_395718	NOVO_MIX_1020706	NOVO_MIX_1064852	R1_748629	S2_215416	NOVO_MIX_1487115	NOVO_MIX_102419	NOVO_MIX_587971	R3_842637	NOVO_MIX_1247522	S3_62180	R2_268439	NOVO_MIX_1278801	NOVO_MIX_3481561	NOVO_MIX_1254818	NOVO_MIX_1486870	NOVO_MIX_2917771	S3_158276	NOVO_MIX_941919	NOVO_MIX_1020838	S2_76704	S2_128758	NOVO_MIX_2239479	R3_225127	NOVO_MIX_2665298	NOVO_MIX_2685954	NOVO_MIX_1761320	R3_300041	NOVO_MIX_3321253	R1_603873	S2_262490	NOVO_MIX_3925378	NOVO_MIX_3885974	NOVO_MIX_984752	R2_82445	R1_663238	NOVO_MIX_2727994	NOVO_MIX_3942137	S2_73579	S2_321281	S3_264740	NOVO_MIX_3696245	NOVO_MIX_1284730	R1_161131	NOVO_MIX_1799390
GH39	335	R3_555237	NOVO_MIX_2714493	NOVO_MIX_1945086	NOVO_MIX_3123576	NOVO_MIX_2124011	S1_17526	NOVO_MIX_3279133	NOVO_MIX_141268	S2_18879	R3_433056	S2_210690	S2_293912	NOVO_MIX_158457	NOVO_MIX_3912711	NOVO_MIX_1341729	NOVO_MIX_104401	NOVO_MIX_3440427	NOVO_MIX_22156	NOVO_MIX_1744375	R2_261827	S3_218133	NOVO_MIX_351487	R3_83688	NOVO_MIX_1381547	NOVO_MIX_996088	R3_585797	NOVO_MIX_2481978	NOVO_MIX_1528439	NOVO_MIX_3845276	NOVO_MIX_1115730	NOVO_MIX_2145668	R2_68612	S2_49678	NOVO_MIX_3038267	NOVO_MIX_1118657	S2_21447	R2_494607	NOVO_MIX_639373	R1_445827	NOVO_MIX_503053	NOVO_MIX_1408585	S2_195065	NOVO_MIX_612147	S2_167227	NOVO_MIX_3776400	S1_231570	NOVO_MIX_2819882	NOVO_MIX_1459383
GH52	5	NOVO_MIX_1124157	NOVO_MIX_3365414	S2_299355	NOVO_MIX_2498350	NOVO_MIX_3372284
GH1	903	NOVO_MIX_31518	S2_275082	S3_129611	NOVO_MIX_1114506	NOVO_MIX_708631	NOVO_MIX_1461359	R1_785893	NOVO_MIX_3393812	S3_48465	NOVO_MIX_1773725	NOVO_MIX_761233	NOVO_MIX_1146110	NOVO_MIX_988433	NOVO_MIX_1836275	NOVO_MIX_1725301	R1_307088	S2_80828	R1_490417	NOVO_MIX_3604439	NOVO_MIX_1077137	NOVO_MIX_3499960	NOVO_MIX_1250345	NOVO_MIX_650277	R1_179418	NOVO_MIX_1371153	NOVO_MIX_2951976	NOVO_MIX_157764	R3_249893	R3_124837	R1_303315	NOVO_MIX_3379561	NOVO_MIX_3293868	NOVO_MIX_3429701	R2_341443	NOVO_MIX_697993	NOVO_MIX_169070	NOVO_MIX_3943195	S2_141765	S1_251836	NOVO_MIX_2843820	R3_395894	NOVO_MIX_2182925	R1_263300	NOVO_MIX_2939736	NOVO_MIX_3283067	NOVO_MIX_1865464	NOVO_MIX_1151759	R1_285259
GH116	18	S2_300616	NOVO_MIX_3019997	NOVO_MIX_2463328	S1_143643	S1_34900	S3_244345	S2_19531	S3_272325	NOVO_MIX_2301490	NOVO_MIX_1899271	NOVO_MIX_727579	S1_232183	NOVO_MIX_2829788	S1_29291	S3_82291	NOVO_MIX_964163	S1_100549	S1_236120
GH120	16	R3_84893	R3_2436	NOVO_MIX_980627	NOVO_MIX_2360664	NOVO_MIX_1302660	R3_559729	NOVO_MIX_2031455	R1_457738	R1_695916	NOVO_MIX_2639947	R1_325789	NOVO_MIX_2645260	NOVO_MIX_2652241	R2_72905	R1_586528	NOVO_MIX_2248277
GH23	1945	R2_505820	R1_233681	NOVO_MIX_1618021	NOVO_MIX_2709430	R3_582379	NOVO_MIX_1309472	R1_27433	NOVO_MIX_2519232	S2_81279	R1_531602	R1_29881	R3_641726	NOVO_MIX_2916463	S1_232890	NOVO_MIX_1253980	NOVO_MIX_253009	NOVO_MIX_551770	R1_50353	NOVO_MIX_155408	NOVO_MIX_1464827	R1_44165	NOVO_MIX_1910734	R3_723794	S1_206080	R1_250330	R1_551693	R3_738794	NOVO_MIX_1951154	NOVO_MIX_3465200	R3_289926	NOVO_MIX_3078620	NOVO_MIX_851526	R3_165629	S1_211924	S2_90289	R1_485320	NOVO_MIX_361731	NOVO_MIX_3481583	R1_797037	NOVO_MIX_619810	NOVO_MIX_191930	S2_105563	NOVO_MIX_65267	NOVO_MIX_3683115	R1_434232	NOVO_MIX_149972	NOVO_MIX_1224789	NOVO_MIX_3821960
[truncated: 1,897 more columns]
