# Supplementary material for: Functional annotation of rhizospheric phageome of the wild plant species Moringa oleifera
Source: Front Microbiol. 2023 May 16;14:1166148. doi: 10.3389/fmicb.2023.1166148 (PMC10227523; doi:10.3389/fmicb.2023.1166148)
Supplement: Supplementary file 1 [file Data_Sheet_1.zip › Table S7.xlsx]

## Sheet: Table S7
Table S7. Number of gene queries of viral CAZy family groups in soil microbiomes of Moringa oleifera.
CAZyme	No. gene queries	CAZy family group	CAZy_Family (no. gene queries)									Taxonomy
alpha-1,2-L-arabinofuranosidase (EC 3.2.1.-)	1156	Group 1	GH43 (1156)									k__Viruses;p__Unclassified;c__Unclassified;o__Caudovirales;f__Siphoviridae;g__Pepy6virus;s__Rhodococcus virus Pepy6
alpha-L-arabinofuranosidase (EC 3.2.1.55)	4338	Group 2	GH43 (1156)	GH51 (291)	GH54 (2)	GH62 (18)	GH2 (1073)	GH3 (1798)				k__Viruses;p__Unclassified;c__Unclassified;o__Caudovirales;f__Siphoviridae;g__Che9cvirus;s__Mycobacterium virus Babsiella
beta-1,3-xylosidase (EC 3.2.1.-)	1156	Group 1	GH43 (1156)									k__Viruses;p__Unclassified;c__Unclassified;o__Caudovirales;f__Siphoviridae;g__Pepy6virus;s__Rhodococcus virus Pepy6
beta-xylosidase (EC 3.2.1.37)	2813	Group 3	GH43 (1156)	GH30 (87)	GH39 (335)	GH51 (291)	GH52 (5)	GH54 (2)	GH1 (903)	GH116 (18)	GH120 (16)	k__Viruses;p__Unclassified;c__Unclassified;o__Caudovirales;f__Siphoviridae;g__Unclassified;s__Streptomyces phage Lorelei
[inverting] exo-&alpha-1,5-L-arabinanase (EC 3.2.1.-)	1156	Group 1	GH43 (1156)									k__Viruses;p__Unclassified;c__Unclassified;o__Caudovirales;f__Siphoviridae;g__Gaiavirus;s__Mycobacterium virus Gaia
arabinanase (EC 3.2.1.99)	1156	Group 1	GH43 (1156)									k__Viruses;p__Unclassified;c__Unclassified;o__Caudovirales;f__Siphoviridae;g__Gaiavirus;s__Mycobacterium virus Gaia
exo-alpha-1,5-L-arabinofuranosidase (EC 3.2.1.-)	1156	Group 1	GH43 (1156)									k__Viruses;p__Unclassified;c__Unclassified;o__Caudovirales;f__Siphoviridae;g__Gaiavirus;s__Mycobacterium virus Gaia
galactan 1,3-beta_-galactosidase (EC 3.2.1.145)	1156	Group 1	GH43 (1156)									k__Viruses;p__Unclassified;c__Unclassified;o__Caudovirales;f__Siphoviridae;g__Gaiavirus;s__Mycobacterium virus Gaia
endo-beta-1,4-xylanase (EC 3.2.1.8)	1156	Group 1	GH43 (1156)									k__Viruses;p__Unclassified;c__Unclassified;o__Caudovirales;f__Siphoviridae;g__Gaiavirus;s__Mycobacterium virus Gaia
lysozyme type G (EC 3.2.1.17)	1945	Group 4	GH23 (1945)									k__Viruses;p__Unclassified;c__Unclassified;o__Caudovirales;f__Siphoviridae;g__Unclassified;s__Streptomyces phage Scap1
chitinase (EC 3.2.1.14)	1945	Group 4	GH23 (1945)									k__Viruses;p__Unclassified;c__Unclassified;o__Caudovirales;f__Siphoviridae;g__Unclassified;s__Streptomyces phage Scap1
