# Supplementary material for: Functional annotation of rhizospheric phageome of the wild plant species Moringa oleifera
Source: Front Microbiol. 2023 May 16;14:1166148. doi: 10.3389/fmicb.2023.1166148 (PMC10227523; doi:10.3389/fmicb.2023.1166148)
Supplement: Supplementary file 1 [file Data_Sheet_1.zip › Table S8.xlsx]

## Sheet: Table S8
Table S8. Abundance of CAZyme-encoding non-redundant genes in replicated samples in soil, e.g., bulk (S) and rhizosphere (R), microbiomes of Moringa oleifera.
CAZyme	S1	S2	S3	R1	R2	R3
alpha_,alpha_-trehalase (EC 3.2.1.28)	10263.2	9258.87	9192.19	5016.84	4658.27	4612.23
alpha_,alpha_-trehalose-phosphate synthase [UDP-forming] (EC 2.4.1.15)	3684.66	3857.48	3615.95	2964.09	3052.19	3101.85
alpha_-(4-O-methyl)-glucuronidase (EC 3.2.1.-)	263.072	219.669	249.721	273.014	780.511	575.101
alpha_-1,2-L-arabinofuranosidase (EC 3.2.1.-)	4490.83	4184.6	3941.28	4653.09	7932.91	7883.46
alpha_-1,2-L-fucosidase (EC 3.2.1.63)	502.446	457.095	368.643	941.196	1489.31	1949.92
alpha_-1,2-galactosyltransferase (EC 2.4.1.-)	0	0	1.8609	208.498	96.2206	173.932
alpha_-1,2-mannosidase (EC 3.2.1.-)	755.144	519.912	614.996	833.657	1500.99	1576.81
alpha_-1,2-mannosyltransferase (EC 2.4.1.-)	0	0	1.94877	23.2959	0	0
alpha_-1,3-L-neoagarobiase _ neoagarobiose hydrolase (EC 3.2.1.-)	22.2536	15.6723	17.641	12.4506	26.1157	13.9742
alpha_-1,3-L-neoagarooligosaccharide hydrolase (EC 3.2.1.-)	22.2536	15.6723	17.641	12.4506	26.1157	13.9742
alpha_-1,3-galactosyltransferase (EC 2.4.1.37)	0	0	7.41731	555.012	251.977	345.905
alpha_-1,3-glucanase (EC 3.2.1.59)	13.6378	32.5936	24.7494	188.005	370.038	201.31
alpha_-1,3-glucosidase (EC 3.2.1.84)	1572.97	1134.42	1297.45	2059.76	2485.73	2672.3
alpha_-1,3-mannosidase (EC 3.2.1.-)	755.144	519.912	614.996	833.657	1500.99	1576.81
alpha_-1,3_1,4-L-fucosidase (EC 3.2.1.111)	612.38	656.836	658.754	931.25	1850.36	2338.99
alpha_-1,4-N-acetylgalactosaminyltransferase (EC 2.4.1.-)	2.13162	10.0636	0.929755	303.352	245.494	260.903
alpha_-1,4-N-acetylglucosaminyltransferase (EC 2.4.1.-)	2.13162	10.0636	0.929755	303.352	245.494	260.903
alpha_-1,4-glucan: phosphate alpha_-maltosyltransferase (EC 2.4.99.16)	15631.2	16561	15225.9	30957.6	28596.6	27801.3
alpha_-1,4-mannosidase (EC 3.2.1.-)	755.144	519.912	614.996	833.657	1500.99	1576.81
alpha_-1,6-mannanase (EC 3.2.1.101)	177.551	116.911	102.081	232.257	380.017	390.576
alpha_-1,6-mannosyl-glycoprotein beta_-1,2-N-acetylglucosaminyltransferase (EC 2.4.1.143)	0	0	0.558706	28.3851	26.0334	15.558
alpha_-1,6-mannosyltransferase (EC 2.4.1.-)	2.13162	10.0636	2.87852	326.648	245.494	260.903
alpha_-2-O-mannosylglycerate hydrolase (EC 3.2.1.170)	813.754	968.936	886.574	15553.8	9985.03	12920.2
alpha_-L-arabinofuranosidase (EC 3.2.1.55)	18499.6	16369.5	16087.2	16935	25304.4	25759.1
alpha_-L-arabinopyranosidase (EC 3.2.1.-)	540.433	434.349	362.968	590.917	744.067	848.526
alpha_-L-fucosidase (EC 3.2.1.51)	1114.83	1113.93	1027.4	1872.45	3339.67	4288.91
alpha_-L-guluronate lyase _ G-specific alginate lyase (EC 4.2.2.11)	8.62999	17.5911	14.7765	76.8037	137.864	139.182
alpha_-L-iduronidase (EC 3.2.1.76)	1278.6	1492.24	1390.15	1398.64	1965.99	2030.27
alpha_-L-rhamnosidase (EC 3.2.1.40)	2027.22	1691.82	1793.18	2032.47	2730.95	2810.16
alpha_-N-acetyl-neuraminide alpha_-2,8-sialyltransferase (EC 2.4.99.8)	33.1253	21.3996	14.8636	55.8035	62.8995	153.219
alpha_-N-acetylgalactosaminidase (EC 3.2.1.49)	1164.14	1130.37	1076.74	3408.59	3091.81	3774.93
alpha_-N-acetylgalactosaminide alpha_-2,6-sialyltransferase (EC 2.4.99.3)	33.1253	21.3996	14.8636	55.8035	62.8995	153.219
alpha_-N-acetylglucosaminidase (EC 3.2.1.50)	5.77365	26.5751	16.3929	133.136	275.433	343.026
alpha_-amylase (EC 3.2.1.-)	0	0	0	157.903	0	0
alpha_-amylase (EC 3.2.1.1)	16187.5	17372.8	15815.4	31445.5	29314.3	28583.3
alpha_-galactosidase (EC 3.2.1.22)	2769.84	4306.64	2852.58	5170.41	7874.01	6918.03
alpha_-galacturonase (EC 3.2.1.67)	661.353	1963.22	580.489	939.999	3060.71	1627.53
alpha_-glucan lyase (EC 4.2.2.13)	1263.79	930.449	1071.3	1648.3	2127.33	2456.3
alpha_-glucosidase (EC 3.2.1.20)	19119.7	23312.8	20765.6	33876.2	32309.9	30268
alpha_-glucosyltransferase (EC 2.4.1.52)	21425.5	19579.4	19556.3	13040	13851.5	12602.9
alpha_-glucuronidase (EC 3.2.1.139)	1194.45	2524.1	1015.7	1304.15	3845.92	2115.11
alpha_-mannosidase (EC 3.2.1.113)	21.8144	51.644	28.9258	242.996	266.374	392.278
alpha_-mannosidase (EC 3.2.1.24)	2832.69	2419.3	2572.87	18035.7	13613.4	16953.3
alpha_-xylosidase (EC 3.2.1.177)	1263.79	930.449	1071.3	1648.3	2127.33	2456.3
alpha_-xylosyltransferase (EC 2.4.2.39)	0	0	7.41731	555.012	251.977	345.905
beta_-1,2-galactosyltransferase (EC 2.4.1.-)	10.2474	4.83791	4.46965	3.37035	62.4018	36.3523
beta_-1,2-glucosyltransferase (EC 2.4.1.-)	10.2474	4.83791	4.46965	3.37035	62.4018	36.3523
beta_-1,2-oligoglucan phosphorylase (EC 2.4.1.-)	153.313	294.089	108.118	583.841	1202.67	1040.14
beta_-1,2-xylosyltransferase (EC 2.4.2.38)	0	0	1.37625	273.211	245.591	217.232
beta_-1,3-1,4-glucanase (EC 3.2.1.73)	10.7848	24.7658	10.6115	229.057	248.419	377.618
beta_-1,3-galactosidase (EC 3.2.1.-)	735.29	617.633	554.103	1638.45	1985.12	1851.62
beta_-1,3-galactosyl-O-glycosyl-glycoprotein beta_-1,6-N-acetylglucosaminyltransferase (EC 2.4.1.102)	6.66837	0	12.8971	784.4	500.667	619.525
beta_-1,3-glucan synthase (EC 2.4.1.34)	20498	18179.9	18847.8	13867.7	12075.7	11661.5
beta_-1,3-glucanase (EC 3.2.1.39)	21.5052	13.1276	33.2002	107.618	301.937	367.739
beta_-1,3-glucanosyltransglycosylase (EC 2.4.1.-)	138.501	325.423	199.006	2634.76	1745.44	2422.85
beta_-1,3-glucosyltransferase (EC 2.4.1.-)	10.2474	4.83791	4.46965	3.37035	62.4018	36.3523
beta_-1,3-mannanase (EC 3.2.1.-)	1163.87	1130.37	1022.19	3842.98	4453.38	4811.39
beta_-1,3-xylanase (EC 3.2.1.32)	960.03	593.495	622.379	274.317	549.498	428.169
beta_-1,3-xylosidase (EC 3.2.1.-)	4490.83	4184.6	3941.28	4653.09	7932.91	7883.46
beta_-1,4-N-acetylglucosaminyltransferase (EC 2.4.1.-)	0	0	0	75.2061	27.0595	26.8623
beta_-1,4-galactosyltransferase (EC 2.4.1.-)	1841.73	1796.88	2147.02	1377.76	992.955	1105.33
beta_-1,4-glucuronan lyase (EC 4.2.2.14)	39.2996	22.9113	31.9609	20.8308	51.0748	25.0306
beta_-1,4-mannan synthase (EC 2.4.1.-)	20498	18179.9	18847.8	13867.7	12075.7	11661.5
beta_-1,4-mannooligosaccharide phosphorylase (EC 2.4.1.-)	281.97	291.922	352.116	373.619	747.746	757.95
beta_-1,4-mannosyl-glycoprotein beta_-1,4-N-acetylglucosaminyltransferase (EC 2.4.1.144)	58.7016	27.829	24.8865	168.435	157.915	158.808
beta_-1,6-N-acetylglucosaminidase) (EC 3.2.1.-)	722.399	807.195	618.855	941.258	1573.77	1271.66
beta_-1,6-glucanase (EC 3.2.1.75)	277.848	306.813	287.189	420.949	865.968	828.442
beta_-2,6-fructan 6-levanbiohydrolase (EC 3.2.1.64)	475.03	370.857	454.538	1148.33	780.383	1012.39
beta_-4-O-methyl-glucuronidase (EC 3.2.1.-)	35.8935	16.5969	0	303.111	179.948	284.729
beta_-6-SO3-N-acetylglucosaminidase (EC 3.2.1.-)	722.399	807.195	618.855	941.258	1573.77	1271.66
beta_-D-arabinofuranosyl monophosphoryldecaprenol: galactan alpha_-D-arabinofuranosyltransferase (EC 2.4.2.-)	29.7729	46.5117	7.80227	105.821	91.8742	144.597
beta_-D-arabinofuranosyl-1-monophosphoryldecaprenol : arabinan beta_-1,2-arabinofuranosyltransferase (EC 2.4.2.-)	32.5698	47.2947	44.1084	54.6098	22.8787	13.743
beta_-D-fucosidase (EC 3.2.1.38)	3804.51	3512.98	3369.24	4570.14	4871.64	5249.64
beta_-L-arabinobiosidase (EC 3.2.1.-)	17.6223	27.9017	10.6332	89.4778	217.935	125.563
beta_-L-arabinofuranosidase (EC 3.2.1.185)	322.651	344.332	320.526	267.711	424.05	433.592
beta_-L-arabinopyranosidase (EC 3.2.1.88)	151.56	178.571	155.024	1304.71	1215.16	1572.07
beta_-N-acetylglucosaminidase (EC 3.2.1.52)	11.7927	18.9293	11.3771	324.451	184.104	218.271
beta_-N-acetylglucosaminyl-glycopeptide beta_-1,4-galactosyltransferase (EC 2.4.1.38)	0	0	0	75.2061	27.0595	26.8623
beta_-N-acetylhexosaminidase (EC 3.2.1.52)	8444.74	7268.3	7324.07	6905.48	9643.6	9485.85
beta_-agarase (EC 3.2.1.81)	1436.61	1483.03	1403.9	2195.29	2835.58	2918.16
beta_-amylase (EC 3.2.1.2)	0	0	0	896.354	558.436	609.979
beta_-fructofuranosidase (EC 3.2.1.26)	18.7599	20.4658	21.2888	1.64333	32.5725	9.13031
beta_-fucosidase (EC 3.2.1.38)	277.848	306.813	287.189	420.949	865.968	828.442
beta_-galactosidase (EC 3.2.1.23)	5085.01	4569.47	4291.51	6799.51	7605.17	7975.09
beta_-galactosidase (EC 3.2.1.23)	4259.11	3937.82	3874.73	4115.6	5465.51	6233.91
beta_-galactoside alpha_-2,3-sialyltransferase (EC 2.4.99.4)	33.1253	39.1472	18.9691	78.5873	70.2366	161.143
beta_-galactoside alpha_-2,6-sialyltransferase (EC 2.4.99.1)	33.1253	39.1472	18.9691	78.5873	70.2366	161.143
beta_-glucosidase (EC 3.2.1.21)	14879.9	13236.6	13074.2	18806.7	22757.5	23547.1
beta_-glucosylceramidase (EC 3.2.1.45)	9608.61	8398.66	8346.26	10748.5	14097	14297.2
beta_-glucuronidase (EC 3.2.1.31)	8377.36	7774.21	7531.16	9409.8	11383.1	12596.7
beta_-glucuronyltransferase (EC 2.4.1.135)	0	0	5.39402	316.558	261.996	239.365
beta_-glycosidase (EC 3.2.1.-)	3804.51	3512.98	3369.24	4570.14	4871.64	5249.64
beta_-hexosaminidase (EC 3.2.1.52)	722.399	807.195	618.855	941.258	1573.77	1271.66
beta_-mannanase (EC 3.2.1.78)	998.388	615.709	652.048	278.295	552.962	446.703
beta_-mannosidase (EC 3.2.1.25)	9227.49	8581.16	8266.16	12528.7	14790.5	16294.9
beta_-mannosylphosphodecaprenol-mannooligosaccharide alpha_-1,6-mannosyltransferase (EC 2.4.1.199)	20498	18179.9	18847.8	13867.7	12075.7	11661.5
beta_-porphyranase (EC 3.2.1.178)	1436.61	1477.62	1397.65	2195.29	2809.67	2902.74
beta_-primeverosidase (EC 3.2.1.149)	4968.38	4643.35	4391.43	8413.12	9325.02	10061
beta_-xylosidase (EC 3.2.1.37)	11256.1	10587.9	10032.8	12526.4	17792.3	18080
kappa_-carrageenase (EC 3.2.1.83)	1436.61	1477.62	1397.65	2195.29	2809.67	2902.74
(alpha_-N-acetyl-neuraminyl-2,3-beta_-galactosyl-1,3)-N-acetylgalactosaminide alpha_-2,6-sialyltransferase (EC 2.4.99.7)	33.1253	21.3996	14.8636	55.8035	62.8995	153.219
1,2-diacylglycerol 3-beta_-galactosyltransferase (EC 2.4.1.46)	4015.96	3810.15	3759.73	2216.57	1946.02	2347.68
1,2-diacylglycerol 3-beta_-glucosyltransferase (EC 2.4.1.157)	4015.96	3810.15	3759.73	2216.57	1946.02	2347.68
1,2-diacylglycerol 3-glucosyltransferase (EC 2.4.1.157)	21425.5	19579.4	19556.3	13040	13851.5	12602.9
1,3-beta_-glucan synthase (EC 2.4.1.34)	0	0	40.5136	4285.75	2651.15	3391.41
1-beta_-D-mannopyranosyl-4-D-glucopyranose:phosphate alpha_-D-mannosyltransferase (EC 2.4.1.281)	281.97	291.922	352.116	373.619	747.746	757.95
2-O-alpha_-glucopyranosylglycerol: phosphate beta_-glucosyltransferase (EC 2.4.1.-)	4222.32	3009.18	3156.69	1858.68	1235.15	1318.78
2-hydroxyacylsphingosine 1-beta_-galactosyltransferase (EC 2.4.1.45)	1946.25	1764.05	1935.43	29514.9	18181.4	23586.6
2-keto-3-deoxynononic acid sialidase (EC 3.2.1.-)	376.151	279.067	382.921	555.62	930.724	886.873
3-O-alpha_-glucopyranosyl-L-rhamnose phosphorylase (EC 2.4.1.282)	4222.32	3009.18	3156.69	1858.68	1235.15	1318.78
4-alpha_-glucanotransferase (EC 2.4.1.25)	16187.5	17372.8	15815.4	31445.5	29314.3	28583.3
4-O-methyl-glucuronoyl methylesterase (EC 3.1.1.-)	398.67	332.455	302.488	311.484	645.339	455.676
6-phospho-beta_-galactosidase (EC 3.2.1.85)	3804.51	3512.98	3369.24	4570.14	4871.64	5249.64
6-phospho-beta_-glucosidase (EC 3.2.1.86)	4465.87	5476.2	3949.73	5510.14	7932.35	6877.16
6?-P-sucrose phosphorylase (EC 2.4.1.-)	15631.2	16561	15225.9	30957.6	28596.6	27801.3
ABA-specific beta_-glucosidase (EC 3.2.1.175)	3885.02	3690.08	3437.55	7167.12	6533.05	7530.48
ADP-Glc: glucosyl-2-glycerate synthase (EC 2.4.1.-)	1361.53	1221.75	1370.06	794.738	446.716	502.577
ADP-Glc: starch glucosyltransferase (EC 2.4.1.21)	831.029	696.65	934.731	1458.59	1615.38	1727.95
CMP-beta_-KDO: alpha_-3-deoxy-D-manno-octulosonic-acid (KDO) transferase (EC 2.4.99.-)	794.954	665.129	629.798	925.867	1183.59	949.041
DIMBOA beta_-glucosidase (EC 3.2.1.182)	3804.51	3512.98	3369.24	4570.14	4871.64	5249.64
Dol-P-Glc: alpha_-1,3-glucosyltransferase (EC 2.4.1.-)	0	0	0	175.782	97.9719	85.0441
Dol-P-Glc: Glc2Man9GlcNAc2-PP-Dol alpha_-1,2-glucosyltransferase (EC 2.4.1.256)	0	0	0	18.6665	57.3097	93.8608
Dol-P-Man alpha_-1,4-mannosyltransferase (EC 2.4.1.-)	0	0	1.20592	129.77	146.241	125.301
Dol-P-Man: alpha_-1,6-mannosyltransferase (EC 2.4.1.-)	0	0	0.839985	88.9667	27.0348	73.4145
Dol-P-Man: Man2-GlcNAc-phosphatidylinositol alpha_-1,2-mannosyltransferase (EC 2.4.1.-)	0	3.40214	0	98.7086	53.0289	126.244
Dol-P-Man: Man3-GlcNAc-phosphatidylinositol alpha_-1,2-mannosyltransferase (EC 2.4.1.-)	0	3.40214	0	98.7086	53.0289	126.244
Dol-P-Man: Man6GlcNAc2-PP-Dol alpha_-1,2-mannosyltransferase (EC 2.4.1.259)	0	3.40214	0	98.7086	53.0289	126.244
Dol-P-Man: Man8GlcNAc2-PP-Dol alpha_-1,2-mannosyltransferase (EC 2.4.1.261)	0	3.40214	0	98.7086	53.0289	126.244
Dol-P-Man: protein alpha_-mannosyltransferase (EC 2.4.1.109)	1528.4	1081.76	1067.65	467.561	431.202	567.624
GDP-Fuc: protein O-alpha_-fucosyltransferase (EC 2.4.1.-)	0	0	0.591252	118.485	41.8782	145.911
GDP-L-Fuc: beta_-LacNac alpha_-1,3-L-fucosyltransferase (EC 2.4.1.-)	9.10574	0	7.94334	0	0	0
GDP-L-Fuc: galactoside alpha_-1,2-L-fucosyltransferase (EC 2.4.1.69)	9.10574	0	7.94334	0	0	0
GDP-Man: GlcA-beta_-1,2-Man-alpha_-1,3-Glc-beta_-1,4-Glc-alpha_-1-PP-undecaprenol beta_-1,4-mannosyltransferase (EC 2.4.1.251)	37.9409	33.4631	35.7109	3.87232	33.0308	2.25509
GDP-Man: Man1GlcNAc2-PP-dolichol alpha_-1,3-mannosyltransferase (EC 2.4.1.132)	21425.5	19579.4	19556.3	13040	13851.5	12602.9
GDP-Man: Man2GlcNAc2-PP-dolichol alpha_-1,6-mannosyltransferase (EC 2.4.1.257)	21425.5	19579.4	19556.3	13040	13851.5	12602.9
GDP-Man: Man3GlcNAc2-PP-dolichol_Man4GlcNAc2-PP-dolichol alpha_-1,2-mannosyltransferase (EC 2.4.1.131)	21425.5	19579.4	19556.3	13040	13851.5	12602.9
GDP-Man: inositol-phosphorylceramide transferase (EC 2.4.1.-)	2.13162	10.0636	0.929755	303.352	245.494	260.903
GDP-Man: mannosyl-3-phosphoglycerate synthase (EC 2.4.1.217)	6.83461	33.7462	13.5155	10.7343	9.15862	37.4755
Glucosylglycerol-phosphate synthase (EC 2.4.1.213)	3684.66	3857.48	3615.95	2964.09	3052.19	3101.85
Glycoprotein-N-acetylgalactosamine 3-beta_-galactosyltransferase (EC 2.4.1.122)	6.44407	0	6.95163	1910.99	1007.73	1393.11
LPS beta_-1,4-galactosyltransferase (EC 2.4.1.-)	10.2474	4.83791	4.46965	3.37035	62.4018	36.3523
Laccase _ p-diphenol:oxygen oxidoreductase _ ferroxidase (EC 1.10.3.2)	3476.32	3476.73	3273.46	5936.69	6618.52	6404.21
Laccase-like multicopper oxidase (EC 1.10.3.-)	3476.32	3476.73	3273.46	5936.69	6618.52	6404.21
MG-specific alginate lyase (EC 4.2.2.-)	10.3509	11.2261	11.0842	114.635	266.355	263.475
N-acetyl beta_-glucosaminidase (EC 3.2.1.52)	42.8289	80.8221	70.1682	106.225	265.079	115.06
N-acetyl-1-D-myo-inosityl-2-amino-2-deoxy-alpha_-D-glucopyranoside deacetylase (EC 3.5.1.89)	7042.52	6006.72	6757.68	3899.05	2853.75	2694.36
N-acetylgalactosaminyltransferase (EC 2.4.1.-)	20498	18179.9	18847.8	13867.7	12075.7	11661.5
N-acetylglucosamine 6-phosphate deacetylase (EC 3.5.1.25)	1058.77	1069.95	942.967	858.495	845.883	890.494
N-acetylglucosamine 6-phosphate deacetylase (EC 3.5.1.80)	1058.77	1069.95	942.967	858.495	845.883	890.494
N-acetylglucosaminyltransferase (EC 2.4.1.-)	20498	18179.9	18847.8	13867.7	12075.7	11661.5
N-acetyllactosamine synthase (EC 2.4.1.90)	0	0	0	75.2061	27.0595	26.8623
N-acetyllactosaminide alpha_-2,3-sialyltransferase (EC 2.4.99.6)	33.1253	21.3996	14.8636	55.8035	62.8995	153.219
N-acetyllactosaminide beta_-1,3-N-acetylglucosaminyltransferase (EC 2.4.1.149)	6.44407	0	6.95163	1910.99	1007.73	1393.11
N-acetyllactosaminide beta_-1,6-N-acetylglucosaminyltransferase (EC 2.4.1.150)	6.66837	0	12.8971	784.4	500.667	619.525
N-acetylmuramidase (EC 3.2.1.17)	306.837	249.594	218.589	97.3674	255.821	251.554
N-acylsphingosine galactosyltransferase (EC 2.4.1.47)	1946.25	1764.05	1935.43	29514.9	18181.4	23586.6
NDP-Glc: alpha_-glucose alpha_-glucosyltransferase _ alpha_,alpha_-trehalose synthase (EC 2.4.1.245)	21425.5	19579.4	19556.3	13040	13851.5	12602.9
NDP-Glc: glucosyl-3-phosphoglycerate synthase (EC 2.4.1.-)	1361.53	1221.75	1370.06	794.738	446.716	502.577
NDP-Glc: starch glucosyltransferase (EC 2.4.1.242)	831.029	696.65	934.731	1458.59	1615.38	1727.95
NDP-Man: mannosyl-3-phosphoglycerate synthase (EC 2.4.1.-)	1361.53	1221.75	1370.06	794.738	446.716	502.577
Nod factor hydrolase (EC 3.2.1.-)	633.472	577.484	401.546	5204.52	4413.72	4949.92
Oxidase with oxygen as acceptor (EC 1.1.3.-)	116.214	122.492	81.7612	295.601	264.562	364.604
S-formylglutathione hydrolase (EC 3.1.2.12)	1648.94	1577.12	1594.34	1538.83	2274.58	1655.9
UDP-beta_-L-Araf:hydroxyproline beta_-L-arabinofuranosyltransferase (EC 2.4.2.-)	0	0	3.44344	88.4866	73.5004	135.098
UDP-beta_-L-rhamnose: alpha_-L-rhamnosyltransferase (EC 2.4.1.-)	1946.25	1764.05	1935.43	29514.9	18181.4	23586.6
UDP-3-0-acyl N-acetylglucosamine deacetylase (EC 3.5.1.-)	1025.18	1367.09	1065.36	1140.14	1839.81	1711.48
UDP-Gal alpha_-galactosyltransferase (EC 2.4.1.-)	21425.5	19579.4	19556.3	13040	13851.5	12602.9
UDP-Gal: beta_-galactoside alpha_-1,4-galactosyltransferase (EC 2.4.1.-)	2.13162	10.0636	0.929755	303.352	245.494	260.903
UDP-Gal: beta_-galactoside beta_-1,4-galactosyltransferase (EC 2.4.1.-)	0	0	0	72.3219	54.172	143.086
UDP-Gal: beta_-galactosylxylosylprotein beta_-1,3-galactosyltransferase (EC 2.4.1.134)	6.44407	0	6.95163	1910.99	1007.73	1393.11
UDP-Gal: N-glycan core alpha_-1,6-fucoside beta_-1,4-galactosyltransferase (EC 2.4.1.-)	0	0	0	72.3219	54.172	143.086
UDP-Gal: galactomannan alpha_-1,6-galactosyltransferase (EC 2.4.1.-)	0	0	1.8609	208.498	96.2206	173.932
UDP-Gal: lactose_N-acetyl-lactosamine alpha_-1,4-galactosyltransferase (EC 2.4.1.-)	2.13162	10.0636	0.929755	303.352	245.494	260.903
UDP-Gal: neolactotriaosylceramide beta_-1,4-galactosyltransferase (EC 2.4.1.275)	0	0	0	75.2061	27.0595	26.8623
UDP-Gal:procollagen beta_-galactosyltransferase (EC 2.4.1.50)	10.2474	4.83791	4.46965	3.37035	62.4018	36.3523
UDP-Galf: galactofuranosyl-galactofuranosyl-rhamnosyl-N-acetylglucosaminyl-PP-decaprenol beta_-1,5_1,6-galactofuranosyltransferase (EC 2.4.1.288)	20498	18179.9	18847.8	13867.7	12075.7	11661.5
UDP-Galf: rhamnopyranosyl-N-acetylglucosaminyl-PP-decaprenol beta_-1,4_1,5-galactofuranosyltransferase (EC 2.4.1.287)	20498	18179.9	18847.8	13867.7	12075.7	11661.5
UDP-Glc alpha_-glucosyltransferase (EC 2.4.1.-)	21425.5	19579.4	19556.3	13040	13851.5	12602.9
UDP-Glc: alpha_-1,3-glucan synthase (EC 2.4.1.183)	831.029	696.65	934.731	1458.59	1615.38	1727.95
UDP-Glc: alpha_-1,4-glucan synthase (EC 2.4.1.-)	831.029	696.65	934.731	1458.59	1615.38	1727.95
UDP-Glc: beta_-1,4-glucosyltransferase (EC 2.4.1.-)	1841.73	1796.88	2147.02	1377.76	992.955	1105.33
UDP-Glc: (glucosyl)lipopolysaccharide alpha_-1,2-glucosyltransferase (EC 2.4.1.-)	29.9296	24.544	71.477	2136.87	1314.62	1940.53
UDP-Glc: 4-hydroxybenzoate 4-O-beta_-glucosyltransferase (EC 2.4.1.194)	1946.25	1764.05	1935.43	29514.9	18181.4	23586.6
UDP-Glc: ceramide beta_-glucosyltransferase (EC 2.4.1.80)	18.4024	36.622	24.5531	54.4846	98.5092	82.6074
UDP-Glc: chalcone 4?-O-beta_-glucosyltransferase (EC 2.4.1.286)	1946.25	1764.05	1935.43	29514.9	18181.4	23586.6
UDP-Glc: glycogen glucosyltransferase (EC 2.4.1.11)	831.029	696.65	934.731	1458.59	1615.38	1727.95
UDP-Glc: glycoprotein alpha_-glucosyltransferase (EC 2.4.1.-)	0	0	0	133.877	99.1037	84.3736
UDP-Glc: peptide N-beta_-glucosyltransferase (EC 2.4.1.-)	190.091	235.531	183.966	623.152	688.207	977.881
UDP-Glc: protein O-beta_-glucosyltransferase (EC 2.4.1.-)	0	0	0	313.047	192.634	317.547
UDP-Glc: self-glucosylating beta_-glucosyltransferase (EC 2.4.1.-)	0	0	0	311.007	246.149	179.231
UDP-GlcA alpha_-glucuronyltransferase (EC 2.4.1.-)	21425.5	19579.4	19556.3	13040	13851.5	12602.9
UDP-GlcA: beta_-glucuronosyltransferase (EC 2.4.1.17)	9.49806	0	3.31423	22.4944	31.5586	37.458
UDP-GlcA: baicalein 7-O-beta_-glucuronosyltransferase (EC 2.4.1.253)	1946.25	1764.05	1935.43	29514.9	18181.4	23586.6
UDP-GlcA: xylan alpha_-glucuronyltransferase (EC 2.4.1.-)	29.9296	24.544	71.477	2136.87	1314.62	1940.53
UDP-GlcA:arabinogalactan beta_-glucuronosyltransferase (EC 2.4.1.-)	6.66837	0	12.8971	784.4	500.667	619.525
UDP-GlcNAc: 2-deoxystreptamine alpha_-N-acetylglucosaminyltransferase (EC 2.4.1.283)	21425.5	19579.4	19556.3	13040	13851.5	12602.9
UDP-GlcNAc: O-fucosylpeptide beta_-1,3-N-acetylglucosaminyltransferase (EC 2.4.1.222)	6.44407	0	6.95163	1910.99	1007.73	1393.11
UDP-GlcNAc: Und-PP-MurAc-pentapeptide beta_-N-acetylglucosaminyltransferase (EC 2.4.1.227)	4015.96	3810.15	3759.73	2216.57	1946.02	2347.68
UDP-GlcNAc: heparan alpha_-N-acetylhexosaminyltransferase (EC 2.4.1.224)	0	0	0	214.797	177.46	153.597
UDP-GlcNAc: peptide beta_-N-acetylglucosaminyltransferase (EC 2.4.1.255)	190.091	235.531	183.966	623.152	688.207	977.881
UDP-GlcNAc: ribostamycin alpha_-N-acetylglucosaminyltransferase (EC 2.4.1.285)	21425.5	19579.4	19556.3	13040	13851.5	12602.9
UDP-L-Ara: alpha_-L-arabinosyltransferase (EC 2.4.2.-)	888.022	963.472	987.302	570.695	232.245	292.453
UDP-L-arabinopyranose mutase (EC 5.4.99.-)	0	0	0	311.007	246.149	179.231
UDP-ManNAc: beta_-N-acetyl-mannosaminyltransferase (EC 2.4.1.-)	1841.73	1796.88	2147.02	1377.76	992.955	1105.33
UDP-ManNAcA: beta_-N-acetyl mannosaminuronyltransferase (EC 2.4.1.-)	1841.73	1796.88	2147.02	1377.76	992.955	1105.33
UDP-Xyl alpha_-xylosyltransferase (EC 2.4.2.-)	21425.5	19579.4	19556.3	13040	13851.5	12602.9
UDP-Xyl: (mannosyl) glucuronoxylomannan_galactoxylomannan beta_-1,2-xylosyltransferase (EC 2.4.2.-)	0	0	0	313.047	192.634	317.547
UDP-Xyl: protein O-beta_-xylosyltransferase (EC 2.4.2.-)	0	0	0	313.047	192.634	317.547
UDP-Xyl: xylan beta_-1,4-xylosyltransferase (EC 2.4.2.-)	0	0	5.39402	316.558	261.996	239.365
UDP-Xyl: xyloglucan alpha_-1,6-xylosyltransferase (EC 2.4.2.39)	0	0	1.8609	208.498	96.2206	173.932
UDP-galactose:peptidyl serine alpha_-galactosyltransferase (EC 2.4.1.-)	0	0	1.50368	85.8704	146.702	56.1865
UDP-glucuronosyltransferase (EC 2.4.1.17)	1946.25	1764.05	1935.43	29514.9	18181.4	23586.6
[inverting] exo-alpha_-1,5-L-arabinanase (EC 3.2.1.-)	4490.83	4184.6	3941.28	4653.09	7932.91	7883.46
[protein]-3-O-(GlcNAc)-L-Ser_Thr beta_-N-acetylglucosaminidase (EC 3.2.1.169)	42.8289	80.8221	70.1682	106.225	265.079	115.06
[reducing end] beta_-xylosidase (EC 3.2.1.-)	277.848	306.813	287.189	420.949	865.968	828.442
[retaining] GDP-valeniol: validamine 7-phosphate valeniolyltransferase (EC 2.-.-.-)	3684.66	3857.48	3615.95	2964.09	3052.19	3101.85
[retaining] sucrose:sucrose 6-fructosyltransferase (6-SST) (EC 2.4.1.-)	475.03	370.857	454.538	1148.33	780.383	1012.39
acetyl xylan esterase (EC 3.1.1.72)	4942.19	4489.37	4268.48	6554.48	6748.66	6155.74
acetylesterase (EC 3.1.1.6)	6.08704	5.74749	1.3275	0	0	0
acharan-sulfate lyase (EC 4.2.2.-)	5.94134	2.80496	1.29572	8.09784	64.7938	67.639
acid beta_-glucosidase_beta_-glucosylceramidase (EC 3.2.1.45)	11.7927	18.9293	11.3771	324.451	184.104	218.271
alcohol oxidase (EC 1.1.3.13)	3362.29	3104.96	2778.67	2451.77	2649.91	2328.5
alginate lyase (EC 4.2.2.3)	157.13	171.769	168.382	220.693	655.38	619.91
alkaline and neutral invertase (EC 3.2.1.26)	0	0	2.78395	1067.6	661.738	923.404
amygdalin beta_-glucosidase (EC 3.2.1.117)	3804.51	3512.98	3369.24	4570.14	4871.64	5249.64
amylo-alpha_-1,6-glucosidase (EC 3.2.1.33)	15881.4	17230.7	15625.3	31172.3	29180.3	28202.5
amylomaltase or 4-alpha_-glucanotransferase (EC 2.4.1.25)	3493.49	3328.16	3285.02	1871.27	2082.63	1901.92
amylopullulanase (EC 3.2.1.41)	487.845	717.674	782.014	556.378	811.805	589.497
amylosucrase (EC 2.4.1.4)	15631.2	16561	15225.9	30957.6	28596.6	27801.3
anthocyanidin 3-O-glucosyltransferase (EC 2.4.1.115)	1946.25	1764.05	1935.43	29514.9	18181.4	23586.6
anthocyanin 3-O-galactosyltransferase (EC 2.4.1.-)	1946.25	1764.05	1935.43	29514.9	18181.4	23586.6
anthocyanin 5-O-glucosyltransferase (EC 2.4.1.-)	1946.25	1764.05	1935.43	29514.9	18181.4	23586.6
arabinan alpha_-L-arabinosyltransferase (EC 2.4.2.-)	289.975	196.898	279.642	2758.56	1791.73	2179.45
arabinanase (EC 3.2.1.99)	4490.83	4184.6	3941.28	4653.09	7932.91	7883.46
arabinosyltransferase (EC 2.4.2.-)	0	0	7.41731	555.012	251.977	345.905
arabinoxylan-specific endo-beta_-1,4-xylanase (EC 3.2.1.-)	1163.87	1130.37	1022.19	3842.98	4453.38	4811.39
aryl alcohol oxidase (EC 1.1.3.7)	3362.29	3104.96	2778.67	2451.77	2649.91	2328.5
baicalin beta_-glucuronidase (EC 3.2.1.167)	35.8935	16.5969	0	303.111	179.948	284.729
branching enzyme (EC 2.4.1.18)	16187.5	17372.8	15815.4	31445.5	29314.3	28583.3
carboxylesterase (EC 3.1.1.1)	1648.94	1577.12	1594.34	1538.83	2274.58	1655.9
cellobiohydrolase (EC 3.2.1.91)	1475.28	1358.02	1322.29	3156.32	3428.83	3476.73
cellobionic acid phosphorylase (EC 2.4.1.-)	153.313	294.089	108.118	583.841	1202.67	1040.14
cellobiose dehydrogenase (EC 1.1.99.18)	3362.29	3104.96	2778.67	2451.77	2649.91	2328.5
cellobiose phosphorylase (EC 2.4.1.20)	153.313	294.089	108.118	583.841	1202.67	1040.14
cellodextrin phosphorylase (EC 2.4.1.49)	153.313	294.089	108.118	583.841	1202.67	1040.14
cellulase (EC 3.2.1.4)	166.434	145.869	181.631	191.419	181.93	247.491
cellulose beta_-1,4-cellobiosidase (EC 3.2.1.91)	1163.87	1130.37	1022.19	3842.98	4453.38	4811.39
cellulose synthase (EC 2.4.1.12)	20498	18179.9	18847.8	13867.7	12075.7	11661.5
cephalosporin-C deacetylase (EC 3.1.1.41)	346.712	257.191	220.271	207.942	221.875	204.452
chitin beta_-1,6-glucanosyltransferase (EC 2.4.1.-)	1436.61	1477.62	1397.65	2195.29	2809.67	2902.74
chitin deacetylase (EC 3.5.1.41)	2123.83	1929.88	1822.02	3745.12	3141.4	3230.22
chitin oligosaccharide synthase (EC 2.4.1.-)	20498	18179.9	18847.8	13867.7	12075.7	11661.5
chitin synthase (EC 2.4.1.16)	20498	18179.9	18847.8	13867.7	12075.7	11661.5
chitinase (EC 3.2.1.14)	832.338	835.287	630.886	5886.05	5312.36	5633.92
chitobiose phosphorylase (EC 2.4.1.-)	153.313	294.089	108.118	583.841	1202.67	1040.14
chitooligosaccharide deacetylase (EC 3.5.1.-)	2123.83	1929.88	1822.02	3745.12	3141.4	3230.22
chitooligosaccharide oxidase (EC 1.1.3.-)	1817.97	1670.21	2003.68	1941.57	1476.99	1535.72
chitosanase (EC 3.2.1.132)	1362.48	1301.83	1220.43	4132.74	4739.83	5186.75
chondroitin beta_-1,3-glucuronyltransferase (EC 2.4.1.226)	6.44407	0	6.95163	1910.99	1007.73	1393.11
chondroitin beta_-1,4-N-acetylgalactosaminyltransferase (EC 2.4.1.-)	6.44407	0	6.95163	1910.99	1007.73	1393.11
chondroitin ABC lyase (EC 4.2.2.20)	63.6212	30.6055	40.4169	85.581	165.185	263.65
chondroitin AC lyase (EC 4.2.2.5)	63.6212	30.6055	40.4169	85.581	165.185	263.65
chondroitin synthase (beta_-1,3-GlcUA and beta_-1,4-GalNAc transferase (EC 2.4.1.175)	6.44407	0	6.95163	1910.99	1007.73	1393.11
chondroitinase B (EC 4.2.2.19)	10.3509	11.2261	11.0842	114.635	266.355	263.475
cinnamoyl esterase (EC 3.1.1.-)	1648.94	1577.12	1594.34	1538.83	2274.58	1655.9
coniferin beta_-glucosidase (EC 3.2.1.126)	8444.74	7268.3	7324.07	6905.48	9643.6	9485.85
cutinase (EC 3.1.1.74)	106.927	157.264	23.5478	175.522	105.897	81.7079
cyclic beta_-1,2-glucan synthase (EC 2.4.1.-)	161.103	326.13	150.716	583.841	1202.67	1040.14
cycloinulo-oligosaccharide fructanotransferase (EC 2.4.1.-)	475.03	370.857	454.538	1148.33	780.383	1012.39
cycloisomaltooligosaccharide glucanotransferase (EC 2.4.1.248)	0	16.0609	0	0	0	0
cyclomaltodextrin glucanotransferase (EC 2.4.1.19)	15631.2	16561	15225.9	30957.6	28596.6	27801.3
cyclomaltodextrinase (EC 3.2.1.54)	16187.5	17372.8	15815.4	31445.5	29314.3	28583.3
d-4,5-unsaturated beta_-glucuronyl hydrolase (EC 3.2.1.-)	822.282	588.548	647.098	1079.88	2003.97	2374.99
dTDP-beta_-2-deoxy-L-fucose: alpha_-L-2-deoxyfucosyltransferase (EC 2.4.1.-)	1946.25	1764.05	1935.43	29514.9	18181.4	23586.6
dTDP-L-Rha: N-acetylglucosaminyl-PP-decaprenol alpha_-1,3-L-rhamnosyltransferase (EC 2.4.1.289)	20498	18179.9	18847.8	13867.7	12075.7	11661.5
dextranase (EC 3.2.1.11)	0	16.0609	0	0	0	0
diacetylchitobiose deacetylase (EC 3.5.1.-)	7042.52	6006.72	6757.68	3899.05	2853.75	2694.36
diacylglycerol O-acyltransferase (EC 2.3.1.20)	1648.94	1577.12	1594.34	1538.83	2274.58	1655.9
difructofuranose 1,2_:2,3_ dianhydride hydrolase [DFA-IIIase] (EC 3.2.1.-)	68.7703	45.0575	21.4177	30.5162	0	0
digalactosyldiacylglycerol synthase (EC 2.4.1.141)	21425.5	19579.4	19556.3	13040	13851.5	12602.9
digalactosyldiacylglycerol synthase (EC 2.4.1.241)	4015.96	3810.15	3759.73	2216.57	1946.02	2347.68
diglucosyl diacylglycerol synthase (EC 2.4.1.208)	21425.5	19579.4	19556.3	13040	13851.5	12602.9
dodecaprenyl phosphate-beta_-galacturonic acid: lipopolysaccharide core alpha_-galacturonosyl transferase (EC 2.4.1.-)	238.038	377.843	204.202	550.632	880.125	1133.59
dolichyl-diphosphooligosaccharide--protein glycotransferase (EC 2.4.99.18)	260.252	210.256	417.102	576.781	447.749	360.875
dolichyl-phosphate beta_-D-mannosyltransferase (EC 2.4.1.83)	20498	18179.9	18847.8	13867.7	12075.7	11661.5
dolichyl-phosphate beta_-glucosyltransferase (EC 2.4.1.117)	20498	18179.9	18847.8	13867.7	12075.7	11661.5
ecdysteroid UDP-glucosyltransferase (EC 2.4.1.-)	1946.25	1764.05	1935.43	29514.9	18181.4	23586.6
endo-alpha_-1,4-polygalactosaminidase (EC 3.2.1.109)	213.527	225.686	140.457	212.836	167.297	221.539
endo-alpha_-N-acetylgalactosaminidase (EC 3.2.1.97)	0	27.7543	3.20521	0	0	0
endo-beta_-1,3(4)-glucanase _ lichenase-laminarinase (EC 3.2.1.6)	1177.15	999.186	1060.17	2742.72	2738.78	2953.56
endo-beta_-1,3-galactanase (EC 3.2.1.181)	1436.61	1477.62	1397.65	2195.29	2809.67	2902.74
endo-beta_-1,3-glucanase (EC 3.2.1.39)	34.2526	48.7243	32.1982	528.892	721.153	647.777
endo-beta_-1,3-xylanase (EC 3.2.1.32)	56.9148	59.6897	10.4993	160.44	448.663	234.333
endo-beta_-1,4-galactanase (EC 3.2.1.89)	90.1592	61.1715	31.639	167.316	197.051	269.947
endo-beta_-1,4-galactosidase (EC 3.2.1.-)	1436.61	1477.62	1397.65	2195.29	2809.67	2902.74
endo-beta_-1,4-glucanase (EC 3.2.1.4)	17.4207	42.7994	17.2904	224.025	94.3509	146.095
endo-beta_-1,4-glucanase _ cellulase (EC 3.2.1.4)	1163.87	1130.37	1022.19	3842.98	4453.38	4811.39
endo-beta_-1,4-glucuronan lyase (EC 4.2.2.14)	0	0	1.27537	0	36.5705	4.43934
endo-beta_-1,4-xylanase (EC 3.2.1.8)	2803.56	2475.66	2267.03	5436.79	7613.89	7686.58
endo-beta_-1,6-galactanase (EC 3.2.1.164)	1441.72	1437.18	1309.38	4263.93	5319.35	5639.83
endo-beta_-N-acetylglucosaminidase (EC 3.2.1.96)	633.472	577.484	401.546	5270.94	4444.14	4972.4
endo-1,3(4)-beta_-glucanase (EC 3.2.1.6)	1436.61	1477.62	1397.65	2195.29	2809.67	2902.74
endo-1,3-beta_-glucanase (EC 3.2.1.39)	1436.61	1477.62	1397.65	2195.29	2809.67	2902.74
endo-1,3-beta_-xylanase (EC 3.2.1.32)	1458.24	921.104	985.862	1221.83	1998.86	1773.99
endo-1,4-beta_-xylanase (EC 3.2.1.8)	1624.67	1066.97	1167.49	1413.25	2180.79	2021.48
endo-inulinase (EC 3.2.1.7)	475.03	370.857	454.538	1148.33	780.383	1012.39
endo-levanase (EC 3.2.1.65)	475.03	370.857	454.538	1148.33	780.383	1012.39
endo-xylogalacturonan hydrolase (EC 3.2.1.-)	1122.06	851.341	1004.44	12109.2	8720.02	11379.3
endoglucanase (EC 3.2.1.4)	2807.57	2400.4	2319.48	4773.36	6480.93	6569.5
endoglycoceramidase (EC 3.2.1.123)	1163.87	1130.37	1022.19	3842.98	4453.38	4811.39
exo-alpha_-1,5-L-arabinofuranosidase (EC 3.2.1.-)	4490.83	4184.6	3941.28	4653.09	7932.91	7883.46
exo-alpha_-1,6-mannosidase (EC 3.2.1.-)	82.7315	100.61	68.4512	38.0381	168.426	90.324
exo-alpha_-L-1,5-arabinanase (EC 3.2.1.-)	98.9784	49.8558	82.9251	387.792	254.618	345.775
exo-beta_-1,3-glucanase (EC 3.2.1.58)	9.94083	27.4125	25.415	354.234	528.978	459.981
exo-beta_-1,4-galactanase (EC 3.2.1.-)	735.29	617.633	554.103	1638.45	1985.12	1851.62
exo-beta_-1,4-glucanase (EC 3.2.1.74)	3804.51	3512.98	3369.24	4570.14	4871.64	5249.64
exo-beta_-1,4-glucanase _ cellodextrinase (EC 3.2.1.74)	2341.02	2129.55	2082.36	6585.71	7192.16	7764.95
exo-beta_-glucosaminidase (EC 3.2.1.165)	6171.55	5554.64	5489.01	8496.78	10189.4	11039.1
exo-1,3-1,4-glucanase (EC 3.2.1.-)	8444.74	7268.3	7324.07	6905.48	9643.6	9485.85
exo-inulinase (EC 3.2.1.80)	475.03	370.857	454.538	1148.33	780.383	1012.39
exo-oligoalginate lyase (EC 4.2.2.-)	39.2996	22.9113	31.9609	20.8308	51.0748	25.0306
exo-pectate lyase (EC 4.2.2.9)	740.175	646.978	660.002	2037.35	2880.51	3072.84
exo-polygalacturonase (EC 3.2.1.67)	1122.06	851.341	1004.44	12109.2	8720.02	11379.3
exo-polygalacturonosidase (EC 3.2.1.82)	1122.06	851.341	1004.44	12109.2	8720.02	11379.3
exo-unsaturated rhamnogalacturonan lyase (EC 4.2.2.-)	700.909	457.699	446.7	603.302	1099.61	1113.64
exopolygalacturonate lyase (EC 4.2.2.9)	43.1593	42.4658	71.7491	268.995	484.224	626.288
ferroxidase (EC 1.10.3.-)	3476.32	3476.73	3273.46	5936.69	6618.52	6404.21
feruloyl esterase (EC 3.1.1.73)	1648.94	1577.12	1594.34	1538.83	2274.58	1655.9
flavonol 3-O-glucosyltransferase (EC 2.4.1.91)	1946.25	1764.05	1935.43	29514.9	18181.4	23586.6
flavonol L-rhamnosyltransferase (EC 2.4.1.159)	1946.25	1764.05	1935.43	29514.9	18181.4	23586.6
fructan beta_-(2,1)-fructosidase_1-exohydrolase (EC 3.2.1.153)	475.03	370.857	454.538	1148.33	780.383	1012.39
fructan beta_-(2,6)-fructosidase_6-exohydrolase (EC 3.2.1.154)	475.03	370.857	454.538	1148.33	780.383	1012.39
fructan:fructan 1-fructosyltransferase (EC 2.4.1.100)	475.03	370.857	454.538	1148.33	780.383	1012.39
fructan:fructan 6G-fructosyltransferase (EC 2.4.1.243)	475.03	370.857	454.538	1148.33	780.383	1012.39
fucose-specific beta_-1,3-N-acetylglucosaminyltransferase (EC 2.4.1.-)	6.44407	0	6.95163	1910.99	1007.73	1393.11
galactan 1,3-beta_-galactosidase (EC 3.2.1.145)	4490.83	4184.6	3941.28	4653.09	7932.91	7883.46
galactan:galactan galactosyltransferase (EC 2.4.1.-)	151.56	178.571	155.024	1304.71	1215.16	1572.07
galactocerebrosidase (EC 3.2.1.46)	4.77338	4.50711	5.20504	0	4.34389	25.3108
galactose oxidase (EC 1.1.3.9)	116.214	122.492	81.7612	295.601	264.562	364.604
galactoside alpha_-1,3-L-fucosyltransferase (EC 2.4.1.152)	0	0	0	304.589	256.465	309.737
galactoside alpha_-1,3_1,4-L-fucosyltransferase (EC 2.4.1.65)	0	0	0	304.589	256.465	309.737
galactoside 2-L-fucosyltransferase (EC 2.4.1.69)	0	0	3.07224	359.941	165.314	207.572
globotriosylceramide beta_-1,3-GalNAc transferase (EC 2.4.1.79)	6.44407	0	6.95163	1910.99	1007.73	1393.11
glucan beta_-1,3-glucosidase (EC 3.2.1.58)	1163.87	1130.37	1022.19	3842.98	4453.38	4811.39
glucan 1,3-beta_-glucosidase (EC 3.2.1.58)	8525.25	7445.39	7392.38	9502.46	11305	11766.7
glucan 1,4-beta_-glucosidase (EC 3.2.1.74)	8444.74	7268.3	7324.07	6905.48	9643.6	9485.85
glucan endo-1,3-beta_-glucosidase (EC 3.2.1.39)	80.5103	177.093	68.3136	2596.98	1661.41	2280.84
glucan endo-1,6-beta_-glucosidase (EC 3.2.1.75)	1163.87	1130.37	1022.19	3842.98	4453.38	4811.39
glucoamylase (EC 3.2.1.3)	6485.71	6523.14	6339.43	3364.52	4014.86	4156.81
glucodextranase (EC 3.2.1.70)	18506.9	19370.5	18142.9	36759	34504.2	33552
glucooligosaccharide oxidase (EC 1.1.3.-)	1817.97	1670.21	2003.68	1941.57	1476.99	1535.72
glucose 1-oxidase (EC 1.1.3.4)	3362.29	3104.96	2778.67	2451.77	2649.91	2328.5
glucosylceramidase (EC 3.2.1.45)	277.848	306.813	287.189	420.949	865.968	828.442
glucuronoarabinoxylan endo-beta_-1,4-xylanase (EC 3.2.1.136)	277.848	306.813	287.189	420.949	865.968	828.442
glycogen or starch phosphorylase (EC 2.4.1.1)	4193.05	4176.43	4048.22	2720.81	3146.9	2547.45
glycogen synthase (EC 2.4.1.11)	54.3276	64.9004	37.4126	14.9256	88.3105	78.5734
glycogenin glucosyltransferase (EC 2.4.1.186)	29.9296	24.544	71.477	2136.87	1314.62	1940.53
glycoprotein alpha_-1,3-L-fucosyltransferase (EC 2.4.1.214)	0	0	0	304.589	256.465	309.737
glycoprotein endo-alpha_-1,2-mannosidase (EC 3.2.1.130)	33.7861	2.83512	34.5891	3.94577	4.6942	0
glycosphingolipid beta_-N-acetylgalactosaminidase (EC 3.2.1.-)	4.12674	25.4835	9.47599	27.561	117.742	153.588
heparan beta_-glucuronyltransferase (EC 2.4.1.225)	289.975	196.898	279.642	2758.56	1791.73	2179.45
heparan synthase (EC 2.4.1.-)	289.975	196.898	279.642	2758.56	1791.73	2179.45
heparanase (EC 3.2.1.166)	35.8935	16.5969	0	303.111	179.948	284.729
heparin lyase (EC 4.2.2.7)	5.94134	2.80496	1.29572	8.09784	64.7938	67.639
heparin-sulfate lyase (EC 4.2.2.8)	130.634	84.0398	121.02	91.2969	297.322	251.164
heptosyltransferase (EC 2.4.-.-)	5385.87	5301.06	5230.36	2400.66	3100.44	3231.15
hesperidin 6-O-alpha_-L-rhamnosyl-beta_-glucosidase (EC 3.2.1.168)	1163.87	1130.37	1022.19	3842.98	4453.38	4811.39
homogalacturonan alpha_-1,4-galacturonosyltransferase (EC 2.4.1.43)	29.9296	24.544	71.477	2136.87	1314.62	1940.53
hyaluronan synthase (EC 2.4.1.212)	20498	18179.9	18847.8	13867.7	12075.7	11661.5
hyaluronate lyase (EC 4.2.2.1)	63.6212	30.6055	40.4169	85.581	165.185	263.65
hyaluronidase (EC 3.2.1.35)	1479.44	1558.45	1467.82	2301.52	3074.74	3017.8
hyaluronoglucuronidase (EC 3.2.1.36)	35.8935	16.5969	0	303.111	179.948	284.729
hydroxyisourate hydrolase (EC 3.-.-.-)	3804.51	3512.98	3369.24	4570.14	4871.64	5249.64
indole-3-acetate beta_-glucosyltransferase (EC 2.4.1.121)	1946.25	1764.05	1935.43	29514.9	18181.4	23586.6
inositol 1-alpha_-galactosyltransferase (galactinol synthase) (EC 2.4.1.123)	29.9296	24.544	71.477	2136.87	1314.62	1940.53
inulin lyase [DFA-I-forming] (EC 4.2.2.17)	68.7703	45.0575	21.4177	30.5162	0	0
inulin lyase [DFA-III-forming] (EC 4.2.2.18)	68.7703	45.0575	21.4177	30.5162	0	0
inulosucrase (EC 2.4.1.9)	18.7599	20.4658	21.2888	1.64333	32.5725	9.13031
invertase (EC 3.2.1.26)	475.03	370.857	454.538	1148.33	780.383	1012.39
isoamylase (EC 3.2.1.68)	15631.2	16561	15225.9	30957.6	28596.6	27801.3
isoflavonoid 7-O-beta_-apiosyl-beta_-glucosidase (EC 3.2.1.161)	3804.51	3512.98	3369.24	4570.14	4871.64	5249.64
isomalto-dextranase (EC 3.2.1.94)	151.56	178.571	155.024	1304.71	1215.16	1572.07
isomaltosyltransferase (EC 2.4.1.-)	1263.79	930.449	1071.3	1648.3	2127.33	2456.3
isomaltulose synthase (EC 5.4.99.11)	15631.2	16561	15225.9	30957.6	28596.6	27801.3
isoprimeverose-producing oligoxyloglucan hydrolase (EC 3.2.1.120)	8444.74	7268.3	7324.07	6905.48	9643.6	9485.85
keratan-sulfate endo-1,4-beta_-galactosidase (EC 3.2.1.103)	1436.61	1477.62	1397.65	2195.29	2809.67	2902.74
kojibiose phosphorylase (EC 2.4.1.230)	4222.32	3009.18	3156.69	1858.68	1235.15	1318.78
lactase (EC 3.2.1.108)	3804.51	3512.98	3369.24	4570.14	4871.64	5249.64
lacto-N-biosidase (EC 3.2.1.140)	722.399	807.195	618.855	941.258	1573.77	1271.66
lactose synthase (EC 2.4.1.22)	0	0	0	75.2061	27.0595	26.8623
lactosylceramide alpha_-2,3-sialyltransferase (EC 2.4.99.9)	33.1253	21.3996	14.8636	55.8035	62.8995	153.219
laminaribiose phosphorylase (EC 2.4.1.31)	153.313	294.089	108.118	583.841	1202.67	1040.14
levan fructosyltransferase (EC 2.4.1.-)	475.03	370.857	454.538	1148.33	780.383	1012.39
levansucrase (EC 2.4.1.10)	18.7599	20.4658	21.2888	1.64333	32.5725	9.13031
lichenase _ endo-beta_-1,3-1,4-glucanase (EC 3.2.1.73)	2137.18	1592.68	1682.55	3017.04	3288.28	3381.73
licheninase (EC 3.2.1.73)	2847.43	2930.95	2669.79	8826.67	9106.39	10242.5
lignin peroxidase (EC 1.11.1.14)	0	0	0	85.283	34.4653	0
limonoid glucosyltransferase (EC 2.4.1.210)	1946.25	1764.05	1935.43	29514.9	18181.4	23586.6
lipid-A-disaccharide synthase (EC 2.4.1.182)	536.516	395.551	437.295	534.796	976.793	1042.36
lipopolysaccharide alpha_-1,3-galactosyltransferase (EC 2.4.1.44)	29.9296	24.544	71.477	2136.87	1314.62	1940.53
lipopolysaccharide beta_-1,4-galactosyltransferase (EC 2.4.1.-)	10.2474	4.83791	4.46965	3.37035	62.4018	36.3523
lipopolysaccharide N-acetylglucosaminyltransferase (EC 2.4.1.56)	26808.8	24880.4	24783.2	15433.9	16952	15834.1
lipopolysaccharide glucosyltransferase 1 (EC 2.4.1.58)	29.9296	24.544	71.477	2136.87	1314.62	1940.53
lysozyme (EC 3.2.1.17)	1813.68	1560.5	1358.26	7904.76	6790.83	7243.03
lysozyme type C (EC 3.2.1.17)	25.1498	8.21744	44.4212	33.5927	128.114	111.742
lysozyme type G (EC 3.2.1.17)	6237.23	7673.14	7318.15	11371.1	11629.8	11753.7
lysozyme type i (EC 3.2.1.17)	25.1498	8.21744	44.4212	33.5927	128.114	111.742
malto-oligosyltrehalose synthase (EC 5.4.99.15)	15631.2	16561	15225.9	30957.6	28596.6	27801.3
malto-oligosyltrehalose trehalohydrolase (EC 3.2.1.141)	15631.2	16561	15225.9	30957.6	28596.6	27801.3
maltogenic amylase (EC 3.2.1.133)	15631.2	16561	15225.9	30957.6	28596.6	27801.3
maltohexaose-forming alpha_-amylase (EC 3.2.1.98)	15631.2	16561	15225.9	30957.6	28596.6	27801.3
maltopentaose-forming alpha_-amylase (EC 3.2.1.-)	15631.2	16561	15225.9	30957.6	28596.6	27801.3
maltose phosphorylase (EC 2.4.1.8)	4222.32	3009.18	3156.69	1858.68	1235.15	1318.78
maltose-6-phosphate glucosidase (EC 3.2.1.122)	661.353	1963.22	580.489	939.999	3060.71	1627.53
maltotetraose-forming alpha_-amylase (EC 3.2.1.60)	15631.2	16561	15225.9	30957.6	28596.6	27801.3
maltotriose-forming alpha_-amylase (EC 3.2.1.116)	15631.2	16561	15225.9	30957.6	28596.6	27801.3
manganese peroxidase (EC 1.11.1.13)	0	0	0	85.283	34.4653	0
mannan endo-beta_-1,4-mannosidase (EC 3.2.1.78)	1163.87	1130.37	1022.19	3842.98	4453.38	4811.39
mannan transglycosylase (EC 2.4.1.-)	1163.87	1130.37	1022.19	3842.98	4453.38	4811.39
mannobiose-producing exo-beta_-mannanase (EC 3.2.1.-)	960.03	593.495	622.379	274.317	549.498	428.169
mannosyl-1-phosphodiester alpha_-1,P-mannosidase (EC 3.2.1.-)	755.144	519.912	614.996	833.657	1500.99	1576.81
mannosyl-glycoprotein endo-beta_-N-acetylglucosaminidase (EC 3.2.1.96)	177.867	217.45	173.187	1256.74	667.977	557.117
mannosyl-oligosaccharide alpha_-1,2-mannosidase (EC 3.2.1.113)	1568.9	1488.85	1501.57	16387.4	11486	14497
mannosyl-oligosaccharide alpha_-1,3-1,6-mannosidase (EC 3.2.1.114)	813.754	968.936	886.574	15553.8	9985.03	12920.2
mannosyl-oligosaccharide alpha_-1,3-mannosidase (EC 3.2.1.-)	1568.9	1488.85	1501.57	16387.4	11486	14497
mannosyl-oligosaccharide alpha_-1,6-mannosidase (EC 3.2.1.-)	755.144	519.912	614.996	833.657	1500.99	1576.81
mannosylglycerate alpha_-mannosidase _ mannosylglycerate hydrolase (EC 3.2.1.170)	309.18	203.972	226.145	411.457	358.397	215.996
mannosylglycoprotein endo-beta_-mannosidase (EC 3.2.1.152)	4259.11	3937.82	3874.73	4115.6	5465.51	6233.91
murein polymerase (EC 2.4.1.129)	10144.7	9549.24	8753.29	6351.43	8512.43	7646.56
mycodextranase (EC 3.2.1.61)	13.6378	29.4169	17.4121	188.005	355.077	173.046
mycothiol S-conjugate amidase (EC 3.5.1.-)	7042.52	6006.72	6757.68	3899.05	2853.75	2694.36
neopullulanase (EC 3.2.1.135)	15631.2	16561	15225.9	30957.6	28596.6	27801.3
nigerose phosphorylase (EC 2.4.1.279)	4222.32	3009.18	3156.69	1858.68	1235.15	1318.78
occidiofungin beta_-xylosyltransferase (EC 2.4.2.-)	10.2474	4.83791	4.46965	3.37035	62.4018	36.3523
oligo-alpha_-glucosidase (EC 3.2.1.10)	15631.2	16561	15225.9	30957.6	28596.6	27801.3
oligo-alginate lyase (EC 4.2.2.-)	19.7312	11.6442	23.6882	5.39256	46.7196	31.9848
oligoalginate lyase (EC 4.2.2.-)	82.4798	107.008	99.2369	62.5299	264.339	291.107
oligogalacturonate lyase _ oligogalacturonide lyase (EC 4.2.2.6)	25.1337	29.0866	48.7516	18.2209	95.8559	143.432
oligosaccharide alpha_-1,4-glucosyltransferase (EC 2.4.1.161)	1263.79	930.449	1071.3	1648.3	2127.33	2456.3
oligoxyloglucan reducing end-specific cellobiohydrolase (EC 3.2.1.150)	3.5954	6.78968	4.02724	316.713	636.294	640.035
palatinase (EC 3.2.1.-)	661.353	1963.22	580.489	939.999	3060.71	1627.53
pectate lyase (EC 4.2.2.2)	1072.62	923.937	1069.58	2784.75	4039.18	4237.89
pectin acetylesterase (EC 3.1.1.-)	528.106	427.662	438.532	426.469	598.114	615.894
pectin lyase (EC 4.2.2.10)	740.175	646.978	660.002	2037.35	2880.51	3072.84
pectin methylesterase (EC 3.1.1.11)	613.012	555.718	455.998	4162.57	3413.43	4189.81
peptidoglycan GlcNAc deacetylase (EC 3.5.1.-)	2123.83	1929.88	1822.02	3745.12	3141.4	3230.22
peptidoglycan N-acetylmuramic acid deacetylase (EC 3.5.1.-)	2123.83	1929.88	1822.02	3745.12	3141.4	3230.22
peptidoglycan hydrolase with endo-beta_-N-acetylglucosaminidase specificity (EC 3.2.1.-)	811.339	794.934	574.733	6461.26	5081.69	5507.03
peptidoglycan lyase (EC 4.2.2.n1) also known in the literature as peptidoglycan lytic transglycosylase_ chitinase (EC 3.2.1.14)	11371.1	11629.8	11753.7	6237.23	7673.14	7318.15
peptidoglycan lytic transglycosylase (EC 3.2.1.-)	1526.87	1620.91	1227.83	1129.84	1953.09	2170.13
peroxidase (EC 1.11.1.-)	0	0	0	85.283	34.4653	0
phlorizin hydrolase (EC 3.2.1.62)	3804.51	3512.98	3369.24	4570.14	4871.64	5249.64
phosphatidylinositol alpha_-mannosyltransferase (EC 2.4.1.57)	21425.5	19579.4	19556.3	13040	13851.5	12602.9
poly(beta_-mannuronate) lyase _ M-specific alginate lyase (EC 4.2.2.3)	8.62999	17.5911	14.7765	76.8037	137.864	139.182
poly-(MG)-lyase _ MG-specific alginate lyase (EC 4.2.2.-)	8.62999	17.5911	14.7765	76.8037	137.864	139.182
polygalacturonase (EC 3.2.1.15)	1122.06	851.341	1004.44	12109.2	8720.02	11379.3
polyprenol-P-Man: alpha_-1,2-mannosyltransferase (EC 2.4.1.-)	308.938	283.054	291.352	783.057	724.537	982.752
processing alpha_-glucosidase (EC 3.2.1.106)	309.18	203.972	226.145	411.457	358.397	215.996
protein O-beta_-N-acetylglucosaminyltransferase (EC 2.4.1.94)	0	0	1.37625	273.211	245.591	217.232
protein O-beta_-xylosyltransferase (EC 2.4.2.26)	6.66837	0	12.8971	784.4	500.667	619.525
prunasin beta_-glucosidase (EC 3.2.1.118)	3804.51	3512.98	3369.24	4570.14	4871.64	5249.64
pullulanase (EC 3.2.1.41)	15631.2	16561	15225.9	30957.6	28596.6	27801.3
pyranose oxidase (EC 1.1.3.10)	3362.29	3104.96	2778.67	2451.77	2649.91	2328.5
raffinose synthase (EC 2.4.1.82)	784.772	831.58	746.269	1880.56	1580.97	1889.1
raucaffricine beta_-glucosidase (EC 3.2.1.125)	3804.51	3512.98	3369.24	4570.14	4871.64	5249.64
reducing end-acting cellobiohydrolase (EC 3.2.1.176)	17.4207	42.7994	17.2904	224.025	94.3509	146.095
reducing-end-xylose releasing exo-oligoxylanase (EC 3.2.1.156)	166.434	145.869	181.631	191.419	181.93	247.491
rhamnogalacturonan alpha_-1,2-galacturonohydrolase (EC 3.2.1.173)	1122.06	851.341	1004.44	12109.2	8720.02	11379.3
rhamnogalacturonan alpha_-L-rhamnopyranohydrolase (EC 3.2.1.174)	1122.06	851.341	1004.44	12109.2	8720.02	11379.3
rhamnogalacturonan acetylesterase (EC 3.1.1.-)	528.106	427.662	437.782	365.05	570.078	564.672
rhamnogalacturonan lyase (EC 4.2.2.-)	725.191	462.284	459.752	1283.74	1666.11	1633.81
rhamnogalacturonase (EC 3.2.1.171)	1122.06	851.341	1004.44	12109.2	8720.02	11379.3
salicylic acid beta_-glucosyltransferase (EC 2.4.1.-)	1946.25	1764.05	1935.43	29514.9	18181.4	23586.6
sialidase or neuraminidase (EC 3.2.1.18)	376.151	279.067	382.921	555.62	930.724	886.873
sialyltransferase (EC 2.4.99.-)	33.1253	21.3996	14.8636	55.8035	62.8995	153.219
sinapate 1-glucosyltransferase (EC 2.4.1.120)	1946.25	1764.05	1935.43	29514.9	18181.4	23586.6
stachyose synthase (EC 2.4.1.67)	784.772	831.58	746.269	1880.56	1580.97	1889.1
sterol glucosyltransferase (EC 2.4.1.173)	1946.25	1764.05	1935.43	29514.9	18181.4	23586.6
strictosidine beta_-glucosidase (EC 3.2.1.105)	3804.51	3512.98	3369.24	4570.14	4871.64	5249.64
sucrase-isomaltase (EC 3.2.1.48) (EC 3.2.1.10)	1263.79	930.449	1071.3	1648.3	2127.33	2456.3
sucrose phosphorylase (EC 2.4.1.7)	15631.2	16561	15225.9	30957.6	28596.6	27801.3
sucrose synthase (EC 2.4.1.13)	21425.5	19579.4	19556.3	13040	13851.5	12602.9
sucrose-phosphate synthase (EC 2.4.1.14)	21425.5	19579.4	19556.3	13040	13851.5	12602.9
sucrose:fructan 6-fructosyltransferase (EC 2.4.1.10)	475.03	370.857	454.538	1148.33	780.383	1012.39
sucrose:sucrose 1-fructosyltransferase (EC 2.4.1.99)	475.03	370.857	454.538	1148.33	780.383	1012.39
thioglucosidase (EC 3.2.1.147)	3804.51	3512.98	3369.24	4570.14	4871.64	5249.64
thiopeptidoglycan lyase (EC 4.2.2.-)	43.1593	42.4658	71.7491	268.995	484.224	626.288
tomatinase (EC 3.2.1.-)	1458.24	921.104	985.862	1221.83	1998.86	1773.99
trans-sialidase (EC 2.4.1.-)	376.151	279.067	382.921	555.62	930.724	886.873
trehalose 6-O-mycolyltransferase (EC 2.3.1.122)	1648.94	1577.12	1594.34	1538.83	2274.58	1655.9
trehalose phosphorylase (EC 2.4.1.231)	21425.5	19579.4	19556.3	13040	13851.5	12602.9
trehalose phosphorylase (EC 2.4.1.64)	4222.32	3009.18	3156.69	1858.68	1235.15	1318.78
trehalose synthase (EC 5.4.99.16)	15631.2	16561	15225.9	30957.6	28596.6	27801.3
trehalose-6-P phosphatase (EC 3.1.3.12)	3684.66	3857.48	3615.95	2964.09	3052.19	3101.85
trehalose-6-phosphate hydrolase (EC 3.2.1.93)	15631.2	16561	15225.9	30957.6	28596.6	27801.3
trehalose-6-phosphate phosphorylase (EC 2.4.1.216)	4222.32	3009.18	3156.69	1858.68	1235.15	1318.78
undecaprenyl phosphate-alpha_-L-Ara4N: 4-amino-4-deoxy-beta_-L-arabinosyltransferase (EC 2.4.2.43)	238.038	377.843	204.202	550.632	880.125	1133.59
undecaprenyl-diphosphooligosaccharide--protein glycotransferase (EC 2.4.99.19)	260.252	210.256	417.102	576.781	447.749	360.875
unsaturated rhamnogalacturonyl hydrolase (EC 3.2.1.172)	660.206	429.242	490.658	706.548	1466.91	1496.39
vanillyl-alcohol oxidase (EC 1.1.3.38)	27.9533	36.9037	15.9888	6.39133	54.1729	0
versatile peroxidase (EC 1.11.1.16)	0	0	0	85.283	34.4653	0
vicianin hydrolase (EC 3.2.1.119)	3804.51	3512.98	3369.24	4570.14	4871.64	5249.64
xanthan lyase (EC 4.2.2.12)	63.6212	30.6055	40.4169	85.581	165.185	263.65
xylan alpha_-1,2-glucuronidase (EC 3.2.1.131)	796.165	780.557	684.932	637.169	1565.72	1062.69
xylan alpha_-1,3-arabinofuranosyltransferase (EC 2.4.2.-)	0	0	1.37625	273.211	245.591	217.232
xylan 1,4-beta_-xylosidase (EC 3.2.1.37)	8444.74	7268.3	7324.07	6905.48	9643.6	9485.85
xylanase (EC 3.2.1.8)	4490.83	4184.6	3941.28	4653.09	7932.91	7883.46
xyloglucan beta_-galactosyltransferase (EC 2.4.1.-)	289.975	196.898	279.642	2758.56	1791.73	2179.45
xyloglucan endotransglycosylase (EC 2.4.1.207)	10.7848	24.7658	10.6115	229.057	248.419	377.618
xyloglucan hydrolase (EC 3.2.1.151)	10.7848	24.7658	10.6115	229.057	248.419	377.618
xyloglucan-specific endo-beta_-1,4-glucanase (EC 3.2.1.151)	1163.87	1130.37	1022.19	3842.98	4453.38	4811.39
xyloglucan-specific endo-beta_-1,4-glucanase _ endo-xyloglucanase (EC 3.2.1.151)	1177.15	999.186	1060.17	2742.72	2738.78	2953.56
xyloglucan:xyloglucosyltransferase (EC 2.4.1.207)	1436.61	1477.62	1397.65	2195.29	2809.67	2902.74
xyloglucanase (EC 3.2.1.151)	1453.19	1516.44	1437.09	2547.46	3583.93	3739.51
xylosylprotein beta_-4-galactosyltransferase (EC 2.4.1.133)	0	0	0	75.2061	27.0595	26.8623
zeatin O-beta_-glucosyltransferase (EC 2.4.1.203)	1946.25	1764.05	1935.43	29514.9	18181.4	23586.6
zeatin O-beta_-xylosyltransferase (EC 2.4.2.40)	1946.25	1764.05	1935.43	29514.9	18181.4	23586.6
zeaxanthin glucosyltransferase (EC 2.4.1.-)	1946.25	1764.05	1935.43	29514.9	18181.4	23586.6
	1.76994e+06	1.68064e+06	1.64028e+06	2.84796e+06	2.59537e+06	2.73065e+06
Others	1.24203e+07	1.25976e+07	1.2623e+07	1.21434e+07	1.2308e+07	1.21877e+07
