# Supplementary material for: Functional annotation of rhizospheric phageome of the wild plant species Moringa oleifera
Source: Front Microbiol. 2023 May 16;14:1166148. doi: 10.3389/fmicb.2023.1166148 (PMC10227523; doi:10.3389/fmicb.2023.1166148)
Supplement: Supplementary file 1 [file Data_Sheet_1.zip › Table S9.xlsx]

## Sheet: Table S9
Table S9. Mean abundance of non-redundant genes encoding viral CAZymes and their available pathway(s) soil, e.g., bulk (S) and rhizosphere (R), microbiomes of Moringa oleifera.
Pathway	CAZyme	EC	S	R	Taxonomy
NA	arabinanase	EC 3.2.1.99	4205.57	6823.15	k__Viruses;p__Unclassified;c__Unclassified;o__Caudovirales;f__Siphoviridae;g__Gaiavirus;s__Mycobacterium virus Gaia
NA	galactan 1,3-beta_-galactosidase	EC 3.2.1.145	4205.57	6823.15	k__Viruses;p__Unclassified;c__Unclassified;o__Caudovirales;f__Siphoviridae;g__Gaiavirus;s__Mycobacterium virus Gaia
NA	endo-beta-1,4-xylanase	EC 3.2.1.8	4205.57	6823.15	k__Viruses;p__Unclassified;c__Unclassified;o__Caudovirales;f__Siphoviridae;g__Gaiavirus;s__Mycobacterium virus Gaia
map00520	alpha-L-arabinofuranosidase	EC 3.2.1.55	16985.4	22666.1	k__Viruses;p__Unclassified;c__Unclassified;o__Caudovirales;f__Siphoviridae;g__Che9cvirus;s__Mycobacterium virus Babsiella
map00520	beta-xylosidase	EC 3.2.1.37	10625.6	16132.9	k__Viruses;p__Unclassified;c__Unclassified;o__Caudovirales;f__Siphoviridae;g__Unclassified;s__Streptomyces phage Lorelei
NA	lysozyme type G	EC 3.2.1.17	7076.18	11584.9	k__Viruses;p__Unclassified;c__Unclassified;o__Caudovirales;f__Siphoviridae;g__Unclassified;s__Streptomyces phage Scap1
map00520	chitinase	EC 3.2.1.14	7076.18	11584.9	k__Viruses;p__Unclassified;c__Unclassified;o__Caudovirales;f__Siphoviridae;g__Unclassified;s__Streptomyces phage Scap1
